# Supplementary material for: SciPhy: A Bayesian phylogenetic framework using sequential genetic lineage tracing data
Source: Nat Commun. 2026 Jun 10;17:7398. doi: 10.1038/s41467-026-73377-6 (PMC13402801; doi:10.1038/s41467-026-73377-6)
Supplement: Supplementary file 4 — Source data [file 41467_2026_73377_MOESM4_ESM.zip]

Archive with 20 entries (19 files):
- source-data/
- __MACOSX/._source-data
- source-data/Fig4-source-data.xlsx
- __MACOSX/source-data/._Fig4-source-data.xlsx
- source-data/Supp-Fig1-4-source-data.xlsx
- __MACOSX/source-data/._Supp-Fig1-4-source-data.xlsx
- source-data/Supp-Fig13-22-source-data.xlsx
- __MACOSX/source-data/._Supp-Fig13-22-source-data.xlsx
- source-data/Supp-Fig5-7-source-data.xlsx
- __MACOSX/source-data/._Supp-Fig5-7-source-data.xlsx
- source-data/Supp-Fig8-12-source-data.xlsx
- __MACOSX/source-data/._Supp-Fig8-12-source-data.xlsx
- source-data/Fig5-source-data.xlsx
- __MACOSX/source-data/._Fig5-source-data.xlsx
- source-data/Fig2-source-data.xlsx
- __MACOSX/source-data/._Fig2-source-data.xlsx
- source-data/Fig3-source-data.xlsx
- __MACOSX/source-data/._Fig3-source-data.xlsx
- source-data/Supp-Fig23-26-source-data.xlsx
- __MACOSX/source-data/._Supp-Fig23-26-source-data.xlsx
