# Supplementary material for: SciPhy: A Bayesian phylogenetic framework using sequential genetic lineage tracing data
Source: Nat Commun. 2026 Jun 10;17:7398. doi: 10.1038/s41467-026-73377-6 (PMC13402801; doi:10.1038/s41467-026-73377-6)
Supplement: Supplementary file 4 — Source data [file 41467_2026_73377_MOESM4_ESM.zip › source-data/Fig4-source-data.xlsx]

## Sheet: Figure 4a Distances
Pairwise PI distances between trees
Individual Trees from the SciPhy sample are index 1 to 1641, 1642 is the UPGMA and 1643 is the CCD tree constructed from the 1641 SciPhy trees
	V1	V2	V3	V4	V5	V6	V7	V8	V9	V10	V11	V12	V13	V14	V15	V16	V17	V18	V19	V20	V21	V22	V23	V24	V25	V26	V27	V28	V29	V30	V31	V32	V33	V34	V35	V36	V37	V38	V39	V40	V41	V42	V43	V44	V45	V46	V47	V48	V49
1	NA	NA	NA	NA	NA	NA	NA	NA	NA	NA	NA	NA	NA	NA	NA	NA	NA	NA	NA	NA	NA	NA	NA	NA	NA	NA	NA	NA	NA	NA	NA	NA	NA	NA	NA	NA	NA	NA	NA	NA	NA	NA	NA	NA	NA	NA	NA	NA	NA
2	50669.9	NA	NA	NA	NA	NA	NA	NA	NA	NA	NA	NA	NA	NA	NA	NA	NA	NA	NA	NA	NA	NA	NA	NA	NA	NA	NA	NA	NA	NA	NA	NA	NA	NA	NA	NA	NA	NA	NA	NA	NA	NA	NA	NA	NA	NA	NA	NA	NA
3	57656.1	55971.4	NA	NA	NA	NA	NA	NA	NA	NA	NA	NA	NA	NA	NA	NA	NA	NA	NA	NA	NA	NA	NA	NA	NA	NA	NA	NA	NA	NA	NA	NA	NA	NA	NA	NA	NA	NA	NA	NA	NA	NA	NA	NA	NA	NA	NA	NA	NA
4	53838.7	51584	51762.1	NA	NA	NA	NA	NA	NA	NA	NA	NA	NA	NA	NA	NA	NA	NA	NA	NA	NA	NA	NA	NA	NA	NA	NA	NA	NA	NA	NA	NA	NA	NA	NA	NA	NA	NA	NA	NA	NA	NA	NA	NA	NA	NA	NA	NA	NA
5	60018	54499.2	55264.4	41646.9	NA	NA	NA	NA	NA	NA	NA	NA	NA	NA	NA	NA	NA	NA	NA	NA	NA	NA	NA	NA	NA	NA	NA	NA	NA	NA	NA	NA	NA	NA	NA	NA	NA	NA	NA	NA	NA	NA	NA	NA	NA	NA	NA	NA	NA
6	59170.7	55268.8	57259.2	50938.8	51212.4	NA	NA	NA	NA	NA	NA	NA	NA	NA	NA	NA	NA	NA	NA	NA	NA	NA	NA	NA	NA	NA	NA	NA	NA	NA	NA	NA	NA	NA	NA	NA	NA	NA	NA	NA	NA	NA	NA	NA	NA	NA	NA	NA	NA
7	61167.5	59584.3	61676.7	55792.8	56235.8	50697.4	NA	NA	NA	NA	NA	NA	NA	NA	NA	NA	NA	NA	NA	NA	NA	NA	NA	NA	NA	NA	NA	NA	NA	NA	NA	NA	NA	NA	NA	NA	NA	NA	NA	NA	NA	NA	NA	NA	NA	NA	NA	NA	NA
8	60187.1	57126	59805.5	55098.8	54790	52000.4	50998.1	NA	NA	NA	NA	NA	NA	NA	NA	NA	NA	NA	NA	NA	NA	NA	NA	NA	NA	NA	NA	NA	NA	NA	NA	NA	NA	NA	NA	NA	NA	NA	NA	NA	NA	NA	NA	NA	NA	NA	NA	NA	NA
9	63580	60495.5	65300.2	60296	62075.2	54592.8	52962.2	48560	NA	NA	NA	NA	NA	NA	NA	NA	NA	NA	NA	NA	NA	NA	NA	NA	NA	NA	NA	NA	NA	NA	NA	NA	NA	NA	NA	NA	NA	NA	NA	NA	NA	NA	NA	NA	NA	NA	NA	NA	NA
10	65166.4	61890.8	65458.4	61954.7	63819.3	60500	59108.4	57102.4	51046.4	NA	NA	NA	NA	NA	NA	NA	NA	NA	NA	NA	NA	NA	NA	NA	NA	NA	NA	NA	NA	NA	NA	NA	NA	NA	NA	NA	NA	NA	NA	NA	NA	NA	NA	NA	NA	NA	NA	NA	NA
11	67767.2	65981.9	68113.2	62899.2	65166.9	62549.2	62245.6	61483.7	56845.9	53173.4	NA	NA	NA	NA	NA	NA	NA	NA	NA	NA	NA	NA	NA	NA	NA	NA	NA	NA	NA	NA	NA	NA	NA	NA	NA	NA	NA	NA	NA	NA	NA	NA	NA	NA	NA	NA	NA	NA	NA
12	59789	64957.2	66925.1	61945.5	61890.2	60795.5	63043.6	57621.3	59285.8	55253.2	56048.8	NA	NA	NA	NA	NA	NA	NA	NA	NA	NA	NA	NA	NA	NA	NA	NA	NA	NA	NA	NA	NA	NA	NA	NA	NA	NA	NA	NA	NA	NA	NA	NA	NA	NA	NA	NA	NA	NA
13	67682.6	68766.7	69217.1	64713.5	67675.9	65330.3	65637.9	62847.9	65267.5	62589.7	60343.6	49325.2	NA	NA	NA	NA	NA	NA	NA	NA	NA	NA	NA	NA	NA	NA	NA	NA	NA	NA	NA	NA	NA	NA	NA	NA	NA	NA	NA	NA	NA	NA	NA	NA	NA	NA	NA	NA	NA
14	62675.2	63319.6	65802.5	61011.7	64541.7	61425.7	63930.8	57939.8	59700.9	58990.3	59190.6	56780.5	58339.9	NA	NA	NA	NA	NA	NA	NA	NA	NA	NA	NA	NA	NA	NA	NA	NA	NA	NA	NA	NA	NA	NA	NA	NA	NA	NA	NA	NA	NA	NA	NA	NA	NA	NA	NA	NA
15	60401	59449	63111	57641.2	60953.1	58694.7	61948.6	55533.2	56537.6	56736.3	57063	53460.8	55583.6	44344	NA	NA	NA	NA	NA	NA	NA	NA	NA	NA	NA	NA	NA	NA	NA	NA	NA	NA	NA	NA	NA	NA	NA	NA	NA	NA	NA	NA	NA	NA	NA	NA	NA	NA	NA
16	57277.9	58108.6	62613.6	56117.7	58171.8	58679.3	61872.9	57358.9	57815.4	59188.8	58247.6	56865.3	56396	54315.3	45948.1	NA	NA	NA	NA	NA	NA	NA	NA	NA	NA	NA	NA	NA	NA	NA	NA	NA	NA	NA	NA	NA	NA	NA	NA	NA	NA	NA	NA	NA	NA	NA	NA	NA	NA
17	62385.7	63961.2	66802.9	60036.4	60735.5	58062.7	57771.5	59990.7	60250.3	63436.3	60560	60319.3	60581	57832.8	51513.9	44389.9	NA	NA	NA	NA	NA	NA	NA	NA	NA	NA	NA	NA	NA	NA	NA	NA	NA	NA	NA	NA	NA	NA	NA	NA	NA	NA	NA	NA	NA	NA	NA	NA	NA
18	64225.1	63857.6	66329.7	60090.5	63389.7	58208.1	60361.3	58469.9	60868.6	63691.6	64373.6	59628.6	60893.4	56069	53039.8	52955.3	50947.9	NA	NA	NA	NA	NA	NA	NA	NA	NA	NA	NA	NA	NA	NA	NA	NA	NA	NA	NA	NA	NA	NA	NA	NA	NA	NA	NA	NA	NA	NA	NA	NA
19	64706.3	64540.9	65903.7	59599.7	62841.8	60258.1	62571.5	58788	61548.7	65155.7	65812.2	61990.3	66493.9	58658.4	57720.1	55907	53912.4	50077.1	NA	NA	NA	NA	NA	NA	NA	NA	NA	NA	NA	NA	NA	NA	NA	NA	NA	NA	NA	NA	NA	NA	NA	NA	NA	NA	NA	NA	NA	NA	NA
20	62636.2	61777.1	59211.7	57873.2	62865.6	58403.5	58361.1	57934.9	61559.9	64450.4	64814.1	63129.2	62466.1	59047.6	58038.9	57131.8	57860	55997.8	55787.7	NA	NA	NA	NA	NA	NA	NA	NA	NA	NA	NA	NA	NA	NA	NA	NA	NA	NA	NA	NA	NA	NA	NA	NA	NA	NA	NA	NA	NA	NA
21	62964.7	63028.8	63657.1	59686.2	62448.4	58627.5	60723	60063.5	63388.5	67016.2	65342	64612.8	66423.8	61744.4	60946.9	59084	59983.4	58457.2	59797	52386.8	NA	NA	NA	NA	NA	NA	NA	NA	NA	NA	NA	NA	NA	NA	NA	NA	NA	NA	NA	NA	NA	NA	NA	NA	NA	NA	NA	NA	NA
22	61066.3	62245.4	63920.2	57062.9	61150	56715	59884.1	59123.2	60871.5	66640.5	66184	64175	68102.4	60056.9	61755.2	61047.1	62112.3	60404	60473	58014.1	52426.4	NA	NA	NA	NA	NA	NA	NA	NA	NA	NA	NA	NA	NA	NA	NA	NA	NA	NA	NA	NA	NA	NA	NA	NA	NA	NA	NA	NA
23	62370.2	61191.3	64252.7	58837.9	61477.4	58255	59541.5	58161	59981.7	64729.8	64392.5	61817.2	65323.6	59202.4	58380.7	58702.4	57614.9	55749.5	54360.8	54163.9	51511.7	42490.9	NA	NA	NA	NA	NA	NA	NA	NA	NA	NA	NA	NA	NA	NA	NA	NA	NA	NA	NA	NA	NA	NA	NA	NA	NA	NA	NA
24	62738.9	62187.6	64248.3	59316.5	60244.3	57441	60567.7	62147.7	63056.9	67400.6	68920.4	64372	68919.3	65231.4	64952.3	61768.4	61491.1	58360.2	60024.2	61022.3	54478	46551.7	44290	NA	NA	NA	NA	NA	NA	NA	NA	NA	NA	NA	NA	NA	NA	NA	NA	NA	NA	NA	NA	NA	NA	NA	NA	NA	NA
25	62457.3	62599.5	63733.2	58232.4	59099.9	56451.3	59423.4	57687.5	62170	64105	65692.8	64150.1	66687.2	61019.2	59911.8	57928.4	57457.3	57989.1	58900.7	57612.1	58274.9	51619.2	47600.5	49337.7	NA	NA	NA	NA	NA	NA	NA	NA	NA	NA	NA	NA	NA	NA	NA	NA	NA	NA	NA	NA	NA	NA	NA	NA	NA
26	62504.3	60942.5	64104	58393.1	59788.8	60094.5	62293.5	61859	63235.3	66074.5	67477.2	65391.2	66396.1	61621.8	60181.6	59212.1	59192.4	59438.8	60880.4	60900.6	59689.9	52875.9	52061.7	50422.5	46219.4	NA	NA	NA	NA	NA	NA	NA	NA	NA	NA	NA	NA	NA	NA	NA	NA	NA	NA	NA	NA	NA	NA	NA	NA
27	64241.4	63330.7	62869.1	59313.7	63641.1	58750.7	60741.2	60037	64115.3	66065.5	66348.9	63018	64760.1	57265.9	58524.7	60211.9	61048.4	59908.4	60250.4	56867	58673.6	56666.9	55265.6	55068.2	55042.3	52343.1	NA	NA	NA	NA	NA	NA	NA	NA	NA	NA	NA	NA	NA	NA	NA	NA	NA	NA	NA	NA	NA	NA	NA
28	64635.2	64634.3	65617	59287	63103.9	59825.7	63813.2	61441.9	64919.4	66815.4	67056.8	64213.9	67318.8	61790.6	59319.7	60340.7	60140.4	60191.9	60720.8	59425.7	63084	57445.8	58487.9	56494.9	57138.7	54748.8	47849	NA	NA	NA	NA	NA	NA	NA	NA	NA	NA	NA	NA	NA	NA	NA	NA	NA	NA	NA	NA	NA	NA
29	60672	61851.4	64011	56700.1	61258.1	59030.1	62012.9	60238.1	62540.1	65640.7	65761.1	63009.1	65877.4	59801.9	58398.8	59986.6	58909.3	59879.9	57777.8	59123.4	60306	59765	58479.6	59271.4	56228.8	56469.9	54234.9	47603.5	NA	NA	NA	NA	NA	NA	NA	NA	NA	NA	NA	NA	NA	NA	NA	NA	NA	NA	NA	NA	NA
30	61671.3	64072.3	63923.3	59300.5	62676.7	58682.3	63767.4	62480.5	64776	65215.7	66198.3	64876.3	67392.5	62702.9	60992.8	63091.3	62966.1	63996	64613.7	60221.6	63331.9	64337.3	61722.7	63331.2	61327.5	62465.7	56401	51440.5	43359.1	NA	NA	NA	NA	NA	NA	NA	NA	NA	NA	NA	NA	NA	NA	NA	NA	NA	NA	NA	NA
31	65772.6	66010	68902.8	62172.6	66172.3	61623.8	68270.6	67413.8	69841.9	69366	68339.3	67557.8	70317.3	67567.1	64717.2	64375.9	65923.7	66636.6	68305.1	62397.9	66023.8	63252.6	66581.2	65678.4	65837.9	65529.1	63382.2	64090.9	61562.9	57609.1	NA	NA	NA	NA	NA	NA	NA	NA	NA	NA	NA	NA	NA	NA	NA	NA	NA	NA	NA
32	60195.5	63900.8	64561.4	59891.4	65061.5	59704.7	64233.4	62767.4	65761.8	65396.3	66556.8	64647.7	67417.7	63244.1	60795.3	61431.8	62844.8	63102.3	64491.4	60247.9	62973.4	61609.6	62762.1	63292.3	60132.9	61711.2	56633.9	61766.2	58445.6	58208.2	50674.2	NA	NA	NA	NA	NA	NA	NA	NA	NA	NA	NA	NA	NA	NA	NA	NA	NA	NA
33	66050.5	67711.3	69280.9	64646.3	67221.5	61955.7	67939	65571.2	69838.8	68421.8	66957	67695.4	69508.2	65128.1	64211	64613.6	65359.3	64723	64811.5	61358.1	64317.7	61870.8	63252.4	61944.8	61458.5	63070.8	59770.7	63778.9	64360.2	66532	59368.7	51718.7	NA	NA	NA	NA	NA	NA	NA	NA	NA	NA	NA	NA	NA	NA	NA	NA	NA
34	65471.9	64900.1	67518.7	61500	63929.2	61489.5	65200.5	64308.2	67542.5	66550	66660.3	66962	67586.5	64301.7	61588	60378.2	62476.2	63273.6	63250.8	62158.4	62935.6	60604.4	62004.4	59914.4	58929.3	62677.3	58136.2	57733.8	58626.3	60575.2	59099.5	53862.5	44099.9	NA	NA	NA	NA	NA	NA	NA	NA	NA	NA	NA	NA	NA	NA	NA	NA
35	62605.2	65393.1	67828.5	61981.4	63244.8	63539.1	67471.3	65226.6	68267.6	66888.5	67515.2	63203.3	67963.9	63371.4	60301.7	60230.5	61759.6	62642.9	61038.4	62380.6	62216.8	59924.5	61806.4	58717.4	58261.6	60284.6	58673.7	61707.6	61381.8	64937.2	63404	57231.1	55111.5	52680	NA	NA	NA	NA	NA	NA	NA	NA	NA	NA	NA	NA	NA	NA	NA
36	63652.9	64806.7	67440.1	60598.1	64686.9	61999.1	64926.6	63866.6	66287.9	65199.8	69778.1	64219.8	67032.3	64887.9	63190	61502.1	63171.9	62475.9	61481.6	63045.9	64683.8	61130.8	61847.5	58683.1	60339.8	60510.3	59548.6	61440.8	61967.5	64854.6	61116.6	56321.3	56720.7	52903.8	48137.3	NA	NA	NA	NA	NA	NA	NA	NA	NA	NA	NA	NA	NA	NA
37	61832.1	62361	63456.4	59245.5	61780	59802.6	61718.8	59096.7	62554.4	64912.5	66733.5	63823.5	67813.6	62445.3	59938.1	61183.2	61987.3	60618.5	59969.5	63086.9	61966.3	58842.2	58991.3	59903.6	59456.6	58488.6	56603.1	58280	58238	59052.8	65394.8	58446.1	59661.2	57686.4	57351.1	52735.4	NA	NA	NA	NA	NA	NA	NA	NA	NA	NA	NA	NA	NA
38	62825.8	64267.9	65481.3	59819.5	61946.1	58696.7	63218.5	61770	66325.5	64842.2	68899	64605.9	66945.6	62181.4	60137.6	59797	61909.3	61413.6	61866.2	62432.1	64298.9	59960.5	60357.8	61445.4	59569.5	57195.3	58735.2	60581	61417.5	63836.1	67845.9	62332.6	64746.1	62114.5	60475.9	57150.5	47016.4	NA	NA	NA	NA	NA	NA	NA	NA	NA	NA	NA	NA
39	63094.9	60089.1	63647.5	59448.7	60028.9	58255.6	64748.5	61825.6	66078.5	64658.7	67806.3	65395.7	66242.2	64189.9	61550.4	59415.9	62635.5	62340.5	61421.1	60941.8	62352.3	61873.3	59882.1	59939.9	59264	59686.9	61085.9	62102.3	62934.2	64702.1	70286.9	62630.9	64608.1	62512	62211.2	59033.8	52219	48886.9	NA	NA	NA	NA	NA	NA	NA	NA	NA	NA	NA
40	63013	61215.5	64856.7	60371.5	62937.3	61202.2	64848.8	60754.3	63547.5	65498.3	68319.3	63224	67462.4	63762.8	60428.5	59425.8	63173.4	61748.5	62147.5	60718.8	61614.6	62150	59808.9	61908.1	60857.6	60938.1	59445.2	61323.6	61747	61814.7	65040	61788.5	64127.5	60534.2	58284.2	56920.5	53307.5	51052.8	48175.7	NA	NA	NA	NA	NA	NA	NA	NA	NA	NA
41	61132	58612.8	60648.5	58432.4	60278.3	57310.9	62623.5	57226.5	62055.2	63464.7	65850.7	62869.9	65144.5	60943.4	58723.2	58596.2	61887.6	58386.8	58179.5	59240.7	61739.5	58966.8	58508.2	59725.1	56263.6	59042.6	55978.7	57907.9	58092.9	58818.5	63901.7	58864.2	61238.2	57725.1	58746.8	56764	49515.5	49442.2	50862.2	44466.4	NA	NA	NA	NA	NA	NA	NA	NA	NA
42	64839.6	61918.2	66204.8	62559.5	61946.4	61383.6	65078.2	60408.5	63526.8	67032.4	67904.9	65399	69431.4	62987.7	62232.2	62410.5	64452.3	64775.4	61977	63160.9	61719.2	60620.5	60678.6	63228.8	60276.2	61346.2	57204	63112.3	61281.1	62962.2	69540.6	63662.2	67896	64001.7	63346.5	62222.3	53505.6	56044.3	55915	50287.8	46301.2	NA	NA	NA	NA	NA	NA	NA	NA
43	63974.9	62284.7	65088.8	60528.2	60577.6	57958.9	62972.6	59739.2	65055.8	62301.7	63212.8	64076.9	69532.5	60882.1	58688.3	60542.1	63427.7	62283.6	63145.8	60944.3	60004.5	60951.3	59880.9	59943.1	58805.1	60655.7	59609.7	62795.1	64243.5	61286.5	68694.9	62471.9	66621.8	62764.8	63270.4	63985.7	61056.2	61367.6	58086.7	55446.2	50224.1	48707.9	NA	NA	NA	NA	NA	NA	NA
44	62824.5	61673.8	63698.3	59191.6	63027.2	62472	65330.7	61036.2	62196.7	64689.2	64176.4	64425.5	66508.2	63628.1	59208.5	59262.7	63084.6	63244.5	63359.5	59115.3	60879.6	62754.2	61339.8	62156.7	59650.4	61024.6	58978.9	63365.5	63860	66024.4	70222.9	64489.6	66854.9	64561.6	65269.8	62923.8	58627.6	61118.1	60892.8	58212.2	53742.6	54956.4	49955.8	NA	NA	NA	NA	NA	NA
45	64454	61796.7	65231.4	60820	63198.9	61555.7	65141.6	61915.8	61482.1	64506.2	64570.8	63374.7	64036.5	63414.8	58206.3	59252.6	62767.1	61029.3	60333.7	60773.6	61885.8	63027.3	63532.5	62057.8	58661.8	59981.4	57472	59977.3	60781.4	62493.6	65081.2	60981.2	64356.2	61394.4	60392.6	58804.9	55721.1	54787.5	55018	54562.5	52068.6	53693.6	47381.3	46763.3	NA	NA	NA	NA	NA
46	64562.8	64147.3	66400.6	58180.3	64012.7	64030.7	65068.5	64487	66363.3	63037.5	66631.5	66946.4	67373.5	63017.6	61061.5	60363.7	63219.6	64314	62838.3	63696.6	66734.5	64280	64392.5	62695.2	63441.1	62523.2	62112.6	65150.6	64447.4	67323.7	70566.4	65978.2	68515.9	65757.7	67201.8	63510.1	61240.1	58921	57182.4	56257.3	55399.6	59516.2	58304.8	58129.4	52981.1	NA	NA	NA	NA
47	70548.5	71558.3	73221.4	66974.4	69601	67141.6	70957	71352.2	73335	68914.1	69495.4	74017.9	74840.6	69749	68299.1	67930.5	68555.8	70933.9	72070	71744.7	73438.4	73252.8	71095.6	69732.5	68253.9	68198.7	71131.2	71924.8	72519.9	73771	76515	72239.6	74495.7	71067.1	71762.6	68542.3	66119.8	66694	67177	61768.6	62454.6	66365.2	62492.9	65527.6	63129.7	58533.6	NA	NA	NA
48	68510.4	69363.9	71279	65497.2	66671.9	66390.7	69310.2	67513.6	71176.3	70921.6	71218.1	68722.2	70166.5	69732.3	66376.6	65080.7	66937.1	66885.3	67307.5	68245.6	67879.6	67145.5	66485.3	65926.6	67119	66135.4	67332.1	69273.8	68531.2	70336.7	76014.8	68693.2	72722.4	70662.3	70146	67528.2	60648.3	63331.9	65253.7	61938.1	59861.2	61168.2	63684.4	63147.1	61337.5	60094.9	60371	NA	NA
49	71180.8	69617.2	72239.7	67146.1	68029.4	65091.9	69412.8	69583	72375.7	67830.4	67177.9	67387.1	72989	65781.8	64309	65090.6	66916.8	67401.6	69471.6	67529.3	66172.1	67424.3	66590.6	66420.1	66829.2	67685.9	67782.8	70539.7	69791.3	71997	77112.5	71886.3	73122.6	70509.4	69775	68145.5	64004.4	68056	67334.7	64192.2	60936.3	64549	60528.5	63259.3	61062.8	64231.6	57428.7	51426.7	NA
50	69602.8	67488.5	69411.6	65873	66137.3	65339.8	66517.5	64237.4	70295.1	66220.3	66533.1	67320.3	69997.9	64847.1	62074	64457.5	67598.3	67039.3	66217.7	67284	67120.1	65681	64072.3	65182.3	64833.4	63952.2	64697.7	66332.7	65001.5	70177.6	74404.3	68609.2	70263.7	67589.7	66672.8	66106.7	62335.1	66839.9	66568.2	63554.6	62811.2	63115	62881.3	64260.3	62355.5	63852.4	60179.5	53571.2	50003.7
51	63631	62634.1	66595.3	61416.3	64051.6	61598	63878.1	61879.4	65631	64604.6	66059.5	65131.6	67646.3	63336.9	60766	61489.1	64995.9	62986.5	62438.1	65229.1	65009.9	62909.3	60779.8	62240.8	61496.3	60327	61987.6	64850	63835	66096.3	72330.3	66778.4	69388.5	66735.7	68049.1	64459.5	59086.8	64559.6	63847.1	60364.6	57432.7	62400.5	60904.6	62250.2	60081.6	60311	59263.9	54267.8	54178.3
52	68577.5	67774.2	69317.3	65586.6	68986	68959.3	70317.4	66212.3	69500.2	70507.3	70193	70313.2	71682	67523.1	67272.1	65950	70817	68374.9	69302.2	67300.9	67660.5	67140.7	66249	67668.7	68107.5	67651.9	67627.2	69149.4	70613	73442.3	74900.3	69388.9	72274	71051.9	71400.3	67966.3	65358.9	67432.9	67762.5	63730.2	62586.3	66169.4	65455.9	66864.8	63816.5	65954.4	63948	61734.4	59376.7
53	68604.2	67620.9	69802.3	64944.9	69216.9	68227.4	69286.4	67085.3	69339.7	68054.9	69337.1	69129.7	71580.6	67825.3	65595.9	65619.1	68192	65804.9	67742.2	66066.5	67742.7	67780.7	65839.5	68215	66562.9	67044.6	67190	69090.5	68028	71212.2	74399.5	69340.6	71036.3	69199.1	68825.4	67796.8	64799.7	65535.4	65633.7	64528.7	63298.9	66791.8	64562.5	67175.4	63886.8	61128.4	68838.5	65334.2	65504.2
54	68146.9	65446.6	68593.9	65052.1	65888.1	65409.3	66132	62668.5	65292.8	66654.3	67480.5	67590.4	69431.1	67506	63531.4	63402.2	64840.6	63550.3	63033.5	63432	64314.2	64127.3	61474.3	63332.5	61394.7	62537	62375.5	64926.8	65372.5	68127.6	71062	67006.4	67169.8	65978.1	67502.9	66333.9	64301.1	65104.7	64598.5	63545.3	61904.4	66014.4	63917.6	63395.4	62328.9	61281.6	67311.6	64247.4	63647.5
55	68233.3	67530.4	67988.3	64033.2	67827.8	64987.8	65248.9	62766.5	66619.3	66577.1	68514.6	67803.8	70129.5	67958.1	66153.9	64803.1	66453.6	63228.4	64502.5	65883.8	65461.1	64512	62821.9	65235.2	63232.2	64838.9	65746.6	66018.3	67136.2	69280.1	72569.2	67494.8	68119.4	67422.7	66541.9	68266.9	65066.2	68027.4	66403.3	66251.8	63316.1	69416.6	67915.2	66345.3	65137	66399.9	72042.1	67675.9	67637.6
56	72131.1	70730.4	70876.9	68934	70009.9	66081.2	67341.4	62314.4	68253.5	70523.1	71212.6	67496.2	71905.3	70025.4	67888.3	65036.9	67596.1	64930.8	66260	67326.9	66987	68673.8	65747.7	66984.5	66428.1	67285.5	68267.3	70077.2	69470.4	72387.1	75141.9	69836.3	71248.3	69976.7	68848.9	68939.4	66803.6	69201.2	68710.7	69097.1	66552.5	70437.2	70150.6	69153.9	66909.2	68107.7	73178.7	70437.8	70191.4
57	67515.4	67337.9	67517.1	66345.5	68874.4	63252.1	64348.5	62978.2	67355.8	69642.3	71298.6	69128	71647.6	69121.9	67276.9	65243.2	67062.7	64796.3	65578.6	65882.3	65543.4	64997.8	63649.9	63834.8	65882.6	67044.9	66945.7	66598.7	66042.3	68545.8	70552.1	67112.5	68134.6	66601.5	66074.7	68906.6	65551.7	67841.9	66393.1	66182.7	65100.9	68219.8	68650.5	67396.6	63885.9	65976.9	73741.3	70003.3	69706.6
58	64927.2	62676.3	65596.6	62415.7	63502.2	61821.5	63556.2	62256.1	63810.8	64379.4	66413.9	64754.8	66952.1	65785.9	62122.9	61653.3	64632.9	63900.8	64610.5	62487.8	62594.6	65268.5	63028	62947.2	61714.7	62648.3	61819.2	64761.3	63404.3	67052.2	70047.3	64546.7	66135.2	63347.6	64577.6	63619.5	62270	64022.9	61850.5	61583.7	62507.4	64161.3	63215	58972	58260.1	61143.8	66127.6	67744.1	66288.9
59	66636.5	64255.9	66236.7	63740.3	66427.9	61167.5	62376.9	62457.7	64524.3	66130.6	68561.2	66832.7	69265.7	65694.7	62314.4	63588.4	64079.3	64271.5	64871.7	63503	62189	62129.9	62720.3	62742.4	62267.6	61224.8	62420.5	64958.7	63845.7	65288.5	66973.1	63063.4	64781.5	62932.4	64157.7	65750.4	59645.3	62469.7	61827.7	60980.1	60691.4	62302.3	63065.4	62964.1	61842.3	62488.1	67669.6	65187.1	66626.3
60	67731	65893.1	65796.6	61938.5	64855.9	61076.3	59911.9	63088.1	64099.9	67312.3	67117.3	67106.1	68810.8	66622.4	63364.7	62168.3	63931.4	63792.4	65460.7	64233.9	64884	62488.4	62953.5	61748.9	62662.8	62337.5	62608.2	64637.8	65370.1	64790.5	65316	62770.3	64952.3	65135.1	66076	65446	61055.1	61734.8	60792.5	63293.1	62575.5	64773.7	62945.8	64996.5	64612.5	63313.1	69248.7	65847.9	66457.7
61	69119.2	69131.7	68947.2	63825.8	69077.1	63863.9	64956	63199.2	69337.1	70395.1	71879.6	70193.3	70438.5	67422.4	65811.9	65735.8	66815.5	64882.7	65981.4	64650	65815.1	66000.3	64281.6	65286.6	64807.2	64399.4	62849.2	66107.1	65430.4	67281.3	70862.6	65801.9	68005.3	66713.8	66681.2	67216.6	64698.7	66525.1	66161.9	66629.7	66122.3	68318.8	67331.9	68187.7	66093.1	66176	74456.4	72326.8	73516
62	68334.8	66877.2	68080.3	64195.5	68704.1	62611	64461.5	64242.7	67904.1	69648.2	69912	68297.5	68907.4	66016	66052.9	64936.1	67155.1	63385	65480.7	63308	64223.2	66335.3	64477.7	67168.3	66418.5	66703.9	64896.8	68549.3	66485.9	69561.3	69678.1	64460.6	66905.5	64816.9	65395.7	67482.7	65368.5	67137.1	66005.7	65751.6	64470.2	68878	68922.7	67513.6	63789.5	67506.5	72794.9	70738.8	70498.9
63	70203.6	69467	68419.7	63949	69075.4	64595.1	66394.6	64367.6	69564.2	70203.5	72187.3	71397.8	70998.4	69367.6	67520.6	65847.1	67817.4	65136.8	65190.7	68150	67271.7	66570.3	66663.8	66678.4	66519.2	66235.8	66831.5	69840	69051.6	71404.3	72422	67175.7	71124.6	68614.8	68109.8	68807.9	64103.7	69105.6	67676.1	68944.7	66516.2	70264	69335.6	68873.4	65080.9	69506.4	75999.2	72719.9	73002.4
64	66215.6	66715	65951.5	60908.4	67832.3	61986	63929.3	63173.9	67630.4	69397.1	69811.5	68379.3	70892.6	68218.1	66200.5	65759.6	67508.3	63938.2	64879.5	64177.5	64422	64018.7	63953.2	64849.3	64809.7	64899.5	64597.5	68868.3	67197.6	68907.4	72420.3	66206.3	66646.1	65727.4	66869.7	67988.7	64555	66569	66187.4	65430.6	63067.3	67790.5	67091	65880.3	63768.1	66792	72805.2	68671.5	68113.3
65	66843.9	66885.4	67626.6	62669.9	69228.1	64662.8	67080.2	63680.4	68125.4	70614.6	72607.8	69052.8	71710.9	68494.8	66102	65776.7	68018.2	63597.6	64735.2	64684.5	64370.4	65586.7	67276.6	67510.7	67936.4	67020.4	65260.5	68692.2	68275.6	68272.5	72834.9	66352.6	68590.5	67182.1	66987.2	68131.4	62734.7	67483.4	65907.5	67279	64703.9	68894.7	67791.2	66819.4	66051	68422.2	74537	69695.9	70712.7
66	67535.8	67936.1	67350.6	63652.6	69675.8	68051.7	68953.5	67302.9	70340.3	72153.5	73725	71370.2	73686.7	69278.6	67606.7	65843.4	70572.8	66612.5	66881	66271.8	65762.7	68365.9	67325.3	67459.8	67451	67718.1	65232.7	68767.5	68503.3	68200.6	72628.7	65763	68920	68030.4	67659.7	66840.5	64070.8	67101	67098.1	66681.6	64020.9	69073.6	67971.6	68562.2	65832.8	69363.3	74839.3	70163.1	71989.3
67	65640	66495.5	66792.7	62906.3	67559.7	64428.9	66625.8	65448.2	68851.2	69917.2	71945.7	68727.2	69335.3	67650.7	65314.4	65610.9	69535.3	64045.1	65273.4	63462.7	62807.3	64770.6	63799	63069.6	64325.1	62098.5	62495	66709.4	64894.9	69309.3	72182.3	65646.6	67026.5	67044.4	67605.7	66934.5	64215.5	64902.5	63765.3	65710.8	64105.9	67421.6	65169.6	67144.2	65649.8	65342.7	73324.2	71555.5	71618.8
68	64606.3	66050.1	61307.7	60835.4	64872.2	60118.6	65126.9	63636.7	68856.2	69715.2	68718.8	67134	70146.8	67535.1	64388.7	62275.8	64987.2	62060.1	63830	63591.4	64181.1	61932.5	63445.5	61329.9	60615.6	61223.4	61345.6	63564.6	65490	66943.9	70424.8	64237.9	65379.4	64602.6	67365.1	66734.4	64104	64543.7	65555.9	67918.5	64349	68344.6	64421.1	65425.7	64732	66632.4	72119.6	71153.2	71484.2
69	65486.7	66797.1	64438.7	62651.5	67165.9	62803.3	67151	63767.6	67032	67539.1	69880.3	66347.9	70660.8	67977.9	64157.6	64357.6	67268.9	64814.4	63655	62836.3	62776.8	62118	65192.7	63316.4	63860.8	64124.4	63174.4	66077.4	64994.3	68464.1	73067.2	66291.7	66971.9	65843.7	66916.6	65420.1	64039.6	64380.2	65602.5	68224.4	65870.6	72019.5	67811.1	68122.5	65880	66254.2	75084.4	72819.4	73273.3
70	64676.6	65697.4	64486.9	61189	67413.1	63783	67832.3	64441.3	67882.6	68245.2	70855.1	69082.4	70544	67360.8	65016.3	64029.7	65987.1	64382	65434	64631.2	63018	64309.6	63955.5	64807	65427.3	64041.9	63127.2	66174.2	65681.5	69518.5	71838.2	66379.9	66799.1	66383.4	65797.2	64071.7	64431.1	65834.6	68131.4	67359.2	64374.7	70201.9	66282.8	67202	65578.9	69879.1	72618	71930.1	72938.1
71	63812.8	63255.1	61583.7	60298.9	66441.5	62351.9	66469.2	62766.7	66452.6	67182.8	70081.6	67936.4	70108	67342.5	65418.7	65035.7	67110.7	64781.5	63155.5	61886.3	64637.1	62569.8	62514.9	61843.9	62883.1	63320.8	63632.1	65976.1	64815.2	67839.8	72370.6	67008.6	67591.6	66353.4	66632.3	63525.9	62574.3	64533.2	65771.8	65828.2	62430	68110.8	65763.4	65136.7	63896.1	67046	73900.6	70835.5	72747.6
72	69645.8	69318.6	67262	67186	70550.1	66533.9	71716.1	67271.4	71198.6	72222.5	74564.6	71755	74119.5	71514.4	70431.2	69704.8	72695.1	70913.6	68976.5	67370.7	68092.9	64809.7	64938.1	65893.5	69006.5	67402.3	67424.9	67666.8	69345	70928.2	75258	70077.2	72022.6	71000.5	71828.8	69489.7	67909.1	70768.4	72070.3	71342.1	66918.8	71931.4	70661.7	70971.9	68494.5	71146.8	76078.8	72734.1	76643
73	63734.4	64503.5	62478.3	60873.7	65236.2	63581.5	67083.3	61953.4	64674.7	65483.5	67102.6	65890.1	68216.2	65883.8	63130.9	62281.4	66922.1	64607.1	63791.5	63568.9	62695.3	60919.2	61444.1	62909.6	64212.4	63354.3	63028.9	64109	63453	66286.8	69695.4	64595.1	65344.9	63792.4	64756.2	62072.3	61809.8	63983.2	66056.4	63556.4	61287.7	67988.9	66064.5	64970.1	63194.6	65986.6	70892.4	68608.3	71300.2
74	63979.9	66370.3	67142.8	61341.4	66035.6	61582.6	65068.3	62468.2	67188.9	67435.2	70548.7	65871.3	71188.2	67541.2	66444.5	65983.5	65406.1	64357.4	64678.2	65471.8	64114.3	62496.2	62737.9	61742.7	64837.3	63703.1	65689.7	66498.2	67165.2	68060	71818.8	68334.9	67970.3	67364.9	63429.2	64490.4	62873.4	66521.2	67278.7	65858.9	63813.1	67830	66917.6	66672.9	65113.8	68922.3	73540.8	70380.1	70478.1
75	65114.5	66588.6	64867.4	61963.8	65198	62929	64400.5	63469.3	67040.3	67295.9	70671	68573.6	71182.8	65942.8	66955.6	65007.2	68647.4	64504.1	62597.1	63594.1	64468.1	61485	63003	62552.7	62294.5	62708.2	63458.4	67236.9	66600.9	68332.4	71647.6	66260.3	66595.5	64943	64663.8	63062.2	63441.8	65779.9	67529	67329.5	65104.9	68721	66706	67365.5	66410.8	68513.5	72875.2	71889.7	71663.5
76	63227.7	62774.4	64038.5	58926.5	61624.6	59706.6	61035.4	58422.2	61237.4	66199.2	68210.7	65355.6	69382.8	63962.1	62990.1	61480.3	65774.7	60067.9	60298.7	60868.8	58476.2	60151.6	59302.7	58161.2	59715.1	57678	59436.5	61545.3	61806.3	64350.2	68730.5	65977.5	63367.6	62140.3	61457.4	61315.3	60814.9	61982.7	63781.4	63511.6	62674.4	65456	63441.1	64293.2	62171.3	65810.6	72086.6	68407.1	70032.6
77	66463.5	68242.4	65905.8	62871.7	66453	63452.1	63721.9	61899	65675.5	67580.6	69538.4	67032.8	71283.9	68182.6	64269.2	63979	67742.5	64427.4	64802.4	64998.5	64731.1	64768	64556.6	64287	64638.3	63949.5	65444.4	66714.6	66558.2	69469.4	74878.9	69627.6	68123.9	66814.6	67896.8	67041.5	65985.1	68647.8	68436.7	68415	66645.9	69418.7	67489.2	66094.2	66678.1	70414.2	75762.8	72538.1	74463.7
78	66158.5	66314.6	64690.3	61252.4	65065.5	60671.2	61022.1	62491.9	67771.3	66880.3	69484	67681.2	69215.4	65912.6	64807	64280.2	64720.5	61564.5	63655.6	62896.6	64371.7	62185.7	62912	62249.5	61662.6	61150.3	63916.4	65583.5	65954.3	66429.6	69955	67564.6	66634.6	65000.4	67854.4	66817.4	64292.9	66900.4	67283.6	66096.5	63675.9	67814	64969.3	63842.2	65445.4	64585.1	70921	69165.3	69911.2
79	67065.6	67104.8	66593.3	63465.9	66328.5	64569.6	63209.1	63569.5	68415.6	66017.3	70233.6	68365.7	70627.1	68419.4	67284.5	67140.6	68819.1	66729.8	68414.3	65595.1	67181.6	65991.1	65905.9	64785.4	64715.6	65077.7	65176	67791.4	67909.7	67318.3	70306.8	67106.7	67937.1	66449.1	69026.6	64703.6	64742.4	66540.5	65757.8	65401.7	62062.5	68713.3	66423.9	67218.3	68174	67041.1	72334.7	70902.7	71892.7
80	67498.2	66690.5	65469.3	62115.1	66997.1	62050.2	60210.7	60852.8	65990.8	66880.2	70212	67368.2	68842.1	66056.5	64937.5	65201.9	65862.5	62082	63369.7	63024.7	65963.7	61917.3	62742.5	61498	62312.3	61686.4	63729.6	67254.5	66056.8	67108.6	69959.2	67769	67790.9	66875.8	68154.1	64148.2	64291.3	66632.4	67386	64501.9	61705	67467.3	66289.2	65951.2	66227.7	66683.8	72260.3	70202.5	72509.3
81	67403.9	68013.7	65714.2	63641.1	67152	63241.7	64799.1	63998.1	68255.3	69968.4	72926	69505.2	70748.3	67966.3	67173.3	66433.6	69117.6	66045.6	67202.2	65353.4	67139.5	65804.2	65185.9	65002.8	64934	64417.2	63518.1	67710.3	67947.1	69001.6	74037.1	69647	67793.9	67897.6	69439.4	66430.1	66672	69865.2	68342.1	67198.8	64586.5	69677.8	66361.5	66950.2	68033.3	70377.6	73929.8	72919.3	74434.4
82	68351.1	66949.4	66342.4	65766.3	68826.4	65603.9	66386.2	64426.8	67947	70473.8	72892.4	70705.7	72079.7	68845.8	67587.6	68145.2	71786.3	68423.1	68377.2	65203.8	65948.3	66099.4	66179.4	66521.4	65421.4	66113.3	65367.9	67226.1	67981.9	69251.6	73974.3	69823.7	67237.1	67977.4	70383.8	66644.3	65928.5	69329.2	68105.6	66102.8	65884.4	69735	67683.6	67973.2	68313.1	70326.5	75309.6	71477.7	73627.8
83	66800.5	69521.8	66985.5	67099.8	70457.4	65931.1	67851.2	66973.6	68727.4	68764.5	72195.4	69154.8	72997.9	69618.9	69308.7	68148.1	70152.9	69795.7	69544.9	66021.7	68530.5	67196.5	67783.6	68654.2	68863.9	69029.1	68165	70088.1	70506	70039.3	72545.9	68568.2	69221.9	69398.1	71019.8	67762.8	68270.1	69233.6	69890.5	68616.8	67496.3	72351.8	70100.5	70408.5	70242.4	70457.8	74945.8	72605.5	74268.3
84	68108.7	67076.3	66709.5	64166.7	68302.8	65675.3	69668.1	66511.3	70082.9	70067.4	72981.1	69025.2	72403.9	69032.1	67335.9	66457.6	66977.9	66223.3	67319.7	66047.2	68170.4	64907.5	65291.2	64556.6	65045.5	64688.7	66939.4	68587.1	68755.6	70973.7	74587.8	70813	70532.1	70097.7	69345.3	67863.6	67728.6	70609.4	68212	68644.2	66532.5	69432.6	68907.8	69672.2	68231.3	72314.6	76604.8	74990.7	74642.9
85	67247.1	68395.2	66941.6	62786.2	69774.1	66812.4	69747	66987.2	69716.6	70794.8	71334.6	70265.1	70366.6	68034.9	66496.3	67366.4	67716.5	66161.7	68167.2	66018.1	69148.8	68263.3	67290.5	68238.1	68351.6	67330.1	68565.4	67683.9	68005.2	69604.6	73839.6	69658.4	69616.7	68744	69465.1	66222.6	66429.4	66763.1	65739.2	68599.5	66690.9	70687.3	69531.6	68809.8	67390.2	69651.3	74770.6	73021.2	72788
86	65501.4	65854.3	64451.8	60150.9	66319.8	64306.1	66126	62599.9	65434.6	65957	69674.6	65571.3	67961.2	63961.8	62311.8	62500.3	64692.1	64738.4	66039.3	64291.6	66694.5	65360.9	64312.3	64159.4	63761.3	63627.6	63902.3	65759.3	65070.1	67164.7	71770.1	68221.4	68833.9	65931.1	66077.8	61569.3	62311.9	64662.5	61957.6	62104.4	59774.8	64630.6	64311.5	62408.7	63499.4	64606.8	71220.3	69686.1	68555.5
87	67190.7	69840.3	68603.8	64486.8	68881.4	67813.4	69874	64917.6	69729.9	70503.8	73733.8	69832	71453	69373.9	67643.8	66697.3	70801.4	69977.4	70434.7	68977.7	69497.8	69899.7	70456	70995.8	67787.2	69244.4	68273.7	70641.6	69804.1	70099.7	66822.3	65600.1	66582.8	62203.7	63708.4	59221.4	65948.2	67291.2	66837.7	66687	66488.1	67969.4	68323.4	69039.2	66445.2	70254.9	77348.9	74037.4	75258.6
88	68852.5	70911.3	70058.5	65927.4	70173.1	68747.6	69948.7	66587.2	70079.1	70786.5	73765.3	70606.4	71190.2	70027.1	67448.5	67592.9	71495.2	70091.7	70385.4	68871.1	71917.2	70984.5	70239.6	72517.3	68321.3	68893.3	69192.3	70912.3	71786.7	72015.9	67904.5	66159.2	67400.6	63775.8	65839.1	60345.3	67834.7	68803.6	68344.2	67752.4	67239.6	71218.1	69355.3	69558.4	68620.4	70141.4	76970.4	73535.7	74703.5
89	65586.5	66723.7	67124.3	63236	68701	67390.8	68477.4	64320.4	68082.7	68902.1	71826.2	69344	70210.2	67925.8	65392.8	65418.9	70321.2	67509.7	68172.9	65205.8	67145.4	65794.5	66121	66739.6	64747.9	64467.6	64608.9	66856.4	67822.2	70492.4	67985.6	65391.2	65117.3	63074.7	63113	60282.4	65198.2	66906.1	66302.2	66326.6	63794.4	67188.8	67021.3	65832.8	66173.8	67285.8	72054.5	71170.3	71236.9
90	67099.9	68262.8	67775.1	64774.5	70195.3	68747.6	68389.4	67489.4	71851.1	70480.9	73819.8	70661.1	70956.2	69324.1	66413.7	67410.6	72837.4	68863.8	71220.8	68069.9	70977.5	70043.6	69798.1	69358	68815.9	69331.2	69275	71054	71384.9	74254.2	70376.3	67849.6	67887.5	65025.4	65538.8	63339.2	68290.5	67715.7	67139.3	66932.9	65527.3	70043.7	69783	67608.1	67369.7	68537.2	73594.8	72263.4	73110.9
91	67969.9	68822.2	70039.1	66023.2	70480.8	68631.2	67218.7	64787.5	68787.4	69361.9	70017.9	69414.7	70234.9	67936	66442	67161	71949.3	68110.7	69749.6	66388	68370.6	68079.2	68713.4	70174.9	68832.3	67807	66219.4	68418.7	69814.4	72121.7	67409.2	63647	63826.5	62144.1	63654.4	63831.1	68559.2	66863.5	67626.2	68720.9	66198.5	70385	68872.2	67136.9	65754.5	66066.6	71658	71382.5	73013.3
92	67205.8	70926.5	69247.7	65179.5	70598.4	68185.4	69444.2	66264.1	70047.2	69716.3	71974.3	69581.3	71282	69931.2	67080.6	66678	71541.3	68561.7	69411.2	68640.6	69851.5	69642.1	70378.6	70286.2	68273.7	67628.9	67507.6	70143.9	71777.6	72452	69600.2	65717.2	68889.2	65336.4	65814.5	66040.2	71501	70816.4	71879.6	70769	69558.5	72583.2	69237.2	69025.1	68961.1	70516.3	74242.5	73936.1	74784.7
93	67589.6	69783.1	69969	63818.6	69122.3	67294.5	67291.2	66911.9	69911.1	69203.7	72901.1	69986.5	71114	70887	66994.4	66842.4	73323.4	70936.9	70907.1	68932.4	71125	70611.8	70690.6	70352.5	68781.5	69186.5	67200.1	71478.8	70359.6	73051.5	69460.5	64319.8	66735	65756.1	64345.3	63896.1	69954.9	69361.2	71269.1	70221.2	68061	71409.7	70314	70139	68163.2	69367.9	74957.1	74111.9	76485.2
94	64445.8	66623.7	64581.2	63751.8	67196.4	64119.9	66635.5	64363.8	66577.5	67762.3	71115.8	66096	68938.6	68294.9	64922.8	63478.4	69627	67565.7	67957.3	65070.9	67942.7	67731.3	67155	67821.2	66858.3	65957.7	66066.1	65559.1	67655.8	68144	71662.7	67248	69685.5	68442.2	66835.3	66023.4	66031.8	68705.7	68235.4	67467.8	66397.2	69272.7	68639.2	68862.4	67249.8	67982.9	74173.6	71383.5	73478.7
95	64576.4	65680.3	66236	63997.1	67999.9	63344	64142.3	62039.5	66370.4	68293.5	72706.1	68010.6	70959.3	70083.5	65352.7	65442.3	70493	67055.5	66739	65405.2	66357.1	66771.6	66205.7	66913.4	65540.5	64622.1	65837.4	67248.9	66602.3	69189.5	74209.7	66473.7	69756.7	67750.2	68602.5	65749.3	65557.3	66929.6	65405.4	66598.1	64581.3	68719.9	69186	69994.9	67414.6	68844.4	72621.2	69199.5	71757.9
96	67096.1	67824.5	68185.8	64254.5	68917.3	66173.5	64699.7	65394.9	68889.7	70569.5	73240.1	69856.2	72749.5	70490.9	67186.3	67437.8	71555.7	67806.3	67420.3	67699.2	68016.6	68296.5	65186.6	68099.2	65174	66046.6	64960.8	68100.8	65895.8	69829.4	74120.1	67295.2	69509.8	67344.4	66928.6	67083.5	66910.1	68526.6	68187.9	67969.1	65904.4	69801	69327.5	70197.3	68235.6	69640.5	74314.2	71001.2	72850.3
97	64100.6	65031.3	64325.7	60473.8	65973	63066.7	62040.2	62673.9	65329	68436.3	70427.6	66969.7	70462.4	67204.7	64714.5	64539.3	68756.1	62779.2	65128.5	61834.7	65147.5	64628.2	62179.6	63988.7	62861.5	63040.2	61907.2	65157.1	63705.8	66820.6	72647.9	66797.5	67671.6	65581.8	66161.5	64283.1	64781.2	65822.2	65101.2	66379.8	64552.9	67602.5	67048.1	66560.1	65543	67347.4	72778	69963.6	71143.5
98	68188.5	69718.9	68196.5	65929.9	71208.2	66987.9	68505	67846	70911.2	72000.8	74398.9	71252	74270.2	71238	68113.6	69398.9	72452.8	67757.9	70377.2	66482.9	70133.3	69097.8	68842	69523.4	68703.4	67883.6	67405.5	70354.7	69268.1	71611.3	75018.2	68213.3	70219.5	70042.5	69028.2	68990.4	69076.8	69710.6	68857	68548	66050.2	71181.2	70608.8	70607.1	69893.7	70560.3	73985.1	72377.1	73963.3
99	66293.8	66092.5	66433.7	63776.9	68202.4	63940.1	65130.4	65361.3	68430.9	69170.5	71248.6	67875.8	70663.9	67323.9	66174.5	67026.6	70110.2	65980	66249.6	63219.3	67699.1	66933.3	65081.2	68666.1	65620.1	66109.7	66742.7	67812.1	66393.4	68534.1	72050.3	65222.7	67727.5	66828.3	68033.1	67135.5	67039.4	66901	65864.7	67595.6	65779.6	69498.1	68171.6	68813	65934.4	67285.5	71925.9	67848.3	70035.3
100	65956.3	68170.6	67679.7	63590.4	69139.4	67420.1	64184.2	63178.5	66697	67900.5	69585.5	65239.7	69016.5	66214.4	62575	64532	69096.7	64560.8	65246.3	66009.1	67587.9	66489	63936.4	68123.4	66877.3	65613.1	64966.2	65039.7	65023.5	68639.1	72123	67036.4	68749.6	65695.3	65934.5	66074.8	65488.7	67403.7	65909.2	66751.7	63509.2	68016.6	67450.2	67963.3	64187.1	66670.5	72030.3	67963.2	69056.7
101	67103.7	68453.3	68352.4	63940.3	68881.3	65845	65437	62703	66427.4	68772.1	69607.3	66954	70545.8	68396.2	63611.7	65041.2	68378	65225.4	65102.5	65346.6	65955.9	65605.1	64334.9	66559.3	65389	63624.2	65230.7	67093.7	67685.1	68335.5	72982.8	67545.6	70238.8	68205.9	68286.9	67103.9	66007.4	67343.9	67185.2	67116.2	63934	69546.9	68574.3	68479.6	66558	69021.6	74704.4	68464.9	70784.4
102	72392.7	72006.1	71088.1	66562.6	70966.6	68647.8	68600.7	69034.4	71850.5	73734.5	74441.6	72100.6	74709.7	72170.2	68633.5	69561.2	74069.2	69195.9	70150	68825.9	69632.9	69862.5	67733.9	70627.6	69079.4	68686.2	70769.9	71090.3	69850.6	74454.6	77637.6	73086.5	72904.2	69452.9	71855.3	68673	70352.6	71550.6	69501.2	70485	69366.9	72231.7	72214.2	74090	69764.3	72837.5	75495.2	73754.3	74115.1
103	68388.3	68711.3	68559.5	64893.6	68833.8	67650.7	67455.9	64766.5	67931.9	70432.8	74171.3	68789.6	72474.6	69534.9	66137.1	67127.7	70495.2	66112	66600.7	64898.4	66834.7	67090.9	66648.1	67951.3	67690.7	65536.9	66079.6	67846.7	67627.6	69929.6	75961.1	69865.3	71599.2	70236.7	69418.5	68307.7	69139.1	69823.9	68533.4	68085.3	67699.5	71384	70999.9	70772	68356.3	71235.5	75745.9	73313.3	71137.6
104	66367.4	67393.9	66285.4	63937.7	68765.8	64347.1	65576.3	64163.8	67031.5	68148.6	71613	67577.9	72157.5	68710.3	65375.7	66282.6	70179.6	66210.7	66649.4	64577.4	65698.5	67405.3	64094.7	66399.6	65585	63117.6	63957.9	67791	66475.6	68256.7	72468.7	66506.8	68119.8	67357.8	67704.7	65660	66709.9	67189.8	66565.7	66173	64928	69147.5	68800.5	68968.5	66822.4	68696.7	71908.6	68281.8	67567.5
105	69072.1	69411.2	69635.5	66600.2	71614.1	68344.1	68741.1	65576.4	67491.7	69632	72880.6	69326.1	72085	70496.4	66697.8	68081.1	71175.3	67938.7	69698.2	66839.3	69148.8	68438.7	66841.9	69939.4	68927.9	66347.9	67693.3	68763.1	67132.1	69405.3	71395.1	67591.1	70118.8	69336.3	70149.4	69402.8	68116.8	68592.6	69162.9	69208.1	67825.2	69879.8	71115	69901.8	68959.5	69210.7	74547.8	69122.4	70609.2
106	66347.7	67288.7	66837.1	63865.5	69881.8	65067.5	66473.4	62132	65659	69634.5	72017	66932.9	69909.4	67892.6	62489.7	65378.9	69947.4	66002.1	66743.7	63664.3	65575.8	65565.1	65053	66982.4	65007.9	64228.6	64462	67521.9	66113.2	68688.7	72121.5	66010.2	68690.7	67382	68223	67021.2	67327.5	67345.4	67172.3	67011	65304.2	69305.3	68878.5	69218.8	67715.2	70174.2	75095.3	70053.5	71508.4
107	68539.9	69912.6	70085.8	65237.1	72988.3	66882	66809.2	65724.9	69032.2	69525.3	71278.9	67853.9	69146.2	68396.8	64803.2	67068.6	69173.9	66616.9	67690.1	67411.9	68761.9	68616.6	66806.9	68424.8	68517.7	66980.3	66597.2	68814.1	67598.1	69551.6	71883.8	67632.8	70505.4	68609.9	69883.7	67372.8	67791.1	66906.8	68264.8	68381.5	65554.7	70326.7	70918.4	70302.3	69113.6	68405.5	75104.4	69023.7	70874
108	67240.9	67533	67874.5	65136.3	70355.4	67098.3	69241	68016.6	67938.8	71201.6	75283.6	69715.1	71668.8	71842.5	68026	68141	73327.4	68650.9	71128.1	65872.7	68212.5	67659.5	68091.9	68820.6	69026	68113.5	68878	70131.3	70266.1	73636.9	75132.9	69637.5	70772.8	69899.2	69940.3	68418.2	68964.8	68090.2	69219.1	69015.9	66509.7	72335.5	70806.9	70040.2	69490.9	70438.2	74468.2	71064.2	69611.4
109	66242.7	67815.5	68192.6	64898.2	69364.3	65542.3	68364.9	66495	70274.9	71391.1	74774.2	68223.3	72217.4	70841.7	68040.7	67806	71662.6	69583	69559.6	67266.8	68910.3	66568.9	66253.4	68786.8	68822.4	67655.7	67654.4	68820	69106.8	70469.3	73508.1	68710.6	70160.6	68137.3	68953.8	67702.8	68093.3	68243.2	70773.5	69928.7	67109.4	71085.6	71275.9	72286.5	69012.9	70915.6	76410.2	70613.4	72598
110	65866.5	66317.1	66764.1	62092.2	67901.8	63488.9	66526.7	64666	68366.4	69685.1	74425.7	69326.5	71635.4	70278.6	68477.4	67676.6	72813.7	69277.2	71025.5	65785.9	67126.8	66108.6	67405.7	67444.8	66993	67358.3	68608.9	69619.9	68655.7	70577.4	73048.6	69101.8	70141.8	68656.5	69102.1	66879.2	67636.7	68132.4	70072.7	69078.4	67340.7	72099.6	71109.7	72602.6	70430.2	70493.4	74619.4	72679	72551
111	64942.2	66681.4	67532	64816.3	67537.3	63192.9	63973.4	61550.2	66716.5	68968.8	71734.1	67216.7	71702.5	69911.2	66932.4	66885.1	71403.1	68234.7	68988.6	65535.2	66297.8	66272.8	66294.7	68437.5	68820.3	68045.9	65790.9	68440.2	67235.3	68484.1	71673.9	68218.6	67887.9	67977.4	67513.3	66809.8	65972.8	66555	68053.8	69096.8	67024.1	70169.1	70790.8	71940	68773.4	68307.1	71765.4	69917.1	71274.1
112	68550.7	67320.5	67445.2	65464.1	69607.9	65601.9	67692.3	65374.5	68902.3	70298	73866.6	70000.1	71132.5	71504.7	68218	68316.9	72566.7	69975.3	72084.5	65729.3	67460.7	68964.6	68735.6	70053.5	71383	70021.3	70281.6	70875.8	69350.3	70034.4	74318.1	69356.7	71147.4	70858.3	70390.4	69467.7	67604.9	70252.5	70184.3	69859.7	68992	72393.7	71296.6	72489.3	70967.4	70829.3	73818.8	70211.5	71442.2
113	66659.3	67636.7	67539.7	65468.1	69592.3	65680.1	68114.9	63838.3	68150.7	69311	74628.9	70106.6	71519.4	70942.9	68385.2	67245.7	73279.9	70893.6	71163.8	66370.7	69174.5	68738.4	68019.8	70129.9	69871.7	69322.7	67370.5	69048.1	68352	71295.3	73299.8	67684.2	71242.1	69306.7	69013.4	68602.3	68178.6	69126.3	66741.6	67705.7	66541.4	68446.2	69261.8	70503.1	67813.7	68732.1	72369.7	71445	72227
114	66165.2	67978.2	68342.3	65787.1	69213.3	67946.6	68650.6	65271.7	69070.4	70269.7	75653.7	68658.2	73267.7	72388.1	69464.1	69805.8	75144.5	71568.4	71652.9	69255.4	70019	70347.5	69695.1	69592.4	70573.6	69499	69135.9	69542.6	69422.5	70591.7	74851.3	69176.8	73185.7	70734.9	70634.5	69176.2	68447.2	72476.7	69958.6	69513.2	68346.3	70631.9	71595.7	73665.1	71428.1	70746.2	76202.5	73130.2	75046.7
115	68930.4	69412.3	70079	66290.4	70726.8	66831.6	67813.4	65605.5	69090.2	71283.8	75937.8	71836	73495.8	72413.9	70641.2	70593.6	75523.1	71116.1	69622	69101.7	68980	68157	68992.7	70353.7	71326.8	69461.1	68291.9	69260.8	69314.7	72792.3	75673	69305.5	70639.3	69412.4	69783.2	69510.6	69325.6	71491.4	69765.2	71021.2	68919	71227.1	72657.8	74467.5	69708.6	71458.3	77859.4	74003.6	75405.7
116	68986.2	70219.6	68933	66279.2	69391.6	67012.2	69357.8	67866.6	71192.1	73399.6	76533.7	72698.8	74325.6	73231.2	70471	70866.6	74912.4	72906.4	71479.2	69236.3	68930.1	68005.2	68813.4	70858.1	72808.4	70727.1	69430.7	70549.6	71388.8	73334.3	76735.8	72027.1	72994.4	71315.5	72245.8	71331.4	69810.3	72732	71363.2	70898.6	69560.2	71757.2	72170.2	73705.7	70758.5	73490.2	79440.4	74709.3	75058.9
117	66984.6	68302.6	69755.1	64794.7	69453.5	66531.3	67156.7	67810.8	69801.5	72230.1	74533.1	71461.8	73646.1	72997.9	69753.8	69077.2	72180.3	71418.2	70846.2	67910.1	66977.7	69214.2	68393.1	68636.7	68870.2	68084.4	68612.7	69853.3	68868.3	73265.3	75973.9	71023.8	71200.5	69861.9	69736.8	69392.7	68533.3	71754.1	69042.1	69158.3	68901.9	73085.7	71574.5	72349.1	69539.2	70994.9	75514.5	73309.8	72470
118	67784.2	70640.6	68617	64300	68700.9	68164.2	69011.7	67704.2	70506.7	71070.4	74854.1	72454.2	72800.3	71948.2	70681.4	71151.3	75170.7	73148.6	72790.8	68520.4	69300.9	68400.5	69155.7	70373.9	70903.7	69723.1	69450.8	72685.5	70655	73439.5	76484.7	70800.2	72350	70356.2	70989.6	69844.2	70040.9	71031.7	69078.8	70831.7	70088.2	70507.1	71580.4	73098.7	70687.2	70740.8	77040.7	73770.5	73084
119	66605.8	65481.8	67415.1	62573.7	68376	65231.5	66449.4	65504.7	67522.8	70330.7	73253.2	70030.1	70123.6	70356.9	69388.9	69045.2	73827.8	70497	70477.6	67410.5	67541.7	67108.3	68171	69820.7	69884.7	70539.5	69181.7	70417.9	69994.2	73633.9	76245.1	70168	71305.5	70143.3	70615.3	69221.6	68149.4	69624.7	68588.7	68836.5	67198	68608.7	67290.4	69834.8	69616.6	70704.6	77185.9	72252.1	73312.7
120	64764.2	65433.3	66611.8	62298.2	67719.9	64850.5	66483.7	64397.6	66805	70246.4	72181.3	69742.1	69756	70096.3	66207.8	67212.5	72691.3	68995.9	69075.3	66087.7	67121.3	67700.5	68191.2	69628.1	68461.9	67212.5	68183.9	69062.2	69728.1	72206.1	75268.1	70297.9	70818.9	69762.8	69419.5	67199.5	67465.8	67132	68873.4	67056.4	65168.5	68182.3	68041.2	69901.2	68490.5	68401.6	74297.3	69965.5	71513.3
121	66163.4	69825.2	67411.2	64302.8	68570.8	66299.7	69283.9	67092.7	70242.8	72967.5	75393.2	70347.5	72104.8	71305.8	66500.8	66120.5	72068.8	68819.8	71096.8	68362.9	69546.2	69552.8	69810.3	69693.5	68998.6	68021.8	67715.2	70225.5	70687.4	72101	74834.2	70601.8	73442.6	72030.2	70624.3	69533.1	69102.9	68078.2	68252.4	67843.4	67301.7	70801.4	69841.2	70930.8	68284.1	69570.5	76260.8	71509.5	74237.7
122	65777.2	68928.4	68534.8	65566.8	69635.9	67757.2	69533.1	66825.7	69655	72528.7	75080.4	68258.3	70640.6	70639.7	66981.4	68745.8	74342.2	69317.2	70857.6	67141.7	68713.3	68292.6	68621.7	69350.1	69179.6	66608	67669.4	68676.6	69540.8	71450.7	73373	70730.6	70855.4	70139.7	69608.9	67524.7	67683.8	68705.9	69623.8	68063.6	65603	68461.3	69677.9	69632.5	67646	70022.5	75018.6	71269.1	73068.1
123	65017.5	66405.7	66017.6	63984.8	68263.5	65026.8	67305.1	63418.6	66844.2	70465.5	74045	66645.7	71311.9	69623.2	65922.7	66595.9	72188.8	67413.1	68783.2	65545.5	66268.6	65549.2	66818.4	69876.3	67509.6	65843	65242.9	67318.1	67066.7	70154.7	72301.2	67825.8	68660.3	68301.7	68036	65336.2	66007.3	66785.3	65004.3	64778.2	62905.8	67790.1	68921.8	69369.3	67015.3	69168.9	74321.2	69607.4	73062.6
124	62747.8	64824.8	65690.1	61378.4	67172.6	61933.4	63405.4	63529.3	66239.2	67109.3	71150	66433.5	69656.2	67625.8	64998.2	65633.7	68419.1	65909.8	68640.7	62938.7	64622.2	65126.9	66185.8	68609.2	66055	66744	63630	66688.4	65989.2	68655	73060.9	65553.8	66670.2	67729.2	66810.2	63784.9	64554.2	65901.3	65672.5	63152.9	62796.2	66623.6	67819.4	67759.3	67387.2	66491.1	71653.8	70398.5	71798
125	65991.1	68567	68362.9	62995.9	68403.3	65353.2	67312.5	66443.2	66606.2	69127.6	71971.1	68872.4	70277.5	69315.6	65762.7	68037.8	69359.9	68330.4	69667.4	63781.3	68387.6	66988.3	68021.2	69887.1	66873.3	66982.8	67333.5	68695.2	68582.9	70297.2	72460.3	69424.4	70149.6	70237	70792.9	67324.3	65321.6	68635.1	69512.4	65698.5	65306.7	69605.1	70006.8	69004.3	68512.2	68454.2	72736	71056.8	73680.9
126	67044.7	68940.7	69490.9	65640.2	70395.4	66403	69132.6	68423.6	69268.9	70278.9	73203.3	70145.2	72382.2	71688.7	67930.2	69370.5	71375.4	69857.5	72665.3	67328.5	68924.2	69785.7	70216.1	71784.2	69687.8	69555.1	69643.6	71381.7	69696.6	72406.6	75697.2	71187.3	72492.1	72027.6	70782	68901	66968	69485.4	69880.2	67376.1	65266.5	70919	71134.8	69845.5	68846.3	69403.7	75600.2	73047.7	76036.3
127	66256	68164.6	68983.9	64683.1	69729.6	65350.6	68745.7	67714.6	69715.2	69905.9	73270.3	70192.6	73321.1	72227.1	68300.4	71098.9	73397.6	70122.2	72307	66496.6	70279.7	69209.5	69771.4	69716.7	69216.1	69367.8	69294.5	69746.7	69657.4	70879.7	75814.1	69718.2	72398.8	71197.2	71647.3	69280.4	67543.6	70667.3	69473.1	68375.1	65647.4	69925.1	71056.6	72361.4	68776.6	70245.9	76435.5	72931.4	74952.9
128	69574.7	70950.8	72162.7	66561.4	71855.8	68150.1	70526.9	70995.8	72344.9	73660.3	75900.2	72682.6	74541.9	73519.6	69291.8	71967.9	74549.6	72265.3	73961.8	67041.6	70841.9	70616.9	71505.2	72372.5	70504.5	70318.8	69594.7	70609.2	70754.4	73584.6	78188.2	74597.4	75883	74374.3	75557.7	72647	69464.3	72966.4	73999.4	70728	67973.8	72294.5	73307.3	73806.6	72047.6	73407.6	79306.6	76185.2	76813.1
129	64691.6	65603.1	65009.1	63601.4	67326.6	63335.5	66810.1	64989.9	68518.3	67155.9	70878.4	66045.9	70685.9	69544.9	65464.7	67485.4	70458.6	67820.2	69080.4	63699.1	66406.7	66718	66952	66373.8	67039.2	66358.5	65794.1	66866.2	67035.8	68279.8	72377.5	67829.3	69913.5	68530.9	67512.3	65254.8	63173.3	64959.7	63129.2	62747.8	60879.9	67514.2	67145.8	68252.6	66316.5	65548.6	73952.9	69965.3	71654
130	65051.3	66296.5	65946.7	63008.6	66523.4	61861.3	65629.7	62409.7	66093.5	67813	70735.1	66577.9	70635	68646.3	65022.1	66095.7	68431.6	65080.5	67290.3	63381.6	66701.4	65600.3	66097.5	66172.6	65659.7	64641.4	64691.8	65833.5	66433.7	67802.1	69837.3	66839.9	68153.2	66900.8	68591.7	64955.5	63643.1	65244.8	64608	65550.3	58779.8	67384.4	66935.8	68551.6	65508.1	67492.7	73244.5	70806.6	73110.8
131	64844.5	66300.1	67254.4	62535.8	68306.1	64481.8	67881.1	64950.5	67336	67224.6	69312.9	65167.1	69319.9	69282.1	64708.2	66103.7	69642	67716.1	69678.5	63777.2	66795.6	66609.8	67309.1	69291.3	68424.9	67020.4	66343.7	68634.7	68824	68779.7	71634.8	67619	69571.8	69541.9	69756.8	66641.6	66135.9	67628.8	67152.1	65740.6	63276.1	68884.4	69135.6	70445.8	67352.6	69225.4	74789.9	71101.9	72695.7
132	65473.5	66184.2	67209.3	61796.6	68262.6	64665.1	67876.1	65742.6	68100.4	70485	70765.8	66548.1	68778.2	67831.8	63843.7	66242.7	68579.2	66689.2	70268.5	61809.2	64274.5	66216	65390.2	67326	67148.4	64051.5	63765.8	67677.1	66216.2	69302.2	70556.8	66858.7	69526	69384.2	68885.9	66735.5	65411.3	65233.3	65877.2	65679.2	62523.6	67569.8	66293.1	66999.6	65844.4	68817.2	72723.3	69012	70023.6
133	66451.4	66450	68470.5	63959.9	66835.9	64796.4	70427.5	66754.1	68943.7	69309.7	70300.5	64937.2	69569.7	68450.7	63354.5	67302.6	70996.8	67836.3	70684.1	63400.1	65413.2	66958.8	66997	68160.6	67834.2	64873.8	65592.9	68148.5	67478.9	69773.1	72081.6	69414.6	69420.2	69067.9	69285.7	67998.8	65141.4	67074.9	66683.4	67527.8	64538.1	69932.1	66954.8	68095	66595.9	70219.9	75233.3	70955.6	71641.3
134	63684.2	64952.3	66218.6	62589.7	66866.1	62602.3	68126.8	65041.7	65665.3	66874.7	68428.2	63939.2	66877.5	68179.7	61904.5	67394	69212.7	65683.6	69296.1	61898	64693.1	66972.8	66059.4	67447.4	67459.8	65761.2	66363.1	68376.5	67231.2	68723	72777.4	67345.9	69053.7	69079	69049.9	67348.9	66116.3	66579.1	66087	65318.2	63597.6	68455.6	66830.9	68108.2	66842.8	68969.9	73518.6	70194.6	70996.1
135	69917.9	72762.5	71525.8	68203	73808.1	68459.8	71812	71608.8	74016.5	75418.9	74123.9	70421.8	74488.7	72923.7	68465.6	70169	72679.4	70141.9	72560.3	68253.5	70609.4	71715.5	72080.5	72420.4	73146.6	71745.1	72270	72979.7	72129.1	72590.3	77777.8	75001.3	76924.1	76307.5	75710	73107	71390.2	73223	73146.5	71636.3	69095.3	74756.9	73135.2	73370.2	72071.4	74234.7	78268.6	75207.9	75586.7
136	68532.7	67791.5	69903.8	65100.9	70188	61020.4	64903.9	64059.4	67841.3	72122.8	72551.3	68088.8	71404.5	70381.6	66398.9	67366.9	67551.9	67693	66303.9	62316.1	64747.1	64184	66310.4	67053.9	68750.1	68331.5	68575.2	69375.1	68249.6	72560.6	75241.7	71509	69519	67997.2	71816.2	67475.3	66665	67536.2	68545.5	67396.4	66321.8	69514.4	68652.2	69976.6	68635.7	70981.1	73976.9	69236.8	71137.6
137	67200.7	68736.4	68501.1	64077.4	67675.5	63526.7	65031.1	66150.2	67831.9	71623.3	72485	69335	70629.9	67438.3	64673.8	65040	65862.2	67092	66898.8	65716.1	67172.2	65960.1	66896.7	68115.7	68462.9	67939.6	68882.5	69365.2	69969.7	72563.6	76834.9	70814.8	71224.2	70580.5	73208.9	69551	68411.2	68809.4	68836	69141.5	66309.5	72330.5	68172.8	70972.6	68385.1	70876	75972.8	72150.2	71617.3
138	64627.6	67563.1	66958.1	59150.2	64647.8	60490	63743.5	65380.1	69754.9	70234.6	71230.5	67400.3	70378	68721.7	64953.2	61523.1	62625.7	63580.9	65682	62130.1	64964.7	62451	65010.4	65779	65011.5	65085.7	65524.8	67479.7	67378.5	70679	74403.6	68018.5	69068.3	68390	69389.2	67215.8	64449.6	64860.3	66361.5	67182	64727	68600.7	66621.6	68350.7	65895.5	67101.2	74262.9	69795.9	71888
139	68776.6	70424	69010.5	64778.9	70090.1	63497.6	66225.7	67131.9	71910.4	73615.8	74684.5	70005.5	74188.8	71910.8	69603.7	68141.5	67261	68007.1	68754.1	65626.4	68133.8	68010.9	67994.9	68097.3	69365	68314.2	69535.8	69615.3	69971	71359.9	75964.5	71900.3	72298.9	71594.6	72922	68709.6	68816.8	67657.7	69448.5	69962.2	68305.6	73079.8	69685.1	71653.2	70453.7	69478.3	75670.8	72620.4	72114.6
140	66383.9	69273.2	69179.9	63548.6	66867.3	62897.8	64220.1	66335.6	69852.6	72349.8	73013.5	66294.1	71513.6	68525	65022.1	61647.6	64132	66978.8	68537.2	64096.1	66786.7	67926.3	66428.6	64445.6	66869.5	68326.5	67177.7	68459.5	68683.2	69425.5	73050	69008.8	69297.9	68854.8	71405.8	66549.7	65639.9	68252.2	67959.1	68846.1	65854.1	70975.4	68846.5	70396.5	68592.9	69593.6	74821.3	70809.2	72642
141	65743	67857.2	67043.9	62276.2	68653.6	61462.2	66057.4	64595.7	69576.5	71793.4	72421.9	67323.2	71869.3	70193.1	65792.6	65605.9	66599.7	64432.9	64492	62471.1	66075.4	65788.7	66351.1	66683.8	66214.5	65686.9	68021.4	68697.7	68782.7	71298.5	74975.9	70902.5	70296.7	70910.3	70439.3	68848.6	67176.9	68567.6	68783.1	67674.2	63724.5	67482.2	66940.2	69704.9	66266.4	69342.3	74448.9	71846.7	72543.1
142	64807.9	67559.3	66926.7	60978.8	66925.2	60420.8	58997.5	63862.5	67647.1	70286.9	70081.8	64893.5	70817.4	68735.5	64055.4	65379.7	65775.3	65454.4	62752.2	62470.3	64789.6	64092.5	64695.1	65183.7	64591.4	64649.2	65805.9	67859.8	66504.9	69784.4	72471.6	66632.2	67192.7	67552	68530.2	65059.3	63440.6	66124.8	65220.5	66217.1	63605.3	68544	68308.6	69374.4	65146.7	66472.5	73497.5	69530.7	69534.3
143	68614.8	68077.5	68661.8	64948.4	70987.2	63208.3	63955.1	65056	70815.7	68238.1	68721	69252.8	72009.2	68603.3	65342.5	67079	68185.1	66296	65969.5	65602	66930	64611.7	66009.1	67198.5	67731.2	66353.7	68569.4	71377.4	68839.5	71878	73817.1	69660	68855.5	68947.2	70433.3	68165.1	67478	67321.3	67226.5	67288	65463.9	69245.2	68080.5	69894.7	66305.8	67517.8	71748	70761.8	69778.1
144	67603.2	67018.1	66527.7	62625.9	67248	62886.7	66253.1	67502.1	71323.4	73889.4	73649.5	70226.4	73066.1	70121.6	67044.9	67166.3	69541.7	68779	67042.9	64760.9	67430.1	65713.5	68062.7	67518.2	66849.6	67241.8	66570.5	71471.9	67047.1	72017.1	74292.9	69716.3	70124.9	69719.1	68732.6	67801.7	66932	66741.9	66797.7	68018.5	65254	68803.6	68875.3	70565.5	68051.5	69697.2	73063.3	71700.4	71727.8
145	66600.8	68292	66608.8	62332.9	68621.9	59854.1	65101.4	65411.4	68431.6	71809.1	72196.4	67664.5	69931.9	68766.4	64851.6	62451.7	65561.5	65772.6	64273.8	63410.4	66414.4	64211.8	65974	65541	66141	65401.6	66738.8	69982.5	67963.5	71687.9	73847.5	67181	69678.1	70135.4	69302.6	69186.2	67084.1	66767.8	65860.6	67987.4	66074.1	70428.4	68616.1	70481.3	67534	68358.6	74433.7	70777.3	73005.5
146	64048.1	65889.9	65191.5	60460.2	65842.3	60571.4	63891.3	60855.4	65351.2	66958	66959.9	65665.8	67307.3	64883	61595.1	61692.6	64356	63510.2	62721.2	62313.9	63850.7	61688.2	64099.1	62775.6	64177.8	62493.9	65132.8	66171.8	65009.3	68128.2	70433.4	66302.3	67708.6	67691.5	67549	66169.8	63546.7	64397.4	62795.8	64652	61572	66160.3	65725.2	66131.4	64370	65782.9	71756.4	69793.7	70045.5
147	65694.7	65210.7	66302.3	61434.6	66215.9	60066.7	63249.1	61917	67342.3	69325.7	70366.2	67226.1	67481.9	65614.1	63320.9	60736.5	63255.3	61412.1	63368.4	62334.9	63285.7	60716.2	62373.1	61909.5	62480.2	60256.2	63431.2	63996	63997.8	67089.5	70876.5	67223	68374.4	66761.5	68206.6	66300.6	63849.7	63231.9	64404.7	65311.1	62280.1	66871.9	66627.9	65086	63129.1	67304	73319	70176.9	71343.5
148	67324.8	68266	66860.7	62722.9	68342.6	63965.7	64657.5	62960.6	67115.6	71083.9	70829.3	66231.5	70378.1	68827.4	64728.3	65151	63788.7	65771.2	65317.6	63568	65970.3	64305.4	65421.6	65193.6	66721	64566.7	66851.1	68172.3	65987.4	70964.1	72347.4	68597.1	70494.6	69720.7	69222.2	68726.8	67158.9	67169.2	65695.1	67481.8	65062.5	68721.4	68663.3	68665.1	65821.6	68119.3	74374	69540.1	71194
149	68079	67660.7	67262.3	63256	68949	63607.2	63670	65865.8	68456	71170.8	71205.6	66380.1	69713.2	69037.3	65147.7	62949.9	62464.4	66524.1	66061.8	64445.2	67287.8	64037.7	65987.5	63934	66477.1	66190.2	64844.3	69048.6	68741.9	71917.4	74971.7	69487	70201.1	69242.8	70959.7	69250.4	66347.5	66884.7	66305.9	67563.3	65982.8	69707.8	70231.9	70738.8	66564	69816.9	74407.2	71211.3	72648.5
150	65859.2	68466.2	69005.8	61970.7	68071.7	65820	69215.1	68433.6	72893.3	72302.3	73913.1	71677	72357.1	69931.5	66883.6	67876.8	69064.2	68275.7	68449.4	64688.6	65923.6	64175.3	66917.4	66974.3	66340.2	66352.6	65893.3	69965.6	68361.6	72101.4	76565.4	68477.3	70686.5	70034.9	70500.7	69579.1	66194.9	68350.8	69120.2	67869.3	65265.9	70955.7	70418.8	71296.1	67822	71765.5	76847	73935.5	76090.3
151	67024	69206	68026.8	63966.1	67891.3	66935.2	69580.9	67816	68742.7	72171	72355.9	68921.6	71516.6	69437.7	65720.8	66166.6	69898.9	68851.1	70752.4	66030.4	68244.5	67328.5	69110.8	69751.1	69419.1	68429.8	67029.3	68497.7	68497.5	69832.9	73125.8	68926.1	69211	69594	69897.5	68079.8	67759.6	67100.3	69453.7	68300	67395.1	71620.7	70374.2	72574.3	69376.4	70144	76053.6	72203.1	72146.2
152	67061.3	70519.6	69836.2	64693.2	69275	67165.1	68393.6	67662.3	70512.6	72653.5	71451.5	70012.2	71968.6	69228	66172.3	65386.8	66639.3	67753.3	69434	66100.5	69194.3	67355.3	68778.5	68835.3	67702.2	68535.1	68275.7	70345.7	69212.8	70807.6	75332.2	70926.6	71053.7	69919.5	70964	69384.1	67928.3	68555.9	69108.7	69541.9	68034	74230	72120.4	72076.3	70316.3	70808.1	76445.5	72587.5	74280.1
153	64650.5	66392.7	67414.3	62592.9	67481.3	63891.1	63977.9	64862	66506.6	69366.9	70425.4	66187.3	71040.7	68898.3	65586.4	64021.7	63741.7	66205.9	66545.9	65352.4	69079.7	67506.1	67607.9	64869	66816.5	66614.8	69134.5	68947.9	66098.2	69009.3	72828.4	67156.5	69806.8	70639.6	68875.9	67076.7	67059	67395.6	66655.6	68971.4	67458.3	72774.3	68491.4	70421.7	68124.8	67569.9	72571.7	70428.8	72124.7
154	67376.9	68345	67704.4	63900.6	68347.8	65486.1	66451.1	68141.4	70136.1	69938.9	70115.1	67909.8	72692.2	71663.7	66765.3	66917.9	68681.6	69121.7	67448.4	66848.9	69070.5	66255.1	67536.9	66342.9	66555	67394.4	68433.9	70297.6	68925.4	72597.5	74544.5	69225.5	71484	71492.1	73591.5	68904.2	68826.7	69735.8	70304.6	69952.9	67512.6	72553.6	71224.7	72915.3	68421	69764	72349.5	69931.1	71598.5
155	66580.6	68472.9	67751.1	64543.5	68172.2	65185.9	66706.2	66073.7	67979	71379.8	70609.9	68353.8	70715.6	69947.6	64307	64824.7	68058.8	67260.4	67750.6	65208.3	66060.8	66817.6	65629.7	65815.2	65299.1	65619.8	66476.8	67623.7	65157.5	71516.2	73813	68782.5	68419.3	68283	69351.8	65878.6	67337.5	68065.5	66517.7	68090.3	65620.9	71711.5	68914.1	70836.3	66454.4	68275.9	72665.1	68919	68881.6
156	69250.2	71128.6	72010.6	67698.8	71590.3	65237.7	67203.9	65800.7	70468.5	70494.5	72522.5	70449.3	72772.6	69492	66456.4	63976	66574.5	66256.9	68814.3	68107.2	70117.2	68531.2	68314.8	65959.6	66326.3	63947.5	67671	70638.7	69291.9	70290.3	71938.3	70516.5	71771.5	71840.4	69195.4	67948.9	67456.3	68697.8	69271.4	68788.4	67136.8	74195.9	70389	71774.1	68047.1	67543.3	74466.8	71629	71357.5
157	69482.2	72296.5	72506.3	66478.1	70908.1	67427.1	68801.3	66034.3	70343.2	71196.8	70158.3	70590.6	72848.7	71067.6	66409.5	66550.1	68629.5	66360.4	67490.3	65346.6	67983.6	68687.2	67362.6	67856.4	66151.5	64407.7	67213.5	69269	69915.8	71515	75633.6	71700.8	73030.2	71666.1	70912.3	68818.8	69840	69215.4	71111.8	69639.9	67615.2	75365.3	71242.5	72066.4	67794.9	70380.2	76369.1	72772.4	72375.5
158	66290.5	69537.4	71050.1	64983.9	68869.8	66526.3	63906.9	62812.6	67082.6	70114.5	70958.6	67759.7	70922.9	68403.1	64836.2	64682.5	64467.4	64139.3	65726.6	65741.6	66415.3	66061.1	65667.1	65514.5	66526.9	64714.4	65089.3	67376.7	68038.3	69218.4	75574.7	69187.3	71676	71894.7	69864.6	69336	66358.6	67933.2	68473	67038.9	65623.8	70808.1	69097.8	70525.2	66241.1	69181	73616.8	69810.5	71739.8
159	71005.6	72228.3	71503.9	66073.9	71830.6	67121.8	67218.2	66013.5	70789.1	72375.2	74686.4	70426.8	73516	71453.8	68399.8	67820.6	68364.4	67050.9	69683.4	66073.3	69450.3	68098.6	68261.2	69710.4	69315.8	68507.5	68481.1	70763.9	70046.9	71738.9	77587	71941.2	74018.7	73339.2	73359.3	71437.4	68867	70098.2	71219.4	69356.7	67331.2	72750.3	71551.8	73173.9	67165	72861.1	77643.3	74812.8	77218.2
160	69004.2	70238.6	70213.3	65016.6	68543.3	64514.8	67676.3	63159.7	67940.3	70784.7	71952.5	68298.6	70812.7	68588.5	64303.2	64211	65197.1	63609	65887.7	64472	67597.3	66618	67305.8	67316.6	65732.3	65261	64584.2	66391.6	67169.2	69570	73313.3	70253.3	71276.4	70071.5	70228.3	66344.9	66629	66565	66760.2	66647.4	64513.9	70690.2	68570.8	68685.9	64345.7	67232.4	72793.7	69274.8	72763.9
161	70187.4	71173	71739.1	64934.5	67880.8	65644.2	67384.6	65206.7	67117.5	69218.9	71821.4	71415.2	72530.9	69969.7	67413.7	66006.1	68179.5	67173.2	66478.4	65680.9	65913.8	66396.6	66184.3	68106.8	66314.8	67883.3	67992	68087.2	66151.9	69061.1	73961.4	69780.7	69783.5	69106.7	69443.8	69356.4	68194.3	67746.9	68222.8	68680.7	69166.8	73489.6	70227.9	72319.6	68200.6	68723.7	75155.8	69676.9	72773.2
162	67530.6	67716	69036.1	64758.9	67648.6	63639.2	66372.7	63545	67720.8	68997.9	71942.6	67369.9	70366.5	68673.1	66254.5	64910.3	65901.6	64676.9	66610.6	65489.2	67116.2	65597.8	64747.4	65155.3	65881.8	64606.6	64989.5	67178.6	64696.4	68412.6	71674.6	67674.7	69189.5	67831.3	67148.8	67891.9	68917.6	68995.7	66355.4	67315.6	66510.2	70786	69350.7	69785.6	65788.7	68422.3	73598.9	70505.7	72289.9
163	68464.4	69787.2	70463.8	66700.7	68749.6	65487	66242.7	65560.9	69055.1	70223.2	73225.3	68515.9	70932.2	68084.5	66066.4	67124.1	67612.8	65977.9	67659.7	66361.9	66795.1	64423.5	66087.4	66090.1	66324.2	66483.3	64900.9	67952.6	68016.3	69695.3	74266.4	70696.5	72079.5	70761.6	71419.2	70405.1	69379.5	71650.7	69332.7	69010.3	68450.8	72177	70118.6	70730.6	68370.4	70044	76508.3	72339.4	73218
164	71302.4	72787	71923.5	67928.1	72144	68139.9	69341.1	68337.8	70738.2	71437.6	74795.7	71584.6	73588.5	71135.7	68855.7	69133.6	71294.7	69320.2	71502.2	67394.5	70090.3	67074.5	69508.2	69832.4	70116.6	70643.2	69206.4	69451.4	70296.4	71981	75577.7	71594.7	72368	70984	72179.6	71997.5	71869.6	72340.3	70455.7	70625.6	69664.2	73798.1	71459.4	72336.3	71336.2	72555.1	77613.3	74675.1	77073.7
165	67460.8	68606.2	67563.2	63501.5	67765.1	63935.3	65316.5	63191.5	65664.2	69417.7	69336.3	68281.4	69443.1	67542.9	64222.8	66844.7	66006.5	64957.6	66170.1	61985.4	64603.2	63080.5	63110	63521.9	59799.1	61275	62550.6	64427.8	65301	69082.3	72481.4	67965.8	69587.2	68399.6	68245.7	67148.1	66335.3	67410.7	65656.5	66951.2	63813.4	68136.9	66391.9	68389.3	65874.4	68259.5	75324.3	70589.6	74416.3
166	67491.1	68710.7	67614.4	63099	66164.7	65800.7	66384.6	64199.3	65575.6	69948.7	71092.9	67396.8	70147.4	67131.8	65522.6	67129.1	67509.3	66990.4	69116	63914.1	63587.3	65527.6	64957.6	66300.8	65929.3	65628.2	65284.9	67152.9	65219.2	68338.2	72773.9	67955.1	70300.9	69803.3	69714.4	70186.6	68736.9	69098.9	68682.9	68309.8	64169.4	71105.8	69213.7	71335.1	68007.9	69956.2	75065.7	71623.9	72835.7
167	70208.7	70220.8	73476	66859.4	68888.6	67837.6	70753	68914.1	70631.8	72518.2	73407.3	71088.8	72819.1	70570.2	68259.3	69677.5	69194.3	68157.9	70032.1	66532.8	67364.5	68483.3	67795.6	67986.2	67617.9	68910.8	68647	68863.8	69003.1	71057.7	76982.4	70735.4	73410.1	72448.9	72852.1	72055.3	70354.7	71903.7	70045.1	70992.5	65883.3	70532.3	69558.5	72537.7	67002.4	71637.2	78147.5	73404.6	74847.1
168	69258	69061.7	71725.3	65864	69648.3	67099	71292.9	67258.2	69010.9	71262.2	72627	69036.1	71988.2	68797.3	65699	67802	69312.9	66310.7	69253.9	63713.3	65694.5	65726.3	64326.8	65294.3	66825.9	66497.5	66734.7	68370	68402.2	70523.6	76141.5	70855	74173.8	72651.1	74276.6	72068.2	68564.7	71196.7	69970.7	69158.1	65964	68653.4	66463.8	69269.1	65198.4	72238.4	74882.9	72005.4	72744.2
169	68821.5	70688.1	69087.5	65850.5	70460.4	68447.5	69184.6	65209	66909	71612.3	72207.2	70233.5	72025.6	69068.5	67081.7	68399.6	70791.4	67683.5	69557.6	67368.4	68046.9	69106.7	68543.1	68443.2	67615	66195.8	65780.3	66871	66298	69340.2	73428.8	68277.2	70211.8	70247.9	69932.5	68572.8	68565.8	69318.7	70075.5	69452.2	66392.8	70719.8	70220	72169.4	68144.8	68780.7	73371.2	71698.8	72793.3
170	74510.1	74829.1	71712.2	70167.4	75328.1	72588	72720.5	69015.5	72033	74350.2	74499.2	71075	75637.7	71364.3	68245.4	69878.8	72861.5	71001.4	73322.6	69552.1	72600	71932.7	69435.9	70963.3	69559.3	68637	66711.3	70452.7	68786.8	70765.6	74443.7	70383.2	72704.1	72816.3	71739.9	72355.7	71533.5	71416.4	71142.2	72272.8	69967.2	73621.8	72993.7	73036.3	71628.9	73812.8	76803.9	75319	78435.8
171	72106.3	74156.8	71901	69269.7	73086.3	70617.4	71527.8	69178.6	70299.8	73286.9	73386.6	69142.8	73474.3	72209.3	68420.9	69188.4	71881.2	69865.6	70233.9	68293.1	69651.2	68734.4	67292.7	69269.6	67200.1	66648.3	64857.9	70316.3	68387.8	71762.1	75271	69839.4	72495.1	71260.3	70117.2	70324.8	69362	69846	69035.3	71474.8	67904.4	70513.7	72342.6	73564.9	68616	71465.2	75551.3	72462.8	75651.3
172	72838.1	73699.4	72204.7	69285.2	73552.4	70300.7	72249	72172.5	73804	75681.8	76480.1	75030.5	76343.4	73829	71003.3	72090.2	74565.4	74224.7	73542.3	71081.1	69978.2	69026.4	69720.1	68155.5	70456.4	68399.8	68992.9	72216.7	71430.8	73900.9	78956.2	72943	74921.9	73534.5	73359.8	73172.4	71882.5	72719.5	72958.3	72387.4	70929.1	74763.5	73235.5	75639.9	70702.5	73292.6	77616.4	75778.1	78365.4
173	68936.4	71136.9	68739.6	67084	72042.6	70414.5	72666.6	72346.6	73360.7	74031	75175.6	72953.6	74431.9	73518.3	69156.9	70567.6	73569.4	72237	72754.4	69362.4	69587.3	70434.6	70701.2	69168.1	70399.8	69150.3	69060.7	71130.6	71012.9	72373.6	76985.6	69988.4	73281.2	72229.1	71615.7	69900.2	69215.8	69835.2	70646.5	68786.2	67743.6	72616.4	70580.5	73419	69600	71732.3	77603.6	73251.4	76402.6
174	70501.7	72113.3	70443.5	67118.4	72554.6	70861.9	70895.3	72097.3	73243	74043.2	74547.6	73072.4	74174.4	72558.5	69924.7	69967.1	74063	71551.5	71388.9	68861.5	68389.8	70295.7	70167.6	70157.9	70256.2	68725.4	69290.6	71971.7	71310.6	73356.9	77371	71515.4	73688	72761.2	72465.4	69522.6	69549.9	70122.4	71926.8	71599.8	68743.9	72410	70039.7	72262.6	68694.5	73441.2	76513.9	75191.1	76221.9
175	72028.3	71735.4	71643.9	68320.7	73569.5	70553.5	71937.9	70567.9	71339.6	74586.8	76416.3	74824.6	76114.1	73924	71034.3	71732	74685.1	71772.8	71997.3	70303.8	70768.6	71960.9	71704.9	70932.6	70333.4	69802.9	69895	72287.9	72144.1	75199.1	77792.7	71925.7	72903.3	72607.6	73661.9	70954.5	69387.2	71489.5	71762.1	70932.1	69669.1	73364.6	72717.9	75035.4	72569.3	74073.4	76909.1	76829.5	76596.8
176	69698	70568.5	69422.9	67319.8	72140.5	69765.4	70746.5	69330.6	70807.9	72697.7	75580.6	73449.9	73664.6	71435.6	69656.3	70091.1	73437.9	70002.5	71348.8	67180	68235.7	70230.3	69565.5	70203.3	68756	69644.3	68641.1	71284.4	71092.2	72416.5	75481	71687.1	75180.3	74622	74679.1	72278.1	70437	72016.9	73123.3	71850.6	69557.8	72937.5	70298.4	72998.2	71168.4	73829	77785.9	72780.4	75452.3
177	66581.9	68956	67139.2	64263.7	68916.9	67221.9	67021.7	64418.3	64929.2	71341.9	72098.9	70622.8	72056	69950.4	66959.7	68933.3	71295.3	66347.2	68543	65777.9	65509.3	67268.6	65976	66176	66877.1	66463.2	67549	67750	67171.3	69507.6	73982.6	68413.6	70426.8	70315.1	70783.8	67649.1	66300.4	68723.8	69856.2	68740.1	67118.8	70457	68896.1	70950.9	68104.7	70009.5	74174.5	69517.2	70987.2
178	67658.6	68489.7	67813.5	64321.4	70040.7	68000.1	67609	65454.2	65662	69881.8	70005.4	69880.2	70366	68316.6	65078.2	66080	71113.6	68629.3	69124.8	66224.9	66819.6	67685.6	66074.1	65910.5	65638.5	65749.2	66344.7	68752.4	69452.7	71505.1	72283.5	68314.3	70412.8	67877.5	69147.2	65428.7	66500.3	67056.9	67679.3	68412.6	65154.2	68647.2	69037.2	70407.4	67938.4	67330.2	73034.2	69200	69956.6
179	69235	70930.2	68647.1	66067.1	71335.4	69321.9	69339	64968.8	64493.7	69716.4	70505.6	69453.8	70641.1	69500.2	65771.6	66800.5	70963.6	68535.6	68668.5	66313.2	67748.3	67444	66495	67410	66016.8	66018.5	66475.7	69070.6	68878.5	72314.6	74260	69956.1	70801.6	69283.1	70404.4	67018.4	67685.2	67399.6	68420.5	68163.3	67587.1	70371.2	68938.6	70841.9	68256.1	68161.5	74050.3	69258.2	70850.4
180	66957.5	69618.8	67596.7	63865.7	69345.2	68174.8	68574.1	66402.8	66843.2	70031.3	71114.7	70706.9	70036.9	68303.8	66076.2	67186.1	70801.6	68145.9	69909.4	66439.4	67363.1	67569.7	67666	66198.3	65462.8	64635.7	65289.6	67866.8	68799.6	70611.3	73394.1	66186.3	70154.4	68663.3	69984.9	66467.2	67263.2	68346.1	68657.2	69256.3	66597.7	69829.2	68032.2	70239.7	66199.1	67666.4	73318.3	70353.2	71088
181	69761.1	71576.3	70896.6	67639.3	74155.2	71714.3	72068.4	69829.4	70340.9	74285.3	75922.1	72665.5	74904	71526.8	69112.6	71688.9	74886	71880.2	71610.6	68061	68511.7	69884.8	69363.2	70740.6	70002.2	69567.2	69166.8	71520.7	71885.1	73771.2	77901.1	70836.3	73083.9	73296.8	71754.9	69645.6	71003.7	71017	72015.2	70869.1	69581.6	72304.5	72550.5	74897.4	68999.2	71937.9	75575.9	71623.3	73423.5
182	71770.7	72549.9	70267.4	68527.5	74167.2	71593.1	70695.4	67099.7	69207.7	73797.9	75506.6	72590.6	73857.5	72165.5	70115.3	70531.9	74961.7	70811.6	71800.8	69367	71460.3	70241.5	69515.1	70441	68925.3	68371.5	68262.5	70819.3	70956.9	73989.5	77318.6	70693.9	72422	72879.8	74206.6	70515.6	69304.5	70857.4	71646.4	71476.7	68735.5	71127.9	73087.2	74860.1	71170.7	71416.1	76456.8	72528	74749.7
183	69691.3	70436.5	70131.6	66473.3	73021.5	68841.2	70781.6	68062.4	69237.3	73194.1	73786.4	70910.8	74442.4	72257.4	69414.9	70180.1	73830.1	69985.2	69603.3	67679.8	69077.7	68423.2	67523.6	68300.6	67871.8	66577.1	67866.3	69665.1	69362.5	72647.1	75529.3	71219.3	70628.6	70623.2	69608.5	68548.1	69245.7	70965.9	70697.5	69909.4	67803.8	72038.6	71605.7	73401.8	70580.9	71331.3	74569.9	70395.5	71401
184	68449.1	68164.7	68549.6	64408.5	70550.4	66451	65857.7	64796.2	66149.2	70588.7	72228.9	70917	72341.8	70783.2	67472.2	68633	71705.6	67153.4	68186.9	65192.1	66236.2	66879.8	65250.6	66249	67509.4	64810.5	64446.2	68070.1	68414.6	70249.2	73051.1	68722.7	68400.8	69857.3	69414.2	64916	66617.8	67005.2	67380.7	67136.9	64481.3	70211.8	69358.7	71269	67838.8	66008.5	71326.9	68991.2	68424.6
185	67329.7	68655.5	67917.4	65864.4	70005.3	66759.4	66159.3	65250.7	67073.3	69289.7	72715.8	68119.8	71319.1	70323.5	65364.5	66823	70769	66195	67633	65186.7	67523.7	67369.2	65984.3	64937.6	65622.6	64722.8	64212.8	67296.7	67645.5	68712.4	73384.3	67949.6	69096.1	68568.8	68447.7	64977.6	65519.6	65196.1	66065.1	65919	62429.7	69891.8	68099.5	69720.8	66288.6	66056.6	70278	67938.4	69270.4
186	70415.9	68713.6	70223.8	67663.7	72640.4	69253.4	68652.7	67615.6	68557.6	72123.6	74427.4	71418.3	75935.5	73151.3	67799	70019.6	73514.2	69661.9	69781.3	69083.9	68820.1	70839.4	68184.3	68068.8	68427.8	67995.6	66964.4	68227.2	68515.5	70237.3	75353.4	69139	70309.2	69928.6	70718.6	67222.8	67387.8	68242.7	68526.5	68512.1	66425.5	72053.3	71199.6	72385.4	69116.7	69084.5	73151.1	70977.5	72256.7
187	70785.7	70819.8	72133.8	67793.4	73665.6	69202.4	70824.6	67718.1	68958.8	72141.6	73789	71129	74469.3	71865.7	68531.7	69833.3	72968.1	69363.4	69718.2	69260.3	70004	69883.8	67764.4	68120.8	67134.2	66258.8	66607.4	70032.3	71084.6	73080.6	76925.2	72234	71507.1	71993.5	72014.3	67360.3	68656	69925.1	68913.4	69684.4	67276.9	71542.5	71242.8	71831	69253.5	69099.1	75460.6	71585.3	71372.9
188	71610.5	71528.9	72624.9	68424.4	74710	68029.4	69623.5	67026.7	67008.4	74832.5	74756.7	73704.7	76048.7	72899.1	70447.5	70873	74859	69383.6	68560.9	69367.2	70140.1	71552.7	68874.8	69861.5	66836	66960.3	66527.5	68884.5	69655.8	71719.6	76442.3	70648.6	69564.7	70267.1	71982	68463.4	69590.1	68727.5	69135.9	68270.5	66798.1	73306.2	71954.8	72909.3	70991.1	69914.1	73937.1	71215.7	72579.7
189	71678.9	72435.4	73058.9	69238.5	74156.2	70036.8	70454.2	67955.6	70270.7	74219.1	75086.2	72450.9	75608.5	73604	70031.3	70578.1	73802.6	69822.2	70239.8	69222.3	69390.7	71996.6	69653	69119.8	66860.4	67702.3	66275.9	70245.4	70722.6	71706.8	74482.7	69304.7	69625.7	70089.7	71654	69212	68275.7	68833.6	69247.1	69664.6	66861	72951.1	70822.8	72642.5	69659.5	70194.5	75810.9	70063.3	72032
190	68532.8	68287.7	69170.7	64361.4	70387.7	66194.2	66662.1	62974	64178.7	68683.4	69536.7	67706.7	69335.3	68457.3	64054.2	65728.5	68111.2	64666.7	66434.9	65081.2	66180.8	67444.8	66536.8	65272.3	65090	63840.5	62738.1	65696.1	65255.5	66262.6	68802.7	64786.2	65776.2	65691.4	67955.8	63745.1	63100.2	65096.9	63167.7	65272.8	64409.9	67319.7	68743.7	70317.1	66907.6	65506.2	70656.9	66185.3	68522.3
191	67782.4	68973.7	68913.2	64784.4	68953.2	66793.2	65113.5	64193	64192.4	68746.1	70576.7	69059.2	70164.1	69624.9	66338.7	65691.1	66929.4	64741.7	65037.9	64352.9	66777	67861.3	64889.3	65241.6	63541.6	63381.1	63764.8	65804.6	65617.3	67320.1	68619.3	64717.3	67840.5	66316.6	69006.6	64324.5	64425.3	64854	66512.1	65322.6	64756.5	67339.3	68049.3	69562	67072.8	66448.1	69574.4	66386.5	70250.2
192	70659.6	69198.3	69012.2	65766.2	71750.2	68633	69290.7	67453.4	68615.6	73683.3	73965.1	71174	72268.6	71540.3	67345.3	68085.2	71159	67070.9	69538.6	68520.4	69599.8	68207.8	67245.4	67334.6	67323.7	66508.8	66316.4	68397.2	68166.1	69082.8	72546.1	66699	69750.2	69600.8	71198.2	67881.2	66977.2	68856.3	67562.4	67575.7	66510.5	70788.1	69031.5	72235.4	68074.6	66622.4	73374.3	69481.4	72077.7
193	70068	71004.7	70617.1	67183.2	73573.4	68695.5	70306.1	68210.4	69923.3	73529.3	74200.4	70565.6	73500.8	72696	67154.3	67781.1	70895.2	68472.7	71054.5	68347.9	69592.7	71255.9	67773.3	68818.1	69017.5	68024.5	66259.8	70234.2	69165.4	70154.3	72673.8	67627.9	69805.9	70366.6	70846.8	69200.4	68630.9	70932.4	68608.7	68738.2	67648.3	71291.9	71110.9	71329.2	69450.2	71171.4	75483.8	70081.3	72605
194	70869.2	71048	70408.1	64710.4	71533.6	69010.1	69834.9	70419.4	70514.1	72136.5	72789.4	70380.1	72389.2	69431.7	66612.4	65937.8	70498.6	68979.5	70643.9	66899.3	68723.3	68944.2	66188.1	68371.5	66738.9	65305.9	64788.2	66808.7	67988.2	69640.4	70692	67375.4	68920.9	67681.3	69292	68551.4	67307.4	69869.5	69482.4	67764.7	66707	71297	70206.1	72574.4	69657.3	68945.8	73671.2	69850.8	71408
195	71556.2	72979.2	71087.6	68608.3	72679	70138.2	69918.7	68524.7	69389.3	72554.5	72346.2	69534.6	72118.4	69920.4	65073.7	66538.6	69723.2	67689.5	69286.1	66678.6	67617.2	67978.3	64991	67470.4	65362.9	63204.5	62811.3	66457.1	67473.3	69343.9	72136.7	66578.3	66873.9	68034.6	69918.2	68184.8	68033.8	68655.4	68673.5	68667.4	67330.3	71316.2	69802.4	71679.1	68732.1	68231.5	73362.1	68317	70275.7
196	71509.4	73267.3	72113.1	67446.5	73437	69627.5	69396.4	68958.6	69802	73038.1	73902.7	67798.1	73207.8	71241.1	66476.1	67094.7	70112	67823.2	71379.6	68199.4	68892.4	69035.8	65353.8	68229.9	67634.2	65005.8	64738.5	68885.3	68253.8	70609.5	72380.4	65903.5	68389.6	68350.5	70649.2	70046.7	67887.8	69675	68761.3	68433	67657.1	73011	70941.1	73355.3	67969.4	69371.1	73783.8	71278.4	72544.5
197	70222.8	71909.6	70981.5	68352.2	73094.8	69396.1	69810.5	66018.2	67685.2	72321	72452.6	67969.5	72078.6	71471	65908	66018.4	69686.6	67591.9	69250.6	67689.6	69241.7	67206.3	64148.8	69125.3	66096.9	66030.4	64272.8	66825.1	67748.7	69152.4	71997.2	66797.5	67331.7	69265.7	69714.8	69885	68055.6	67732.5	68188.1	69451.1	66003.6	71437.9	69762.4	72057.4	67980	69134.5	75678	69613	71326.7
198	70547.4	72334.9	71357.5	66788.5	71827.6	70045.8	70508.3	69354	70485.1	73119.1	73728.7	68779.7	71597.3	69916.5	66016.7	66664.4	69157.1	67945.1	71370.1	68379.1	69282.1	69670.2	67370.9	70254.4	67981.6	67938.8	65259.5	68680.7	68094.8	70481.5	73835.2	67911.8	69736	69521.6	71308.5	69743.4	68893.3	70068.2	69324.7	70440.9	68319.8	72484.4	70965	72531.2	68721.2	68994.2	75515.1	72294.1	73559.3
199	70791.8	72886	73541.2	68596.1	74158.9	68797.5	71118.7	67083.8	69957.8	76258.4	75498.7	71123.2	74904.5	71736.9	67007.3	69097.6	70612.6	68060.9	71884	69911.6	71655.5	70667.6	68095	70045.2	68028.4	66739.5	66166	68224.7	67948.4	70719.9	73789.5	68695.2	70635.2	69758.6	70837.5	69083.1	69921.4	68985.5	70090	70446.3	68151.8	71222.5	70799.7	73883.5	69106	69611.5	72659.2	70536.9	69688.2
200	72591.2	74024.9	73828.3	68978	75659.2	71993.5	73138.7	69901.1	70814.1	74420.5	74518	71179.8	73807.3	70025.2	66394.5	68773.6	73090.3	70792.2	73267.8	71945.2	72364.5	73456.5	69931.6	73514.9	70205.6	69427	68913.6	69571.2	70515.6	71846.8	75168.4	70928.6	71928.4	71489.1	71603.2	70297.5	70058.3	68582.5	69069.6	69606.2	67645.7	74554	71447.1	71581.2	69487.3	70052.8	74977	69922.4	70663.1
201	69867.6	73742.6	72949.2	68835.1	75106.1	71865.9	70386.8	68595.7	69890.6	73442.1	74051.2	71289.1	74532.9	70862.7	67643.9	71242.6	73065.9	70625.3	73353.3	70948.4	71564.8	72289.2	69324	71875.5	69723.7	68315.7	67252.5	67562.4	68319.6	70170.1	72708.1	67819.5	69559.9	70554.4	70992.4	68146.1	66936.1	66893.2	67892.6	68577.2	65389.2	70992	69378.1	69823.3	68388.1	69193.7	73136.4	68890.5	69266.6
202	67346.3	71001.3	70182.7	66231.2	72244.9	66940.4	68087	67192.2	69020.6	74490	74662.2	71986.7	72705	70362.6	67897	70185.8	72738.5	68719.8	70560.3	66085	67819.3	68147.4	67680.2	70289.6	68406.2	68698.3	67181.5	69125.4	69542.3	72716.9	75343.3	68195.5	69825.4	69643.2	71804.8	68883.6	67880.8	67343.7	69400.7	68411.1	65385.7	71486	69482.7	70722.4	68266.2	67803.4	73542	69206.2	70589.7
203	68575	69412.8	70296.9	66811.5	72591.2	67472.9	67751.6	66194	69206.8	72231.8	73740.5	72010.4	73938	70606.4	68676.1	69243.5	73329.1	69837.2	70380.9	67807.9	68885.9	66851.8	67009.9	70659.7	67255.5	66781	67551.7	69896	68946.1	72501.6	75444.8	67935.6	68648.8	68485.2	71109.4	67455.1	65850.9	67021.2	69858.8	68096.8	65643.3	68713.9	69651	72485.2	69359.2	69212.1	72170.3	68818.7	69925.3
204	70308.1	70581.7	70693.3	66969.1	72261.5	66865.9	67875.9	66010.7	70038.6	74310.4	74325	72283.3	75763.3	73062	68796.5	69527.4	73397.8	69425.2	70615.4	68562.3	68886.8	68634.6	68899.1	70292.9	68902.7	67784.6	68387.2	71778.4	70590.4	73798.3	78287.4	71245.4	72469	70510.1	72858.6	70513	69211.2	70064.8	69718.1	69657.5	67156.6	71315.6	70199.2	73200.3	69371.2	71329.7	73212.6	70598.1	71858.3
205	67408.4	68111.2	68547	63774.9	68803.6	68152	67651.8	64629.7	66457.3	72002.6	72302	71288.3	73100.9	70965.4	65872.3	67165.9	70745.2	68417.1	71529.7	66694.7	68682.3	67955.9	65988	70636.3	68826.5	66491.1	66575.3	68773.9	70348.3	71031.7	75482.8	69933.7	70376.9	69762.5	70584.3	68692.2	66808.8	66892.2	68325	66834.2	64338.2	67464.5	68210.5	70153	66052.4	67872.2	71798.8	68418.9	71629.3
206	69260.8	72189.8	70546.6	67875	73199.4	70518	70964.8	68666.3	70543.2	73611.2	75410.1	73757	74705.1	74674.7	70357.9	70904.5	74526.3	71337.8	73924.7	69341.4	71975.5	72710.8	71967.2	73452.6	70661.7	70833	70296.1	72695.2	72955	73090.6	76842.2	71867.3	72749.6	72975.8	74198.7	70885.9	70605.8	70992.5	71992	71033.5	70224.3	72071.9	72822.5	74435.7	71794.6	72858.7	75755.2	72739.2	74912
207	69901	71018.8	72018.3	67111.3	73704.7	69755.3	69738.2	69774.1	71745.6	73168.2	75659.9	73639.4	75213	74024.3	71141	71048.3	74676.3	72269.8	72473.2	69174.5	70511.2	70972.4	70328.5	71241.8	70765.4	69497.9	68724.5	71306.7	71291.7	74017.7	77001.3	71536	73009.1	73889.4	73199.4	70154.1	69311.1	69497.2	71860.8	70619.2	68881.3	72464.8	72555.1	73586.2	72439.7	72481.5	75819.6	74135.2	76601.8
208	66586.4	66937.9	67812.5	63002.2	69620.1	66310.1	64958.1	67835.1	69103.7	69948	72004.5	70205	73019.2	70934.6	68156.2	68106.3	70228.9	67199.1	68503.7	66051.7	66767	67476.4	67891.5	67337	66752.8	66669	64961.5	68193.4	68481.2	70060.9	74493.4	67886.6	71015.2	70087.1	72073.6	68919.2	67026.3	69538.5	69799.6	68676.6	66664.9	70904.2	70564	72488.8	69564.7	70052.5	74607.7	70502.8	71607
209	67959.4	65473.6	67042	63996.8	68426.7	66123.2	63821.1	64470	66755	71705.1	73471.3	71139.7	71932.5	70452.9	67444.8	67618.5	70504.7	66535.5	67016.4	64616.5	64216.5	66685.9	65726.9	66519.8	65909.4	65393.6	63618.5	65527.3	67419.1	70874.9	72197.8	67964.7	69440.8	67930.7	71147.3	65777.4	65372.3	67453	67135.1	66427.5	64232.1	68075.2	66927.2	70813.8	68285.9	67495	72661.6	70766.8	72008.2
210	70773.8	69989.6	70546.4	66110.4	72283.8	71609.8	69589.9	69415.3	71406.8	75543.6	76004	72438	75784.7	72286.2	70742.4	71197.6	73556.8	72643.8	73851.3	68788.7	70195.3	71165.8	70835.2	73497.6	73595.8	71384.6	67870.3	71456.7	71923.8	73837.3	76590.7	73903.1	74260.5	73343.7	72947.7	70345.3	71165.2	71136.6	69899.5	69810.4	68599.8	72836.4	71957.1	74275.3	71371.3	71921.9	76307.8	73661.6	75917.8
211	69094.7	67874.2	67549.9	63579	69581.2	64336.8	65493.7	64926.7	67068.9	72391.9	73643.3	69769.8	72876.3	71649.9	68562.9	68481.1	69113.6	68391.6	69045.4	64876.7	66567.7	67248.5	63902.9	68625.4	69244.9	67933.3	66530.6	69495.2	68520.9	72089.6	75860.8	69594.8	70848.1	70869.6	72507	68919.6	66398.3	67658.4	66485.3	66463.7	63619.1	68100.9	68982.2	71277.2	67677	67934.1	76016	72777.2	72800.9
212	69548.4	68893.4	68175.9	64510.1	72243.6	66435.4	65847.6	65545.6	69589	74047.3	75081.3	71158.4	72636.3	71784	69202.6	68407.1	67225	68481.2	68173.1	65960.6	67884.8	67562	65198.9	67876.9	69327.2	68349	67810.6	69564.8	70402.9	73870.2	75635.8	69727.9	72071.9	72890.1	73687.9	70397.8	68791.5	68797.8	68280.3	68483.4	67334.1	70644.4	71316.2	73220.5	69533.1	69177.2	76069.6	71796.8	74837.4
213	68819.6	69124.3	67946	63161.4	69563.6	65621.5	66808.4	65564.4	66359.4	71113.7	72319.5	69876.2	71202.4	71207.4	67015	67470.8	68114.3	68918.4	70198.2	64226.9	64069.4	66440.9	64912.2	67185.1	67819.6	68002.2	65549.9	68886.4	67685.8	72592.3	74990.3	67921.1	70616.4	70466.8	70982.6	68186.7	66387.6	67644	67592.6	67744.3	65385.9	68908.4	70217	71168.6	68535.4	67548.4	75551.1	70993.7	73661
214	65922.5	66849.9	67117.5	64479.7	69095	66641.5	67622.2	65988.7	62947.3	72283.1	73201	71569.1	72502.1	71094.2	66981	68543.7	71077.9	69623.2	69913.5	65718.7	66264.6	68458.8	65881.2	69050.6	68365.3	69933	66877.6	68010.2	67591.9	70763.8	73576.8	69414.5	70482.7	69918.2	70612	66777.5	65825.3	66112.7	67763.5	65674.3	65097.5	68744	68556.6	70749.6	66542.6	67101.1	73645.9	70721.8	72037.3
215	69839	71636.5	70229.9	65036.7	72366.9	69623	71976.1	69205	70741.9	73696.6	75060.4	70903.1	73864.5	72123.4	69938.3	70356.3	71789.8	70306.1	71346.2	68340.9	69240.7	69950.9	66884.2	71074.1	69643.3	68625.5	68496.5	69903.6	69578.7	70669.8	75733.5	70609.8	73151.6	73546.6	72594	69368	68920.9	69978.3	69973.9	68988.6	66689	70287.1	72132.3	72437	70947.1	68652.8	76278.6	73641.1	72948.6
216	69794.8	70263.6	70416	65111.4	72718.6	70167.5	70853.1	69695	70548.7	73858.9	74480.2	71506	74493.4	72035.9	69608.7	69024.3	71223.9	69185.7	71403	67130	66479.1	69913.8	68112.6	71088	70623.6	68212.4	69489.5	70229.7	70962.5	70668.5	75198	71342.4	73272.4	73326.7	73853.4	68664.4	68747.1	68937.3	70294.3	68947	65288.6	69823.9	70393.4	72083.3	70006.8	69705.2	74957.1	72027	72574.2
217	69349.2	70707	68817.2	64227.9	72619.9	70066.5	71451.4	71347.4	70946	72751	75000.5	71968.7	75122.6	72384.7	68966.7	69200.6	69981	70039.5	71756.2	67200.4	70059.7	67941.3	68921.9	68796.9	69555.6	68180.3	66146.3	69910	69540	70410.5	75831.2	71047.7	73136.7	71391.7	72923.5	70765.7	68027.7	70487.2	72639.1	68973.4	66455.7	70897.2	71562.7	71827.1	68080.4	72223.8	75428.8	72277.9	74082.4
218	66140	65945.5	66802.2	63157.5	67854.7	67659.5	69650	68379.1	69673.9	73386.4	74986.1	71226.5	74725.6	72981.7	69378.8	71417.4	75479.6	73856	73067.6	67844.6	67673.5	70611.7	70435.1	70834	70919.9	70806.5	69231.3	71099.5	67959.7	73110.9	75876.2	69347.3	70888.8	70742	71341.3	69860.4	67332.9	69828.1	69303.5	68245.4	65817	70330.3	70597.9	72047.4	67106.5	71571.8	74149.6	72065.2	73232
219	66900.9	64913.4	64659.9	62075.2	67165.1	66619.8	68948.2	66850	69880.3	71233.8	73405.1	70785.7	73322	72055.6	68538.9	69927.7	73666.3	71654.8	72551.5	67009.4	68555.6	68094.4	67559.2	69412.6	69238.8	69662.6	67614.9	68357	66571.3	71699.7	73942.3	70631	72267.2	69550.5	69758.2	68079	68477.5	69833.8	68848.4	67527.6	65122.2	69593.1	68712	70030	67399.5	69694.9	72862.3	71402.2	71737.1
220	68085.8	66121.9	66822.6	63345.2	68895.2	66614.5	68710.3	68033.5	70872.7	73361.8	73818	70073.4	73912.2	73248.8	70228.7	71205.3	73468.8	72331.2	70276.9	67947.3	69152	69119.4	68491.4	69934.6	69971.9	67905.7	67698.2	70624.8	68608.4	72629.5	75099.6	70520.6	72064.5	71047.5	72770	69120.9	68183.4	69270.1	71231.2	67588.1	66140.4	70490.4	69988.7	73514.5	69540.4	70595.6	73522.2	72122	74482.6
221	65608.5	65923.9	64741	62356.3	67939.6	66214.5	68144.5	67234.7	69579.3	71667.3	71289.9	67781.9	71513.5	68761.8	64917.6	66154.9	68651	69330	67891.3	64641.9	65228.4	65613	65370.2	66877.2	65805.5	65200.1	65782.9	68908.9	66612.8	69340.8	72845.4	67186.6	69489.7	67781.6	69094.2	66719	65523.8	66932.7	68362.7	68336.4	64334.1	68336.4	66047.8	69868.2	65620.5	67837.2	71598	69447.5	71399.6
222	74175.1	74220.1	72442.8	69199.2	74275.3	72870.4	74762.4	74356.4	75596.3	78536.1	76878.6	75797.7	76378	74167.7	73230.2	72457.7	72996.8	75544.8	72934	68933.4	70498.1	70066.9	68927	69290.7	71951.5	70255.5	68854.1	73055.2	73118	75929.9	77968.3	74418	72545.2	73207	73265.5	70639.8	72028.4	70791.8	72454.5	73248.7	68848.2	73075.3	71509.3	75245.5	70403.2	71136.6	76166.6	74242.6	76214.2
223	65692.8	66287.5	64763.6	61847.8	68605	66270	69722.8	67880.9	69300.6	71656.8	70860	68069	70706.8	68643.6	66831.3	64870.7	68412.9	67174.7	67170.7	65867.3	65761.9	65080.9	65715.3	64641.1	66437.1	64885.2	65352.6	67836	67685.1	71475.8	72917.3	67557.9	67475.6	68096.9	68583.1	66758	66363.2	65570.6	67980.2	68203	64468.4	68796.3	67718.6	68197.8	62246.2	66688.4	70336.1	68730.7	70804.3
224	65827.3	66389.1	64684.8	59520.7	67094.5	64941.6	67427.9	68072.9	67151	70003.7	70648.3	69006.8	70667.2	67877.2	65945.3	65231.5	66418.5	66154.7	67110.6	62605.4	63495.3	62384.3	62998.9	62390.3	64227.1	63153.2	62418.2	66054	64900.2	69307.8	70801.9	65061.9	66530.9	66877.8	66556.7	64671.9	64865.7	65422.7	64929.2	64537.9	61480.1	66756.4	65134	66625.9	62709.1	65097.7	70734.3	68213.1	70312
225	70336.9	71832.1	69253.8	66392.5	71741.5	70429.3	74161.2	73837	74725.2	74856.9	75914.5	72954.7	75627.9	73185.5	70562	71257.5	71340.3	71941.4	72254.4	70161.6	66765.2	65511.1	68184.9	66542.6	69839	69942	68520.9	72042.1	71708.1	75020.6	78147	71388.3	72263.2	72800	72247.2	71222.8	70408.2	71618.9	70880.8	70941.7	66365.1	71937.4	70122.8	72845	68610.5	71871.2	78704.6	74759.2	76163.8
226	70993.4	73017.9	69363.6	69106.1	73240.1	72738	75755.4	75040	76599	77309.9	78009.5	74575.6	75791.4	73559.2	71175.4	71430.3	72091.3	73517.5	71741.6	68961	67707.6	65696.5	68770	69651.4	69954.7	69742.2	69263.8	74100.7	71412.1	75617.4	77867.4	72951.7	73753.3	73311.1	72915.5	72313.4	71514.6	73364.4	72109.2	72224	68810.6	73522.1	73067.6	74593.2	71570.3	73039	78080.4	77581.5	78933.7
227	69135.9	70428	67375.6	65474.9	69277.9	67866.5	70943.3	70319.5	71736.6	71250.6	73272.5	70425.3	72806.4	70443.8	68070.8	69462	70899.6	70821.4	69018.7	66156.8	64766	65672.6	66442.6	67628.8	67826.7	66779.9	69014.1	70813.2	69096.2	74393.3	77035.7	70006.3	70126.6	70692.7	71483.4	68639.7	67083.7	69971.2	69724.5	68250.1	64741.5	71881.3	70239.6	71879.1	67246.7	71210.3	77252.7	73350.6	75038.1
228	67642.7	69728.8	67994.5	65429.6	71011.9	67986.5	70853.7	69849.6	72304.4	73175	73717.2	71105.8	74949.8	72217.1	68718.8	70227	71433.3	72264.5	71852.5	66051.4	66296.6	66451.3	66761.2	68590.8	68998.2	68340.2	68190.7	69250.3	69394.6	72627.4	76079	70392.6	70056	70737	71334.7	70552.4	68383.3	70036.1	70154.8	69369.5	65381.1	73146.8	70290.6	70229	68651.1	71623.9	78533.1	75175.9	77126.3
229	67616.5	68471.1	67565.4	65795.3	72067.3	66847.5	70775.6	70452.2	71543.8	71786.1	72695.1	69109.7	72820.6	70167.7	66773.4	69016.2	68817.6	69949.1	69129.9	66713.2	66656.5	65068.5	64334.9	68318.3	67579.8	67089.1	67068.2	67648.8	67723	70576	74632	69776.5	70545.5	69811.3	69351.2	69997.6	68200.8	69587.2	69560.4	67767.5	63411.4	69865.7	68890.3	69847.9	66797.7	70890.4	75855	73214.8	74524
230	68246.2	70796.1	69514	64962.7	72921.8	69894.1	73406.3	73510.8	74862	75178.7	74546.1	72026.1	74893	69752	67852.5	69904.1	72648.7	70400.2	70400.8	67925.1	68773.3	66390	66313.8	68251.6	69329.1	66923.3	70147.7	69761.6	69815.4	73467.3	77626.1	72195.9	73683.2	74003.5	73544.4	75022	71438.4	73190	73452.3	70975.4	64823.5	68946.2	65596.2	72374.7	67869.4	74119.3	79975.5	75883	77460.6
231	67349.7	69028.6	67992	64934.8	72082	68782.4	70381.2	71039.8	71434.7	72406.6	72203.4	70733.2	73805.7	70341.4	66461	67867.2	71006.1	69486.9	69606	66594.2	65308.3	66275	65348.1	68474.8	68308.5	66338.8	67408.6	68831.6	69768	72600.2	75613.5	69787.4	72742.1	72147.3	73056.6	71581.9	68127.6	72293.6	72097.1	69504.6	64619.7	71393.8	69501.2	70826.5	68351.7	72040.1	78415.6	75703.6	75808.5
232	69997.9	69526.9	70318.3	65248.8	72937.4	70173.9	74530.8	72609.9	74292.5	76350	76042.9	72995.7	74347	71265.2	68105.7	70772.1	71420.6	71618.3	70593.4	67779.5	67136.6	67411.5	68458.1	68584.2	70122.3	68842.2	69578.2	69825.2	71081.5	72883.7	77045.2	72196.5	73909.4	73198.4	72681.1	71869.9	70926.1	71914.6	71803.8	68778.3	67707.5	73672.2	70615.8	73662.5	69476.2	69921	77928.2	75452.1	76694.1
233	70410.6	71445.1	70002	67920.7	74009	69778.1	74645.4	73866.5	74948.6	76854.8	76881.5	75165.3	76118.4	73256.2	69471.1	70226.9	71031.5	72609	72289.9	69876.4	69104.6	67077	67450	70521.3	70732.2	69152.1	69956	71546.8	72527.9	75296.9	79182.5	73951.8	75518.5	75829	76137	73442.9	71456.8	74138.2	73863.5	71559.8	70258.2	73997.6	71074.4	74110.1	72052	71096	79237.7	78054.4	77672.3
234	65851.8	68193.8	66739.2	62772.1	69260.2	67052	71134	69073.9	69531.5	72173.6	72401.3	70761.3	70692.3	70014.4	67605.4	66984.1	67518.7	67255.2	67345.1	66848.5	66837.7	66526	66284.1	68376.9	68655.3	67133.8	66530.2	67653.1	69132	71519.1	74431.9	68194.2	70229.5	70483.2	70633	69549.9	67273.5	67549.2	66032.1	65086.2	62955.2	69428.4	68791.5	69689.8	66178.8	65293.7	74861	72664.3	72934.4
235	67831.3	70812.2	67791.8	63836.7	70565.2	67583.2	70884.5	71538.6	72754.6	74152.7	73912.9	72564.3	73644.1	71067.1	68129	68355.3	69190.7	69599	69232.9	65690.1	66335.5	67399.8	67649.8	70117.5	68581.7	67663.3	66881.8	69041	68205.4	71758.3	75431.3	69025.9	69677	71360.4	72016.7	70801.2	69299	69042.9	68350.4	67668.1	65912.6	71839.5	69992.5	72166.8	67419.8	68654.3	75576	75314.9	73567.6
236	68463.7	69321.6	67734.6	63748.2	70924.6	66679	68918.2	69883.6	69980.2	72893.1	71901.7	71430.6	71987.5	70489.1	67843.8	66461.4	67352.1	67112.8	65736	63743.1	66003	65316.3	64615.5	64630.9	65289.1	63249.9	65508.4	68862	68881.9	71128	74014.3	68755.5	70712.7	70229	72074.6	70283	68679.6	69277.8	69102.3	67085.4	66424.8	72224.8	69836.5	71227.9	66392.9	67878.1	74637.8	74522.3	75361.9
237	65385.9	67681.9	66116.7	62595.2	68032.8	65545.1	67838.3	67272.8	69046.1	69784	70753.2	69113.3	69067.7	68526	65416.1	64649	65350.6	66149.6	66804.9	64161.7	64349.1	64753.3	64150	65944.9	65747.7	64945.4	64885.5	67752.3	66951.7	69217.7	70518.4	65715.2	67921.3	70401.4	69352.3	68936.1	67455.5	67064.8	65941.8	66872.9	64854.3	71135.1	69483.4	69154.8	66239.5	65464.5	75374.1	71008.9	73851.6
238	70118.3	72890.6	69924	66619.6	72138.9	71177.5	72912.2	71954.5	73241.6	73253.2	73064.7	72914.3	72812.1	72236.2	67172.5	67316.7	70193.9	70720.7	73625.6	70489.2	70495.6	73003.9	70354.2	73755.7	72840.9	72161.2	72632.2	70710.4	70966.8	72717	74828.8	70366.1	73646.7	73528.9	74306	73146.5	71803.2	72531.1	72332.3	70034.8	69201.8	74421.3	71964.9	73837.7	70399.2	71603	79055.8	78071.1	78256.1
239	69670.3	71051.9	68122.5	66552.9	71542.2	68832	73421.6	72832.3	74191.6	75176.6	74881.8	74017.4	74380	71627.6	68705.6	71156.1	71515.1	73542.8	72913	68735	69002.7	69894	68640.2	70569.4	71371.4	69845.8	67408.3	71328.7	70222.2	72569.6	76584.2	69249.4	72626.2	71848.5	72631.5	71241.2	68324.1	69663.7	68674.5	68722.7	67311.1	72681.9	72579.2	72999.1	69655.5	70777.2	76704.2	76273.2	76294.1
240	69498.5	71172.2	66335.1	64775.9	71175.9	69013.9	71174.8	71621.7	73504.1	75060	74590.7	74493	73036.1	70874.6	68345.1	69725.2	72050.6	72214.8	72071.7	67307.4	68075.4	68257.1	68136	70786.1	70161.5	69923.7	68738.2	70169.4	69036.3	71478.9	73347.2	68998.9	71512.6	71153	72417.4	70427.3	67422.1	70003.1	70005.7	70274.3	68102.3	72880.6	71164.4	73109.3	69290.5	70458.9	76012.3	74697.4	75394.2
241	72759.2	74388.4	73221.5	69933	74551.9	73241.3	74810.9	73635.8	75064.6	76474.3	77300	73786.3	74282.9	72899.7	69611.6	71786.1	75072.4	74929.1	75621.7	71354.5	71757.3	71800.1	72226.2	73708	73581	72100.8	70992.7	72785.7	72509.5	76066.9	73912.2	68501.3	69874.4	69379.3	68251.6	68386.5	70343.9	70359	71583.1	72569.4	69958	74617.5	72906	75238.5	70880.9	71703.2	77945	75012.8	77774.2
242	70679.2	71773.2	71396.3	69401.2	72846.9	72291.9	74689.8	73083.8	75321	76605.9	77309	74138.4	74664.3	74158	69353.4	69759.8	74145.6	73602.2	74702.6	70589.8	70473.1	70464.5	70348.3	72897.9	71663.9	70197.8	70148.7	72906	71346.6	74379.6	72337.6	67476.5	69424.8	68266.9	69613.6	68405.2	71050.3	70908.6	72130.8	72144.2	69391.1	74652.8	72103.6	74498.2	70781	71817.8	77787.9	75558.9	76918.6
243	71453.2	73363.7	72652.5	68673.4	74606.3	71909.6	74906.9	72989.7	75105.5	77084.4	78974.1	75873.8	75487.8	73673	71791	72284.9	75492.9	74772	73996.8	70114	70855.8	69772.3	71061.1	73075.6	72920.7	71420	70675.9	73689.2	72170.6	75599.1	74376	69427.8	69639.9	69383.5	70055.9	68871.6	72468.2	73149.7	75239.3	72175.7	70571.9	74945.8	73546.5	74168.3	71802.8	72657.5	79942.3	76989.8	78956
244	69428.3	71704.4	69803.2	66332.8	71063.1	68134.8	70261.3	69122.3	71297.5	73584	75793.3	71495.1	73639.6	71059.3	66973	68496	70462	69995.3	69567.4	68899.4	69062.9	66796.2	67438.2	67741.1	68628.9	65989.9	67143.9	70798.8	68532.4	73184.5	74491.7	68151	65916.2	66836.8	68074	66418.8	67413	69857	71160.7	69692.7	66459.1	70784.3	70181.9	72643.5	69142.2	70951.8	74267.7	72664.5	75137.2
245	69782.3	70435	69266.2	66485.1	72648.5	67859.5	71102	69677.5	72778.9	74749.2	75160.3	72251.8	74567.4	73650.4	68918.7	69106.4	72789.1	70929.1	72121.9	67841	68070.1	67125.2	69280.8	69243.7	70503.2	69461.5	66656.9	71669.2	69264.7	72701	73932.8	67616.4	64927.9	66905.8	68205.7	67816.5	69659.9	71489.5	72061	70913.9	69347.6	71755	70289.1	72843	70196.4	71308.6	76950.7	75292.4	77437.6
246	69718.6	70233.7	69855.1	66490.7	72983	69025.8	71666.2	71300.7	72895	74372.1	75861	71826.7	75653.4	72201.8	68593.8	68530.5	70078.4	71243.5	70999.9	67770.8	68687.7	66612.6	67290.5	69440.6	70999.9	67779.4	68172.8	70672.6	69667.8	71269.5	72379.6	65393.2	66740.2	67677	67512.5	64775.9	68989.5	70712.9	71902.9	70867.6	67168	71248.5	70119.4	72575.4	70618.1	72339.6	76935.1	74405.6	76983.3
247	69584.1	71295.4	71460.2	66635.7	72656.8	70252.1	72417.7	71610.7	73230.2	74247.6	74603.4	70946.7	73983.8	71120.2	67062.7	67412.9	69836.7	68855.1	71150.7	67599.9	69367.6	66533.6	68933.2	70702.1	67695.9	67674	68325.8	69527.2	69881.6	73052.3	73871.5	69318.1	69369.2	68246.4	68895.7	67785.8	70075.7	69683.1	72419.2	70814.2	67572.6	72078.3	70730.9	73186.8	69752.9	71726.6	76444.3	75343.8	77675.3
248	72302	74443.7	73052.4	68152	73726.4	71339.9	74500.4	74527.5	76409.1	75801.1	77829.9	73433.1	76348.4	75200.2	70089.3	70658.8	71328.5	71555.9	73327.6	72179.5	72995.3	68877.4	70465.5	69645.8	70545.9	70524.4	70230	71741.6	72132.1	72626.1	74292.1	69766.9	69510.2	69017.7	70201.7	68400	71369.3	72564.2	74952	73620.4	70460.6	75378.9	72939.6	74165.9	72363.9	75842.8	80556.4	78816	79753.3
249	70053.7	71875.1	71640.1	65778.1	72324.6	71233.6	73357.9	70968.7	73358.4	73556.3	74727.6	71795.5	72717.5	71893.9	67842.7	65976.7	69526.2	70526.4	71989.8	69994.7	70061	69494.4	69390.3	71033.1	69853.5	68483.1	69168.6	71020.8	70965.1	70520.2	72452.7	67630.3	69583.8	68157.8	69638.6	66376.5	69455.2	68843.1	72581.2	70405.1	67827.1	73495	72062.4	71701.2	68553.1	71092.6	78337.5	75048.2	77651.1
250	70330.8	71357.7	72543.9	67822.5	75031.8	72005.6	74006.8	72034.1	73315.1	73277.8	74628.3	70906.1	73449.9	70536.9	67356.6	68734.1	71864.4	72434.3	73303	70947.2	71835.6	70650.3	70352.1	71366.1	71345.1	71630.4	70433.6	71952.9	72019.6	73895.9	74565.1	68482.3	68767.8	67914.6	68528	64537.9	68243.9	69287	71220.3	69930.9	66575.4	71212.8	70620.8	73432.6	69305.1	70514.6	76871.8	74694.5	76857.9
251	72749.2	73722.1	73829.7	70131.3	75356.8	74466.5	75022.3	74321.9	76299.6	76206.1	77472.6	76261.8	75832.3	75140	71821.9	73345.2	75045.2	74131.1	74602.1	72955.4	74369	72684.5	73262.1	72616.2	73329.6	73119.6	72800.2	75260.5	73711.7	75450.1	74265.5	70986.1	70632.9	70535	70311.7	65518.3	69796.1	71376.2	74435.9	71487.2	70310.3	74831.8	73802.4	77611.2	73140.5	72480.7	80014.8	77508.1	80635
252	72083.3	71647.3	71286.5	68191.6	73211.3	71392.5	72384.6	71752	74293.6	73696.1	75004.1	72840	73366.7	71088.5	69203.5	69539.5	72929.3	71523.7	73385.9	69090.7	71199.1	70343.3	70151.1	72079	70381.4	70200.2	68558.6	71526.1	71423.4	74541.6	72863.6	67543.5	68726.2	67153.4	69167.3	65727.6	67783	69370.1	70687.4	68998.6	67042.2	72577.3	70857.8	72697.2	67274.9	69555.6	76883.1	74831.5	76998.2
253	72203	73351.3	73228.8	69137.9	75683.6	72553.6	75774.8	74286	76172.7	75322.5	76061.2	74116.2	75528.3	74784.7	70946.6	71096.2	73708.6	72102	71862.3	70993.4	72656.5	73052.4	72733.7	72373.6	71926.2	71090.3	72076.6	72837.1	72281.7	74856.7	75008.7	67994.7	68115.9	68649.2	69682.4	66624.4	68576.8	71163.3	72318.5	71112.5	67419	73574.1	72452.3	74497.5	70549.2	72478.3	78450.3	77517.6	78636
254	71495.2	73503.6	73886.5	70637.7	76744.2	74983.3	77601.6	75791.7	76117.4	76063.2	76906.5	74467.6	75486	73395.9	71042.4	71227.9	74193.4	73272.4	74362.9	71776.7	72952.1	74695.7	73658.3	72201.3	73280.2	71453.9	73043.1	72796.5	73570.2	76156.9	75104.4	69834.5	69992.5	69202.2	69547	65797.6	69969.2	71889.3	75008.2	71322.2	67212.8	74311.6	72602.7	75754.1	71660.6	74497.8	79765	79185.2	81053.6
255	69679.2	69725	70299	66615.3	73428.3	70186.7	72929.9	71852.3	73139.5	73692.6	74362.2	71044.8	72796.7	71962.8	68760	68518.3	70791	68873.7	70870.9	69933.7	70224.5	71218.3	70048.8	69824.4	69725.2	69648.2	68182	68140.1	68409.1	71127	70502.3	63254.4	66039.5	66411.1	67423.4	63813.9	67271.7	68515.5	70810.7	68494.5	64189.6	71523.9	71412.6	71116.2	69003.1	71557.3	76746.1	75717.8	77298.6
256	74594.8	75603.7	74470.4	70626.7	76525.8	74622.4	76806.4	75884.2	77361	78906.1	79386.7	75397	78241.2	75777.6	72472.7	72948.4	74169	72396.4	73286.8	73009.3	74311.2	72453.7	71867.1	71966	71488.1	71835.2	71238.9	74971.5	73753	76596.3	76258.4	68694.1	70957.6	69929.8	71900.8	67001	70730.9	72690.1	74449	72164.3	68789.5	74462.3	72635.6	75569.5	69756.5	74240.3	80156.1	78102.4	79616.6
257	72197.8	72362.5	72044.9	68604.1	73698.6	72061.3	72788.7	72097.3	74575.8	75905.8	76888.3	74001.3	73471.1	72300.9	68888.1	70894.7	73800.4	71215.4	72682.6	69101.3	70451.4	71047.1	70225.8	71677.4	70636.3	70824.1	69668.5	71302	70773.2	74809.7	73759.2	68085	68589.2	67875.1	69687.3	65436.4	68699.4	71124.6	72481.6	68022.3	66743	72363.4	70361.9	72714	67594	71652.2	77763.2	76687.6	79104
258	71764.4	72091.9	70997.9	66774.9	73241.9	70138.3	72934.4	73113.7	74582.5	74272.1	74774.2	73213.2	73760.9	72360	70013	70154.9	71991.4	71687.4	71940	68354	69165.8	69231.1	71022.9	69079.5	69221.8	69941.1	67746.2	72894.3	71149.6	73561.8	71468	65281.9	68379.2	67393.9	68989.3	64459.8	68035	69685.4	70929.9	67999.5	67466.9	72094.3	72163.9	73959.6	67195.7	69544.6	76611.1	75301.1	78117.5
259	71311.5	72650.2	70634.3	67827.8	73266.5	70352.4	72967	71428.5	73978.2	73111.4	74519.5	73101	74075.1	72552.7	68303	69867.1	71120.4	71283.9	73242.2	68463.1	71265.1	71283.1	71376.6	71764.2	70412.4	70920.1	70126.2	72279.1	71476.9	72966.1	70616.5	64380.7	69101.5	68604.4	68489.1	64002.1	69904.2	71967	72215.8	68893.8	67891.6	72939.7	71867	73243	67894.9	71734.3	75295.4	74674.8	76748.2
260	72159.6	73465.2	71458.9	67827.3	72001.3	70785.1	72652.8	73055.1	74322.1	73229.7	74824	72696.1	73137.5	71979.9	68330	69852	71824.2	71811.1	73049.7	69495.8	70877.6	70902.4	71075.7	71455.6	70355	71099.6	70135	71975.4	69763.3	74961.9	71757.3	65630.3	68437	67361.4	68348.8	63910.7	69557.6	70454.1	71699.8	69997.2	67039.2	72882.1	72188.1	73087.5	66113.6	71625.5	76322.5	75016.7	77202.9
261	73486.8	73998.1	73340.6	69458.1	75718.7	73108.6	74999.7	73367.6	74780.9	76132.6	78352.2	75011.6	75928.1	75381.9	72366.9	72265.2	74723.2	73926.9	75143.1	71601.1	72075.4	74162.6	72660.1	74344.3	73193.5	73660	72119.2	74729.6	72655.9	75136.9	75276.2	66464.6	71335.1	70902.5	71633.5	67918.4	69902	73915.7	74944.8	72763.1	69711.5	73850.4	73002.4	74348.6	69128	73251	79864	76134.8	79431
262	73015.1	74307.2	73617.6	70648.4	75471.3	73134.8	74852.7	73531.2	75080.2	76415.8	78442	73858.3	74999	74503.3	70294.4	70204.7	74544.4	72181.1	74348	71013	70888.5	71982.8	70994.9	72325.7	71448.6	73436.8	70858.4	72848.7	72880.6	75990.8	75236.9	67718.9	70237.6	70272.2	70252.1	67065.9	70767.5	72817.1	72913.5	70628.8	67587.6	71669.3	72250	73117.6	67948.7	72831.6	79524.8	75822.4	78244.3
263	73424	74679.7	73862.8	67646.6	72049.8	70351.6	71141.7	69026.4	72958.3	75246.9	76012.8	73416.1	73764.3	71511	68207.5	68824.4	70370.8	69596.2	71986.2	70854.9	71294.4	69624.7	70253.1	70676.6	68787.6	69697.5	69963.6	70720.1	69558.4	73762.7	72214.2	67781.2	69289.4	67854.9	68957.9	65311.5	68516.8	71641.4	72952	70952.3	66881.1	71903.1	71456.1	72684.2	67799.1	71631	77854.9	74864.7	78275.9
264	72966.5	74628.7	72556.9	67341	74196.1	72097.8	72016.6	70988.1	73465.3	74433	75612.4	73602.2	74552.2	72267.5	69527.4	68786	71940.9	70936.3	70972.6	69783	70775.3	68841.5	70476.7	70510.7	69429.6	70625.1	70886.2	70714.9	70615.1	73452.8	71610.2	66392.6	69266.1	67969	69037	64791.4	68802.1	71497	74034.6	71651.7	68048.2	72565.2	72534.7	73847.4	67597.8	71915.1	78736.6	75179.4	77689.7
265	70878.9	72449.7	71506	67702.8	71818.7	69763.7	71757.2	68524	72378.7	72799.9	73974.6	72333.8	74100.3	73947.6	69431.8	68247.5	71597.8	71232.1	72013.1	70405.8	70731.5	70159.1	72517.7	72016.1	71655.6	70424.5	70911.1	71370	70518	72896.1	71604.1	64169.9	69417.5	69171.7	70346.8	68261.7	70558.3	73028.8	74389.7	72335.2	69446.6	74649.3	74487.9	74506.9	71035.7	73177.7	77856.3	76347	79401.1
266	69767.6	70943	71186	67943.7	72758.4	70686.2	73193.6	71198.4	72428.7	73118.1	74495.1	72966.4	73421.3	72186.3	69574.5	69030.1	73380.2	71790.6	73840.7	69153.3	71317.1	72028.8	70833.6	71356.4	71989.3	72369	71045.2	73692.3	71156.8	72472.5	72598.1	65130.7	70166.4	69362.2	70494.3	68233.8	68522.8	71929.9	74039.7	73692.3	67984.3	71834.7	73023.5	74391.7	68953.2	72739.3	77807.6	77330.5	79079.6
267	70729.3	73138.9	70843.5	68182.6	73520.2	71587.4	72436.1	71734.4	71096.8	72307.7	73832.9	71378.4	72962.9	70506.5	69558.5	69475.7	73287.8	70824.3	73293.4	70068.4	72141.7	72317.6	71521.2	72194	71157.2	72837	69290.2	71880.1	71636.7	72950.7	72701	65295.6	69696.7	70171.6	70068.5	66405	67555.4	70740	71792.1	72819.4	66560.3	73079.9	73117.7	72567.9	67441.8	72288.5	77661.4	77080.7	79553.3
268	70845.5	71743	71194.2	67186.5	75269.8	72270.7	72901.8	71977.8	72770.5	73681	74501.1	73111.2	74680.7	72184.3	69940.4	69566.5	75608.8	71832.1	73812.7	70748.3	71986.2	73286.8	72415.1	72539.5	72854.9	72915.5	71490.9	73896.6	72868	72793.3	74198.1	66234.8	70848.1	71754.6	71446.4	70329.3	71788	73583.6	74782.2	73159.1	68668.1	74926.9	73595.7	73452.2	69605.4	73967	79637.1	75315.3	78530.6
269	70673.6	71461.3	69714.5	68627.1	73145.7	70539.1	71780.5	70095	71085.7	71686	73512.8	71766.9	72587.5	71558.9	68980.6	67993	72133.8	71102	73265.6	68388.9	69795.7	72336.4	71124.5	72585.9	71628.4	71609.2	71865	72767.9	72926.6	71140.4	73081	67035.2	69777.3	68479.8	70347.8	68366.9	70294.1	73205.5	74682.3	73100.6	68441.1	72987.4	72192	73979.6	69800.6	73153.5	80125.7	75761.5	79552.4
270	69367.6	69281.6	68645.4	66127.7	72204.6	69374.6	71264.5	69079.3	70850.6	70664.8	71108.8	70790.5	70279.7	69477.2	66872	68250.1	71829.1	70803.7	71382.2	68534.8	69888.7	71326.9	69674.8	71106.1	70993.8	70012	68251.2	71850	70139.2	70813.6	71913	65490.4	70338.9	69136.4	70393.4	68041.4	69240.3	71390.3	71743.9	72378.4	67953.7	72065.2	71301	72486	69446.9	72296.8	77302.6	73753.3	76327.9
271	70108.5	73513.1	70573.9	67867.4	74302.8	70122.2	73605.2	71891	74297.6	74559.5	75597.4	73864.4	73201.6	69979	68152.8	68508.6	72737.4	72744.1	74182.8	70781.8	72856.6	74225.2	69908.1	73972.2	72387.4	72294.4	71751.6	72999.5	73133.6	72127.8	73725.3	68535.4	73123.5	72545.2	70955.4	69654.8	70843.2	72192	76562.1	75276.1	69942.5	76307.1	73860.7	75178.4	72718.8	73322	80833.3	76201.3	77801.1
272	70491.6	71780	68951.9	65845.1	70766.4	68422.2	72803.4	72420.4	73936.4	73574.4	72569	73057.6	72583.4	71384	67840	66491.6	71281.9	70064	71263.5	70265.4	70180.8	72043.6	70287.3	72083.5	71534.3	71231.3	70911.8	72295.1	72226.3	72413.1	72550.3	67782.1	71658.7	70563.4	70834.2	68041	69466.1	70743.7	74216.2	72795	68320.6	74627.6	72623.4	73007	70185.1	72411.8	80170.2	74931.9	77094.6
273	68409.9	70196	69094	65719.7	71191	66921.5	73097.9	70439.1	72271	72441.9	72255.6	70675.7	72449.3	70945.2	68093.8	66844.3	72212.5	71389.3	71763.6	68662	70440	72495	70713.8	72865.3	72205.1	70888.8	70466.4	72416.4	70670.8	70852.2	70680.1	65331.9	71252.5	70087.6	69414.5	64956.2	70224.4	70637.3	73393.3	72804.2	68131.6	73868.9	72458.6	72760.1	70235.7	72509.3	78352.2	74431.3	75817.6
274	69895.3	71033.9	67464.8	64667.6	72343.5	68443.1	72470.7	69580.1	71416.5	71201.2	73262.9	71850.3	72154.6	71241.6	67696.1	68496.4	72667.4	70212.7	69944.7	69428.1	70577.2	71830.5	69753.8	72089.2	70035.5	70047.3	70017.6	72170.1	69051	70183.2	69894.6	64287.6	69909.1	69351.9	68068	65355.9	68376.9	71708.5	71002.6	71122.5	66548.2	73207.9	72561.2	70968.1	68634.8	67815.9	75227.8	72558.2	76242.8
275	72745.7	74653.8	73107.4	69132.9	75236	71308.1	75940.2	72453.1	76128.5	74934.4	75300.4	72891	74095.3	73370.9	70127.8	70233.6	73573.3	72936.7	73555.5	73901.5	75254.4	76160.6	72656.2	74137.8	74715.1	75541.3	74245.1	74963.2	75276.9	75271.2	71341.6	67551.1	72709.5	72524.2	72018.4	68489.4	71853.3	73601.5	76515.6	74928.4	71499.3	78317.3	75986.7	75843	72987.2	74396.9	80723	76952.9	78807.9
276	72795.3	72884.5	71677.2	68035.2	74150.3	69351.6	73734.9	72092.5	76226.7	74659.1	75714.2	73009.8	73098.8	72862.3	69172.4	69125.4	71512.9	71618.4	71062.8	72073.2	73718.2	72430.5	72399.8	72960.6	72262.8	73982	71049.8	70145.8	72056.6	72343.5	72411.7	67100.5	65260.4	66898.4	67893.3	63880.6	67907.9	69727.7	71502.3	70759.1	67093.5	75419.7	73642.5	73557.3	69765.8	73643.3	80079.3	75476.9	78832
277	71188.3	71628.2	71443.2	66567.5	73695.7	69126.8	73374	70153.2	72991.7	73586.1	74143.3	71843.5	70531	69219	66138.2	65700.7	69990.9	68158.5	69382.2	67632.3	68979.2	69300.6	69006.4	70740.6	69904.2	70903.7	68459.5	69005	69300.7	73173.2	70917.4	66930.2	64876.4	65010	66006.5	62001	67176.4	68193.2	70424.4	70407.8	65914.5	71809.9	72015.8	71302.3	67111.5	70465.8	78024.1	74250.9	75578.6
278	69528	71010.1	70476.4	67712.6	72466.6	69157.7	71982.1	70614	73131.7	73244.3	72750.2	70603	70217.8	69148.9	64539.1	65399.5	69312	70444.1	71058.7	67914.7	66889.2	69933.9	69451.1	70960.4	69985.4	70677.4	70116.2	71055	69532	71992.8	69146.3	64445.7	66333	67044.6	66655.3	62569.2	67010.8	68391.8	70808.4	69780.3	67507.9	73270.4	71146	71892	67564.4	70471.3	76802	72855.7	75162.8
279	69393.9	71348.3	71449.6	65998.5	71640.8	69771.3	71295.2	70935.4	72279.4	72864.2	74465.2	70982.2	72915.1	71083	66800.4	67325.9	70269.5	72504	72768	70880.5	68957.9	70110.9	69428.5	71598	71651.6	70635.5	68562.9	70391.5	69415.3	73532.6	74297.9	67871	68460.8	67579.2	67400.9	63172.8	67780.4	69157.2	72332	70885	67220.7	72267.9	72084.4	73247.1	69372.6	71408.7	75750	72462	75178.8
280	68754.1	71220.9	71276.4	67116	72385.9	68902	71321.5	70193.6	71494.8	73100.2	74660.5	71775.4	73445.6	70834.7	67422.8	67187.8	70221.5	70752.6	72946.9	69876.5	68764.5	68976.7	70652.7	70771.9	70706.2	71549	70314.7	70871.3	69743.8	72315.4	69966.5	63568	67089.5	65831.7	65284.3	61364.8	67103.4	69747.3	71979.7	70274	66155.6	72356.9	71288.8	72704.6	69201.1	70546.5	75977.5	72015.4	74143.5
281	70358.3	74103.3	72850.1	68892.7	75302.5	72825.8	74928.2	73895.8	76098.5	76108.8	77062.9	73315.3	76862.7	75573.1	71371	70310	73226.4	74727.8	75727.6	75069.8	74286.4	73254.3	72909.5	71679.9	73458.6	73336	73269.6	76803.9	73840.1	74101.7	74391	69538.3	74658	73028.8	71475.4	69394.2	73305	76371.5	77122.1	76190.8	71719.5	78289.8	76696.7	77631.4	74494.5	75841.6	79666.1	77772.6	79566.5
282	70459	72504	73184.5	67992.7	73995.5	70559	73975.5	72434.3	74519.3	76529.5	77371.8	73711.2	74903.2	73777.3	69682.4	69892.1	69958.6	72877.3	73648.1	71193.8	70445.9	68617.1	69818.5	70077.4	70447.8	69825.8	69878.3	73392.3	72265.7	74143.7	73342.2	66877.8	70155.4	68709.1	69396.7	66433.1	70424.2	71819.1	74060.5	71729.2	68279.7	76043.4	74365	75193	70801.6	73281.3	78908.2	75901.8	78680.7
283	72279.5	73030.7	73056.2	67552.8	76109.9	72858.8	75268.2	73594.9	74136	76842	76616.4	71186.4	74996.7	73873.6	68758.6	69562	69853.2	72512.5	73502.4	69779.6	69976	66759.5	68677.3	68585.2	69632.8	68542.4	70625.3	73142.9	72508.1	75514.4	74858.9	67975.1	69971.9	70304.7	69072.4	68523.6	70794.2	73253.4	75247.7	73783.2	68325.2	74856.6	73171.7	76327.4	70462.1	73831.7	77657	74731.9	74837.3
284	75935.9	76648.7	74248.3	71307.4	76666.7	76037.4	77720.8	76739.7	78421.3	77700.7	79532.5	71188.2	77526.4	74935.6	70770.8	70422.4	70155.4	76112.2	76832.2	74005	74078.1	75488.2	75628.4	75288.8	75261.2	75332.5	72983.6	76346.4	75687.5	78736.6	77948.6	71127.3	73333.8	72279.2	71622.7	69642.5	73433.2	73476.5	75101.4	73054.7	71355.9	76963.3	75158.4	76949.2	72027.7	75993.3	81008.2	77361.3	79963.6
285	75317.8	75530.8	74153.1	70090.3	77768	75441.9	75698.9	74943.1	76733.1	77025.8	78053.6	74581	76217.9	74150.6	70026.3	70223.1	72508.8	73900.6	75038.2	71291.4	71715.5	72748.4	73098.7	74474.3	73765.3	73541.4	71445.1	73538.9	74115.2	77613	76850.3	71052.2	72116	70705.2	70942.5	68334.8	70756.3	72912.4	76036.9	72349.2	69936.3	74329.5	73566.2	75753.3	71313.6	74978.3	79839.1	77037.5	78953.4
286	75042.9	77057.7	74369.9	70754.9	77446.5	75699.6	78321.5	76235.7	78170	77017.8	79943.5	74841.1	78761.9	77201.5	72694.6	72687.4	75379.2	75871	76988.8	73840.7	74367.8	73714.4	76078.6	76303.5	75200.3	76582.3	74465.3	76055.7	76208.4	79154.4	77793.6	72440.2	73615.7	73351.2	72593.8	71658.9	73848.4	76439.6	79199.3	75239.5	72542	78372.6	78283.6	79366.3	76164.2	76844.4	82046.9	81401.1	83008.2
287	70410.3	72083.9	71913.6	67190.7	73815.7	69753.6	72837.1	71043.2	72605.9	72896.9	76239.4	72537.7	74725	72948.8	68954.3	69428.1	72688.8	73236	72088.8	69113.1	71050.7	69183.7	71815.1	70788.2	70557.9	72175.3	69769.7	72926.2	73638.1	75406.5	74300	65586.1	69422.3	69650.4	69443.3	66341.8	69191.8	71901.5	73023.8	70324.3	68390.7	74182.6	72681.8	74007	69459.4	72084.6	76882.3	76774	77307.2
288	72754.9	71591.4	69957.9	66944.4	72535.6	68470.3	70027.1	69478.1	71185.2	71266	74157.4	71557.4	72487.7	71223.7	67116.2	68406.6	72357.1	71203.1	71161.2	67673.7	68268.1	67512.7	69907.5	71348.5	69869.4	70291	68202.2	71690.9	71608.5	75100.8	72200.2	65732.2	67108.4	68571	68164.8	65741.9	69001.7	70464.4	72532.2	70644.2	68907	72464.9	72019.8	71526.1	69887.7	72050.6	78221.5	76088	76898.7
289	72586	72080.4	71717	67939.4	74326.2	71252.5	72877	70700.1	71542.7	72852.1	75930	72626.1	75178.3	73985	70571.4	71017.4	74029.8	73476	73477.6	71503.4	70686.5	70648.1	70912.6	72270	73423.6	71891.5	70947.4	72789.3	72154.1	75727.6	75044.2	67153.9	71153.8	70820.1	70942.7	68005	70518.9	73407.3	74655.7	72346.8	70095.5	73688.6	73235.2	73013.6	71260.4	73133.9	79545.7	77176.5	77842.6
290	71510.5	70275.1	71595.9	69282.2	74279.3	70683.2	71682.2	69829.8	70178.6	72159.4	73862.7	71219.4	73588.1	72245.9	69575.8	69901.4	73108.8	70862.1	72374.1	69485.8	70101	70485	69303.2	72463.6	72557.7	71483.1	69644.3	72166.2	72272.5	75141.4	73982.2	67920	70995.9	71018.8	69769.2	67967.1	69835.5	72177.6	72705.6	69717.5	66497.3	72421.6	72128.4	73577.7	71434.5	72346.1	77139.1	76667.4	78211.8
291	72110.7	71109.5	69846.5	67560.8	71947.3	70426.1	72916.9	71078.2	73277.2	74472.9	75193.3	72499.8	75930.5	73187.9	70738.9	70690.7	74605.4	72657.3	72430.2	69089.3	70270.6	69321.6	70164.7	71520.3	70839.5	70485.1	69280.8	72711.8	72661.9	74727.4	73582.9	67448.6	70779.6	70014.7	69370.1	67587.7	71193.4	73654.4	73908.3	72034.2	68632.3	73216.6	72895.4	75211.5	70946.3	73916.7	78299.7	75522.7	77630.7
292	71490.4	72210.8	72299	68672.8	73707	70819.1	74170.6	74506	74916.3	75325.9	75056	73873.7	74321.3	72871	69366.9	70165.6	74366	73860	75616.4	70786.1	72782.7	72467.1	71326.6	73066.7	72525.4	72941.7	70329	73421.1	73057	75189.6	73509.3	67188.1	69113.3	70043.1	67914.8	66108.3	69989.2	71337.6	73669.7	70824.3	68302.3	74945.6	73752.7	74243.6	70485.4	71945.3	75645.1	75637.6	76495.8
293	72520.4	70734.1	72178.7	66264.7	72039.9	68856.1	71554.2	71822.9	72791.8	72576.2	74111.9	72701.2	71977.8	71183.5	67380.5	69481.4	73236.1	72167.9	72438.1	69393	69166.9	68068.4	68464	68977.2	69462.1	69541.1	68334.6	71500.3	70895.9	74715.7	72475.5	66088.4	67535	66034.5	66216.6	63010.4	67224.1	69456.1	71519.1	69593	66317.8	71700.7	70949.4	73837.7	67250.1	71192.7	76329.5	74665.8	75957.8
294	72994.3	72308.7	73635.4	69155.1	75143.9	71767.2	74508.8	73490.5	73718.9	74153.1	76858.3	73500.5	77279.9	76946.1	72821.4	73793.1	76792.1	76006.5	76636.7	73580.6	72854	71289	72296.9	73768.7	74830.8	74720.3	73588.1	77568.7	73962.6	78173.9	74053.6	68786.2	72939.3	70581.1	71163.7	68250.7	71761.2	74132	75952.4	74700	68771.8	75683.8	75302.9	77245.5	71448.7	73439.3	79129.6	77527.5	79260.5
295	71278.6	70791.8	72615.8	67673.7	72347.3	69025.5	72048.3	71023	70840.8	72317	74816.7	71149.5	74995.3	74680.7	69400.4	71861.6	75601.3	73606.9	72944.1	71197.9	70461.7	71069	71514.3	72746.9	71787.3	72469.5	71425.4	73173.1	73061.1	74401.4	71427.2	68039.9	69631.5	68368.6	70370.6	67027.8	69877.3	71180.7	72856.5	71755.9	67131	74144.4	72934.5	75768.1	72304.3	71154.6	76135.6	75231.6	77328.4
296	71395.1	72718.4	72693.1	65601.4	71153.3	69598.4	68786.2	68966.6	70643	69781.9	72225.6	69414.5	71561.1	70497.5	66620.1	68937.8	73816.9	72286.4	72516.2	70133.2	71893.9	71587.9	71041.1	71981.2	69204.6	70078.8	70863.2	72156	70911.4	71358	68519.9	64734.1	67546.1	64421.1	67965	65287	67302.5	71476.8	71922.3	70896.5	67148	72776.6	72868.8	73455.4	70358.9	69962.5	76123.4	74681.5	77000.6
297	69196.3	71082.9	70763	65025	71590.3	68600.1	69592.4	68605.3	69479.7	69286.7	72097.1	69363.7	73024.8	70663.3	68850.5	68522.3	71985.9	69908.8	71660.4	68010	68496.5	70041.1	68976.7	70960.2	70446.4	71285.7	70103.7	71470.1	69736.4	71475.7	74212.2	69059.9	73271.2	72385.7	71086.4	69142.1	68400.8	71353.4	70097	68732	65161.1	70569.5	70732.6	70415.7	69318.4	71041.8	75449.1	73804.3	75434.2
298	71405.6	71515.9	71959.7	67339.1	72371.9	69885.9	70150.9	70250.4	70776.8	71364	73758.4	70233.9	74524.9	71202.6	69347.4	70280.3	74470	71702.2	71486.4	69419.4	68695.9	70836.3	68586.2	71309.8	71536.4	70283.6	69828.9	70378.7	69801.9	71583.1	74456.1	70408	74462.7	72219	72176.8	69081.7	68321.8	69260.1	71263.6	69454.5	66071.3	70753.1	69954.3	71240.2	69253.7	70525.1	75780.2	72694.4	75662.3
299	68863.6	69597.9	68675	65121.6	69108.7	68206.4	68331	65907.5	66988.5	67315.2	71093	67253.8	69164.4	67509.6	64716.8	66069.9	69583.8	66851.5	67558.6	66095.3	66148	66546	64432.7	66559.1	66874.8	65210.9	64277.2	68603.5	66687.7	69777.3	72959.4	66186.2	69050.1	67459.5	67634.4	63858.7	63594.9	64533.7	66371.1	65640.8	61736.6	66295.4	67945	69524.7	65030.6	67057.5	72785.9	68920.2	71351.3
300	72257.8	71967.1	72607.7	67342	71749.6	69753.4	71282.5	67480.5	68472.3	71373.4	72487.9	70507.6	72720.4	70385.1	66898.4	69621.4	72200.8	68666.3	70032.3	65961.2	66991.5	67766.4	65744.9	68492.4	69216.1	68009.7	67402.1	69297.1	69950.8	70795.9	74105.5	70201.2	71077.2	70588.8	71689.4	67187.3	66237.3	69241	69359.1	68636.2	64992.8	68468.7	68540.6	72149	66253.1	69078.6	74014	70483.6	73865.1
301	70924.8	71485.8	71807.1	66758.2	72389.6	70906.6	71557.9	69280.9	69554.4	71541.4	72939.5	70307.2	72923.1	67985.3	65620.8	66356	70865.3	69426.2	69403.5	69601.7	67855.5	66793.4	66579.7	67180.1	68672.9	67255.8	65635.9	70971.6	70340.6	72250.6	75132.9	68342.4	71724.6	70158	70603	65676.5	66458.4	68629.4	69567.1	68490.1	64071.7	68925.8	67327.6	70860.7	67163.1	69263.3	73176.9	71104.8	73613.9
302	69836	66876.3	69327.5	64748.7	69473.4	67332.7	68310.3	64034.1	63479.1	68461.6	71955.5	67911.7	70354.9	67098.3	64324.1	68356.2	71883.8	66902.7	66631.8	65311.6	66268.4	66134.4	64715.2	66765.7	66223.3	65434	64927.8	66650.2	68385	70363.8	73692.6	69675.5	71508.7	68602.5	70016.6	64772.5	63757.5	65960.4	67496.2	65774.4	64101.5	67958.3	68318.8	71395.9	67487.7	67842.1	72783	69448.3	72650.6
303	69030	69359.8	69368.1	65578.4	71074.4	67508.9	68361.7	64406.2	66503.1	68194.3	71635.9	67856.8	70691.7	68454.3	64816.9	67080.9	71525.5	68795.4	67858.2	64724.5	66294.6	68170.7	66536.4	66372	68611	66343.9	66590.2	67648.5	69168.1	70636.4	74563.2	68217.2	68736.7	67431.3	68164.8	64373.4	65630.9	68362	67599.2	66764	65882.7	69529.6	70733.6	70831.9	69104.2	67980.6	74826.2	70545.4	72563.3
304	67821.7	69181.6	68663.6	63892.2	68312.5	68419.6	70364.2	67022.8	66166.6	68801.2	69096.1	65703.2	66310.4	67002.3	62007.4	63766.7	67282.5	67516.6	67820.9	65712.1	66319.6	68354.9	66633.8	67028.8	65873	66594.9	66456.2	66946.6	68382.5	70449.8	74157.1	67341.1	68509.7	68288.4	70511.1	66072.2	67135.7	67588.1	66969.9	66307.3	65962.3	70427.5	67887.2	69861.6	66443.3	68269.9	74132.8	69513.3	72557.7
305	65426.8	67250.7	66363	62357.5	65878.5	64651.5	67755.3	62401.9	62277.3	66451.2	68567.1	65806	66606.8	66707.1	62359.6	63620.6	68691	67356	66015.8	64917.2	65545.8	64845.3	63239.9	64612.8	65121.6	65348.2	65041.6	65935	65416.1	68411.5	71545.9	64288.2	66953.3	67638	67179.5	63880.7	64399.5	65874.7	66952.8	65497.6	62998.5	66470.2	66139	68402.2	64310.6	67826.8	71126.5	67813.2	67651.3
306	68685.8	69627.9	68554	65397	70130.1	68596.5	72266.4	65413.3	66076.8	70374	71454.4	68063.1	68964.9	67988.8	64148.4	66260.7	70655.8	70824.5	69686	68684.4	67770.1	68207.8	67243.5	69012.3	68916.9	68227.9	68085.4	68459.1	69197.8	70896.3	74109.4	67352.5	70317.1	68507.8	70467.5	67928.9	67699.3	67804.6	68969.5	67571.5	65706.4	69297.9	69865.6	71318.9	68689.4	71428.5	74981.6	71112.6	73875.2
307	71841.8	72355.5	73536.8	67216.2	73669.1	70530	74178.3	70234.7	71068.7	73700.5	73944.4	70572.9	70133	69320.2	66488.5	66854	70975.2	70528.3	69982.4	69663.8	68202.8	70297.6	68371.9	71487.1	69808.2	70272.5	68125.4	69848.5	69763.4	72203.7	76140	69334.2	71590.5	72264	71630.3	70027.1	70019.4	70190.9	71397	68632.4	68046.6	71943.7	72338.8	72456.3	67940.8	72042.9	77515.5	71219.4	75399
308	68381.5	67508.5	70082.3	65728.6	70245.5	66849.6	68765.3	64793.8	65396.3	69804.3	71621.8	68952.2	70953.3	68835.7	66365.4	67046.6	70115.2	69189.3	65523.8	68170.3	66042.4	66953.8	66909	67224.5	66336.5	67482	63088.2	67467	65919	67973.5	71818.8	62562.9	69017.6	67956.8	68768.1	64041.3	63853.7	65649.5	66895.1	64175.3	63057.9	65232.8	68807.2	70412	65654.3	66394.7	72586	69858.9	72082.1
309	69789.8	70946.8	72253.7	65992.6	74069.6	70842.3	71739.3	69371.7	70421.9	71082.2	72666.8	69114.3	70707.6	66693	64632.6	66997.6	71075.8	68764.4	69347.5	67987.5	69064	69476.7	68918	70290.9	70325.4	68277.6	69144.3	69859.4	70930.3	71508.4	75516.5	70983.7	74844.3	71909.5	72312.3	70157.6	67380.3	70422.6	71858.3	67465.1	64987.1	69601.7	70637	70497.3	66995	70003.5	73206.3	73718.8	74909.5
310	71245	71441.9	72620.9	66908.8	72862.4	71454.8	72649.6	69644.8	72131.6	72854	74665.5	71001.3	72606.5	71248.8	67148.6	68056.5	71148.5	69814.1	71698.4	70414.9	70353.7	69553.8	70063.5	71035.6	70960.2	70142.4	68603.4	71285.1	70500	72536.8	74377.7	70129.1	74322.7	73228.2	73194	70409.5	70673	72073.9	73303.6	68696.5	65439.8	70384.9	70120.6	71844.3	67562.7	69743.3	74749.5	74249.4	75502.2
311	73388.6	72517.9	73427.6	69169.3	74068.8	71939.8	74747.3	70619.6	73732.4	75010.3	74503.9	72936.8	76450.2	72665.8	69280.2	70558.3	72735.2	71199.2	73226.9	71196.2	70944.5	71102.3	69897.9	73301.8	72929.3	72158.8	71797.2	70897	72243	74329.8	79030.6	74434.2	76118.2	74972.6	75075.8	72749.6	71840.8	74393.4	74180.5	71902.5	67936.8	73859.5	72402.1	72019.1	69380.9	71382.8	78234.4	74832.6	77568.3
312	69597.4	70131.5	70385.3	64596.7	68438.5	68583.5	68721.6	65507	69999.5	70963.7	72328.3	69997.1	72420.4	68933.8	67180.4	65860.3	67512	67306.9	66710.4	65732.3	68225.4	64629.5	64800.7	64796.1	67823	66773.6	67059.3	69415.2	67641.5	71282.7	73379.2	68037.6	69932.9	69468.8	69168.6	69090.1	67880.2	70424.2	69839	67375.7	67054.6	70006.8	71311.9	72605.7	65712.7	69134.7	74646.1	74449.8	75853.4
313	72187.7	72706.3	73870.4	67851.2	70260.8	69112.1	70560.9	67692.6	73658.2	72787.2	75490.6	71481.8	74856.4	73396.7	70850.9	69099.8	70731.3	71434.2	70993.2	71319.2	70389.2	67345.8	67724.1	68251.7	68193.6	69499.4	69794.1	71025.8	70178.9	73342.1	77395.8	70791.2	74442.2	72543.4	72567	69844.6	68416	70572.3	71813.7	69715.8	65962	71642.7	71257.8	72509.3	68925.7	69417.5	76377.3	75314.7	76157.7
314	70642.8	70507.2	71260.2	64861.5	70070.5	68997.9	70425.1	69253.9	72467.1	71366.9	69761.1	69964.3	72581.6	69274.6	67294	66365.7	69734.5	69094.1	69924.9	68096.2	67705.9	67426.9	67388.5	67124.6	68600	68438.3	66698.6	68434.8	67745.2	70890.8	73991.6	67398.9	70921.2	69291.2	69474.7	67536	66365.5	69850.7	68722.9	66621.1	64678.9	69858.5	70322.9	70912.1	67985.2	69608.3	73107.5	73293.3	72764.5
315	69510.3	67323	69925.5	64838.6	69324.5	64686.6	65649.3	65630.8	68795	69620.2	73000.4	70406.5	71473.7	69083.3	66669.3	67674.4	67984	67079.7	67085.7	65651.6	66240.9	65817.2	65689.1	66481.5	67011.2	66776.1	66274.4	66964.1	67811.7	69565.3	73066	66455.4	69505.4	69418.7	68108.9	66467.4	63989.5	66858.6	66109.1	65598.3	63800.6	68318.6	68784.7	70274.1	65950.1	66936.8	71625.3	72746.9	72647.1
316	70697.2	70196.8	71386.9	65741.1	71156.1	66298	66789	65783	71227.5	72117.3	74208.4	70472.8	74430.6	71963.4	68136	69569.9	67681.4	69415.7	68411.1	68918.6	67659.6	66695.3	67090.7	66489.9	68758.6	68959.3	68310.1	72097.2	68967	72318.5	75908.6	68982.8	72962.9	72591.2	71733.3	69078	66529.4	69816.2	69277.2	69031.9	64902.7	71206.4	71853.8	74216.6	68971	69579.3	76107.9	74845.4	76472
317	69491.8	69654.5	69083.6	65138.3	71080.5	68575.3	70304	69517	72157.5	73177.6	75430.9	71817.1	73890.1	73541.4	68415.6	67847.6	68322.8	69403.3	70814.3	68428	68111.2	66589.4	68660.2	67527	68763.3	69264.6	67727.9	70010.6	69917.4	70884	72154.6	67431.5	69615	70252	70987.7	67549.3	67442.1	68919.9	69621.3	68108.7	64307.8	71080	70933.4	70558.6	68392.3	68546.2	75579.2	70559.7	72890.4
318	68506.5	68554.9	68288.4	64623.4	68196.6	66001.5	68953.6	70054.4	72006.5	74247.2	74650.5	71187.6	73654.4	72742.2	69579.7	70106.5	72521.2	71440.3	71400.9	66722.6	65707.4	68180.8	67163.1	69348.4	70410.4	69449.8	67532.8	68234.4	66809.9	68510.9	72013.2	66348.2	71200.4	70715.7	68958.7	67394.6	66993	68558.7	70549.5	70168.3	65488.9	71541	68996.5	71565.7	68432.6	68821.3	73099.5	70707.9	70715.3
319	69171.2	70942.1	71026.3	66786.4	70571.5	69480.6	71005	71911	72098	74006.9	74186	72214.8	75226.9	73170.9	68689.8	69945.2	72507.8	72734.3	73283.7	70183.6	69721	71155.7	68464.6	70862.9	71035.1	71088	70344.2	71863.4	70884.7	72210.7	75198.7	69951.3	74140.2	74343.9	73961.5	70938.9	69036.3	71631.9	71725.9	70526.9	66690.3	74611	70612.7	72038.5	67665.6	69930.6	76185.4	72045.7	71919.8
320	68410.7	68254.9	66517.2	65415.7	69230.2	66838.1	69017.7	69911.8	70685	73448.5	72928.6	71798.6	73459.9	70903.3	66049.3	67573.5	70600.9	71237.9	69943.8	65595.3	65344.5	67877.1	66881.9	68521.4	68548.7	68215.6	66734.4	69720.5	69095.2	71593.4	75103.2	68565.4	72279.8	71470.2	70724.8	67542	67202.9	68162.5	69287.4	69226.8	63898.3	70240.9	68537.2	70993.8	65179.2	67938.7	72834.9	70028.6	71196.9
321	69904.8	69279.1	67925.8	64374.1	67213.2	65988.1	68189.6	66786.5	69945.2	69907.9	71334.8	70505.3	71616	67494.4	63456.5	66469.7	68699.2	68291.2	67130.4	66172.7	66963.8	66955.2	65806.8	67190.3	67156.5	65537.8	65773.6	68415.7	68300.4	70850.8	74147.7	68406.8	70226.1	69493.4	70307.7	67937.8	65869.5	66970.3	66982.2	66379.2	61720.6	67786	65782.7	68446.9	62968	66534.1	72360.8	68346.2	70408.4
322	70134.2	68841.5	69155.3	64116.4	67920	67073.8	68694.6	67499.2	70201.4	70939.9	72253.5	70486.7	72587.7	69179.6	65865	66997.1	69115.7	68896.5	69527.6	65955.1	66491.2	67803.2	66788.7	69343.5	68528.7	68008.9	68709.8	70349.4	68412.6	73115.9	76609.3	70821.2	73648.8	70487	71055.3	69491.5	68053.6	68862.1	69614.5	67096.9	62503.7	70117.1	67720.6	69626.7	65154.8	67711	73108.5	70731.3	70841.7
323	67956.3	67662.1	67945.7	62979.4	68862.3	67017.1	68955.6	68997	69312.9	71267.6	71537.8	68546.1	70851.7	68998.9	64563	64354.7	67538.7	67521.9	68516.9	65156.1	64834.3	66944.1	66023.3	68430.3	67950.1	68455.3	66638.1	67373.6	67233.2	70009.7	73428.2	66887.8	70485.1	69269.2	69171	66984.1	66033.7	67415.5	67089.3	66852.2	61663.9	69116.7	66735.4	67164.4	64321.3	64860.8	70858.7	67733.2	69213.7
324	68614.9	69097.8	67650.7	64676.1	68618.7	67629.8	69413.1	68777.1	69144.4	72878.9	73257.9	70966	72775.5	71202	66134.4	68368.9	71166	70350.9	69246	65539	66172.9	67191.6	67809	68406.7	66986	67771.6	65429.7	67791.4	67267.9	71893.6	75413	68714.1	70162.1	70179.8	70787.7	68743.9	67485.7	67719.7	66401.8	67709.3	65451.9	70104.5	68134.4	69605.3	66005.9	66115.5	72487.1	68628.5	72197.9
325	68376.3	68937.9	68716.7	63244.1	69487.4	68572.2	70344.9	70102.8	70075.6	72776.4	73126.1	70602.3	72410.6	68462	64783.9	65683.1	69947	67524.1	67664.3	63749.2	64748.4	65976.2	66433.2	68361.6	66514.3	67055.7	66054.8	67651.3	67798.2	72012.5	75667.7	68947.5	72406.4	72210.2	70697.3	68966.4	65531.4	67946.3	69390.3	68251.6	62763.5	71840.1	67998.2	70176.1	66308.6	68028	73191.9	70548.7	71943.6
326	71804	70963.1	70956.1	67551.2	71302	69726.7	71718.8	71487.1	72968.3	72609	72357.9	72723.1	71410.8	69150.4	64450.4	67085.1	70351.9	69934.9	71983.2	66833.6	68351.3	69473.4	68750.5	71245.7	69325.9	70307.9	68333.8	69495.1	70768.8	71055.7	75301.6	69157.5	71641.3	70606	72574.1	68496.5	68437.3	69738.8	68789.5	70418.5	66464.8	73438	69618.1	70816.6	68512.9	69049.7	75412.3	72321.1	72582.8
327	67642.2	67792.9	68888.7	63807.9	68998.4	65410.4	69618	68357.6	69233	69977.8	71683.9	69715.1	70945.2	70027.2	65238.3	66449.3	69857	69412.8	70035.2	65261.9	65034.7	67016.7	67352.1	67381.9	67822.7	67947.2	67271	69304.5	68843.5	71519.7	74224.6	67527.8	69839.8	69346	67876.6	65504.9	67009	66964	66647.6	68084.9	66125	71462	69533.2	70268.8	66839.2	67322.2	73147.5	69651.6	71526.9
328	66642.3	67255.2	65658.4	61872.5	68741.1	65796.3	69661.7	66958.4	69269.6	69636.7	72046.4	70410.5	71496	69198.8	64866.5	67430.1	70938.8	70670.5	70383.2	65151.9	65627.8	66136.2	67062	67752.1	67509.5	67805.4	67167	68753.7	67047.6	69714.3	72717.2	67092.7	69855.1	70193.7	69386.6	66434.3	65759.3	67365.1	68494.3	66936.7	65253.4	68944.8	69517.7	70246.1	66578.7	66920.5	74032.7	71123.6	74019
329	66951.5	69019	67936.2	64232.1	69172.6	66947.9	71036.9	69665.1	72962.5	73757.2	74206.1	70948.9	72932.2	68985	65504.5	67193.2	70949	69837	70017.2	64836.4	67141.7	67877.1	66791.7	67173.1	68100.8	68404.1	69067.7	69823.6	69345.3	71497	72940.7	68308.7	71766.8	71356.5	70843.8	69827.4	68469.8	68767.1	69873.9	68513.7	66603.2	72129.4	68482.6	72610.7	67484	69120.7	75132.1	72003.3	75627.6
330	71464.6	73852.9	71935.5	68001.1	74803.5	71606.9	75152.1	74624.4	76749.6	76175.6	77718.5	74966.2	76772.6	74355.4	70786.3	72280.2	75792.4	75769.8	75439.9	71456	71896.6	72239.8	72620.5	72857.1	72797.7	73352.9	72218	73807.5	73875.5	75185.6	77549.9	72124.5	76512.1	76861.9	74965.3	73280.3	71655.9	71861.2	73011.9	71744	70064.1	75271.4	72593.2	74897.4	70447.5	71720.9	80010.1	76565	79002.8
331	67680	68933.6	70427.6	62298.2	69164.6	67841.7	68496.2	68745.1	68604.1	70625.5	72852.3	69876.6	74078.3	70100.6	66015.7	67254.9	69329.1	67801.9	68177.5	67094.5	67101.5	65991.2	66345.9	66168.8	67617	65146.5	66395.4	70631	68983.3	69756.4	71184.6	67519.7	72957.8	71852.3	71213.4	68172.2	66042.9	67691.6	70079.1	67232.7	64594.5	69432.8	69155.7	71430.9	66880.2	68223.7	75539.4	71301.3	73982.1
332	70880.5	71798.3	70287.1	63907.5	68400.2	67621.4	70461.5	68988	72716.6	73902.7	75702.1	73384.2	74387.6	72384.9	69031.2	69642.1	70830.3	71658.2	72202.5	69252.2	71050.5	68612.6	70372.3	68888.7	70640.9	71549.1	70498.4	72571.9	71466.9	74511.7	76481.6	70733.3	74093.5	73731.2	73725.7	70804.3	68035.4	69358.6	71286.7	67471.5	65384.1	70895.7	72138.1	73733.5	70514.2	70864.2	76599.6	74262.1	77722.7
333	70830.5	71110.9	70670.9	64750.4	71986.6	68831	69500.4	70074.6	70939	72793.1	73953.1	72228.3	71092.7	69358.1	66421.3	66621.2	69777	69528.5	70875.3	66285.6	69766.4	69071.1	69243.9	69329.3	66527.9	66952.9	66962.3	70397.5	70531.4	71056.1	73524.1	67984.6	71133.9	71602.2	70872	67805.7	66229.4	67117.1	70137.5	69017.4	66798.5	71363.2	71759.5	71953.4	68583.3	66854.9	75187.3	72221.8	74586.2
334	69652.7	70533.6	69456.7	65689.8	70160.3	68606.9	71697.1	71572.1	72012	73548.7	74302.7	71405.6	73338.9	70009.8	66908.3	67343.3	72364	71460.1	72750.3	67378.2	70310.3	69362.3	69852.6	69887.2	69910.9	69124	68180.2	70958	69878	71856.4	74098	69706.6	72280.1	71969.8	70989.8	67894.6	68382.4	69763.5	69247	67580	67183.5	71820.4	72789.2	72156	68614.3	68144.5	74747.1	72662.8	74271.2
335	70120	71696.2	69047.1	65153.9	69279.2	67658.2	69573.5	70444.4	71946.1	73658.1	74221.7	70296.9	72855.7	71353.1	66640.5	67897.1	72006.2	70733.1	71121.5	67778.7	69292	68022.3	69010.7	69417.8	68219.9	68449.1	66857.3	68452.7	69585.2	72395.3	74243.8	68511.2	71439.7	70867.8	70064.1	68910.1	69835	69794.5	70112.8	70413.3	67641.5	71235.3	72133.9	73193	68135.1	70008.5	76702.1	71951.1	76813.2
336	70491.5	70902.7	67758.5	65671.2	70496	68725	69749.7	69980.2	72028	72035.4	72835.1	71058	72152.9	69353.2	65821.4	67062.3	71271.3	69280	69946.4	65102.5	68260.1	67937.5	68250.9	69007.8	67385.6	67492.9	66769.2	69518.5	69343.4	70081.4	73529.7	68729.8	71836	70873.1	71029.2	68192	67958	69574.9	69942.2	68996.7	66208.6	71321.2	71610.3	71278.2	67181.1	67717.6	75985.9	72360.7	76453.3
337	69938.9	69895.7	68836.1	65286.7	71399.2	68931.5	72129.4	69351.8	71473.4	72528	73666.6	72497.2	72439.3	70721.6	67619.7	67725.6	71245.2	71402.9	71197	67598.1	68275.5	68574.7	68746.4	69118.1	68307.1	67168.6	68095.2	71186.1	70298	71246.2	73869.5	69722	72323.4	73016.6	71455.5	68667.2	68627.1	69737.7	69937.4	68057.9	67950.6	72453	71311.8	72217	69763.8	67924.6	75789.8	74250	76099.5
338	69808.6	68925.5	69716.7	65644.7	70358.7	68890.7	70504	68798.1	70271.8	70366.6	73928.6	70320.9	71161.5	71574.3	67121.9	67808.1	71364.6	68788	70427.9	65914.2	67240.4	68538.7	66950.3	68341.1	67216.3	67228.4	66182.8	69056.7	68861.5	69239.2	73178.4	68351.3	69509.7	70910.9	71286.7	67166.8	67194.3	67438	68669.5	67303	64660.3	70097	69522.2	69302.3	67218.8	65958.4	73295.5	70689.1	72825.5
339	71648.4	72200.3	70772.2	66533.2	71140.5	69832.6	72771.7	69078.5	72142.1	76387	75576	72287.7	75041.8	73649.3	69298.7	69594.1	73660.7	72209.8	72133.7	67759.8	66896.1	67685.8	68580.2	70602	70020.8	69032.1	68769.6	71819	70840.4	72382.5	75404.8	72177.7	73146.5	72804.8	74195.7	70402.3	69746.5	70932.7	69689.1	72023.9	66950.7	73675.6	70826.4	72921.2	69051.8	68814.4	75175.5	72268.6	74218.9
340	69088.5	69744.5	69343.4	64067.5	65646.1	64918.3	68216.3	65620.7	68683.2	73617.2	73018	69563.1	71064.4	71799.1	66266.6	65448.2	67793.4	68664.8	69129.4	66960.6	64864.2	64229.8	64940.6	64715.2	65799.6	64464.2	66059.5	69243.4	68172.3	71432.8	74024.9	70097.1	71744.7	70142.3	70546.9	69776.2	68688	69015.8	69629.8	69204.1	64929.5	70983.6	69038.2	71623.2	67629.3	70208.8	75179.8	71445.6	74864.6
341	70148.3	72673.8	70014.5	66351.4	66869.2	66062.7	68126	67873.1	72644.6	74500.2	73709.8	72837.5	75414.5	71959.3	67257.7	65974.6	67243.1	68980.4	68278.4	68255.8	66096.1	64486.7	67118.2	66039.7	65585.3	66113.8	67074.6	69535.3	68897.9	71481.5	77513	70877.7	72090.3	71539.9	71974	70802.4	68303.4	69072.1	70684.8	70364.1	67645.8	70969	69513.8	71974.2	67646.3	70895.2	75566	71925.4	74685.8
342	69628.8	71432.5	70170	64352.4	68384.8	65835.9	67669.4	67676.6	72743.9	73147.6	73933	71625.9	73551.3	71316.5	67150.3	66526.9	70818.2	70134.2	71175.4	67978	65594.8	65138.5	67481.7	69357.2	68808	67421.3	67723.5	69840.3	69612.2	69947.8	73373.6	66421.9	71158	72004.5	69496	69450.8	67287.2	69722.4	70711.6	69902.9	65678.9	71098.9	70121.4	70753.9	68231.6	69685.2	76321	71324.6	75442.2
343	70173.2	71558.5	69930	67864.1	70177.2	68286.2	70379	71316	73358.3	74357.3	74405	72434	75762.9	70659.7	68233	68336.7	70357.2	72142.6	72889.9	69153.2	67612.5	69169	69755.8	71347.3	70555.5	69989.2	68412.4	71709.5	70308.9	74180.3	77904.7	70203.9	72518.8	72246.6	71390.2	70669.6	68309.2	71234.6	72068.5	71195.7	67254.2	72057.4	70869.4	72081.1	68445.8	71515.2	77486.2	73059.8	75244.1
344	72503.9	72062.8	70625.2	65800.2	70868.5	68372.7	70473	72493.9	74307	75374.8	74965.9	73445.8	76224.8	72729	68643	69422.9	74587.2	73948.8	73392.6	67114.3	69189.7	70517.8	70240.4	72353.5	72203.1	71077.1	71705.4	72361.5	70735.1	72665.5	76460.1	70807.8	75945.7	72337.5	72035.8	72760.6	69078.7	71236.3	72017	71569.4	68306.3	73251.6	68742.2	72094.4	68429.3	71674.5	76391.2	72061.4	74374.4
345	73001.4	72560.2	71164.3	66804.6	73045.9	70524.6	72310.2	72468.4	74022.2	75491.2	75410.1	73777.7	74617.6	73597.9	69486.1	69892	73705.9	72441.4	74489.8	69392.3	70299.2	71343.1	71339.6	73494.5	72842.7	70465.8	70408.4	72324.7	71826.7	73988.3	75610.1	72209.8	74431.5	73545.8	72224.5	71820.2	70356.8	71398	72101.2	72428.3	69394.5	75151.4	71227.6	72569	69828.6	71805.3	78617.9	73336	76701
346	69484.8	68560.1	66809	64846.1	68261.8	64519.3	68985.6	68002.3	69698	70683.3	71667.3	69980.2	73338.1	71651.8	67776.2	68836.5	71691.3	70772.1	71541.2	67570.9	66472.9	68081.5	67818	69438.3	68596.5	67843.3	68270.5	70338.3	67763.5	71624.8	73425.6	68918.6	71981.8	69596.1	69091.2	69302.6	68445.4	68914.2	68605	69113	66437.4	72025.8	68437.2	69571.2	66517.1	68365.2	73387.1	70995.9	71035.5
347	69416.7	69410.7	69231.8	66459.4	71370	68256.6	71312	69423	69051.8	68262	66438.2	69105.5	74751.6	72041.6	67168.9	69416.3	73313.4	71436.2	73013.8	68766.7	70518.5	70959.7	69429.9	71779.6	70313.3	69891.6	69543.9	72165.2	70172.7	71790.7	72318.4	70126.3	72990.3	71693.2	72840.7	71349	69888.9	70286.9	70339.2	71177.8	68476.9	73032.7	70034.3	71140.5	68372	69926.8	74902.8	72945.7	73463.2
348	68409.8	69228.3	69480.6	67169.6	73787.1	69292.5	72710.2	70015.8	70172.5	69217.2	68801.6	69127.6	74113.3	71293.7	66116.2	69578.5	73207.6	71067.9	73220.6	70792	71772.3	70310.1	70450.9	71129.5	70073.6	69944	69091.2	70592.8	69744.5	69953.6	72814.6	68473.7	73666.1	72614.9	73053.2	71583.1	68086.2	70146.7	70918.3	69914.1	65693.5	72580.1	71014.1	72342.6	69412.5	70945	75039.9	72894.3	72369.6
349	70105	69908.3	69526.3	66497.8	71616.1	68328.5	72450	68210.5	70216.5	71037.4	71524.7	68303.9	73094.4	71789.9	68769.8	70347.1	74688.1	71332	71776	69523.3	69701.9	68289.7	68784.9	69320.2	68612.5	68278.6	67060.2	70959.4	68559.3	72203.9	73396.7	69794.5	73494.8	71081.6	72737.8	70237.5	68211.1	70542.9	70318.5	68344.7	65329.3	69890.2	70178.4	72180.1	66984.4	72509.5	75232.7	73899.7	73245.9
350	69318.2	70353.4	69916.4	66470.5	70837.3	70184.7	72371.2	69679.2	70929.7	72405.5	74074.5	68684.1	74036.5	73362	69170.2	70295.2	74351.7	73914.9	72324.4	71948.7	70936.4	70932.3	70056.5	72703.5	70527.5	70413.3	70081.2	71579.8	69906.7	72343	72455.5	69309.6	73489.8	70284.2	70944	69374.5	69456.9	71880.2	70900.2	69384	65587.5	71172.6	70919.5	72554.5	67358.3	70814.2	76641.7	73929	75615.7
351	68122.6	70149.4	69752	66351.3	70395.4	70073.8	73240.8	69076.9	70220.8	71379.9	73046.6	66396	73155.7	73734.5	68149.8	69160.1	72966.1	71983.3	73371.7	71138.5	71069.9	70239.3	70200.2	71182.5	70764	69512	68637	69520.6	68525.4	70687.3	70680.6	68228.9	72973.2	70394.1	71882.4	69199.7	68897.2	70869.2	68921.5	69082.1	65089.6	72902.7	70218.8	70312.4	66215.1	71019.6	75919.3	73037.6	75526.1
352	68058.1	68889	67397.8	63176.2	69546.6	69031.8	71662.8	68166.7	69013.3	71150.6	71833.3	66278.5	73185	70926.3	66535.2	66844.8	72394.4	71187.6	70928	69986.2	68460.1	68213.5	67748.2	69661.2	71413.6	69110.8	68409	69748.2	67121.6	70880	71107.7	66797	70955	68818	70247.8	68554	67269	68926.5	68427.4	68148.9	64710	70374.1	70809.9	72330.8	65556.5	70188	75117.5	72394.9	75674.9
353	63427.4	65808	63967.6	60636.2	65014.8	64345.2	67523.8	63303.9	64867.9	65159.4	68362.7	61843.6	70587.9	69202.1	63833.3	64731.8	68967.9	67286.3	68022.1	65762.9	64853.8	64617.8	64826.3	66876.5	67296.8	65130	64903.7	65851.3	64572.2	66592.2	68565.1	65298.6	68792.5	67758.3	67354	64771.6	65169.8	66524.4	65872.2	64366.4	63557.1	68850	66969.8	67700.9	63303.8	67762.4	72452.7	70163.5	73364.4
354	68369.2	68358	68245.5	65605.8	69351.7	66035.6	69757	66807.3	67698.7	68966.6	71095.7	67463.3	73131.8	72643.7	67679.8	67774.1	72036.5	69674.1	70559.6	68569.4	69232	69028.5	68933	69413.5	70705.6	69329.3	68793.4	68858.9	68484.4	69310.9	70741.6	66745.7	70942.3	69796.9	69882.4	67286.2	66740.2	68995.8	69601.7	67977.8	65217.8	72379.8	70492.6	70744	65603.3	68983.3	74010.9	69732	72873.4
355	67594.6	71559.8	69180.5	65078.4	67493	65029.2	68083.2	67227.7	70096.2	70884.5	70708.6	67952.1	75060	71378.7	68536.4	66194	66882.8	68510.3	69366.8	70933.5	68718.9	65775.3	67727.5	67407.8	68920.8	67188.2	69500	71515.7	69729.1	70185.8	72337.2	66791.7	70654.6	70175.3	71133.5	68765.4	67424.1	70262.8	71845.4	69643.2	68500.2	72714.1	72543.9	72335.2	66989.8	70234.8	74527.4	73024.8	75982.4
356	66709.5	69289.4	67509.4	62915.2	65965.3	63711.6	66896.4	64054.1	67504.2	69104.5	70943.7	67560.5	71967.9	70963.1	66735.9	64548.7	67584.9	67110.6	68743.8	68814	67931.2	66868.7	66601.3	66687.6	68164.2	67082.5	67256.2	70235.3	69091.5	68087.8	69696.2	66519.1	69010.7	67957	68866.6	68623.9	66676.8	68018.7	67669	67915	66366.5	71596.7	71170.4	70253.5	65101.9	68214.1	73038.7	70316.1	72695.9
357	66236.3	69157.1	67815.6	63219.9	65637.6	64048.1	66776.7	63720.4	65758.1	67937	68738.5	65675.2	71206.7	69886	66392.1	64487.4	66092.8	67511.9	67505.7	68556.8	67619.4	64517.1	65244	64965.4	67360.8	67924.1	67467.9	70038.4	67125.4	68134.6	68336.8	64609.8	67674	66875.4	69004.8	67712.9	66344.8	68432.2	68688.9	67130.8	65016.8	70323.5	69840.1	71052.4	66456.4	68823.2	72461.6	69867.5	71890.2
358	67344.4	69601.2	68842	62972.4	66859.4	63883.6	66783.8	64201.7	66168	66878.9	71224.3	65843.9	70491.6	69334.1	65298.7	65441.5	67245.8	66645.4	68360.6	67866.1	68209.6	64723.9	65281	64681.5	65900	65230.3	67718	70495.4	67331.8	69197.4	69773.6	65644.9	69048.8	67775.4	69298.8	68454	66137.7	70236.3	69451.7	68416.2	65809.5	70136.6	69469.8	70499.8	65681.8	68242.6	73010.4	69759.1	72665.1
359	71390.2	71286	69463.8	66081.7	69016.8	66993	70102.5	67373.1	70924.2	72991.9	73645.4	69779.6	74103.8	72154.4	67888.5	66680.6	68641.1	69689.3	69141.7	68436	69147	66892.4	67195.8	66620.6	67306.2	68335.3	67587.8	71570	70455.1	70976.6	73442.5	67892	69439	67594.1	69371.1	68965	67378.8	67842.6	68223.9	68884.6	66164.7	72250.6	70340.5	72238.7	66974.1	70003.5	73655.8	70737.5	74351
360	67546.6	70167.5	68400.6	64679.3	66681	67228.6	68508.4	66704.2	69777.7	70411.9	70750.8	67887.8	71462.1	69958	65771.4	66924.3	68242.7	67280.8	68141.8	69288.5	67615	65475.6	65953	66812.8	68352.9	68851.6	68579.7	69432.7	69761.2	70781.7	72236.2	68787.2	70734.9	69225	68818	69055.1	67925.2	66720.1	70071.1	66812.2	65744.6	71916.9	69912.6	69572	67671.9	70435	75179.9	72145.7	73772.3
361	69863.2	72478.8	70263.5	65519.2	68327.8	67506.3	70259.7	66750.2	72332	73449.4	72922.5	70027.2	71505.6	70434.6	65563.9	63843.1	67516.8	67498.4	68951.5	69937.2	68038.3	68576.2	66790.1	68224.7	67228.4	67739.6	68801.3	70013.1	69682.2	72044.8	74293.5	68947.5	71238.8	69202	70635.4	68909.1	67929.4	67339.9	69917.4	65769	63868.2	69714.9	68692	69759.8	66410.6	70995.5	76273.6	72407.9	74725.7
362	68090.7	68763.1	68991.5	64391.3	67062.1	66233	68933.2	64716.4	67063.5	68896	70159.2	65470.7	70177.6	67442.6	62600.2	65127.8	68030.4	65955.9	64501.8	66967.1	66907.4	64336	64248.5	65352.7	64398.9	64514.2	66373.1	67275.2	68574	70974.5	72696.4	67575.9	68368.4	67721.6	67989.8	66127.3	60154.9	64102.5	65366.2	62741	59587.9	65402.6	66319.3	69075.8	61597.2	68976	75660.9	69524.8	72257.2
363	68593.5	70591.2	71179.3	66727.1	68143.8	66521.5	69469.3	68945.9	70690.6	72631.3	71337.6	68990.2	70219	69415.2	64981.9	66581.9	68308.5	68204.6	68613.8	68120	67357.1	65936.1	65900.2	65261	66844.7	64861.4	63833.1	63088.9	65408.3	67238.5	72586.8	67625.1	69274.7	67603.5	67996.7	65143.2	64898.7	63871.1	64770.1	65006.6	62235.4	68599.1	67654.2	69537.4	63992.3	69350.6	73480.1	71580.5	72273.2
364	69870.2	69918.2	70128.1	65713.5	69187.4	63453.4	67549.3	66061.2	68665.1	70704.9	70362.4	68564.9	71880.2	69308.2	64633.6	65876.7	67065.9	68224.9	68314.9	67203.6	67560.6	65592.4	65520.3	66038.7	66968.8	66393.9	63771.4	66391.8	67624	67281	71483.1	64501.4	66123	67080.4	67421.3	66643.2	64350.7	65778.3	65186.3	66905.9	63250.1	69376.9	68458.7	69087.2	65305.9	68103.4	73945.9	68694.3	72263.6
365	67762.7	69667.2	68981.1	65661.1	68836.4	63551	66859	65504.2	67908.1	69120.6	70625	67259.7	71213.3	67942.2	65049.3	66033.8	66103.4	66266.8	66759.3	66770.7	66448.6	64003.7	63472.9	62850	62202.1	62168.7	61915.3	68249.6	67238.6	67870.5	71075.5	65079.3	68279.3	67304.4	68467.9	65809.6	65020.8	64123.6	66332.8	64298.6	63293.6	68423.2	68478.4	69353.5	63746.2	67934	72620.7	69613.7	72292.3
366	67570.1	68521.2	69294.3	64424.9	68200.7	65511.9	67706.5	65004.1	68503.9	68581.3	69759.9	67396.2	69983.9	65499.8	62757.5	63637.3	64473.7	64817.5	64474.8	65325.4	65075.8	61392.4	61352.5	64485.9	60371.7	62442.4	59789.1	65659.7	65074.7	68169.6	68637	63831	67132	65572.6	65463.2	64687.4	62926.9	64091.2	66855.8	62680.8	61623.4	67466.5	66660.1	67446.7	61726.8	68581.5	74331.2	68709.1	73065.7
367	65917.9	65089.9	66310.8	63591.5	67256.1	61796.2	63142.7	63395.1	65864.7	66233.1	68603	66140.3	69174.4	67684.3	62592.1	64393.1	65292.2	64547.2	62248.8	63933.8	63284.1	61964	61339.8	62021.5	61862.6	61665.7	59183.6	64148.1	63533.7	65464.6	68073.3	60223	63170.6	64141.1	64907.9	60083.6	58926.1	60337.7	62305.3	61778.1	58563.5	63654.3	64917.1	67832.6	61001.1	64566.7	71850.1	67047.2	70053.1
368	70149.7	69182.9	69022.3	65761.7	68118.1	65474.8	66081.8	67245.2	67763.9	68982.9	71836.2	68251.5	69277.6	68067.9	63158.5	65288.8	68515.5	67469.8	66546	65897.5	66345.7	63934.7	64166.3	63451.4	63862	64581.3	60735.8	66449.8	65736.8	69088.7	72291.8	64077.9	65699.3	65699.9	66148.4	62306.6	63096	65293.9	64221.4	63598.7	60236.1	67888.8	67247	69338	61668.6	64984.8	72131.2	69435.8	72815.2
369	70740.1	71153.5	72591.2	68868.6	71683	67646.9	69972.9	69463.5	70977.4	71389.1	74377.3	69723.5	72615.9	70235.4	65906.8	68156.7	71023.7	68644.5	66940	68225.9	69681.2	67785.5	67350.7	66937	67791	67234.5	66029.4	70475.9	69474.2	70232.9	74408.3	67610.6	70988.4	68121.8	70042.1	67117.1	65695.2	67700.1	65831.6	63558.2	63170.2	69633.7	68947.1	70499.5	65769.8	68368	75304	70009.3	73367.4
370	67107.6	66555.9	66149.4	63674.8	67967	63694.2	64981	65509.7	66733.6	68002	70453.2	67560.3	68382.4	66671.6	61851.5	63798.1	67914.6	66612.7	65268.7	63919.2	65502.3	63711.2	64735.3	62743.5	62071.7	63339.6	59300	66081.5	67087.9	67442.8	71048.6	62422	65842.8	63905.3	66409.1	63293.9	61856.7	62452.3	60813.3	60894.4	58740.9	66371.3	66122.2	67221.4	61874.9	65748.3	71392.2	67654	71278.1
371	71290.8	70548.6	70724.8	67513.2	68804	67416.5	70092	67769.2	70007.1	70416.5	72195.1	70377.5	70152.9	69919.4	66049.7	67493.6	71206.4	68676.6	69330.1	66769	66298.8	66794.6	66301.5	68074.8	67894.1	65940.5	62545.3	68285.1	68765.9	68737.6	73286.8	66823.5	70392.8	69730.8	70052.3	66252.9	66240.4	68561	67365.9	66516.4	62360.3	68984.5	67994.7	69482.4	66242.1	68877.7	75010.6	71142.6	74744.7
372	68895.2	67370.6	68506.6	65431	67755.3	62253	66877.5	64153.1	67105.7	68509.7	71269.6	68158.2	70280.8	67907.9	64623.5	65642.1	67393.6	66594.9	64463.7	65826	66454.2	63881.3	64293	63478	64075.7	65478	61394.1	65692	67478.2	68359.7	72952.7	64434.5	66646.9	66719.8	67616	63883.6	63859.7	65573.4	64077.4	64079.4	58576.7	67292.1	66003.5	68923.8	64265.6	67219.5	72409.5	70733.4	72096.6
373	68745	67535.3	69041.2	64724.8	68499.7	64372.4	68350.9	66120	67207.2	68085.9	69462.6	68026.1	69417.9	68092.2	63647.2	64540.6	67804.6	65123.5	63140.6	63443.1	63298	64145	62593	63781.3	63241.7	62327.3	59269.6	66260.6	66492.1	67388.4	71306.6	65603.3	65587.8	64846	65804.8	62734.9	63376.1	63780.6	62654.5	62371.1	60698	64859.2	67053.2	66422.9	60846.2	64492.4	71688.2	68495.9	72017.5
374	72094.5	70788.2	72146.1	68066.8	70505.1	69849.6	71618.4	70211.6	70904	72248.3	72889.8	72177	72086.7	69600.5	66245.5	68002.8	69878.3	68509.2	68838.1	67828.7	67163.9	67402	66814.5	66987.1	67011.9	66609.3	65536.3	67205.2	67801.1	69082.4	72792.1	65535.3	68373.4	66731.4	66700.8	63700.4	63334.6	66137.4	65764.7	65276.8	62994.9	68456.6	69251.9	70023.8	64155.6	67946	73212.9	70027.1	74161.5
375	69211.2	67529.2	68210.2	64399.4	66208.7	64876.1	67040.5	65813.7	65609.6	68411.4	70831.5	69701.2	70117.4	66307.3	63780.7	66351	69492.5	66040.9	66948.7	65511.1	66247.2	66044.6	63958.8	66261.5	65438	64219.2	61013.2	63918.6	64175.4	67273.9	71333.7	63566.9	65624.6	65338.3	66492.8	61074.1	61217.1	61963.9	62948.9	62980.5	58764.2	65702.7	66597.6	67905.1	63644.6	64423.2	71639	68528.2	72614.1
376	69905.1	69016.3	68333.9	66086.6	68758.5	66646.7	69171.4	69220.7	70659.8	70996.2	71904.4	69920.4	71540.7	69369.1	66022.2	67342.2	70253.4	68049.9	69048	66866.1	67426.7	67708.1	65916.6	66023.8	64911.9	65840.7	63375.6	66343.6	66587.8	68461.9	71244.3	63043.5	64679.3	64554.1	66086	63771.7	63802.1	66057.9	64594	64303.8	61099.4	69235.5	69346.5	69869.9	63881.9	67330.9	73073.1	69637.7	72426.6
377	68332.6	69686.7	69199.6	66453.5	66827.1	65198.2	70146.1	66898.1	68389.7	70666.6	71695.8	69083.8	73732.2	69121.2	65519.4	68381.3	72977	70402.7	68687.4	68201.6	68383.8	67679.5	66518	66999.5	66955.6	67887.7	65456.6	66699.4	65745.3	66756	72199	66127.6	68811.4	68099.8	67543.7	68033.1	63817.4	68128.2	66887.2	66947	63656.4	68131.3	67861.7	69627.7	67429	69772.9	75757.1	70401.8	72740.4
378	67049.3	68846.6	67448.6	62649.5	65927	65583.3	67810.8	66173.4	66952.7	69926.1	70917.5	69080.8	71621.7	68181.7	63902.4	66749.7	69006	66336.9	65896.3	66421.9	65812.9	66151.4	63187.6	65832	65747	67342.2	65075.9	65637.7	63404.2	66109.7	69933.9	64108.5	66774.3	65479.8	66731.9	65579.6	64064.3	65621.4	66564	65328.9	64669.1	68010.8	67359.6	68187.7	64461	66804.8	72380.5	67135.5	71678.5
379	67096.5	67590.3	67114.5	64298.9	66316.6	64491	67398.3	64599.3	66522.1	68520.2	69699	67163.7	70525.7	68555.3	63031.8	65629.3	68974.9	66858.2	65837.9	66155.3	64577.5	63693.2	62823.4	64620	63794.4	65884.6	64316.6	67387.9	65519.1	67321.6	71841.1	65975.6	67175.1	65240.2	66819.2	65397.8	63352.2	64056.6	64864.1	64726.9	61038.4	66710	65981.7	67805.1	62993.3	67552.7	72444.7	67445.1	71152
380	71041.4	72218.9	69400.5	67112.1	70270.2	68536.5	70478.6	68576.1	70067.6	71828.6	70437	69842.7	73079.5	69430.5	64844.2	66058.2	70584.5	68937.7	68936.8	69124.6	65914.6	64850.6	65479.5	67382.2	67984	68614.5	66372.1	70348.4	68718.5	71852.7	75348	69820.4	70174.8	70708.6	71297.4	70351.5	67837	69339.6	69828.4	69405	67138.8	70306.9	70380.1	71546.6	67542.2	71831.1	75403.1	71640.1	75520.6
381	70689.6	71707.4	70737.4	66895.4	69707.1	69722.2	71203.9	69455.1	69714.8	70850.7	69949.1	69186.3	69215.3	66106.7	63789.2	66230.1	70452.2	66728.3	69104.3	66443.9	65940	66941.4	65270.9	68593.7	65633.6	67395.5	66972.9	68106	69028	70638.9	74876	69550.8	69370.5	69860.5	70396	68937.3	66958.3	68736.1	69116.4	68732.2	65805.5	69929.8	65868.3	67553.2	65579.1	69853.8	73866.7	69204.9	72945.4
382	70289.1	69301.1	67787.3	64048.4	69072.2	67897.6	69412.7	67098.2	68332.9	70702.9	69910.1	70089.4	71467.9	69598.8	64656.4	66281.7	70328.1	67876.6	68225.4	65875.1	65534.2	65321.1	65480.3	68407.2	68175.7	67021.5	65764	69093.3	68595	72921.4	74942.6	69602.4	69426.9	66673.6	70446.1	67121.8	65976	65722.2	68163.7	67055.5	64576.7	69485.2	67685.4	69601.4	64569.9	70559	73428.9	69803.4	71477
383	72686.4	71277	69905.5	67280.6	72683.6	71442	72650.4	69443.6	71099.1	72589.4	73535.6	72393.9	75826	74168.1	70121.7	70590.7	74320.6	71829.2	71951.1	69308.3	69145.2	69998.5	68629.6	71090.5	71451.5	70940.3	69066.4	71601.2	69959.5	74634.8	76607.6	70379.1	71522.6	69925	72359.3	69186.7	69610.5	70057.7	70355.8	69851.5	67815.1	70615.2	70702.7	73133.4	68977.6	73355.5	76293.6	73223.3	75614.1
384	72513.5	73223.6	71197.2	67585.2	71894.3	71233.9	71797.4	68797.5	71254.3	72055.3	73283.5	71483.3	74165.6	72532.9	68257.8	68808.7	72497.1	71476.2	72885.8	71554.8	70951.4	69764.2	69073.5	70482	70859.2	70461.5	69017.6	69912.5	70205.8	73594.1	76082.7	71964.4	72493.7	70538.8	73370.7	69862.9	70478.7	72038.4	71640.1	70714.2	68205	72337.8	71366.7	72724.3	70346.9	73568.5	76854.6	74150.6	77308.1
385	73064.9	72838.4	68784.6	66964.9	70774.3	72412.1	72261.5	69490	70712.8	71541.8	71391.2	71259.5	74023.1	73672.7	67228.9	68541.3	74513.4	71424.3	70510.9	69590.1	69340.4	69638.8	68669.6	70191	70717.5	70242.2	68039.6	71028.3	70960.8	73651.4	75825.7	71220.8	70922.8	70128.8	72659.2	68425	68989.8	69584.1	70473.9	70121.4	68112.1	70230.9	70125	73557.1	70242.8	72106.1	76331.7	71893.4	75509.8
386	72035.7	71869.4	70284.1	66014.3	71642.8	70085.2	69640.9	67402.6	69144.8	71904.5	72107.6	69895.1	71881.6	70207.4	65838.6	67551.4	69935.8	68925.6	69828	68106.1	69811.1	69357.8	67230.2	67675.9	67697.2	68177.2	65189.2	69012.4	68586.5	69004.3	72536.7	67379	71069.5	70401.8	71465.9	68184.5	67832.6	68429.5	68680.3	68269.2	66837.8	70744.5	69976.1	71956.2	67088.7	69795.8	75993.7	71804.1	75443.3
387	69762	69502.8	69338.7	68383.3	71485.2	69477.3	70288.1	67929.8	67385.4	72183.8	74502.7	72596	73689.9	71509.4	67724.5	69904.7	71337.7	70856.3	70665	69250.2	67083.2	69032.2	68209.6	68854.2	69201.3	71516.3	67416.9	70526.7	69161.7	70574.2	74472	67287.6	70344.4	70008.8	71287.9	67914.1	67598.9	68247.2	68502	68091.5	66969.1	69785.3	70700.6	71828.3	68824.8	71641	77289.5	72075.5	74446.1
388	71356.3	71620.8	70345.6	67191.6	70829.3	69816.8	69274.6	68266.7	69841	72106	73595.5	71179.9	73655.9	70588.4	66699.9	69013.2	72316.3	70179	70408.5	68620.1	70341.8	68871.4	67793.2	68400.9	67939.8	69080.8	66756.7	69678.2	69755.8	71138.6	74758.8	67279.4	68667.7	68889.4	69654.2	65969.9	66964.4	66849.2	69554	67687.3	67305.9	71523.4	70509.7	71338.7	67526.8	69877.6	76399.4	72687.5	76731.4
389	70964.8	72411.6	69909.9	66728.5	71861.8	70191.3	70833.3	68443.4	68829.8	71462.9	72646.2	71085.9	72007.3	70836.9	66453	68224.1	71756.8	69960.6	72653.3	69797.3	70604.3	70143.1	68412.7	69593.9	69333.5	68789.7	67130.1	69215.1	69759.5	70392.7	73021.2	66582.8	68569.4	69283.6	69098.5	65439	65705.5	66037.8	67382.6	65887.3	65452.4	68933.7	69776.8	70957.1	68118.5	68504.8	74975.3	71049.3	75144.1
390	71439	71345.1	71457.3	68242	72152.4	71645.4	71066.4	71190.6	70973.8	72065.8	74200.1	72155.5	73640.1	70683.7	67481.4	70854.3	73241.1	72183.5	72387.1	69478.6	70776.4	70548.2	70038.9	71345.8	69742.2	71339	69853.2	71572.6	70944.6	75108.7	78303.1	71031	73388.7	71339.1	73649.7	69526.6	66956.6	69793	70029.4	68668.3	67323.7	72912.8	72158.8	73506.6	68624.1	71244.3	76416.8	73946.8	76733.7
391	73716.7	73211.7	72673.9	70285.6	71748.7	71962.9	73501.8	71280.2	72330	75344.2	76924.7	75342.5	75957	73463.2	70335.8	70316.8	74629.4	72873.4	73871.2	71416.5	72653.1	73035.5	70737.2	71422.2	70942.6	72486.1	69573.6	71133.5	73086.7	73125.2	76269.4	70682.8	71448.6	71417.8	72307.8	67829.2	69168.6	70039.7	70502.1	70003.1	68518	73896.8	72258.9	75007.5	71008.3	70264.7	77240.5	75212.3	78736
392	74318.3	73731.5	74129.7	71253.1	76703.9	75139.9	72950.1	73167.4	74471.9	76011.4	77142.9	75056	76186	72815.5	68523.3	71622.7	75186.1	73960.3	75621.5	72994.3	73746.9	74535.4	70804.5	72055.7	73454.9	70864.4	71926.6	72661.6	72455.8	74333.3	77674.6	71647.5	73579.3	73470.4	72478.3	66746.2	68304.9	69087.6	68362.2	68279.4	67045.6	72215.7	72310.3	73152.7	70993.5	68437.8	77462	72902.8	76132.7
393	72528.4	72124.7	71813.7	69223	71491.2	71585.5	72289.9	69247	68939.5	72609.7	74833.2	72893	73629.2	71620.5	66893.6	68529.7	73025.8	69999.3	72107.3	69473.3	70547	72781	70627.2	68393.5	69671.1	70956.1	69323.8	70739.1	71675.9	73056.4	76099.7	69786.1	70932.9	69633.4	71752	67860	67507.8	66024	67133.6	65641.2	65557.5	71009.7	70822.8	70722.5	68023.9	67554.5	75475.3	73195.2	75889.4
394	68242.2	68342.3	69426.2	66570.3	69123.5	67050.1	70226.6	67591.2	69068.7	70875.4	73420.4	69885.8	71527.8	68702.7	63558.3	67714.1	70330.5	69677.9	71641.8	67708.7	68659.2	69806.7	68573	69430	68535	69138.9	67537.9	69019.6	68928.8	70722.6	74983	66688.4	71943.5	69203.2	70099	66826.4	65587.7	67167.4	65961.8	65610	64619.2	70228.7	69495.1	70313.9	68771.8	68487.7	76126.7	71440.3	73727.4
395	68820.8	70465.8	70748.3	67641.7	71750.8	68611.9	71466	70102.4	70597.9	71104.6	71544.8	69625.5	71791.4	68999.2	65524.9	68240.6	72148.7	70678.9	71628.5	68069	69592.8	69584.9	69948.1	71964.4	70684.6	70173.6	68956.8	69500.5	70544.6	70769.9	71697.1	66252.4	68956.5	69479.3	69766.7	66470.1	66080.5	65890.5	65953.1	65638.6	64684.4	68768.7	69783.1	70709.1	67811.5	69384.9	74146.7	70421.8	72791.5
396	71620.8	72231.7	74946	70265.5	74371	72333	74688.4	71254.7	75100	75432.5	75500.5	73772.2	76842.4	74291.4	70591.3	72624	76538	75280.2	75634.7	72938.8	73167.8	73754.3	73394.9	74042.8	73902.2	73609	72984.5	73606.3	74297.6	74933.1	77355	73124.6	73182.9	72573.2	74162.8	71673.6	68821.9	70989.4	72315.1	70765.8	69369	73925.2	74642.5	74549.2	73695.9	74070.2	78326.4	75637	77860.7
397	68585.2	69060.2	70295.4	67809.1	72875.9	70061.3	73614.8	71464.6	73476.5	73870.4	75035.1	72305.5	73767.1	72261.2	67878.7	68578	73822.4	72357.5	73587.8	70748.7	71208.8	70706.1	70647.6	71746.5	72255.6	70573.4	68091.3	71477.3	72392.1	71766.2	73182.2	67964.5	72219.8	71144.6	72805.8	70537.2	68609.9	69267.8	70535.4	68531.1	67959.9	73019	74341.6	72723.1	71082.5	71813.8	77840.6	73331.8	77672
398	67744.3	68871.2	68631.9	65690.4	68971.4	68444.7	69928.9	69751.8	71611.2	72454.6	71348.5	69600.8	72164.2	71383.9	66899	68467.8	72332.5	70572.8	72659.9	70243.5	69937.3	68149.3	69032.7	69754.9	69186.5	70276.3	66991.5	71325.4	70410	72088.9	73988.1	66989.4	72659.8	71244.1	72395.4	69642.3	67881.7	69047.5	70632.9	68817.2	66818.9	71341.2	72300.5	73424	70976.3	71533.3	78312.5	74572.9	77157
399	68229.8	68917.4	68598.5	65579.8	68789.1	65917.1	67923	68176.2	70918.4	71237.5	72937.9	68882.9	72400.6	69986.5	66929.6	68472.6	70251.3	67916.8	71201.7	68692.4	69180.8	67624.5	67919.6	69462.6	68506.1	67770.7	65974.2	68527.4	69774.7	70386.1	72610.2	65832.9	68755.6	69612.1	70182.6	68474	67221.3	67792.5	70052	69508.1	67341.8	70800.7	71670.2	73883.6	69174.7	69348.8	75930.7	71890	75711.9
400	67004	67925.9	69571.4	65601.9	71025	67496.8	69487.1	67983.5	69370.4	71088.9	71221	69336.6	71254.3	68197.6	65294.6	68477.5	71954	69868.8	72811.6	70392.1	68501.8	69044	67179.7	69123.5	70152.6	69171.8	65724.2	68847.5	69790.5	70495.4	74130.2	66883.6	69109.4	69798.8	69527.6	65855.4	65172.2	67722.6	68946	67510.5	65591	70487	69820.5	71460.9	68649.6	69533.8	75001.1	72059.9	73994.2
401	66906	67149.9	69967.1	66703.9	70328.9	68509.9	69270.1	67512.7	67817	70111.5	72738.2	69560.9	70349.4	68664.9	65451.2	66669.2	70628.8	67383.8	70747.4	68291.7	66756.2	68638.7	66311.3	69468.5	68105	67366.6	65103.6	69360.1	69666.3	71138.9	73593.2	67332.9	69561.9	69075.8	69563.8	66418.1	65444.6	65997.3	67350	65179.8	63175.6	69205.1	68676.9	71505.8	67172.2	67215.7	74174.3	70710.9	73548.5
402	69243.5	71316.8	71810.8	68724.1	73791.4	70592.3	72419.5	70836.9	71494.1	73059.8	74112.2	71725.5	74149.9	71383.6	70704.9	70486.1	74845.9	72739.6	73293.3	70277.1	69446.8	69496.3	68491.7	71449.4	71272.1	70277.1	68750.3	71342.1	73622.7	75205.5	77001.6	70681.1	72398.9	72261.7	74019.1	71299.7	69364.6	70706.5	70849.5	70910.3	66828.6	71083.7	71742	74613	70920	71173	75335	73054.4	75095.2
403	68701.1	70517.6	70937.6	66895.8	72027.1	68668.7	69811.1	68673.3	68476.5	71380.7	72459.5	68814.4	72461.5	68547.9	66166.6	68796.8	72450.6	70139.1	71321	70254.7	67960.7	68552.8	66975.8	70433.6	70144.5	69833.2	65141.8	69454.8	68730.5	69840.1	73074.6	67004.1	71304.3	70500	72246	69488.4	66698.7	68712.8	70202.1	69653	67132.9	70611.3	70525.5	72009.6	69387.2	70286.3	76229.8	73278.8	75576
404	71217.1	73499.4	72257.4	70049	74010	72542	72998.3	69639.9	71343.8	74578.2	75156.7	71855.2	73601.7	70508.8	67084	70458.7	73480.9	73090.3	74254.9	71879.1	71788.3	71751.9	70357.5	72461.2	72288.2	72369	70053.1	72784.9	71601.6	74226.5	76817.5	71425.8	73732.1	70956.4	73197.4	72158.5	70181.5	72760.5	71923.1	71349.3	67472.4	71271.9	73935.3	73843.6	71810.8	72971.8	76120.3	75317.8	75759.4
405	70176.3	71399.4	72138.7	68637.3	74333.6	71158.9	72588	69898.7	70253.3	73232.4	73986.9	71808.6	71824.6	67813.2	67437.5	70164.4	73953.1	72099	73320.9	71474.6	72165.4	72077.1	69183.9	72259.7	70938.3	71484.3	68715.4	72551	72262.7	72467.7	74939.8	67548.9	72950	70945.5	74098.2	71249	68552.2	71493.8	72385.4	70013.6	67525.4	71832.5	72000.6	71455.2	71937.9	68658.3	73977.3	73607.3	74826.4
406	68378	70185.8	69598.4	67394.8	72159.1	69606.6	70175.6	68420.6	69229.2	71490	72777.2	69205.6	73539.9	71889.6	68777.5	67343.8	73750.1	71557.7	74348.7	70734.2	69997.7	70367.7	69116.8	72045.1	71241.2	72657.2	70184	71231.7	69918.1	73136.4	73879.2	67685.9	71352.6	69326.6	70571	68587.3	68019.6	70455.6	70375.4	68478.2	66203.6	70796.1	71082.9	72821.6	69531.6	70136.7	74389.8	74006.1	74111
407	66483.2	67954	67691.1	64790.1	71395.5	69075.5	70635.1	67378.1	68457.6	71461.4	72918.4	70360.3	72285	70716.2	67519.3	67702.4	72938.5	70917.5	72419.5	69832.2	68864.8	69110.4	68152.3	71016.5	69431.2	69887.3	68345.7	69677.7	68722.8	73042.8	74218.3	69501.9	71609.9	69069.2	70147.3	68821.2	67520.6	69434.7	69976.4	67173.4	65641.3	70393.5	70290.6	70153.3	67956.6	69662.3	73607.8	70739.3	73528.8
408	70425.2	72842.9	71187.2	68051.6	73040.7	70496	72117.4	72124.6	71719.2	73866.6	73846	71398.9	74665.5	72298.3	68647.7	70417.1	73073.6	71960.1	72707	71881.6	70549.3	69106	68797.2	71575.1	69612.8	69965.5	68868.8	71877.9	71655.1	74145.7	76890.4	71138.6	72127.9	71035	73130.2	71581.4	69188.2	71503.1	71928.5	69141.6	66684.7	72536.1	72419.5	74924.7	70948.2	72332	77229.7	73652.2	75494.8
409	70926.6	72637.7	72010	68411.8	73726.3	71848.2	73136.5	72264	72826	74556.4	76046.2	72339.6	74560.2	74176.7	68658.5	71714.4	74146.6	73007.7	73640.1	71961.7	71138.7	72179.8	70593.8	72550.7	71932.4	71986.7	69633.8	72805.2	71390.1	74156.9	78127	72104.5	72490.7	72041.1	73280	72381.1	69564.9	71320.8	71709.3	70005.5	67666.8	72363.4	73010.3	73698	69117.7	72458.2	78602	74635	76071.8
410	73014.8	73927.3	72846.7	69498.2	74120.1	71021.1	72083.4	70543.6	70463.5	73315.8	73461.6	71023.9	73728.1	71822.9	67383.2	70081.5	72551.4	72548.6	71043.6	69755.9	69887.2	70038	69045.1	71302.9	70181.5	70301.3	68922.3	72306.9	70846.2	73343.5	76412.5	70269.2	71092.2	70190	72724.1	71605.6	69494	69865.5	69313.2	69402.9	65124.2	69035.6	69857.4	72579.1	67999.3	69521.9	74111.6	73340.7	75245.6
411	71021.4	72800.6	72723.7	70116.1	73417.6	70628.7	71491.7	70101.2	71233	72939.8	72702	71759.2	73411.3	71218.8	67289.2	69411.5	71577.4	70864.3	72957.3	70901.7	70426.4	71150.9	70470.6	70612.8	69469.9	69981.5	69024.8	72056.4	70177.3	72133.6	75098.5	68001.7	72207.2	71179.6	71652.7	70125.8	69649.6	70742.7	70017.8	69430.4	65584.2	71880.2	71402.9	72658.4	69831.3	71951.4	75716.8	74653.4	75863.4
412	71819.3	73999.3	72864.4	69891.1	75065.3	72215.3	73053.9	71594.5	71774.8	74270.8	74352.7	71785.4	74370.2	72103.9	67892.8	68790.6	73954.7	71310.8	72830.6	70012.6	70588.2	70830.1	69214	71858.3	71166.3	71218.2	69097.8	71952.3	71574.8	74005	75225.1	70879	72023.8	71771.3	72200.6	71341.2	70066.2	70266.5	71923.4	69726.1	67403.3	71098.9	71873.6	73013.8	70159.9	72014	77613.2	75091.6	76458.4
413	69789.9	71891.7	70568	67304.3	71673.8	68678.1	71894.2	69650.3	70520.4	71738.6	73202	71160.6	72850.4	71565.2	67576.6	68085.7	71544.2	70680	71181.2	70046.3	68409.8	72867	71403.7	72123.6	72177.3	71252.1	71081.3	71657.4	69990.4	72620.5	74868.3	70445.9	72511.3	69114.6	70489	70810.8	70338.9	70900.7	70998.6	69400.2	68144.8	72079.5	72528.2	72274.8	70349	71902.8	76037.2	73216.3	74230.3
414	74301.8	75225.3	73492.5	70433.3	75508.1	73226.4	74827	71468.6	75361.7	75444	76579.6	74419.2	75910.5	73545.2	71651.5	70200.8	75616.5	73838.5	75447.2	72877.7	73200.1	75428.2	74715.9	75752.3	74591.3	74424.3	74248.1	74194.4	74329.6	76253	78732.7	74246.6	76886.2	73306	74719.1	74012.5	73149.7	73911.7	74602.6	73364.7	71540	76044.6	75553.8	77153.5	74584.1	74345.4	79660.5	77944.4	78086.7
415	72914.3	75148.5	75876.2	70990.2	74881.2	73490.1	76943.8	73513.3	74619.7	75284	78075	75352.4	77333.1	77071.9	72471.8	73101.7	76344.3	76323.6	76228.4	75803.3	75554.5	75673.7	74258.3	75444.5	73852.5	74755.4	73366	76463.3	73989.6	78038.5	76685.9	71912.2	73444.3	71990	73595.7	72221	74120.1	75079	77728.9	73924.2	71757.9	77982.3	76836.9	77096.8	74874.8	75038.9	81127.8	78596.4	80076
416	75468.1	76797.3	77115	73434.8	77667.6	73683.9	77753.6	76475.6	77533.1	78477.6	79707.4	76514.4	78755.2	77045.6	73656.3	73390.1	77797.7	76928.9	76919.9	75944.9	76374.6	75306.7	75555.7	75440.3	74047.8	75748.8	74933	77626.5	76222.3	80873.4	78799.3	72502.7	73217.2	72449.6	73515.7	72327.4	74047	75657.8	76337.3	75831.3	74621.5	78151	78197	79882.4	75590.3	76413.2	82114.4	80568.2	82292.8
417	73646.3	75101.7	73434.5	69065.9	75393	72702	74059.3	73290.6	73547.5	74620.5	74516.9	73912.3	74842.2	72845.3	69774.8	70079.7	73978	73374	74374.9	72839.4	73006.2	71890.6	71675.6	73508.8	71667.9	71960.2	70532.1	73969.8	72738.7	76118.7	72160.1	66857.9	68624.8	66873.7	69525.5	67447.1	70775.8	71987.8	72999.3	72982.7	71115.8	75141.4	74021.7	75675.4	70904.1	71625.1	78736.4	78720.1	80251.1
418	71237.3	72441.7	70910.2	66403.8	72829.8	71558.9	73239.2	72712.7	74279.2	74740.3	74770.2	72190.1	73509.7	73424.9	69019.7	69354.2	72840.4	73948.4	73051.7	72581.4	72103	69820.9	69869.8	71796	70411.3	71274	67980	73046.2	71538.6	75064.2	70868.1	65639.3	66406	65425.1	67068.1	65267.6	70280.1	72096.7	73645.6	70855.8	69040.4	74744.5	74024.8	75149.2	71139	73630.7	79382.3	77784.4	79767.4
419	71864.6	73761.2	72499.1	67559.8	75624.3	72010.2	74002.6	72287.2	73097.3	73817.2	74773	72994.9	73894.5	73336.3	68759.9	69840.5	73794.8	72002	73024	72383.5	72127.3	71600.3	71540.1	72687.8	71529.9	71788.9	70323.3	73054.5	72398.7	74455.3	72832.2	67752.3	67800	67718.7	70265.3	68363.3	70981.1	71956.9	73201.8	71698.3	69414.8	73809.7	73842.2	75786.2	72805.4	71050.7	77442.3	73900.3	76602
420	73457.6	76146.3	72764.2	70590.1	75677.1	73455.4	77780.4	74156	75503.2	76224.4	78122.8	75536.4	74768.6	74619.3	72076.1	71860.6	75352.4	75598.2	76007.4	74252.9	74234.1	74605.3	74271.7	76405.3	73996.6	74588	73180	75093.9	75003.9	76605.6	73101.9	68171.6	68559.6	66769.5	71767.8	70053.8	73234.9	74608.4	74135.5	73275.4	71649.3	76736.9	74941.2	74876.8	73800.3	72400.6	79961.9	77301.2	80277.7
421	72028.6	72117	71118	69551.9	72946.5	69669.5	73086.8	70709.1	72832.9	74025.4	75237	73412.5	74357.7	73678.4	71450.6	70168.6	73831.4	73637.2	75320.6	73306.4	71812.1	74218.5	73140	74044.3	72577	72341.9	69874.8	73032.9	71751	74566.6	71850.2	66685.3	68680.9	66841.8	69959.2	67525.3	71129.6	72956.5	73718.2	71069.4	69334.5	75083.9	74590.6	73254.6	71257.1	73188.1	78266.5	76824	77258.3
422	69162.8	71845	69614.5	67624.8	70749	69252.7	71427.1	69803.8	72350.5	72875.1	72232.6	70813.5	71957.8	72200.7	67817.4	65931.6	71823	71188.5	72631.8	70683.9	70058.7	71750.6	70292.2	71245.7	69667.4	70570.5	68563.5	70444.6	70676	70838	69802.8	64123.5	64497.4	65201.5	67799.4	66382.9	69995.8	69991.4	71483.6	70401.2	68236.6	73364.4	71182.8	71152.3	71281.8	71671.6	76330.9	73897.1	74941.3
423	75357.1	75556.1	73730.4	72373.2	74501	73054.3	76776.1	72934.4	75301.3	75448.7	76837.2	74681.3	76570.3	73933.6	70716.8	70313	74950.9	73827.5	73983.4	75310.1	74140.4	73575.8	72833.3	73845.4	71848.4	73059.7	71717.1	74068.6	72611.9	75184	70631.9	65828.8	67474	67531.2	69408.5	67356	72870.3	73120.9	73715.7	71869.4	70143.7	76028.6	75647.1	73322.3	73174.4	73222.4	80205.4	77345.1	77935
424	74384.3	74961.3	74163.6	72126.4	75529	71126.5	74524.5	71844.4	75045.5	74982.2	75276.6	73428.1	75614.4	74642.5	72258.1	70825.6	74379.2	74313.4	75462.3	74595.2	74565.5	73986.3	73507.4	73213.9	72567.7	73168	72573.1	74288.8	74093.3	73872.9	69394.8	63007.2	66417.4	67415.4	68321.2	66598.2	72731.3	73098.3	73334.5	71876	69282.8	77535.7	74832.3	74045.9	73826.7	74673.1	78736.3	78013.5	77713.5
425	69200.6	71416.5	69041.2	68618.4	70345.8	67421.8	71564	66915.6	69432.6	72286.9	72804.4	70559.3	71566.3	69383.7	66329.9	66873.2	68606.7	70035	70396	70431.4	70235	71534.3	67709.8	69111.5	67702.2	68957.3	65957.1	69141.8	69433	68526.5	73312.1	65390.5	70468	70291	69152.7	67195.1	67768.3	68464.4	70032.4	65457	67894.4	71867.9	73060.1	72287	70330.4	71928.4	76548.9	74633.4	75129.7
426	70408.3	70812.4	71683.6	67769.2	71517.8	67968.6	70541.4	69175.1	69445	71054.6	70255.3	70305.4	72745.2	65709.2	65027.6	67137.8	69638.4	68042.9	69536.5	69590.7	68753.2	68782.3	65910.4	70165.7	68395.1	66785.9	63422.3	67299.7	67632.8	67167.7	71100.8	63694.8	67230.8	67023.4	70883	71307.8	67603.6	69273.7	69784.3	69270.8	65728.7	70510.5	69921.7	69857.4	69166.8	70782.9	75369.8	73057.6	72872
427	69724.4	71514.8	70731.3	65930.4	70946.8	66010.8	66518.3	66946.7	65625.7	71136.5	71195.4	70134.2	71992.5	68792.2	66481	67476.6	70192.1	69686.3	71172.9	68130.1	67706.8	68015.8	66684.9	68285	67224.8	66133.6	64238.1	69110.7	67926.8	70000.3	71988.7	67517.1	68275.3	68222	68714.4	69190.5	66741.3	68398.1	70708.7	69867.4	66728.8	71499.7	71408.9	72205.6	69759.5	70660.4	76035.5	71612.2	73444
428	69976.1	71054.8	69428.6	65658.5	71430.2	67773.4	68569.3	68923.6	71294.9	73185.7	73347.1	70934.1	72511	70785.2	67354.1	67205.2	68951.8	69438.6	69100.4	66962.4	66486.1	68468.4	67771.6	68176.1	65940.6	65928.8	64476.3	67661.6	67832.7	72013.1	74122.8	67916.1	68752	67855.1	69946.9	68343.5	68879.5	69454.8	70389.3	70185.2	67370.2	71077.3	70342.8	72248.8	69165.4	69987.4	75026.8	71771.1	73366.2
429	71669.8	71953.5	70423	68751	71878.8	70306.6	70832.9	68719.1	69853.3	73904.2	74466.4	71599	73256	71340.6	68051.6	69331.5	71631.3	70197.5	70928.4	71374.9	70527.7	70771.9	67281.8	69540.1	69725.8	69026.4	64439.2	68519.5	69057.1	70014	73774	69708.9	69291.9	68839.2	70077.6	70145.2	68574.8	69706.7	69452.5	70278.2	67652.2	71273.3	71419.2	72766.2	70860.7	69893.3	76950.4	73796.7	76516.9
430	69842.8	70009.1	69612.8	67541	69413.1	67655.6	68879.2	66262.9	68519.4	69226	71811.9	68850.3	73404.2	69743	66796.7	66851.2	69986.5	69328.7	69954.2	68681.2	67764	67326.4	66644.9	67128.5	66996.6	67691.1	64410.6	68012.8	67703.5	69333.4	73623.2	68882.3	68350.5	69115.8	68956.7	66963.5	66907	67925.2	67828.6	67758.6	65723.8	67599.2	68100.2	70071.2	68785.3	67986.1	75493.7	72068.2	75377.1
431	68178.9	66568.1	67637.9	66232.8	68410.5	66666.1	67181.4	64666.5	63352.8	67456.5	69253.7	67726.6	70978.7	68026.4	64536.9	64959.2	69255.4	67914.7	68562.3	66760.2	66882	67052.1	65481.8	64608.9	65297.9	65747.4	62931.1	65698.5	66386.8	68235.3	71134.9	67138.9	66936.3	65739.4	67610.8	64996.7	65224.7	67077.8	66507	66164.1	63092.4	66816.3	62593.7	69035.5	67410.7	63305.1	70092.7	70563	69627.7
432	70357.7	71309.4	69914.3	67158.4	70834.7	70239.9	68452.9	66622.1	67746.4	70527.6	71633	70136.9	70021.8	66055.4	65128.8	67082	69851.6	67286.4	69272.6	69233.5	67655.8	69755.4	66569.1	66759.3	65344.1	68387.9	65296.7	67186.1	68113.4	68391	73331.9	67631.3	69265.4	68077.3	70816.9	67898.5	66035.5	67677.7	66697.1	67217	65858	67250	68032.9	67008.7	68856.5	68107.9	75598	71539.2	69659.6
433	66239.4	67081.3	66006.6	63492.3	63973.1	65035.5	68616.5	61654	60280.2	69107.5	68483.2	66923.3	68587.9	64535.9	60895.1	63172.3	67403.5	63954.6	67564.7	68036.3	64516.3	65381.8	61257.1	64189.8	63755.1	63907.4	62924.5	62710.7	63193.9	66264.6	68644.9	64850.9	63538.2	62178.7	64423.5	63843.2	60801.1	62990.9	62737.1	63345.5	61161.1	63341.7	63352.8	66729.4	66372.2	65453	72454.1	66726.6	67655.9
434	64006.1	66790.3	65855.2	62404.7	64677	65451	69042.1	64612.3	65682.1	69602	70150.2	66245.1	68624.7	66016.7	62356.8	63641.4	67696	67837.6	68065.3	67777.2	67229.9	65564.5	61660.2	62922.3	63972.5	64825.1	61912.8	62152.2	63627.9	66895.9	70028.6	65061.2	62656.7	62655.4	65078.7	61923.1	60753.8	62629.9	62244.5	61935.6	58356.3	61662.3	61525.7	64732.3	64657.1	63830.2	69954.9	65308.1	67197
435	62602.9	65247.1	64088.6	62067.2	64545.7	62863.7	67423.4	60490.1	62010.9	66464.4	66591	62891.3	66390.8	63595.4	58346	60312.4	66112.9	63820.5	64411.6	64879.6	65126.8	64130.3	58462.3	61741.5	61798.4	61486.8	57808.7	58279.5	60136.1	62631.2	68478.1	63082	62678.5	61296.6	62091.1	60319.8	58545.9	59730.9	59359.5	57569.1	57440.4	57731.2	59602.9	62903.6	63462.6	62948.6	68851.3	63479.9	62324.1
436	68277.9	67206	66488.2	64672.6	68157.9	66473.6	67426.3	65174.6	67550.3	69068.2	69819.5	67656.8	69158.3	65102.7	63339	64363.4	68623.8	66451.3	65402.5	64084.8	65545.1	64572	63576	63003	62551.3	64154.2	61762.5	65457.8	65701.5	66377.5	70574.1	65091.2	65809.3	64130.1	69525.7	65199.2	64468.6	63964.6	62729.3	64260.2	60274.5	65221.7	65724.6	64999.3	65516.3	66192.9	72910.6	68678.8	69940.2
437	68910.2	68388.5	69511.6	66552.9	70283	69181.4	67630.6	67447.4	70317.8	71211.3	72628.5	70028.6	72946.2	68334.5	66167.2	67586.2	70820.5	69677.7	68918.7	67548.3	68253.7	66926.5	67460.5	66003.6	65792.7	67079.3	65767.9	68234.7	68681.1	70064.3	73527	68653.4	71660.1	68468.9	70101.6	67955.8	67738.4	67306.9	67307.6	67332.1	63630	66718.2	69117.6	67853.4	68208.7	69197.9	72811.2	70335.5	69965.1
438	67663.1	68370.3	66725.4	64035.8	68022.9	67390.7	70228.2	66927.9	69693.2	72038.1	71814.8	70092.8	72158.7	69184.2	66156.7	66082.9	68956.1	69567.9	69517.4	66628.1	67018.7	64947.7	64554.7	66505.4	66343.1	67295.1	64497.5	66183.2	67215.9	71203.9	73262	67855.8	68088.2	66926.9	70741.9	66386.8	65329.5	66733.9	66484.5	65173.6	63604.9	68178.4	64775.9	67869.9	68290.5	68154.9	72039.2	68744	68907.4
439	68821.6	69797.2	68044	65811.4	70943	69262	68447.5	68549.4	71435.8	75106.5	74185.2	71678.9	73661.7	71041.4	69262.5	69037.8	72516.6	70972.2	71430	67868.5	68448.8	69123.9	68634.7	68562.6	68999.1	69909.6	67061	70195.9	69703.1	72163.9	74284.1	69225.6	70166.4	69332.9	72542.1	70476.5	69588.7	70716.8	70136.5	69320.5	67260.8	69501.3	70195.1	69200.8	69775.6	71439.6	75251.9	71213.6	71777.3
440	66777.5	67580.1	62288.1	63310.6	67553.7	66622.3	65129	65991.7	67801.6	71991.8	70622.4	69414.5	71526.3	66999.5	63882.8	65333.1	67821.5	66525.9	68202.7	63694.2	64389	65483.2	64691.3	66136.8	65708	66051.5	63377.9	66866.1	65589	69148.9	70163.5	67957.1	67589.5	66095.8	68667	66955	66306.9	67708.4	65641.8	66086.3	64349.4	67288.6	67667.8	65521.1	67238.3	66953.4	73499.9	68341.3	70760.3
441	65287.2	67126.3	63823.5	64117.8	69311.8	66733.7	67160.1	66388.9	67295.9	72583.9	72771.5	69445	71907.4	68767.8	65102.6	65965.9	68780.4	67484.1	69542.2	64035.6	67132.1	66603.9	66731.3	65542.8	65403.4	67166.4	64405.7	67032.5	66377.6	68570.8	70710.7	67985.7	69987.9	68299	70809.4	67160	67607.6	68792.7	67255.7	66991.3	66027.3	69789.6	70048.6	66762.3	70009.8	68439.8	75749.9	71616.3	73482.1
442	63275.1	63855.1	62573.8	59960.1	65020.5	63292.5	64864.7	65113.5	65120.3	71160.5	70618.1	68585.9	69296.2	66723.6	64455.2	64668.7	68507.4	65743.8	68279.8	61650.4	63744.5	62952.4	61662.2	63795.6	63175.7	61671.7	62013.5	62559.8	61268.3	67601.5	69138.8	67268.6	66709.4	64566.8	65041.2	64140	63829.4	63973.7	63825.7	63661.2	62485.6	65619.3	64787.1	64651.8	63382.1	63950.5	68493.9	65297.8	65879.4
443	67656.5	64861.5	64111.6	61639.8	65974.3	65594.7	68532	65150.5	63031.4	71932.8	70323.3	69316.1	69979.3	67481.8	65879.6	65084.8	69396.2	66295.1	69897.1	65372.2	68005.6	68418.9	66574.7	66849.3	66041.9	66495.8	64879.7	66438.2	66420.7	67510.9	71071.8	67938.7	69282.4	68544.7	68800.1	67658.7	63916.5	64063.8	63074.4	64207	63899.3	66996.8	65350.3	63868.3	64302.8	64597.4	68772.4	67188.9	67916.2
444	65207.1	64803.2	65464.7	62068	65770.3	65941	68818.6	64453.6	65789.7	70783.1	72806.1	70621.8	71969.6	67851	64782.7	65831.2	70932.4	67716.7	68786.9	65830.4	67602.7	68272.4	65307.4	67473.4	66613.2	67145.6	64870	67566.7	66627	67165.3	71360.8	66908.5	69801	68415.3	68143.4	66737	64746.1	64972	64163.5	63548.9	62668.9	65133.3	64887.1	64922.4	64765.3	66250.4	70784.6	67627.1	66848.3
445	65315.8	65332.4	64903.7	63140.3	67497.1	67134.6	65778.3	63985.2	66324.4	67983.4	70396.2	66981.3	70182.7	66601.8	64071.1	64307.2	68868.1	67001.5	68861.5	65016.3	65676.7	65424.4	64499.1	65470.7	66739.8	64504.2	62768.8	62871.5	63878.8	66279.4	70161.2	65617.8	66904.5	63768	63648.8	65465.7	64589.7	64310.9	64750.5	64563	65258.6	64919.5	68021.9	63558.7	65267.1	66417.1	73417.4	70020	70101.7
446	68427.6	69196.8	68366.4	65622.3	71871.6	70111.7	70773	66515.3	68509.4	71406.7	72076.2	69967.5	71678.8	67814.8	66189.7	67039.6	70645.1	68708.1	70815.3	68940.8	69469.2	69350.6	65629.1	68377.7	68315.9	67232.6	66463.9	66522.8	67552.3	69510	71972.1	69355.2	70823	68476.2	69370.7	68767.7	65890.7	68009	65048.8	67358.9	65978.5	69236	67633.6	65293.1	68761.7	67401	72855.9	71472.1	72753.6
447	67330	67505.2	67276.3	65416.3	71102.4	68608.8	67407	66016.7	67055.4	70192.7	71658.7	69029.9	72337.6	69589.3	66388.3	66414.9	70034.6	68776.4	70223.1	67546.7	68302.8	68086.9	66382.4	65733.6	67605.2	67920.8	65448.2	67823.8	67650	69481.8	72111.3	69551.6	70912	69243.7	68534.1	67112.9	65142.8	66537.1	65639.9	65413	65256.5	67023.1	68340.7	64996.4	67241.9	66642.5	72277.2	71132.9	72543
448	66818.1	68359.8	66308	63331.2	69639.3	66735.8	64193.1	65917.3	67452.3	70236.2	70801.6	68998.6	70398.1	67460.1	64353.6	63672.8	68182.5	67298.8	68783.8	64941	66775.5	65681.9	65559.7	67032.1	65829.2	67056.1	65046.2	66626.2	66921.6	69964.6	70352.7	66040.9	67390.7	67202.7	66396.5	65812.6	64231.7	64573.2	65581.5	66152.3	65941.2	67954	67663.5	65528.1	65866.1	66304.8	72945.4	71221.9	72115.6
449	66469.8	67045.6	66014.2	63824	70087.4	66968.3	65391.7	65863.4	68838.6	70388.1	70927.4	68847.2	70285.8	67895.4	66039	66160.8	69362.1	67841.3	67698.6	66141.9	66545.1	65654.4	66786.3	66368.8	67201	68149.5	64266.3	66901.2	66844.8	70576.5	71656.4	69171.3	69498.7	67585.3	68157.4	65540.2	63024.6	67607.6	67188.1	66811.5	66202.1	68253.4	68508.4	65947.8	66151.6	67125.9	73893.4	71580.6	72303.2
450	66475.6	65899.9	65199.7	62202	69741.5	66757.4	66736	66061.1	66145.7	70875.1	70768.7	68585.9	71393.5	68012.7	65498.6	65294.3	69873.6	68995.2	69916.5	66523.2	67673.2	66763.6	66949.2	65774.3	66776.3	67704.1	64244.4	67758.1	67217.1	68867.9	70083.1	68070.5	70573.7	67701	68178.3	66480.7	66793.7	66975.3	65424.1	66026.9	65017	66960	67084.9	64504.4	66186.6	66123.1	70868.1	70019.4	71204.2
451	62608.7	63212.8	61480.9	59829.3	65364.5	63014.2	62272.4	62779.8	63061.7	66287.8	68042.6	66064.4	68635.5	64056.8	60653.3	62045.9	66874.8	66179.7	66376.6	62623.9	64118.1	64369.2	63029.7	62153.6	63548.2	63226.2	60290.4	63793.2	62458.8	66097.6	67032.2	64353.1	67301.8	63630.7	64538.2	63075.2	62257.8	63567.5	60941.3	62104.8	61801.4	64189.7	65354.8	61948.5	63073	64108.2	70061	68687.8	69730
452	64950.2	65861.4	64071.1	61704.2	67607.7	65582.4	64923.4	64822.4	66014.1	70749.3	70896	68501.6	69356.4	66067.8	63373.3	65335.1	69172.6	67562.7	68028.1	65714.1	66351.8	64416.8	63214.4	63704.7	65702.6	66207.7	62678.9	64917.3	64537.7	68203.6	70011.1	65935.9	67578.4	65791.3	65969.6	66037.5	63804.7	66450.3	64375.7	64986.5	64097.5	66362.4	67380.3	65078.7	66723.1	67097.8	71309.1	69429.1	71500.5
453	69250.1	69262.4	68862.6	68295.2	72198.9	69429.7	68916.7	69146.1	69813.7	73518	75169.5	71868.1	74129.1	68529.4	68583.5	69923.8	73262.9	71878.2	71819.9	69532.9	70265	69442.7	68124.9	67169.5	69242.7	68921.4	64927.5	68343.9	67946.1	70355	73297.8	69212.3	69866.4	69228.9	67441.9	67107.7	65025.3	66702.9	66000.8	65160.9	65437.6	68623.2	70707.1	69551.5	69215	69756	74381.2	72860.2	74328.7
454	64661.6	66043	64187.1	62647.3	66985	65234.6	64164.7	65444	65148.3	69445.2	69799.9	66952.8	69612	65368.5	64594	65242.3	69129.9	67250.4	69255.1	64302.9	65615.2	64325.6	62818.8	62723.5	64742.1	63377	61120.6	64521	64149.3	66844.5	70501.1	66307.3	66114.2	63970.2	64104.7	63626.1	59440.3	59800.2	60543	62354.3	60935	64047.5	65921	64730.1	64714.1	64330.2	72198.7	68940.7	69496.9
455	64847.8	64452.1	63093.8	61831.4	66501.9	63930.7	64556.4	63420.2	63709	66726.8	67214.6	66635.4	68212.1	64485.2	61486.8	63541.4	65992.8	66037.4	67899.8	63491.7	64996	65909.9	65203.3	65654.8	66416.9	64918	64511.1	63964.3	64378.2	67781.3	68632.7	66788.9	68575	64558.8	64786.6	62134	59462.3	59857.8	60723.4	61431.1	62789.8	64256.4	64553.8	63429	64279.2	65226.1	70090	67229.1	66466.1
456	64867.2	66957.2	63703.2	62016.1	67455.3	65963.3	65284.4	64358.7	64689.2	66780	68740	66183.6	68351.5	64697.7	61627.4	63447.5	67466.1	65580.8	68576.4	64958.9	65496.8	65083.1	64456.5	66833.6	66180.3	64382.3	63494.8	65742.6	64035.6	66807.8	66921.6	65418.6	66962.2	63421.2	63576.2	62215.1	59270.3	60736.7	60753	62000.6	62689.6	65320.4	65181.2	64307.8	64418	65554.5	71860.4	68572.1	69359.6
457	65130.9	64640.7	64259.2	62629.9	65678.7	63252.8	62395.4	62001.9	64463.6	66807.1	68950	66264.4	68543.2	64045.9	61906.2	63797.9	67604.9	64887.9	66825.2	62303.2	64656.9	65862.5	64201.5	64403.2	65166.9	63061.6	62787.7	64905.4	63159	66292.8	69905	65508.6	66810.8	64452.1	64599.2	60089.3	56440.9	59755.3	59000.8	61278.9	61228.7	63939	63814.9	64019.7	63898.6	65844.6	71078.1	67402.6	66556.1
458	67613.5	67599.4	68247.5	66233	69298.5	67885.6	67508.7	67234	68328.6	71303.3	71372.9	70148.5	70136.6	66096.8	63580.1	66768.2	69543.7	67250.6	71236.1	67520.5	68248.9	68940.9	66237.8	68789.3	70539.1	67581.1	64843.3	69041.9	68809.4	69902.6	74495.7	72317.4	72679.8	70139.4	68871.3	67219.6	63873.9	67179.2	67739.1	64171.7	62918.2	65519.9	66488.3	67356.9	68720.6	66819.3	73475.6	68865.6	71082.2
459	65912.8	66993.9	66329	63972.8	68509.4	66178.2	66000.4	64728	65059.3	69752.6	70230.3	67210.9	70139.6	65941.8	63126.6	65763.8	69031.1	67402.3	69261.1	67000.3	66344.3	65203.7	64892.7	67507.6	68059.1	66447.7	64160	65206.5	64400.6	68347.2	69390.8	67634.9	69722.2	66439.4	65081	64098	62778.8	64939.7	65329.1	62516.4	62444	63870.5	64430.6	68173	64402.8	66591	72340.5	68426.2	70217.2
460	65085.1	66167.5	66040.6	64134.1	69138.5	66435.3	65880.5	65635.6	66242.2	70270.8	71701.8	68557	69948.6	66098.2	63868.7	65944.1	67303.2	67288.3	70847.8	64480.7	65031.5	65082	65604	67344.9	68090.5	67503.1	63372.5	66769.5	66720.9	67692.3	71370.9	66986	69034.8	67228.6	67155	65868.4	62278.7	63740.1	65089.2	63389.7	63101.9	64505.4	64764.7	66598.4	65332.5	66650.3	72116.2	68099.2	68845.7
461	67865.5	68243.8	67001.9	64037.3	69490.2	66688	62521.4	61694.8	66486.3	69782.9	70909.3	67762	68569	66008.4	63807.1	65795.2	69108.2	66372.8	69392.7	66277.1	65838.6	67729.9	64582.6	66344.7	65733.8	66413.2	61836.1	66153.1	65756.1	67407.7	69748.6	66471.7	67505.9	65428.2	66769.2	63839.4	61496.8	63857.8	64397.2	62510.9	63383.8	64640.8	64716.2	67951.2	66195.1	66994.3	72991.9	68367.5	69888.4
462	66249.4	66651.7	65864	63002.2	67769.4	64538	63580.5	61579.9	65186.9	67708.3	68088.7	65722.2	67788.1	64106.4	61331.2	64115.4	67827.5	65438.2	67984.2	65640.3	65918.2	65907.5	63144.7	64803.3	65549.8	65450.5	62175.7	65658.3	64730	64489	68743.9	65777.2	68251.4	65584.5	66188.8	62504.2	62754.6	63812.9	64139.9	63090.6	60521.3	64596.9	65666.2	65599.2	65196.1	67172.4	71147.5	67713.1	68816.3
463	66887.7	69783.8	68589.6	67598.3	70038.3	71705.1	72371.4	67689.5	68793	73080.5	75426.5	71705.5	74581.8	69583.3	67997.3	70261	72417.8	71443.4	74037.5	72065.4	72394.5	72975.1	69806.2	70325	71790.5	70624.8	68880.4	68259.8	69400.9	68549.8	74069.1	69369.6	73180.4	70208.4	69091.4	65132	63140.4	64989.8	66488.1	65692.2	62132.2	65398.7	67211.6	70744.1	70629.1	69216.9	72445.2	70123.9	69544.8
464	66851.4	67820.2	66714.1	63715	68965.8	68318.9	65997.3	66849.6	68173.9	70213.9	69784.4	69731.2	71052.9	67219.2	65442.1	67778.9	70292.9	67935.9	70483.6	66325.1	66793	67008.8	66261.2	69041.5	67761.3	66701.1	65226.4	67674.8	65272.6	69124.2	71094.1	66807.7	68720.8	64870.7	67683.8	65393.4	63548.7	65750.9	65738.3	65813.3	62996.8	67908.5	66320.7	68949.1	66732.1	68698.5	70729.5	69077.3	69755.1
465	66169.1	66820.4	66331.7	63400.3	69091.5	67817.2	66427.5	63903	65312.3	69554.5	70387.3	67676.8	68829.6	64955.3	61714	64813.5	69100.1	66481.9	68718.9	66252.3	66387	66334.6	63638.8	66906.9	65406.3	64671.2	62836.4	64470	63426.2	65866.9	66822.5	64827.3	68234.3	64306.1	65178.5	62659.5	60210.5	62558.3	63978.6	60997	60324.3	64450.1	63991.8	66033.8	65260.9	66357.1	71635.8	66380.9	69770.8
466	66967.1	68673.2	66224.2	64743.9	68859.9	70198.7	69803.4	66858.6	68170.9	73288.1	72614.7	70461.8	70421.2	68682.8	66623.8	68032.6	70514.9	69122.5	70910.9	69225.5	69842.3	69329.5	66162.1	68980.8	68307.4	66743.4	65032.2	66233.6	66394.7	69043	69141.3	68064.9	71343.2	67411.6	66148.1	63479.1	62624.3	63614.7	64121.3	61186.8	61505.5	64203.2	64103.3	68295	66396.3	65998.5	71167.5	67439.2	69782.3
467	63737.4	62861.4	64590.3	61741	65154	64423.5	67384.2	62972.6	65512.9	67552.5	70377.3	66096.4	66771.1	65656.3	62633.4	63533.2	67882.8	64754.6	67908	64815.6	65126.7	65545.6	62358.1	63429.4	62586.8	63546.3	62461.9	63337.3	63456.2	65812.9	68482.3	65117.7	68054.1	62623	64246.3	59085.7	60746.7	61505.1	57994.6	58913	58598.4	63475.7	62385.2	63845	63034.1	63080.5	66839.1	67441.2	67926.8
468	64259.4	63978.5	67240.2	62749.1	65961.8	66288.6	68840	64444.9	66903.5	68831.7	70851.6	68039.7	70847.3	66036.9	62754.9	64028.9	68709.7	65999.7	68374.9	65072.7	66212.1	65808.2	64211.1	65284.7	64804.2	65629	64773.3	65723.5	66756.2	68596.5	71405	66782.5	70908.4	68240.9	67703.9	67029.7	64524.6	65111	62519.6	64418	61929.2	65279.8	62618.2	63444.8	63467.4	64617.8	70047.3	69079.5	69364.7
469	63631.3	62693.1	66168.8	61371.6	64563.9	64323.5	64546.6	62691	65425.4	66583.4	68942	65825.7	68397.2	62262	60525.9	61921.5	65088.1	61311.2	62996	62533.3	63893.6	61285.2	60855.7	58569.6	59947.5	60445.4	60912.1	62744.4	62814	63655.2	68555	63687.5	66785.7	65140.4	65936.5	64016.2	60603.5	62420.2	62097.9	60262	59046.4	63630.8	61885.8	61473.7	60421.4	60092	67757.4	67631.1	68655.6
470	64126.9	63607.7	67641	62741.3	65448.8	64040	67354.1	62259.8	65992.2	67320.8	69061.4	65165.3	70183.9	62987.9	62361.9	62447.3	66357.1	63594.7	64721.7	66247.3	65730.6	64603.4	62574.1	62897.1	62677.2	64454.6	64227	65414.2	64841.5	64153.5	69421.5	65761.9	68780	67104.6	66753.3	65061.1	63151.8	65102.8	63254.7	62413.5	60419.6	65058.2	62126.2	64770.5	63974.4	61406.2	68573.7	69396.4	67805.2
471	65179.7	63705.1	68846.1	63621.1	66027	65592.5	67337	64942.4	66644.2	67640.6	68936.1	66749.3	69841.1	65223.2	61827.7	63546.3	65247	64183.8	65723.2	65236.2	65317.1	61729.6	61103.2	61842.3	62110.8	63761.7	62517.6	64848.5	65282.5	65517.8	69257.5	66763.1	68303.5	66245.7	67719.4	64983.1	62021.7	63669.9	65550.8	62927.2	60641.3	63825.9	61915.7	64575.9	63036.9	62796.4	67690.4	69151.5	68343.9
472	67862.6	72286.9	71659.1	66313.3	70177.1	67971.6	69179.9	67780.1	70927.5	73552.2	73960.7	69001.4	74921.8	71475.9	68350.9	67619.5	68632.8	68132	68352.1	69660.3	69837.6	67272.3	67327.8	66317.7	67493	65151.7	68913.5	67954.6	70454.8	69386.9	73103.9	71960.8	72181.3	71508.6	72140.3	70142	68207.8	70665.1	70260.8	69773.2	67353.7	70551.4	69568.9	71504.6	68121	70669.5	75950.5	73634.8	74532.1
473	63638.8	65619.9	68027.5	62648.4	67322.6	64714.6	66326.2	64569.4	66389.5	68794.8	70173.9	66407.8	71577.1	65943.7	64282.3	64256.5	66387.3	65589.1	66613.6	65419.9	64810.3	62285.9	62039.4	62391.6	63389.8	63374.3	64182.4	64685.7	65524.4	66218.9	70692.6	65230.2	68251	66823.7	66381	64253.9	63194.5	66468.6	67067.9	63053	61984.2	66767.3	65992.7	64626.5	64902.2	68261.9	74271.9	70165.3	70639.6
474	63217.2	65557	67829.7	63218.8	67957.2	65822.5	66000.2	64303	66550.6	68640.9	69997.1	66170.1	70681.3	66359.4	64832	64739.1	66357.3	66347.6	68068.5	67972.6	66133.8	63144.9	62954.2	62739.2	64103.5	62486.9	64551.4	65467.4	66743.1	68271.3	72731.2	66997	68529.8	67831.6	65815.7	64007.5	62932.2	65122.7	64972.5	64171	62312.7	66491	67122.5	65773.4	65344.4	67858.9	73125.8	68604.9	67279.4
475	65655.4	66991.3	70666.9	63589.9	69397.9	66990.6	69801.2	66863	68367.7	69879.3	73705.3	67884.6	71134.8	68299.1	65194.7	63991.9	66480.6	67335.6	68412.1	67174.1	67364.3	63608.2	63604	64183.2	63458.4	63119.3	65169.1	66063.2	67254.4	69930.4	76628.7	70448.5	72115.7	70207.6	69601.9	66497.6	64674.4	68015.5	69285.5	66168.4	62399.4	69069.5	69687.5	68752.7	66110.8	70806.7	76105.4	73744.3	74210
476	61430.9	61574.4	63736.1	59284.3	62901.2	61971.2	64064.4	61203.8	63338.5	66269.9	67721.1	64406	69243.6	61488.2	60140.8	62382.1	66154.9	63489.7	65345.8	61871.7	62791.3	60669.1	58947.8	62025.7	57288.5	59493.3	58700.6	61410.9	62749.7	64906.1	70837.9	63293.8	66376.3	63140.9	61180.6	57740.4	55634.8	58730	58984.1	57493.7	55885.3	59527.8	58153.1	61676.5	59747.4	62429.5	68464.5	65905.8	66674.7
477	62486.8	64544.8	66028.2	62193.5	64761.4	63033	65447.5	62861.6	65348.6	66774.5	68134.7	65263.4	68418.2	65441.9	62556.2	63152.4	66530.5	64791.4	67156.8	64450.4	63825.6	64920.8	63752.6	64134.6	62249	62844.7	64362.4	65677.7	66073.7	67939.9	72382.6	64730.4	66942.1	66896.7	65494.1	62377.5	62081.3	64556.9	62900.5	61534.5	61062.7	65622.8	65261.8	65716.1	62064.8	67176.2	73864.9	67670.1	70009.1
478	65485.8	66172.7	67246.2	63817.3	66491.4	66250.2	69456.1	64864.3	68077.2	67616	70519.4	67261.3	69155.3	65021.9	63163.8	62702.4	66219.2	64727.4	66139.1	66256.7	67446	67143.6	66184.9	64968.3	64592.8	64410.5	63828	65806	66433	67528.7	70867.4	64902.7	68779.8	64009.4	62642.9	60797.1	59065.8	60364.6	59089.6	59377	59350.1	63968.6	64410.9	65806	63300.9	62835.6	69435.4	66541.7	67248.1
479	66311.9	65852.3	66249	61777.4	65152.2	65453.7	67626.8	64339.6	65279	67588.1	69288.4	67100.9	67425.9	63489.6	62495.3	60121.9	65179.4	62713.8	65104.4	64200.3	66480.1	66055.7	64315.6	64551.7	62922.9	62427	63091.8	63953.9	64212.1	66990.9	68601.1	65534.9	68779.3	64918.4	64676.9	61806.6	62457.7	61881.2	59785.2	62866.5	59444.9	64579.4	63115.8	63053	60935.8	61259.5	66195.1	65822.8	66982.3
480	66455.3	67252.7	67662.9	61377.6	67413.4	67185.7	67831.5	64761.5	67113.9	68317.6	69474.6	67321.4	67074.6	64551.2	63032.7	61749.9	63956.4	65438.1	67733.1	65748.8	69674	67400	65186.5	66499.7	65757.1	65103.6	65451.5	67544.2	66616.4	69081.9	69888.9	67028.9	69714.3	67776.3	67800	65046.9	65979.3	66388.2	64543.7	62446.9	61122.6	65366.8	64930	64613.6	61608.7	64072.2	71257.1	69608.5	69596.8
481	65334.2	66705.3	67346.8	61625.7	67078.2	66172.6	69669.9	65600.7	65937.2	68720.5	68993.1	66179.1	66127.2	64304.1	61434.4	58418.8	62226.6	62384.3	64663.2	65681.3	67220.1	65704.3	64704.6	65755.7	63826.1	64107.9	65010.1	65473.7	66109.8	67460.2	67562.9	65490.9	68630	64537.9	65825	62871.6	63625.5	64245.4	63825.8	61411.3	59866.2	65583.6	64955.5	65110.4	63805.5	63647.7	67598.9	67852	68465.4
482	64488.9	67139.4	69262	63359.9	67711.6	64593.4	66425.2	64072.7	64911.7	67827.8	69057.1	64898.8	68429.7	65444.9	63215.1	62024.9	63597	64880.1	66407.1	67706.6	67529.7	66296.4	65209.8	65145.3	64525.7	65898.7	67659.2	66797	65441.9	66431.2	67139.5	64148.9	68921.1	66989.7	66730.4	65449.7	63742.8	65071.8	66797.6	64041.2	62420.2	67838.9	68115.5	65578.3	65612.3	66866	72482.3	70490.1	70709.4
483	64736.5	65808.1	66662	63123	67333.4	63811	68429.5	63815.6	65555.2	67946.1	69058.8	63587.6	67918.3	63990.4	62053.8	59333.3	64870.9	65880.4	66118.8	65128.8	66917.8	67469.9	66614.1	67663.7	65428.5	67057.9	63159.8	65920	65480.9	65549.7	68419.4	64827	69575.2	67539.7	70125.4	66297.4	65970.1	66923.3	67606.5	65686.8	62619.4	69051.4	66644.2	64456.8	64918.1	67751.9	74446.3	70523	71457.1
484	64974.3	66418.3	68194.2	61923.6	66494.5	65738.3	68867.2	65600.8	68176.4	69914.7	70562.1	66829.6	69736.4	64572	62933.1	62564.5	64331.5	66250.5	69042.6	67648.7	69456.2	68473.5	67219.5	67361.7	66368.8	67126.8	66370.1	66501.1	65485.7	67978.5	69341.3	64905.7	70059.5	68204.7	67964.6	65107.5	63247.8	64798.4	66048	64853.1	64333.5	69001.6	68619.3	66015.8	65937.7	65257.8	72003.6	69453.5	69483.7
485	63039.6	63655.2	64897.7	59741.9	65829.6	61171.7	65786.6	61556.5	64001.8	65891.4	64921.5	62584.2	64648.3	62687.2	60213.8	56699.5	62069.4	63557.3	64725.1	61907.6	64269.5	65886.2	64704.1	64379.6	64569.8	64944.6	64027.7	66250.2	63583.1	65014	67102.5	63209.5	66712.7	65105.7	66685	64605.1	63691	63477.2	62724.6	63176.2	63698.3	68209.8	66198	64274.2	64226.9	65912.2	71264.2	69369.9	71053.4
486	64416.9	66079.8	66054.3	61910.5	65581.2	63436.4	65618.3	62875.3	66834.5	68058.2	67882.9	66224.7	68205	67477.7	64923.4	61166.5	67260.9	66410.2	67382.3	66386.5	67291.2	68891.9	68103.7	68264.4	67050.8	67879	67351.8	69424	66967	67957.2	68673.9	64486	69565.1	67970.7	66809.6	67562.3	67851.7	68246.3	67268.6	67579.3	67484.7	71635.6	69401.2	67588.8	66752.3	69222.1	72852.7	71840.2	72773.2
487	64099.3	67102.1	65975	63485	66992.5	64858.2	65625.9	62290.4	66210.7	69073.9	69639.4	64715.4	70244.9	67221.3	64528.6	63909.5	68367.6	67729.7	68970	65320.9	67762.7	69494.2	67159.5	68207.2	67381.2	67832.9	67304.9	68417.4	66720.1	68006	71094.5	64292.9	68141.6	67250.7	65369.9	67329.7	66186.6	66772.5	64591.8	66865.4	65589	71797	69928.2	67813.9	67199.7	69896	74771.1	72669.5	72903.6
488	62782.1	66264.3	65153.3	61624.6	67693.4	63716.8	67081.1	62754.2	66641.2	68514.5	67783	64911.9	67614.2	65258.8	63247.5	62781	68006.9	65595	67866.8	65132.4	65521.6	67593.3	66062.8	67112.2	65662.1	67889	66140.3	68217.2	66805.7	68084.5	69478.1	64674.2	68732.6	68481.1	67230.6	67586.8	66617.3	68532.8	67163.3	66777.1	66317.2	71031.9	68564.6	65451.3	66951.6	70735	74930	71485.7	73071.6
489	64506.3	67234.2	67461.8	64527.8	69292.3	66011.2	66271.3	62962.6	67327.7	69099.1	68684.9	66031.8	69888.4	66882.7	66233.6	64791.6	70569.9	68366.1	69632.7	67647.9	68476.8	69312.2	68260.1	68535.2	68457.5	69301.3	67561.1	69634.2	68819.6	69704.1	70023.2	64458.2	69107.2	69138.5	66454.8	68290.1	66997.3	68558.5	69133.4	68011.9	67736.6	72958.1	70314.1	68790.8	68104.3	70425.9	74590.5	72727	74520.7
490	64321.7	66924.5	67981.2	64629.9	69199.2	65020.9	66649.9	63666.7	67795	68943.8	69817.8	67288.6	70083.8	67600.8	66193.1	65434.6	70241	67100.8	68491.9	66989.8	68557.2	69410.5	67882.1	68676.8	67744.3	70401.5	67570.3	69519.7	67893	68356.4	69402.6	62900	69777.5	68881.8	67797.2	68236.6	66718.2	68654.4	69240.6	68503.2	67390.2	71561.5	71878.6	68994.4	68080.5	70643.7	75248	73161.2	75309.1
491	59431.5	63094.9	64069.3	60799.2	67298.3	64308.5	66058.7	61638.2	64846.8	66824.5	67574.8	63681	67478.4	65172.3	63964.6	62092.7	66864.5	64026.3	64593.2	63705.1	65029.1	65704.4	64562.5	65577.1	65399.2	64978	66159.3	66311	65488	66240.2	67754	62875.6	68119.7	67421.9	68004.4	66903.3	64661.3	67566.3	67100.2	65853.5	63741.5	69201.2	66784.2	65882.8	65266.7	68585.4	73476.5	70358.5	72738.6
492	63238.2	64357.9	66677.1	62941.1	68239.3	64201.3	67275	63003.4	67602.7	70233.3	71736.7	67845.4	71613.6	67479.2	66847.9	65089.7	69649.9	67204.7	66743.8	64188.2	66064.4	65514.9	66244.8	66129.5	66177.3	68613	64977.9	68594.2	67273.2	70011.2	73709.4	64928.8	69686.3	69767.6	69451.6	69253.9	66156.4	70263.1	68082.6	66395.1	65006.9	69601.9	68864.3	68921.7	66611.7	70039.7	74278.2	73242.5	74353.2
493	65982.9	67725.5	67575.6	64673.8	69436.3	64765.1	66021.1	65567.2	68728.8	71503.1	72023.4	68120.2	70944.5	69438	67325.7	65988.9	68756.9	66882.6	66298.6	65237.2	66937	65860.9	66835.7	66685.5	65668.7	66510.8	66311.9	69792.8	68449.5	71529	72718.4	67982.7	69215.2	68923.2	70137.3	67736.6	67272.7	68178.9	67999.9	67373.7	65609.7	72769.3	70787.7	70593.4	68486.2	70459.6	75516.9	72521.3	74694.7
494	68071.1	70430.3	70130.8	66020.1	70797.2	67097.4	68012.7	65337.1	68802.2	71124.2	73442.3	68802.8	72451.5	69118.8	68864.8	67810.2	71668.9	69315.1	68882.6	66890.8	67905.5	68543.1	67557.9	68459.8	67751	67008.2	67900.8	70274.7	69510.5	72644.1	74553.5	68296.3	70807.9	69737.7	71381.2	68428.6	69023.6	69106.7	69035.4	67846.3	66451.2	72598.1	71679.9	71556.7	69299.9	70643.5	74099.3	73972.6	74643.2
495	64558.5	65979.9	67131.6	65013.7	68129.8	65224.4	67035.8	64613.8	67190	72298.4	72637.6	68071.5	71174.5	68178.9	66141.1	66313.8	69674.2	67807.8	67837.5	65028.2	67130.7	68191.5	67575.5	66787.4	65790.5	66438	65269.5	68565.2	66907.8	69502.1	71388.7	67355.6	68736.4	69209.2	69481.2	67841.5	67291.1	69468.6	67710.6	65735.8	65242.6	70566.9	69500.5	69732.2	66934.4	68089.6	72870.8	73131.3	72103.9
496	65968.2	68046.5	69502.7	67238	71098.8	67837	67666.8	67317.7	70666.9	70979.9	73269	70139	72002.6	69926.3	68600.8	68614.3	71974.7	68980.3	68882.4	67098.3	67898.7	69420.4	68631.6	67238.2	67137.9	69107	67691.3	70636.1	69777.8	72599.2	75956.2	70481.1	71446.2	70271.4	69929.2	69135.6	67515.2	70725.5	70990.4	68135	66035.5	71102.4	70424.1	70252.1	68605.3	71236.3	75976.5	73902	75693.9
497	65806.7	67340.7	66766.5	64723.4	68518.5	66116.5	66610.8	63471.9	68608.8	69146.2	70975.1	68571.5	70066.1	67801.7	67162.1	66055.9	68633	66017.7	66846	64101	66315.9	66742.2	67106.8	66507.8	65107.5	65739.6	66002.7	67195.4	67581.2	69515.2	72439.9	67410.9	67898.5	67778.5	70012.5	66388.1	65192.4	67810.4	67599.1	66173	64222.9	69876.9	67842.6	68883.3	66903.6	69083.8	74058.6	72347.5	73932.6
498	63389.9	65320.5	64492.7	62227.3	66712.4	64353.4	65588.7	63652.4	68168.6	68943.7	70479.5	66658.4	68324	65413.6	63346.2	63663.5	67610.5	63897.7	64976.9	60973.2	65826.4	66222	67050.5	65789.9	65040.9	66227.2	64911.7	66783.2	67207.4	68076.9	71595.3	67131.6	68211.4	67928.6	69269	65354.1	64950.7	66124.4	65697.7	64920.5	61952.3	68946.5	67513	65721.4	65131.2	68138.8	72612.9	70692.1	73216.1
499	66261.3	67871.4	67396.5	65475.5	70226.8	66224	68617.7	65729	70648.1	71098.5	74010.7	70675.6	71042.4	67732.5	65945.5	66728.5	70178.8	67174.5	66847.5	64782.1	66809.6	68243.4	67507.3	67794.3	66606.2	68662.2	66514.3	69583.1	70071.1	71990.3	76641.6	70461.6	70939.5	69163.5	71730.2	68961.5	66036.2	68890.6	68067.3	66649.6	63760.1	69744.7	67519.8	69079.8	66631.9	69714.9	74273.5	72607	74313.7
500	69400.5	71887.8	72027.2	70149.6	72173.7	69363.9	71702.1	68580.6	74062.3	76030.5	76853.9	72591.8	74976	70954.3	70700.9	71184.1	74990.7	71180.7	71487.1	69257.5	71309	72705.9	72328.4	70866.5	70868.6	72224.1	70583.7	72473.6	72163.3	75386.5	79903.4	73788.4	74302.5	74118.4	75249.1	73137.8	69750.8	72257.4	71928.7	70611.8	68178.3	73366.4	72327.6	73173.4	69775.8	73956.3	79309.7	76968.8	78041.9
501	67618.1	65761.4	67994.9	65616.2	69977.2	66332.4	66738.8	65782.5	68593.9	70096.4	72431.8	68862.5	69406	68339.8	65676.1	66750.7	69682.8	67056.7	67688.9	66447.7	66447.1	68799.3	66713.5	66834.1	66888	68246.6	63858.1	66251.4	67115.6	69278.8	72515.6	68380.5	70707.7	68291.1	69593.1	65227.5	64794.7	65112.7	65414.1	64648.9	63331.9	67540.6	67570.7	67874.5	65658.7	67390.4	73599.8	71313	72177.4
502	66241	64736.6	67618.8	64564.9	67790.3	65236.8	66969.1	64251.5	69746.5	71281.5	72652.8	67635.8	69875.8	65851	65485.9	65184.3	68035.6	65002.6	64567.2	64654.4	66761.1	66033.8	65468.6	62486.9	62870.2	64927.2	63514.9	65402.2	66881.1	70728.9	73668.4	68255.9	69088	68862.7	69950.9	66410.7	66005.8	69054.3	67203.4	65078.3	64431.2	68674.8	68389.9	66664.8	66909.3	70004	74617.5	72787.2	73954.4
503	73981.9	74089.1	74018.3	71151.6	76875.4	68816.2	74049.6	71289.6	76804	76714.1	78615.8	74310.4	77206.8	75012.4	72988.6	73372.7	75494.1	73075.5	72506.4	72990.7	74345.8	74423.1	73866.9	72483.7	73046	74226.9	74332.9	75341.9	75101.7	77917.8	79684.3	74641.2	76231.7	75552.4	77299.2	73718.7	73044.3	74382	74583.3	72995.2	71471.4	76505.1	76309.9	76429.6	74107.7	75640.8	81436.6	78251.6	80000.7
504	65662.7	67422.4	66579.2	64375.6	69488.3	62205.5	64447.7	61747.4	68317.7	70419.1	72602.9	66993.7	72369.9	67585.6	66126.7	65654.2	66737.8	65259.3	63503.8	66308.6	66265.7	63893.7	65653.9	63850.5	64741.4	65663.3	65804.9	68832.1	68839.8	70601.7	74334	69104.4	70268.4	70552.7	71926	68970	66325.2	68381.1	68510	65700.5	64823.5	68631.3	68628.2	68647.9	65373.7	69470.2	75370.9	72933	73848.7
505	66880.8	69442.3	70058.6	67678	71881.2	64572.2	66768.3	63397.4	71186.1	73368.1	75097.1	68905.1	71837.5	69785.9	67410.5	67362.5	68441.8	67100.3	66078.7	68710.9	70592.8	67503.2	67287.7	66347.2	65594.4	66856.2	67297.2	71751.9	71140.3	72326.1	76685.8	71556	73034.3	72229.3	74273.8	71796	69582.4	71094.1	70956.9	69976.9	66488	73423.1	72374	71723.3	68880.7	72138.5	79303.6	75009.9	77180
506	69756.2	71275.7	67967.3	66412	69378.9	66705	69853.6	66102.8	72126.3	73622.5	74107.8	70754.3	73295.3	71135.6	67630.8	67899.1	71185.4	68329.8	67354	67419.6	69540.6	69234.6	68924.6	68864.1	67021.9	69167	69451.1	71019.6	71126.3	72679.9	78093.4	72134.9	71808.6	72838	75472.7	72076.8	69158.4	71162.7	71274	69826.9	66380.4	72901.2	71466.8	70432.6	68591.4	72802.2	78582.2	75601.7	76663
507	70157.4	71982.7	68538.7	66115.7	72794.3	68939.3	70188	68170.6	72058.3	74060.7	74715.5	71817.8	73114.5	70624.7	68711.6	69206.5	74216.6	70137.6	70112.2	67467.6	69378.4	69177.5	70463.8	70171.6	68768.1	70022.2	68670.2	70885.3	70194.5	73309.7	77605.4	70481.4	71173.7	70876.6	74386.3	71813.2	67273.4	69741	70361.6	68106.4	65990.9	71446.2	70906.7	70307.5	67929.8	70936.3	76957.5	72925.9	75758.4
508	70175.8	69789.5	68736	67169.4	70649.5	68270.6	69430.3	67766.1	71321.1	73088.4	74828.8	71820.2	71343.3	69924.3	67678.5	67975.7	73735.5	70100.6	70037.3	66419.4	68353.9	71494.4	69449.8	70060.5	68174.4	69787.9	68511.1	69995.7	69498.8	72792.7	76785.5	70831.6	71312.3	70808	72631	70291.4	67881.2	70390.5	68891.9	68003.7	66583.3	69977	69823.4	68941.9	67219.7	70774.6	75660.5	73038.3	75431.5
509	68139.3	70328.7	69832.4	66859	71552.8	68004.2	68889	67292.8	69639.9	72401.5	71388.4	69394.4	71668.8	67285.9	67367	67622	70543.6	69082.7	70783.2	66478.1	68675.6	70281.1	66740.7	68304.5	67418.8	68760.8	68561.9	69019.6	69252.6	70675.2	74806.8	70425.6	71511.3	71316.6	72018.2	68831.4	68058.5	70975.3	69994.1	67329.3	64926.2	70275.4	69094.6	68460.7	67375.8	71608.9	75905.2	72309.2	74559.8
510	71122.4	70741.9	69553	67603.9	70773.6	68695.5	67705	66537	69614.3	74214.5	75135	71943.4	73640.2	67885	67590.4	68787.3	71916.7	69108.1	70975.6	67558.8	69363.5	72037.2	68736.4	69079.1	68833	69948.2	67870.2	70276.9	69327.1	71133.1	75961	69736.7	70890.3	70285.3	72176.2	68325	67264.4	70536.6	69232.9	67955.7	66239.1	70954.9	69382.8	69512.1	69501	70150.1	76106.7	72888.1	74205.9
511	71388.7	70824.8	70575.4	67065.3	71236.1	69856.4	69451.3	68595.8	70766.7	74053.2	73620.4	72800.2	72886.8	67710.5	66913.6	67904.8	71701.8	69737.7	69426.8	68190	67808.8	70154.8	68790.6	69203.7	66899.7	68372.6	66625.3	69503.9	68821.7	71889.4	76055.8	70160	71827.4	71324.7	73014	69388.4	66880.8	70616.1	70677.3	68021.4	67514.4	70933.1	68122.4	69202.8	68594.7	71428.3	75330.4	72423.4	74238.4
512	67377.6	68270.5	66775.7	64057.9	69289.8	65155.4	66744.1	64105.8	67675.8	71374.4	71880.7	69520.8	70229.3	66540.1	65358.2	65807.2	69457.1	67251.1	67400.2	65799.2	66095.1	67956.2	66257.9	66553.3	66082.6	67378.4	66904.4	68986.6	67734.8	69339.3	73862	68782.8	68611.5	68386.4	69472.3	65024.8	65838.6	66854.4	66459	65268.4	64017	67858.2	66780	67712.5	66614.9	68195.6	73415.7	70885.8	71875.8
513	68224.1	65219.7	68175.1	63360	66839.4	64650.1	66552.6	64169.8	67476.7	70677.8	71890.3	68539.2	69579	66254.4	65137.7	66054.9	68648.6	67140.6	67585.8	64214.4	65761.3	66215.4	65109.2	65162.6	65465.9	67351	64500.8	67723.9	67207.5	69925.6	73192.3	67967.3	69286.7	68358.1	69237.9	66278	62931.8	63909.5	65517.5	64993.5	63056.5	64737.3	63802.1	65313.7	65732.9	65660.9	69603.9	66690.6	67524.8
514	69937.5	67090	69944.2	64226	66874.8	65930.4	66501.3	66274.7	67371.7	73235.2	72282.9	70506.6	71385.9	68959.5	66522.7	67532.5	70517.4	68096	67285.6	67303.8	66914.7	67736.2	64542.3	66158.3	63910.3	67493.1	64326.4	66061.7	66435.8	70478.3	73691.4	69721.5	68915.8	66833.6	68355.2	65508.8	63271.4	66132.2	65773.9	64795.4	61985.9	67483.4	65669.2	66001.6	66544.8	66050	71381.6	68315.3	69265.1
515	67987.4	67149.2	68572	64429	69903.3	67045.5	67367.9	67423.4	69389.1	73293	73311.6	70747.4	71095.9	67648.5	65889.6	66144.4	70039.4	68824.8	68163	67964.4	66567.1	69316	67257.5	67266.7	65940.6	69080.5	64851	68528.7	68948.4	70456.4	74117.6	69289	70720.8	69050.8	70686.7	66814	65051.4	66131.8	66208.5	64574.8	64521.9	68203.8	65014.3	66225.8	66595	65280.7	70870.4	69592.8	69420.3
516	67486.8	69840.7	67752.8	64580.6	69190.6	64633.5	65265.7	63783.9	68453.7	71728.7	73708.2	69642.2	71650.9	67922.6	67251.1	66980.4	69216.1	67356.6	66601.4	66553.2	67483	65101.7	65494.1	64102	65439	66814.8	65111.6	68061.9	68187.1	68785.2	73856	68283.8	69024	69673.1	71320.9	67251.4	65654.2	67629.1	68178	64101.4	64553.2	69002.8	64876.7	66487.7	66672.7	68579.7	74042	70985.8	72639.4
517	66674.1	64746.7	66817.1	64853.1	68457.8	66337.4	65672.6	62442.9	65266.3	68969	71885.3	68766.4	69549.7	65949.7	63950.9	64894.6	69742.5	66691.8	67153.1	64571.5	64146	65393.9	64508.8	66846.5	62630.8	66336.3	64560.5	67018.8	65902.6	66938	71245.8	65611.4	67370.9	66566.7	69168	66749.7	61994.5	63701.9	62733.9	61621.7	61137.5	64794.6	62747.5	65154.5	64738.4	63696.5	69851.5	68050.7	69128.8
518	67534.4	67162.9	69143.1	66507.7	70619.2	66609.1	68307.1	65995.3	67089.4	70736.8	72174.6	69778.6	72152.2	67381.7	65341.9	67602.3	70622.8	68817.7	69847.2	68683	67283.3	68062.1	67450.3	68268.2	66932.1	70211.1	68058.2	68892.2	68427.5	68398.5	74108.9	66803.6	69904.9	69692.5	71093.3	69343.1	63574.2	65105.3	65200.7	63001.6	62778	67699.6	65847.6	66421.5	66106.5	68018.8	74547	72398.2	73026.4
519	65811.8	67018.4	67854.4	63587.3	66967.9	64790.6	66177.6	65515.5	67686.5	70640.5	72109.9	68212.8	70859.3	67509.7	64108.3	64937.1	68712.8	66763.6	67495.3	67164.9	66681.6	65672.3	63659.2	62757.2	63999.9	65601.3	65588.6	64060.6	64141.8	67338.3	72704.5	67397.9	66628.8	66461.7	66309.3	64487	63774.8	63686.3	63970.3	62857.3	62069.3	67252.4	65659.6	67199	66216.8	64556.4	70851.4	69658.4	69306.4
520	67457.1	66330.1	70287.3	65362.5	65961.2	65369.6	65925.5	63214.9	66763.7	71795.6	71905.6	69191.2	70257.4	67277.4	64393.3	67115.4	69349	66268.3	68322.2	65493.7	65145	66063.9	61114.1	63242.4	65257.4	64540.1	62479.9	64199.9	64519.8	67286.2	71380.9	67215	66197.7	64904	64554	61963	61965.1	63415.1	61245.7	61978.5	60703	64504.5	64728.1	64174	63788.4	63943.7	71449.1	66577.2	67816.1
521	64881.4	66186.3	69298.8	62651.8	66636.3	64785.4	66127.4	64070.8	66135.3	69551.1	70489.9	67390.4	67758.7	65884.4	64279.8	65059.3	67788.7	65841.8	68578.8	65443.6	65789.4	65977.8	60439.9	62779.9	63710.5	64503.1	63531.2	65212.8	64276	66649.1	70414.8	66958	65646.1	65485.1	66222.2	61026.2	61750.4	61671.8	61519.4	60936.7	60249.4	63695.6	63581.1	62390.9	64293.4	62124.5	68934.1	65620.8	68017.1
522	66376.5	66746.2	68188.6	63005.5	68677.7	66276.5	66640.5	66509.2	67029.4	69519.9	71154.9	69451.8	68518.4	66805.5	64174.3	66997.3	68201.8	67752.9	68167.1	65027.3	66307.5	67330.6	63539.3	66086.2	65730.2	64973.6	62692.4	65125.7	64489.4	66463.3	68647.6	63342.4	66786.1	64889.8	65535.9	63282.5	61741	62743.6	63747.1	62833.8	63335.8	65677.2	66717	65749.8	65849	63809	70129	68165.7	71489.3
523	65235.3	65886.8	68813.7	61827.8	65505.2	64032.2	66356.3	65853.3	67320.2	67775	68059.3	66036.3	68802.7	65366.6	63354.3	64137.7	65859.4	64333.7	65756.4	64831.6	64467	63633.2	60934.9	62084.9	64154.1	62043.1	62439.3	64471.6	63413.4	65539.7	67782.6	65454.9	65746.2	64475.1	65994.2	61422.6	60134.6	61761.3	62658.8	60635.2	60590.7	63602.8	63217	64425	63577.5	61405.7	66308.7	65573.5	66903.2
524	65819.4	64962.4	69049.8	61282	63499.7	61388.2	64439.5	61255.8	67229.8	67350	68558.6	65742.6	68687.6	64431.5	61575	63373.1	63605.2	62459	65561	63542.1	65807.6	63629.7	62546.2	61441.4	62740.2	62363.3	61607.6	65600	66104.5	65126.4	67411.6	63751.7	66695.2	65943.7	66897.1	64068.8	59866.2	61217.4	61753.9	60468.4	58706.3	62989.8	63216.9	64534.4	63985.1	62762.9	66006	64972.9	67434.2
525	69764.6	68536.7	68434	64318.1	68084.7	64281.6	64685.3	66061	68199.1	69759.6	71347.7	68974.8	70608.9	67186.9	64839.5	67058.4	67299.3	67238.3	68837.2	66439	68210	65840.4	67064.3	64373	65996.6	65553.4	65017.9	68847.7	68187.8	69129.7	70312.1	67368.2	68708.5	67554.8	69215.6	65160.7	63068.1	63389.7	64447.7	64338.8	63041.7	65751.5	65332.9	68004.6	68084.6	63462.1	68781.7	68401.6	68196.2
526	66232	63460.4	65645.4	60773.9	65005.1	62754.3	64290.1	62235.7	65597.2	67297.9	69116.7	67381.1	67531.3	65358.9	63072.8	64097.1	66233	65000.8	66173.4	63322.2	64501.7	64155.2	63923.4	65587.3	64079.2	63990.9	63289.3	65374.7	66028	67878.5	69213.8	65252.4	67232.6	66149.1	67222.7	64749.6	61863.3	63226.1	62444.2	63138	61882.8	64108.7	63438.6	64553.9	62473.9	62421.3	67501.8	66045.8	66860
527	65670.4	64810	67304.9	63023.6	66556.3	61196	65414.2	62640.5	67801.5	68656.5	69081.1	68568.6	70419.9	67528.1	64899.1	63919.8	66707.3	67872.6	68924.4	65843.9	65797.7	64178.6	64887	64488.7	66058.1	65696.1	65798.2	67876.7	66958.2	69452.1	72244.7	66275.7	68688.9	67847.4	67891.5	65057.6	64512.3	64232.5	63980.7	63466.8	63161.2	65168.7	64769.1	66501.6	65338.5	65277.4	69913.1	67352.4	68203
528	66639.8	65155	65286.8	60456.7	63720.9	61472.2	63558.4	62187.1	65688.3	68941.5	68597.6	66834.8	67538.8	63370.9	61175	63037.3	64590.9	64561.6	65993	65918.9	64989	62732	63297.4	62675.5	63411.5	65468	62549.9	65972.5	65110.6	65894.5	70436.4	65697.3	68131.5	67004.1	67142.7	64892.4	60031.7	61863.9	63058.1	61611.3	61519.6	64208.9	62692	65693.2	64058.8	63659.6	70112.4	65656.8	67124.9
529	68169.4	70002.6	69071.8	66067.2	69642	65511.4	65580.9	65434.5	67858.8	71064.1	71929.9	70987.4	72103.3	69344	66988.5	66573	66749.2	65966.3	67903.4	65308	66537.2	64095.6	64998.6	66066.8	66543.8	67460.2	64947	66192.8	66604.8	68602.1	73229.2	66806.4	68705.1	67090.2	67134.8	65752.4	63460	63094.5	61907.8	67131.4	66523.1	69292.8	70405.9	68394	69274	68522.6	76617.4	72128.4	72896.5
530	65362.8	64005.6	66549	63573.4	67450.4	63759.4	64746.4	62673	66391.6	66978.8	70260.2	67674.2	68602.8	66240.8	62107.3	63590.4	65474.9	64826.1	65846.3	65668.1	66921.2	63206.1	63332.3	64711.6	64952.2	63912	64371.7	66340.7	65869.4	67343.2	72141.2	66359.6	71168.4	68696.6	68828.8	66447.8	64877.7	66503.3	63920.1	64516.8	62612.5	67947	64489	65980.3	64920.5	61101.6	70041.1	69223.1	66553.4
531	70088.3	68279.4	69516.8	64580	70742.2	65135.2	65905.5	64754.8	68400	69304	70543	69255.6	70229.3	67053.4	64509.8	67261.8	66196.7	65928.9	66819.6	66229.2	66591.3	62609	65277.8	64522	65297.4	64289.9	65080.4	68493.3	67194.9	70346.2	72420.4	68852.9	69470.4	68705	69020.5	66752.8	64766.9	66376.6	65753.7	65809.8	63799.8	68531.2	66803.9	67165.7	65175.3	64263	69079.6	69089.9	66460.3
532	67339.1	65276.4	65922.5	63839.7	68366.7	66263	65481.4	65254.4	65977.3	69487	69983.6	68915.9	69959.3	66077.4	63168.2	64846.7	67096.6	67053.8	67937.7	66897.5	67394.8	64797.6	65010	64839.9	66439	66624	62788.7	68146.5	65911.7	68656.9	69734.8	65679.4	69100.1	66139.5	65805.6	64725	62606.4	64342.6	62733.4	64344.6	62359.7	66629	65004.5	66693.5	65910.1	62691.3	66448.3	66597.1	63839.6
533	70012.1	67935.3	69092.6	67570.2	71417.7	69419.7	69149.2	68963.7	70757	73171.1	72817.2	72236.7	72148.7	69469.4	66955.7	69235.3	70546.9	69795.2	72120.7	70081.4	71721.8	68517.1	68934.9	67953.4	69276.5	70211	67405	71173.2	69865.4	70362	73374.5	69923.3	71946.3	69965.5	70425.3	68076.5	67584.4	68178.5	67375.4	67906.1	66032.6	69590.2	67565.5	70110	69191.8	64578.6	70831.6	72512.4	69253.5
534	69289.2	66936.5	68188.1	64963.2	69296.7	68121.2	67322.1	66675.1	68587.5	69850.8	71245.2	70111.1	70575.5	66261.7	63848.3	66419.6	69283.9	68989.8	67955.8	66606	67790.7	66069.6	65302.6	66121.6	66317.9	65855.6	64782.8	69343.8	67358.4	69607.4	73512.6	68159.6	70200.7	67110.2	67740.1	66332.4	65757.1	66201.4	65155.2	66029.2	63236.8	66880.6	64435.8	68955.7	67406.6	65123.5	68357	69910.3	66390.2
535	66512.9	67052.3	66435.1	62457.9	65498.9	68312.3	67867.3	66138.8	66528.7	71849.1	71188.1	70890.4	70761.7	68898.9	66678.8	66182.7	69313.8	68731.8	69723.6	67597.9	67894.8	67264	66720	69714.7	69184	67478.9	65206.6	68726.1	67569.8	71056.9	72138.5	67357	69988.8	66103.4	69778.4	66199.4	62739.1	63839.3	64937	63785.5	62410.8	65054.3	65648	69159.6	68473.4	66416.4	71044	69823.5	70094.6
536	62747.3	60810.7	62452.7	56045.6	63340.1	64199.2	64308.4	62956.8	62349.7	66922.9	67381.9	65583.7	68272	64636.6	63859.4	61234.7	66420.4	65452.3	65987.7	64136.1	62756.5	62861.1	63975.9	65079.7	65132.3	62511.9	62300.2	65234.3	65280	66996.9	66412.1	63567.4	64838.3	62959.4	64497.4	62274.1	60660.3	61671.3	61937.5	60559.3	59752.6	63023.6	64915.7	65790.4	64212.8	63539.8	69230.3	66629.8	68728.2
537	65571.1	63699.3	65107.7	61473.4	63842.5	63371.2	64952.3	64797.9	66138.1	68184.2	69199.3	66969.9	68870.5	65818.6	63794.3	63354.4	65111.7	66020.9	68175.4	66658.6	65167.8	65289.1	66826.8	67744.7	67003.4	66315.6	64400.4	66837.3	67016.3	67344.4	67871.3	63970.9	67997.7	66809.7	66143.9	65371.4	62362.2	61999.8	63457.1	62026.5	63539.9	66184.8	66080.9	66397.3	68607.1	66812.3	68718.7	67384.4	69815.2
538	67178	65925.4	65889.4	62215.6	67346.2	69101.1	70421.8	67539.5	68730.9	72488.5	72218	70952.7	72887.5	68517.8	66603.3	66364	69791.6	70121.1	70419.2	68700.6	68038.4	68456.9	69909.1	69953.6	70277	69748	66927.3	69433	69217.2	69460.7	70108.1	66082.7	69754.5	69451.2	67495.4	65581.7	63805.4	62259.5	64042.5	64599.7	65621.9	65353.8	66026.6	67407.8	69478.3	64799.7	68475.2	68422	68976.4
539	68068.8	67884.4	66146.8	63705.6	67355	67883.9	69048.7	67858.5	70206.5	72002.4	70835.5	69533.7	71381.2	68812.5	66516.2	64607.9	69404.6	68931.8	70043.3	68450.5	69162	68950.4	70292.7	69057.1	68737.4	67266.9	65207.8	67646.4	68901.1	70385.2	70052.8	66185.6	68406.1	67170.8	66044.1	65510.7	63713.7	64618.4	64315.7	64701.8	61733.8	67576.4	67629.8	67211.1	68335.6	66674.4	70872.2	70194	71867.9
540	67292	67173.5	66455.2	63190.3	67905.6	65982.7	67545.1	66652.6	68609.6	70825.6	72570.5	70334.2	70897.3	67231.6	64608.6	65666	70057.6	69202.3	69816.7	67877.3	67492.3	68432.2	67910.5	66733.8	66260.1	68398.7	62710.2	67429.1	68356.6	68657.2	70904.9	66983	68394.1	68159.4	66694.3	64403.7	60260.2	61348.4	63165.1	62825	61414.3	63245	63212.4	65702.8	67057.2	63948.2	69339.7	68542.7	68860.8
541	67316.9	67413.4	65333	64752.3	66889.6	66801.5	66577.9	63302.1	66105.6	68636.3	70209.6	68609.9	70040.8	67121.4	62762.7	64501.6	65758	66786.1	68351.4	66279.5	66820.5	67963.5	66893.7	68139.7	66433.8	67110.2	64390.4	68632	69039.5	69021.4	70999.3	68253.7	70169.1	67832.6	68599.4	66418	62929.5	61718.4	62719.3	62875.3	61354.6	63285.1	63359	66027.4	67500.9	64113.3	70721.4	68038.7	68023.1
542	70436.3	72012	70484.3	67034.4	72570	69850.4	70291.7	66372.7	68517.3	68501.2	69929.2	69068.7	71275.3	67097.5	64438.7	66737.3	70442.3	67206.1	69286	70752.3	70414.5	69849.2	67854.8	70211.7	68460.6	69381.3	66878	69459.9	70234	70424.5	72619.7	67970.2	70999	69649.5	70665.8	67764.2	65781.4	66799.5	65656.7	66178	64679.6	68087.5	68053.7	66721.5	67621.7	67426.1	73736.6	70852.2	71166.5
543	68565.2	68309.6	67434.7	66243.9	68891.6	68575.1	67616.1	64638.5	68401.1	72422	72547.5	71770.5	72121.3	65655	64588.9	66482.9	71067.4	67519.8	69569.7	65861.2	67056.4	67068.5	67421.3	68978.9	66503.1	67829.3	64271.3	68185.8	70192.4	70465.1	74413.1	68333.9	67936.6	68885.3	70393.1	68368	63803.6	64115.7	66028	64874.4	63210.1	64361.1	63274.3	63886.8	66127.6	65183.6	69596.5	69872.4	70647
544	68706.9	67807.6	66604.5	64079.5	68497.1	65889.1	67751	66500.8	70865.3	73946.2	73920.8	71612.8	74047.1	69345.7	66064.9	68225.9	71845.3	68878.8	69936.1	68826.3	69925	68007.4	68683.5	67646.6	68213.3	69389.9	65571.8	69752.7	71247.5	70600.5	75091.4	71365.3	71077.5	70495.3	71475.2	69202.4	64902.1	65951.6	64751.2	66755.5	64434.1	67120.7	66260.1	67934.1	69619.4	66174.7	71612.2	69552.2	70485.4
545	65815.1	67227.5	64388.1	61734.2	66451.1	65560.1	62989.1	64154.9	66317.7	68438.6	69065.5	68400.6	67765.2	61941.6	60629.4	62608.1	66844	64506.3	65554.3	63671.9	66765.5	64152.2	64091.1	64253.8	64033.3	64047.6	61594	65574.3	65620.4	65889.8	69785.9	65335.2	65845.1	65526.2	66539.7	63193.5	64434.7	63305.9	62051.6	63222.1	62494	66369.5	67723.7	65814	66223.5	65199	72181.1	69532.5	71079.7
546	66520.6	68327.3	66305	63964.4	66718	65581.9	65681.6	66712.6	68541.4	71595.1	70430.8	68457.7	68907.8	67902	64980.9	64462.4	67851.6	67180.9	69569	66507.4	68417.9	67139	67660.8	66240.3	66649	67177.2	63899.4	67564.8	67457.6	68989.9	71089.4	67504.3	67513.3	65985.2	65473.2	63434.3	64986.5	64369.3	64927.5	64060.9	62595	65592.6	67449.9	68963.4	67957.9	65579.4	71866.7	68242.9	70083.7
547	68027.8	68127.6	66932	65146.1	68347.4	66654.2	65364	65921.9	67274.9	71043.7	70017.6	69690.5	70439.9	66198.5	65026.9	66322.3	69270.7	68019.9	68359.2	67316.5	68239.7	66659.5	65638.1	65018.6	65861.3	64647.6	63707.1	67689.4	67497.5	68691.1	71058.8	66361	66844.4	66520	67054.4	63116.1	64062.2	64898.2	64805.6	64786.6	62769.8	63473.7	67115.7	66550.4	66786.2	66510.7	72638.3	69986	71172.7
548	65891.6	66936.9	66816.6	62117.9	67280.8	66844.8	64720.9	65534.6	66679.3	70164	71563.3	69381.1	70330.5	65785.8	64151.5	63024.5	68694.4	68271.6	68132.2	68109.4	66884.9	66460.4	63282.8	64533.2	64047.3	65245.8	62497.6	66908.6	67074.7	67503	72850.3	66600.3	67650.5	66404.8	66109.7	60046.3	61260.9	63013	62832.2	61237.3	62152.5	62814.1	64347.6	65822.2	67659.6	64468.6	70808.6	68311.6	68342.7
549	75063	77617.5	75877.8	74467.7	78776.3	76527.7	78372.9	77806	80714.9	79299.2	81673.6	78751	79934.8	79177.5	76567.9	77816.6	80434.4	79323.1	81249.5	75988.7	77242.7	78620.6	79186.8	77438.7	78094.7	77301.9	77244.2	78872.7	77884.1	79487.7	81661.9	78249.1	79635.5	79495.3	81317.8	78082.5	74071.1	78217.6	78997.9	77725.8	74471.6	79712	77922.2	77804.8	77052.5	77329.4	84023.6	79542.1	82306.3
550	74580.2	76822.3	75507.7	73713.5	77575.3	75919.8	78249.6	76949.3	80163	79855.8	83154.4	77663.3	80368	79312.6	76894	77433.1	80437.6	80779.9	80965.2	76164.9	76833.2	77276.4	78287.5	75489.1	78325.5	77782.2	77226.5	77531.9	75672.6	78470.5	81309.2	77589.8	79553.8	78736.1	80505.8	77622.9	74623.2	78121.1	78344.8	77717	73621.5	78620.9	78807.9	78369.9	77124.1	77801.8	83990.2	81158.1	82891.2
551	76381.1	80158.9	77370.6	75843.5	78451.3	76367.5	78826.8	77895.4	80574.2	81264.6	81499.8	78982.5	80176.5	79513.1	77821.4	78833.5	82296.4	81174.3	81644.2	78420.1	78450.9	79779.1	80013.9	79322.8	79420	79125.3	78038.7	79742.2	77986	80871.1	82548.1	78460.9	81081.9	79920.2	82923.8	81052	76738.2	78936.8	80857.4	79527.5	76983	82595.5	80666.5	80937.9	78989.4	80307.4	86162.9	82505.3	85728.3
552	72873	73556.1	73172.5	70269.3	74562.5	72532	74728.6	71667.1	76149.2	77417.7	79378.4	76476.7	77673.4	74974.8	74164.3	76042.4	79646.3	78130.8	78192.1	73796.2	73874.6	76339.6	74785.4	75576.4	76654.8	76366.9	74872.5	76102.2	72944.1	76571.3	78477.2	74282.8	78530.6	77695.2	78956.7	75655.5	74185	75502.3	76839.7	75531.5	74504.3	79008.1	77542.1	77595.5	76378.1	76484.7	83553.9	80424.9	80644.6
553	74199.2	76070.3	79046.4	73447.6	77636.7	75694.4	77837	75091.1	78231.9	78868.2	81115	76330.6	79837.5	78630.5	75592	76818.1	80690.5	79761.6	80546.3	75310.3	75420.5	77374.9	78024.8	77236.6	78697.1	77359	75449.9	79033.1	76421	77500.7	75848.1	72747	75633.3	75879.9	77087.9	72273.5	75547.2	76330.8	78540.8	77719.1	75910.7	80006.6	79302.9	77619	77120.6	78425.2	84749.4	81276.9	82894.9
554	75633.3	77904.9	80313.4	76108	78455.2	75422.6	78924.2	76771.8	80686.3	80343.4	82262.9	78239.4	81681.4	81674.3	78874.1	78213.2	81187.4	81129	82517.6	77834.5	77967	79042	80538.9	78844.4	80096.7	79744.1	78781.3	82112.2	78089.5	78491.9	77577.4	74425.8	76759.2	76814.2	79000.8	75607.4	77451.3	80376.6	81798.1	81779	78476.6	83236.9	82619.1	82836.2	80542.7	81394	87030.3	84680.4	86082.9
555	73630.1	75202.9	78444.9	72143.7	75439.7	71024.8	76489.4	74519.4	76989.6	77407.3	78961.9	75803.5	77566.1	77075.5	74846.5	74874.7	79369.3	77306.9	78985.8	74143.6	75297.9	77542.1	77537.6	75722.1	74554.1	76736.3	74192.9	76656.5	74541.9	75999.2	73968.1	69278.5	73216.7	73226.1	76419.3	72591.4	75077.4	77479.8	78706.9	78717.9	74842.3	80271.6	78890.8	78809.7	77108.3	77861.3	84530.3	81004.7	83027.4
556	74422.6	76161.5	77155.2	73337.3	77780.7	74214.1	77114.1	74904.3	78774.3	76542.4	78098.1	74907.5	77524.8	76552.4	73599	74830	78044.9	77260.2	78935.9	73500.6	75628.3	77328.2	77456.5	76396.9	76441.7	75755.6	74709.7	77176.2	75290.8	75691.6	72456.3	70961	72774.5	72920.5	76022.5	71793.2	72931.9	75848.6	78463	77475.9	74772.2	80205.1	78327.8	77217.2	76096.4	77595.6	83813.9	81151.1	83681.5
557	75085.9	77368.4	78073.8	74020.7	78389.8	76489.7	78146.8	75806.8	79101.1	77028.6	79217.9	76046.3	79904	78015	75863.6	77973.9	82649.2	79925.7	80562.9	76791.8	78166.9	78531.7	79473.9	79191.1	78304.6	78046.5	76125.9	79083.5	76475.1	76940	75827	71122.2	76162.3	76326.4	77761.9	75119.2	75526.8	78655.2	80052.9	78877.7	75906.6	81656.8	79412.3	80449.3	78196.7	79095.7	86102.2	83135.4	85921.5
558	75069	75495.6	77487.1	72379.3	75961.9	73421.1	76268.2	73351.9	77171.3	78081.4	79211.4	74530.4	78618.7	78710.3	75628.5	75867.7	80032.3	77939.1	77527.3	75730.3	74483.1	76257.8	76959.6	76602.7	75983.1	75704.6	75238.2	77513.3	74338.8	77721.5	75436.7	70801.5	74045.8	73925.6	76351.7	72735.4	74706.5	77494.5	77436.6	77463.8	73891.2	79201.1	78619	78040	75794.1	78156.6	83920.4	79938.3	83389
559	79014.2	79792.3	80787.4	77119.1	80038	77273.3	82096.1	78221.2	82378.9	82149.8	84051.7	80071	81952.6	83860	80584.6	80609.2	83203.7	82081.3	83011.5	78962.1	78695.3	80478.1	80471.8	79586.1	80163.3	80175.9	78159.1	79783.5	78329.2	78908.9	78451.6	74533.5	77519.6	77736.6	80630.4	75950.8	77957.2	81708.3	82895.4	81699.2	78137.5	83211.1	83007.3	82129	79906.9	83442.2	89528.1	86487	89092.3
560	76216.1	77077.4	78017.8	75306.6	77295	75067.9	79225.2	75599.4	79083.9	79294.2	80353.3	75846.4	79006.7	79858.4	76238.3	76531.7	79935.4	77943	79277.2	76001	77576.7	79011.2	78937.4	77217.3	77779.9	77053.7	75624.7	78993.5	76387.9	78113.9	75130.1	71746.5	75403.1	75110.1	76786.2	74243.4	76826.2	79162.9	79662.8	78724.2	74737.6	81371.4	80008.2	77684.1	76301.7	80121.7	85742.4	83523	84594.5
561	76400.5	76941.9	78104.6	74961.6	77364.5	74432.2	77659.1	74155.5	78108.3	78527.1	80020.7	74493.3	78579.3	78358.5	75190.5	75950.1	79116.9	78097.7	78587	75923	76241.4	78382.8	78832	76258.1	77476.9	77844.5	75592.4	78224.3	75271.7	76448.2	74396.6	71994.8	75649.9	73966.8	76560.7	72871.1	76619.5	78253.4	78852.7	77800.1	74058.8	80082.5	79659	78717.1	75165.4	78629.2	82857.6	81694.6	82774.9
562	78934.5	79185.4	79252.6	75749.2	79131.6	75588.8	79711.4	76902.8	80450.1	80900	81692.4	77745.6	79681.7	80694.1	76898	77041.7	81299.9	79435.6	80110.2	78058	78788.2	81248	80106.3	78443.9	78611.5	79668.1	76453.1	79046.6	76790.6	80038.9	78472.1	73380.7	78219.9	76011.2	78676.1	75881.9	77263.2	79332.8	80268.7	80743.3	76226.8	82357.5	80671.5	79892.7	77255.1	79493.4	85737.1	83547.9	85127.8
563	73578.7	74801.8	74636.7	71080.9	74291.5	72255.3	75967.2	73298.4	75320.8	75862.9	76594.2	73661.8	75227.4	76624.4	73587.6	72983.8	76263.7	75224.8	74961.8	72157.8	72810.7	76564.5	76021.9	75208.1	74417.6	74731	71811.1	75315.4	72971.9	75349.7	74449.6	69930.6	72002.6	71385.1	74778.5	71961.5	73437.6	75287.1	74415	74655.5	72305	78119.8	75896.7	75921	74544.4	74975	81337.7	77873.9	78048.3
564	74519.5	74541.6	73405.2	70986.9	74913.7	72580.2	76317.8	73452	77136.1	75496.5	78349.7	75217.2	77842.6	78138.9	74086.2	73461.8	76903.6	75278.1	75452.6	72871.8	74033.7	75606.1	76596.8	74650.7	75250.6	75744.1	73662.6	77202.8	74115.8	75956.9	75326.5	72092	74520.4	74032	76076.9	72545.7	74138.3	76643.1	75956	76790.6	73358.7	78876.7	77911.1	75836.3	76147.8	76507.3	83258.1	80329.9	80922.3
565	75111.8	77447.3	75541.8	73633.6	77626.6	74417	77679.8	76321.6	79263.8	79009.1	79409.8	76464.1	77300.7	78712.1	75455.3	75864	79075.9	75977.8	77308	75516.8	76588.6	76207.9	77058.4	76839.5	76551.9	76812.1	74736.8	76395.9	76716	78588.8	78036.7	74586.3	74189	74393.6	78250	74670	75140	77307.8	78346.8	78373.7	73285.1	81302	79106.1	78050.4	75998.3	79251.7	84623.1	82684	83207.6
566	73583.7	76757.9	75738.2	73273.6	77122.3	74286.5	76556.4	74757.6	77239	78719.5	78935.7	75571.9	77940.4	77128	74716.9	72773.3	75816.3	75998.1	76904.6	73879.8	73787.4	75424.2	75267.7	75204.7	75250	77069.5	72255.1	76184.3	75841.2	77692.3	77157.2	72117.2	73036.7	72693.1	76111.4	73600.9	75123.6	75911.4	76112.4	76293	73868	79190.4	77066.8	76975.5	75390.2	77329.5	82217.4	80266.9	80591.8
567	74006.3	76423.3	75909.8	72326.7	77180	73602.3	76839.9	75880.2	77860.4	77943.8	77563.3	76838.4	75618	75604.4	72936.7	72581.3	75489.4	74015.5	75984	72287.7	73794.9	75594.5	75848.8	76979.3	74757	75569.7	73183	75234.8	75489.1	77478.7	75079.2	71052.3	71801.5	72039.1	73302.2	70970.5	74285.2	74713.8	74976.8	74481.4	71956.5	78576.7	76037.1	75993.2	73287.6	76112.7	81404.3	79009.6	79801.9
568	74523.7	76401.3	75363.9	73468.8	76947.6	75005.1	75114.8	74874.2	76430.1	76676.4	77932.1	76098.5	74870.2	76322.6	73494.9	72674.6	77273	73383.7	75186.5	72209.8	75033	77475.4	74657.7	76380.4	73268.9	73337.2	72592.1	76173.1	75807.9	78950	79308.7	74924.9	76693.9	75393.9	77421.7	75629.8	74377.1	74471.9	74800.5	74638.9	72776.2	78213.7	76321.2	76857.8	74631.5	75247.8	79744.3	78282.4	78863.7
569	74931.4	77974	77180.1	74373	78809.2	76042.7	77296.1	76542.6	77503	76607.9	78688.6	75377.8	78331.7	78675.2	74455.4	74375.7	78560.3	75953.5	78043	75404	76483.2	77993.3	76451.8	77305.9	75406.9	76895.2	74752.8	77500.5	77241.5	78589.2	80824.4	75747.5	76821.9	76967.2	77367.4	77651.7	75578.6	76459.4	76571	75401	74012.2	79168.3	77188.4	79639.7	77199.6	79729.4	83357.6	80661.6	81667
570	73519.1	76223.9	74702.4	71296.2	76834.4	73954	75909.4	74414.5	76260.3	76719.6	77886	75750.5	75992.5	78257.9	73677.6	73703.7	76868.6	73902	75495.4	71823.5	73040.6	75934.7	75430.1	76060.9	74914.8	74084.8	73908.4	75876.4	75635.3	76438.5	78539.4	74332	75991	76027.7	76769.6	76156.1	73821.9	74645.6	76114.4	73928.9	74143.4	77220.7	76248.4	77220.3	75336.6	76158.8	81431	77348.3	81837.2
571	71436.4	73875.6	71948.7	69692.8	75011.7	72447.8	72718.2	70935.8	72580	74512.3	76664.3	73066.7	74633.2	74309.1	71533.1	71120.3	75295.3	71576.2	74073.2	72223.9	71603.1	73739.1	71654.6	73398.1	72703.8	73236.9	72197.5	72566.1	72580	74564	75497.6	70983.7	73227.5	73758.6	74721.8	72469.4	71487.2	71240.4	72205.1	73305.1	71815.3	76966.6	75223.3	74851.8	75046.8	73542.6	79283.1	75802.3	78006.3
572	72585.3	75147	73433.3	71772.5	75895.7	73787.6	75632.3	71882.6	74072.9	74809.3	75733.8	73665.9	75545.3	74586.7	71949.4	71304.9	75441.9	73166.9	73838.5	71314.5	73091.5	75687	72567.3	75203.6	73559.2	72551.5	71886.8	70419	72531.4	74006.2	74891	73296.9	72802.5	72762.8	74213.7	72702.2	72923.8	72964.8	71367.4	73080.3	71613.5	76926.6	73323.2	74018.7	72536.8	73421.9	77424.6	76096.9	76366.2
573	72863.5	75058.2	73306	70991.4	76113.7	75508.3	76333.9	72776.6	74633.2	76586.5	76207.7	73062.9	76398.5	75720.2	72427.6	71577.2	76742	74021.2	74917.1	72795.4	73672.9	75230.9	73432.2	74861.7	74521.8	75202.7	73898.3	74116.2	74220.4	73536.4	74945.9	72399.5	75547.8	75799.8	76772.2	75353.3	75202.3	75296.5	74311.9	75054.2	73138.7	78425.1	76226	75331.2	75945.1	75593.6	82260.3	77665.5	79943.4
574	71953.5	72493.6	71536.4	68866.2	73768.8	72602.6	74790.4	72397.4	73129.2	75215.7	75662.3	72214.3	74267.9	74133.4	72126.6	72036.2	76263.7	72865.5	74036	68663.3	71333.6	73335.6	72727.4	74203.1	74000.9	74162.5	74042	74144.2	72921.7	73348.8	76011.3	72726.8	75844.5	75782.4	77266.7	74853.9	74118	75562.5	74899.8	73923.7	72104.3	76688	75308.8	74828.1	75130.4	74510.7	80927.9	77591	78882.9
575	74332.1	76124.7	75305.8	71576.3	76306.5	74358	76347.5	74371.5	74746.9	76834.4	78006	74902.7	77176.7	76411.2	74069.4	73402.2	78846.1	74679.9	75590.3	72381.4	73490.9	75950.1	73601.6	75768.2	75746.5	75926.2	76346.1	75858.1	75425.6	76776.1	78756.5	73806.5	77966.8	77639.9	79655.5	78072.7	75875.4	76989.9	76185.8	76765.6	74596.7	79121.2	78055.9	77339.7	77253.2	77148.4	82915.4	79694.2	81056.7
576	71497.5	72935.9	72377.2	71165.2	74504.1	72111.8	74087.3	71950.6	72915.4	75694.4	76775.6	73478	75778.9	75302.5	70979.2	72199.5	77738	74334	75170.2	70236.8	71277.2	73735.9	72812.3	74252.3	73768.2	74264.2	73490.7	74570.6	72764.9	74211.2	76688.7	71431.1	75432.9	76253.5	76310.9	74603.2	72144.6	75217.9	73841.5	73975.6	72166.5	76824.6	74733.8	73970.9	73768.6	75450.2	81224.3	76970.8	78510.7
577	74809.6	76833.6	75629.5	71975.2	76444.9	75462.2	77755.9	74508.1	77350	78317.3	79114.4	76103.6	78009.6	78566.8	75023.3	75358	79829.3	76604.4	76924.8	73066.9	73929.4	75222.6	75491.2	76160.1	76451.8	77086.3	76388.2	77420.4	76275.5	77594.3	80246.8	75514.7	78717	78683.9	78595.9	77818.8	76395.8	77581.3	76690.5	77907.4	74682.8	78693.6	77745.3	77541	77000.3	76761.2	84309.5	79186.1	81249.8
578	73441.2	74748	73477.2	70834.9	74073.6	74277.2	74920.1	73380.9	73633.5	75533.6	76563.7	74737	76788.9	76126.4	73071.2	73974.5	77946	74035.6	74462	71984	72535.2	72852.8	73515.2	74449.7	73137.4	74093.2	74113.9	74544.1	74011.1	75388.9	76686.3	73502.2	75143.9	75414.1	76371.8	75084.2	74286.3	76390.2	75160.2	75474	72124.1	76787.2	76054.2	74796.2	75447.5	75621.8	81785.6	77325.5	79055.5
579	76769.1	77236.4	75029	73648.1	76854.9	76393.2	77816.5	74118.7	76710.5	77965.1	78671.9	76486	79473.3	77706	75732.1	75718.4	81405.8	76813.1	75503.4	72571.4	75577.2	76706.4	75947.4	77363.1	77313.2	77541.5	76600.8	77773.2	75523.6	78752.8	80215.2	77514.9	78878.1	79944	80645	78269.7	76515.5	79373.6	77953.5	79205.3	75601	80014	78883.2	77486.4	76891.1	78693.9	84537.6	81167.8	82202.3
580	73682.6	76303.7	75265.8	72279.5	76718.9	75607.6	77383.1	73855.3	74228.6	76746.6	77912.2	74188	78408.9	76844.3	73167.5	74252.6	78882.7	75297.6	76285.9	74281.1	75707.1	77254.2	74616.6	74866.2	76073.1	75212.5	74818.5	76262.8	74645.5	76578.5	79389.5	74476.1	77539.8	77877.3	78412	74929	75519.8	76231.9	75280.4	75788.6	74020.6	77458.4	75504.3	75104.2	75490.2	75178.1	80190.7	77845.7	77972.5
581	72201.5	74437.4	74235.8	71529.7	75524	73673.9	75552.4	72296.7	72684.2	76565.2	77299.1	74077.2	77114	74742.5	71647.9	72598.6	76534.6	74788.4	76206.4	74347.2	75365	76100.3	74273	74295.5	74135.4	73368.7	72011.4	72900.5	72310.4	75081.3	76318.7	73091.6	74892.7	76167.4	77229.8	73659	74139.8	75379.8	74335	75841.5	74664.4	77577.2	76433	75264.7	74825.4	74761.8	79349.4	75908.9	77436.2
582	73223.1	74808.1	75656.7	73034.7	75790.4	74134.6	76560.6	73271.1	74106.5	77383.1	77780.3	74866.2	77951	75240.9	73155.2	72906.7	77369.9	74472.8	76319.8	74625.3	75001.9	75207.8	74141.4	74155.9	74722.9	74305.4	72833.3	73921.1	72698.8	74404.1	75348.6	74174.4	76522.5	77107.5	77639	75107.5	75271.6	76159.2	75462	76506	74322.5	79299.7	76860.5	75091.8	74852.7	75843.1	80488.5	76628	77695.8
583	72217.8	73952	73654	71054.7	75077.8	73546	74713.7	72344.9	72258.1	74715.8	75589.9	73201.1	75392.1	74732.5	71416.6	71552.5	76256.6	73206.6	73713.8	72451	73473.5	74303.7	72407.9	73596.4	72667.8	72934.5	70854.4	72197.6	71218.2	73742.9	74903	72595.3	74864.4	74829.6	76175.4	73270.3	72924	73379.7	74422	75954.8	72989.9	76522.3	74204.5	73115.6	74080.2	73635.9	78727.4	74709	76014.6
584	75495.4	77415.5	76023.1	73301.6	76736.3	76592.9	77398.1	73686.9	75460.8	78882.9	79407.9	75060	77762.8	76750.9	73523.8	73700.6	78847	76499.7	77351.3	74812	76438.1	75252.5	73816.7	75688.4	75034.9	75496.3	72732.3	74610.6	74050.3	76877.5	78143.5	75243.7	78056.4	77609.4	79624.2	76437.2	76297.4	77752	76907.3	78093.4	76731.7	80336.9	78459.7	76613	76567	77013.7	81850.5	78276.7	79425.9
585	73099.1	76326.5	74814.5	72425.5	76532.1	75504.8	76748.4	74177.9	74468.5	76301.2	77424	74262.2	75640.3	74893.5	72384	72173	78096.5	74567.2	76961.8	74361.1	76161.7	73938.4	72588.4	73942.4	74281.4	74648.4	73016.2	74216.3	73540.4	75423.7	77406.4	73958.8	75749	75312	77101.1	75024.2	74949.4	76487.1	76099.9	75207.9	74507.9	78261	77048.6	76297.7	75998.3	75937	81487.6	78253.7	79339.8
586	74617.7	77599.4	74758.5	74391.7	75825.4	74368.5	76456.4	73094.3	75851.8	77794.1	78279.7	74241	78411.9	76837.6	73693.5	74790.3	78955.8	75680.6	76832.7	75865.4	76112.5	76006.1	74556.4	73791.7	72991.4	75173.2	73497.1	74913.4	74465.3	74368.7	77432.1	73884.7	75329.6	75609.4	76916.6	75956.6	76360.7	78327.2	77404.6	76963.6	75728.9	79424.2	78644.4	76795.1	77396.1	77619.3	83647.7	79126.7	80781.2
587	80241.6	82440.3	80912	79169.3	80014	79833	81267.4	78958.1	81035.7	81547.5	83145.1	78369.8	83440.6	81914.9	78598.4	78847.4	83548.4	81379.2	81692.9	80308.4	78895	80505.7	78937.3	79697.2	79202.9	79125	78456.5	80782.9	78969.3	81184.9	84377.8	78129.2	80549.2	81137.8	80918.7	80050	80445	81234.2	80790.9	81516.6	80482.8	83495.1	82445.3	81353.9	80352.3	82187	86688.6	83209.2	84967.6
588	75681.5	79196.9	78391.1	76878.7	79081.3	78016.3	80161.3	77025.4	79298.8	80870.5	81079.3	77508.4	81371.6	79002.4	76577.2	76651.3	81983.3	80086.4	81138	78350.3	78357.1	79168	78112	77977.2	77267	78391.5	77429.2	79389.1	77979	79492.4	80924.5	76058.9	79150.9	79323.3	80319.8	78758.2	79504.1	79207.4	79349.7	79347.7	79217.4	81721.2	79975.8	78968	78935.8	79963.3	84244.4	82168.5	82738.5
589	72847.6	76750.6	73952.5	72363.3	74331.3	74463.4	75962.7	72437.4	75440.6	75586.3	77980.8	73737.9	77214.8	76452.5	73088.8	73021.3	77626.9	75902.6	77011	75070.8	75306.8	75989	76174.3	74696.5	73574	73751.7	72385.9	75544.4	74270.8	75809.3	76984.9	71393.3	75229.7	75334.3	76508.5	73336.3	74424.1	74346.5	76068.2	75300.1	73975.5	77798.1	75501.7	75475.7	74710.9	75427.2	80548.4	77232.4	78930.4
590	73692.9	76514.3	76872.5	74172.7	76696.4	75800.9	76756.3	73494.2	75574.9	77427	80119.1	76388.3	76758.8	77468.5	74896.7	74677.4	79253.7	77558.6	77672.9	76963.1	77547.2	77864.2	77544.4	76525.6	76152.9	75829	75040.9	76811	76469.8	76761.2	79209	73221.2	76532.8	76792.5	77170.7	73804.5	76814.5	75671.8	76117.9	75798.4	75952.2	79503.4	76350.4	77533.9	76871	76592.2	82223.8	79216.9	80571.7
591	75168.4	77368	76961.7	74243.3	77109.4	75472.9	74693.7	72629.7	74004.3	77135.9	78343.5	76333.9	78429.6	77396.7	74169.4	74755.6	80327.8	76936.4	77934.4	76079.9	76478.2	77702.8	76726.7	76037.1	75721.1	75574.1	75452.7	76960.4	75640.9	77948.5	78700.9	74332.9	77392.8	75811	77294.8	74645.2	75009.7	75153.3	76592.9	75871.1	74633.3	80761.9	77953.1	77706.7	77057.1	77457.1	81857.6	79715.9	80556
592	78379.2	81015.3	80488.2	78239.4	81326.4	78867	79560.8	77063.3	78156.2	81000.3	81843.8	79412.8	81873.5	79924.1	78260	77218.7	82151.3	80288.6	81292.2	79735.8	79882.1	80174.9	79726.6	78397.1	78949.1	80084.7	78300.8	80955.2	79950.1	80041.6	80768.6	77160.4	80731.5	79177.8	81427.2	78391.5	79561.1	79517	78873.4	78872.2	78472	82068.7	81222.7	80104.6	78831.4	79469.5	85395.3	82550.6	83037.9
593	75450.9	77742.5	75270.8	73471.9	78255.8	76746.9	76939.5	73917	75219.8	78019.9	79923	76820.5	77963.2	77273.3	75246.3	74649.1	80036.9	78055.4	78577.1	76776.6	76435.8	77069.3	76093.1	74996.7	75533.6	75982.8	73697.4	76241	75858.1	77713.4	78407.5	74521.3	77536.6	76758.5	78269.8	75366.2	74960.2	75986.4	77328.5	76311.9	73379.2	78495.2	78727.6	77597.3	77696.8	77976.6	83196.5	79640.8	81322.7
594	72868.6	75475.2	73974.1	71836.3	75724.9	74261.3	75586.5	71395	73247.5	77011.7	77348.3	74582.3	77132.3	76211.5	74057.5	73549.3	78700.2	75604.7	77530.4	74320.4	74222.3	74737.9	74108.6	72260.4	73380.5	73160.5	72487.8	74904.5	73194.7	75513.8	78088.5	73624.9	76565.1	76048.4	77287.7	76059.2	74088.8	75334.7	76622.4	74370.5	74292.5	78222.5	77443.8	75926.6	75398.9	77123.1	82414.3	79246.3	81059
595	74462	77331.2	73458.8	72321.5	75321.1	74881.9	76509.5	73520.7	76032.6	77387.9	77333.5	74516.4	78015.3	75618.2	74018.9	73290.6	78722.3	76134	77552.5	74863.9	75084.2	74990.9	72847	73406.3	73252.6	73510.3	72673.3	74480.9	74021.2	76034	78164.2	73104.8	75950	75173.9	77454.1	75662.3	74073.2	74525.7	74360.5	75933.7	73249.2	77776.2	76867.9	76543.8	76786.8	75693.3	82554.7	77215.4	80234.7
596	72363.3	74273.1	72027.3	69408.3	73185.5	71178.6	73688.9	70208.9	72050.4	74540.6	74597.7	71961.1	75221.4	72237.8	70543.8	70705.6	75615.5	73215.4	73632.2	70848.2	72073.2	71289.7	70191.6	69114.6	69755.6	70307.8	68740.4	71195	70792	73072.1	75050.1	69129.5	73312.8	72270.4	73682.9	71760.6	70977.2	71974.4	71020.8	71866.8	69704.3	74256.9	73072	72528.4	73568.9	72467.8	78745.1	74162.9	76543.5
597	74574.3	77138	74433.6	72791.1	75350	73470	76450.2	72210.3	74712.7	76329.9	77705.7	75307.8	76137.1	74851.6	72465.5	73325.1	77052.3	76125.5	76555.3	73720.8	73706.8	74658.9	70566.6	72289.2	73261.3	74895.9	70843.2	71761.6	70693.3	72784.1	78256	70637.8	72972.7	74102	76088.5	73499.5	71132.7	73979.1	75083.4	73467.2	73266.3	76000.1	74069.3	73784.7	75412.3	76194.8	81387.9	77203.9	80283.4
598	73294.3	74521.5	72177.4	71111.8	74130.7	72233.3	74205.7	69703.4	72983.5	73553.3	74674.9	71659.2	73025.2	71544.5	67490	70291.7	74660.5	73200.4	73832.7	70957.9	72587.1	73467	68198.3	70488.7	70790.4	71339.3	68774.9	68820.5	69271	70392.6	74499.2	69004.4	69734.9	71198.3	73347.5	70338.3	69201	70086.2	70292.2	68214	69803.8	72222.4	71679.1	72490.8	73658.7	73399.2	79791.4	74904.3	77060.2
599	74402.5	76717.5	74555.6	72368.1	77725.9	75349	76315.6	73140.4	74987.3	75039.4	77523.9	74771.9	75000.1	73619.2	71441.6	72208	76690.4	75034.7	77357.2	74695.7	76071.3	75449.1	71641.8	72783.5	71471.9	73397.3	71639.1	72083.7	72419.3	74410.4	77919.3	72400.1	73186.8	73156.4	73660.4	72315.3	71984.3	72694.9	73392.1	71943.4	72871	73960.8	73726	74492.9	76691	75547.5	81778.6	77222.9	80239.3
600	72908.4	72749.2	73651.3	71967.7	74809.9	72179.4	74346.8	69933.4	72157.1	72569.2	74326.8	72693.3	73524.6	72609.3	68784.6	71590.8	74717.8	73437.9	74777.5	72650.6	73419.5	73763.5	69218.2	72230.2	71456.5	71236.8	69427.3	72469.6	71308.6	71897	76613.7	70267.6	71899.7	72401.8	73236.8	71974.3	70795.6	71307.8	72550.2	70857.9	71279.4	72680.6	70513.6	71779.3	73290.4	73432	78624.6	74600.5	74747.2
601	71522.3	73641.3	74931.6	71470.1	74257.9	72406.4	74149.7	71846.8	72681	73531	75423	73011.4	74421.3	72640.9	69114.3	71147.8	74310.4	73461.7	74345.8	72921.7	74064	73323.2	70829.5	72009.1	71707.3	72545.5	69750.9	71834.2	72622.2	72121.8	75813.9	69888.7	71533.9	72200.7	74709.4	72406.7	73122.5	70238.1	71218	71429.7	70982.9	74160	70298.7	72217.2	71866	72175.8	79501.9	76774.1	77592.2
602	72539.8	74094.6	74121.8	71875.2	75391.8	73700.1	74271.4	71842.2	73075.5	73562.2	76321.8	72022	74590.5	72838.3	69218	71680.6	74736.8	72657.4	74642.4	72714.7	74008.1	75187.2	72022.6	73147.4	72598.3	72988	70585	71946.2	71296.3	70830.6	75364.4	70752	71982.8	72137.8	74417.4	71401	71175.5	71627.5	71040.4	70308	70558.4	74395	71980.1	71720.8	73502.3	73503.9	79904.6	75400.3	77240.3
603	70046.1	71341.7	70001.2	67968.7	71330.6	69614.2	71000.4	68256.2	70766.5	71427.3	73420.7	69899	71376.8	72084.2	67724.7	68875.2	71622.2	70505.3	72067.5	69555.9	69636.2	71630.4	65848	68459	68098.8	70100.2	65652.6	68107.4	67166.8	68641.5	72884.3	66911.9	67915.9	67776	71726.5	68487.8	66467.9	68452.7	66739.3	66837.6	67117.6	70927.3	67984.6	69028.3	69968.6	70754.8	77410.6	72705.7	75633.1
604	72377	75018.5	74235	71437	75368.3	72941.6	72126.1	70460.2	72758.1	74648.4	76258.2	72683.4	73505.5	72764.2	69486.7	70488.3	72350.2	71099	73412.8	71053.4	71841.6	72498.9	69006.9	71833.5	69624.4	72315	68842.8	72168.1	72677.5	73039.2	76281.2	71527.9	71560.1	71627.6	74211.6	69028.3	68678.6	67894.7	69122.5	68017.1	67983.7	72764.8	71408.1	70109.7	71290.1	70597.3	77310.3	74945.6	76839.4
605	71862.1	74322.8	73791.1	71814.6	75019.2	73334.8	73417.7	71767.7	73066.3	75249.1	75588.3	71717.4	72967	72079.8	69106.7	70840.7	74134.3	71532.2	73392.1	71101	72157	72339	69059.3	70193.9	71352.1	70993	68403.2	70126.1	70685.1	71501.2	75521.2	70565	70648.2	70870.5	72533.2	69826.2	68398.9	68887.8	68157	67723.6	68999.3	72986.1	71486.9	70733.2	71761.5	72681.3	76937.6	74538.3	75232.6
606	70498.2	72803.3	72315.3	69753.7	73776.8	71180.4	71953.5	69257.8	71050.1	73176.6	74033.3	71139.2	72943.1	72011.5	68156.8	70165	73229.8	71554.5	71550.8	69308.5	71638.4	70280.4	68674.1	70826.8	70304.1	70985.9	68284.8	69465.3	70415.6	70275.1	74994.6	69742.9	69967.8	71749.7	73178.2	70821.9	68816.1	68984	69054.6	67206.4	66778.8	71952.1	70393.1	70529.6	71275.9	71127.8	76054.3	72010.3	75067.7
607	72508.4	73322.7	73953.4	71552.9	75766	73296.6	72433	70189.4	70080.8	71947.4	74158.2	70930.9	74056.9	71750.6	69891.8	70862.7	74485	72932	73363.8	72046.9	72715.4	74025.5	70823.1	71628.8	70143.2	71335.2	69547.5	72393	71770.5	73101.2	75576.4	69779	71459.8	70720.3	72735.5	69670.6	69296.9	68987.5	68603.2	68538.2	68262.5	72971.8	72748.5	70180.1	73247.3	70901.7	75653.5	72975	73768.1
608	72988	74867.8	74758.1	70662.8	77016	74125.6	72657.2	71324.3	72140	72775.1	74179	73252.3	73368.2	71969.8	69352.1	70703.7	73320.1	72454.5	75114.2	71148.7	73618.9	75608.5	71645.5	71807.1	69847.2	71192.8	70385.1	73790.8	72608.3	72159.7	75525	71384.1	72015.7	71336	72587.4	69022	69718.7	69198.1	70377.9	69468	69996.5	74145	73196.1	72071.9	73421.1	70870.1	76835.2	74164.6	76586.1
609	69586.5	71293.1	72281.5	68355.7	73746.1	70326	70298.3	70027.2	68801.9	71017.9	70855.4	70477.9	71212.7	68177.5	67011.1	67366.7	70499.2	70303.4	71948.9	69110.3	71007.9	71968.5	68098.8	69962.7	68808.5	70327.9	68381.9	70471.5	70370.6	71261	74394.4	71384.5	69611.7	67859.2	71474.8	67898.8	68134.2	67895.8	67905.2	66605.9	66453.9	71160.1	70276.1	69325.6	69563.1	69826.1	74043.1	71696.4	73963.7
610	71930.2	74250.4	76328.9	72029.1	77143.5	73498.4	74580	72996.5	74518.6	76381.9	77974.8	74594.1	76690	76021.1	71696.5	69940.4	77078.9	73160.2	76086.2	72967.6	73521.8	75595.8	74881.5	74797.3	73440.6	73679.8	73074.8	74619.7	75873.8	76807.4	79589	74162.3	73472.1	73947.5	75924.6	71729.1	72638.7	71188.4	71996.2	72742.9	70385.7	77435.1	75440.1	73868.9	74776.6	72300.4	79174.5	77812.1	79233.7
611	72734.4	73900.7	73592.4	69110.6	75663.4	72753.7	74042.6	71199.5	73224.7	74364.9	74322.8	73396.9	73573.1	73719.1	70341.3	69839.1	73874.9	71528	74143	72149.3	72505.1	73235.1	70922.7	73997.2	72725.8	72207.1	71840.7	73125	73417.8	73982.1	77353.7	72162.5	72707.2	73296.6	74175.1	72054.3	72626.6	71228	70625.1	71319.6	72196.1	74902	74884.4	73863.7	72855	72905	78065.9	74952.6	77177.9
612	72515.5	74803.6	75270.3	70085.7	75174.2	73967.3	75159.8	71284.5	73827.9	74938.6	74579.8	72685.9	74029	72079.9	70869.9	71281.9	74165.7	73126.5	74644.3	72747.5	74419.8	74470	72876.8	74561.5	73235.3	72865.6	72622.5	73646.5	73716.8	75106.3	78075.5	72652.3	73064.2	72076.3	74570.6	71276.6	71470.1	70750.8	70546.1	70820	69449.2	74506.4	73855.3	73294.3	72411.8	72218	78513.1	74644.7	76132
613	69457.1	72218.3	71534.8	69296.3	73979	69188.2	70059.2	69320.2	70108.4	70026.6	72879.5	70944.9	72324.8	70920.7	68033.4	68033.4	72788.6	70714.1	71821.4	70590.5	70292.9	72338.7	69253.4	70451.4	71485.5	72474.3	70046.4	70412.9	71377.5	72089.2	74355	69150.6	71382.5	70088.6	71896.5	69501.2	67919	68437.2	68052	68718.7	69093.9	71958.5	71624.3	69297.8	70301	70403.1	75449	74100.2	74963.7
614	73296.9	75332.5	75439.8	71898.9	75871.4	72306.6	72744.9	72052.5	74298.7	73743	75903.6	73812.1	72399.4	71646.2	69719.7	70049.1	74834.5	72099.5	74106.1	71973.8	73132.6	73346.3	71407.8	72015.5	69814.1	72192.6	71229	73639.3	73647.2	74223.7	77342.1	73108.3	73598.3	72183	75333.8	72228	71715.9	69973.3	70630.5	71211.5	71135.9	74011	74668.1	72305	73393.1	72798.2	78769.9	74400.7	76493.6
615	71502.7	73117.3	72415.5	69200.9	72355.5	70708.8	70569.7	66701	69924.4	70721.6	71188	69439.8	71002.7	68835.5	66222.5	67464.9	70787.4	69447.8	69719	68753.5	70123.7	70614.4	67551.8	68593.1	67672.9	69094.8	68320.3	70323.4	68875	72477	75527.2	70689.9	69400	68680.3	69761.8	68209.7	68606.1	67965.7	66349.4	68330.7	68676.4	70582.9	71241.5	70141.5	69809.9	71121.8	77149.2	72187.9	74785.3
616	71571.8	74234.4	73980.2	69623.3	74151	72099.5	72016.6	69385.6	70096.1	71668.7	74890.1	70537	72387	70431.8	67969.1	68266.2	74379.5	70887.8	72129	70676.3	71335.1	70750.8	69780.7	70265.4	68596.1	70282.6	68987.8	71298.8	71134.3	72818.4	76288.8	71472.8	71919.9	70205.6	73731	71447	69996	69778.3	68352.3	69266.4	68402.4	71883.6	71656.6	69404	70109.5	71716.8	78170.4	73036.1	75090.6
617	70386.5	70678.1	72534.5	67243.1	71598.8	68793.5	70311.3	69854.5	69016.7	72340.2	73271.3	71136.4	71385.7	69706.6	68783.5	69245.9	72888.6	68202.8	72120.2	68944.7	68097.6	68522.8	68523.6	69117.2	67572.9	69743	70312	68736.9	68528.3	72553.6	73814.5	70466.1	68931.7	68293.1	70922.6	69969	68090.6	67702	69606.9	68702	67637.4	69641.9	67859.3	69612.5	72015.3	70353.5	74551.5	72834.7	72780.4
618	69404.1	71161.7	72133.6	67047.3	70752.9	69191	68934.9	66968.3	65962.7	70343.4	72496	70184.9	71039.1	70148.8	66201.8	68253.7	71529.8	66379.1	71092.3	69371.6	69300.1	70001.2	66972.7	67045.5	67290.4	66162.5	68111.1	66864.7	67719.7	70445.8	70134.6	69374.3	68973	68244.8	68605.7	67671.8	65896.6	66003.8	66890.2	66088.5	67190.9	70580.8	68822.3	68377.1	70298.9	68569.3	74466	70266.2	72446.9
619	69503.1	71021.9	70466.9	66563.7	71590.8	69524.6	69154.3	66583.4	69943.1	70396.2	68263.1	69246.7	70258.2	68902.5	66775	67328.3	70799.6	69214.2	71102.5	68944.8	67604.4	71109.7	69395.9	70628.7	69752.3	69635.1	69472.8	70536.7	69152.5	70437.8	73401	69079.6	69819.1	69487.4	72247.8	70576.2	68509.7	69985.2	71637.5	69898.5	69857.4	74560.4	70943.6	69746.6	69185.4	70941.4	76702.1	73417.5	75523.6
620	67998.3	69821	71497.1	66441.5	70045.5	67258.7	68823	66882.6	64885	70938.8	72228.7	69373	70122.9	69487.6	66063.6	68974.8	72110.7	66636.1	72423	67465.5	68531.8	68936	65275.9	67278.4	66233.1	65033.6	67219.6	65409.2	66484.6	68662.2	70937.3	68946.9	66732.6	66419.6	68779.3	67449.3	65773	64620.9	66625.6	66107.3	66714	69379.1	67133	69023.7	70086.9	67199.4	73164.1	70021.3	72519
621	73188.5	72473.8	74390.8	68333.9	71167.2	70474.5	70901.1	68167.6	66880.9	74272.6	75674.7	72339	75084.8	73715.8	70211.8	71319.1	72808.3	71216.9	74586.9	71945.8	72402.8	70526.7	68316.8	68921.4	67998.3	68084.1	68970.7	69134.9	69524.4	73728.5	75657.6	72174.5	71095.7	69850.1	72937.4	70129.9	68417.4	69057.7	69494.6	70291	69511.6	72420.6	71133.2	72179.1	72508.7	69599.1	77108.7	73053.1	75368.9
622	69220.5	69238.9	69827.9	66993.1	69364.8	67034.8	69494.1	65968.7	63496.9	69738.4	73101.5	69190.9	71165.5	69540.1	66910.9	68300.9	70890.2	67590.6	70929	68016.1	69319	68684.7	64974.7	67292.9	65258.2	66327.3	66506.4	66200.6	67450.6	69645.2	72365.7	67839.5	66363.9	67087.3	68128.6	64574.5	65997.9	63769.7	65420.8	66360.2	65599.8	68556.5	67737.4	69812.7	69600.8	67704.8	73042	69438.6	71936.2
623	69672.6	71348.1	70901.2	67537.4	71602	69515.9	69545	66080.8	66521.1	69903.2	70758.4	68642	69751.5	69947.4	65402.1	66936.2	70489.3	67205	71403.5	70078.8	69948.3	70948.6	66236.1	67483	67652.4	67134.3	66943.1	67418.5	67789.6	70429	72626.5	69273.3	67494.7	67487.7	70095.8	68016.1	66441.4	66265.5	67625.9	65965	66594.2	70416.6	67846.4	67982.4	68997	70057.9	76243.1	72227.5	73473.3
624	73095.5	75200.4	75922.1	71077.5	75084	73674.3	76496.1	70874.2	72717.2	75516.6	77098.5	72721.2	73009	73073.6	70111.3	71133.9	75809.3	73229.5	75530.5	73852.4	74498.1	75180.5	71163.5	73115.9	68690.4	72975	71937.7	73288.2	73625.2	73482.4	78203.7	72600.5	73483.2	72244.6	74441.4	70632.7	71527	69416.9	69119.4	70193.8	69372.8	72572.6	71650.5	71971.8	73179.1	71260.3	79027.6	74652.1	74838.3
625	68523.5	70223.4	70703.6	67763.1	71309.7	70055.8	71482.6	68071.2	70460.2	71765.8	74089.3	70446.4	71994.7	70446.8	68204.1	69701.6	72751.5	70606.4	72490.9	70365.1	71151.9	70734.6	65369.2	68399.9	66957	68695.9	67853.9	69260	69600.9	70864.1	75475.5	69476.5	69287.6	70223.1	69741.7	66254.1	67333.1	65589.8	67779.4	66750.6	67203.1	69763.8	67709.8	69718.8	70610.3	69900.8	75878.3	71288.9	73728.2
626	73030.2	73364.3	73127	70665.9	72856.4	72790.9	73912	69041.2	72499.9	73291.4	75882.6	72164.5	73804.8	70950.7	69945.7	71346.7	75371.5	70896.6	72995.9	71527.3	73817.3	73025.7	67870.2	70089.7	68268.8	68998.5	68570.3	70011.7	72209.1	72629.2	76790.6	72197.8	71387.1	71121.6	71075.8	68307.8	68273.5	67329.5	67151.7	68508	68268.5	70918.3	69380.7	70569.5	72075.4	68892.3	75142.7	71598.3	72611.4
627	74391.2	76875.6	76380.9	74241.7	77399.3	75659	76249.5	73017.1	74583.2	76530.2	79392.1	75509.1	77828.9	76760.4	74933.4	76231	79869.1	76673.9	78549.6	75023.5	73717	76198.2	72586.4	74534.6	74073.9	76285.9	73690.9	77606.6	77671.3	77722.9	81566.2	75262.6	76201.7	76996.4	78269	75028.8	74894.8	75697.7	75276	74450.1	74273.4	77563.6	76477.7	73264	75415.4	77876.9	83644.5	79987.6	79146.1
628	73696.8	75117.2	76799.5	72470.4	77545.6	75306.6	76524.6	73943.3	75572.1	75957.9	77728.3	74529.9	75937.1	75141.8	72788.5	72423.7	77668.5	74521	76870.4	73269.5	75110.7	75442.8	74193.8	73925.2	72516.5	72441.2	72796.2	75177.5	75347.2	76940.3	79105	74756	76400.1	76502.9	77391.8	74564.1	73956	73786.2	74433	73781.6	72099.8	77409.2	75555	74545.5	74918.8	76249.3	82277.4	78281.1	81391.4
629	71621.3	73994.7	74900.1	70382.1	75827.5	72719.5	72631.1	69286	72144.6	75133.5	75183.6	73202.7	73535.7	72556.4	67866.7	69244.1	72512.2	72340.3	74048.9	71068.3	72665.1	73321	69664.2	71694.4	69907.1	69806.2	68290.9	69144.8	71128.5	70914.9	75498.7	70914	70910.7	71355.2	73426.7	70393.4	68879.8	68400.9	69484.3	69202.7	68134	73776.4	68994.4	70773.8	72621.7	71996.1	77792.3	74294	77177
630	74046.8	73991.8	76040.5	71761.9	75345.2	73006.3	75512.7	72120.6	74497.7	75633	76551	74339.6	75643	73762.2	69762.8	72486	75358.7	73193.3	74914.2	70870.3	73477.4	75431.8	72431.4	75263	73015.1	73769.8	71015.9	73532.9	74367.4	74292.6	79617.1	74572.6	76194.4	75082.3	76586	75029.2	72773.3	73650.1	73106.1	73840	70967.6	76169.7	72742.1	72529.4	74044.7	74602.6	82219.4	78256.2	79926.8
631	72331.1	70789.7	74090.1	69427.4	74026.2	72443.2	72511.5	70484.7	72511.7	74787.8	75548.5	71943.3	74033.9	70448.3	66971	68054.4	73452	71194.5	72632.3	69849.5	72187.7	73118.2	71038.3	72776.8	68394.9	71117.6	68859.1	70803.6	72285.3	74155.7	77313.8	74025.9	75134.8	74550.9	76193.8	73070.5	71473.4	71176.8	71073.6	71871	69020.6	74144.5	73028.6	70947.7	72467.5	71904.3	79996.4	76534.3	77834.7
632	74727.5	71858	75000.7	70887.4	75946.5	73431.1	74264	72306.6	74407.7	76182	76777.8	73479.8	75930.2	72167.5	68498.6	68508.9	74334.5	72521.3	73726.6	72587.8	74021.2	74707.9	72358.6	71840.2	70959.9	73759	71067.1	74304.7	74940	75332.8	79753.2	75508.1	76782.9	75776.5	77020.8	75334.7	74536.6	73078.2	72636.1	73948.9	71568	74256.8	73120.5	72018.6	73248.2	72756.3	80036.8	77449.5	79055.6
633	74100.5	73832.7	75930.5	72633	76514.4	74568.4	74683.6	72090.2	75074.5	76168.9	77389	73457.2	77233.1	73445.8	70802.2	71149.8	73439.6	73831	75492	73725.8	74209.8	75797.7	72762.8	72316.9	72535.3	73833.1	71882.1	74185.4	74334.3	74875.3	79223	75020.4	76147.6	76149.4	76351.8	74322.9	74211.7	73644.9	72716.8	72779.8	71403.9	76474.4	73778.4	73381.4	74291	74715.6	81823.5	76950.2	79617.7
634	72836.1	71659.4	73135.7	69590.2	74414.8	72677.1	73410.7	70673.2	73264.9	74364.2	75398.2	72346.5	75475.4	73055.1	68871.5	69002.4	72423.9	72680	75285.9	71757.2	73207.5	74283.4	72248.3	71844.4	71384.4	72284.9	70385.1	73254.6	72842.6	74593.8	78039.7	73372.6	73913.3	73213.9	73300.1	71413.4	71997.6	70251.8	69784	70114.4	70089.5	74034.2	73416.7	71702.3	72375.6	73515.3	79778	74937.3	77765.1
635	74102.3	71387.4	74850.1	71379.5	75379.6	73110.1	72437.2	71280.6	72722.7	77661.7	79652.3	75018.7	77187.9	74114.7	71412.9	73158.1	76816.5	74633.1	75292.1	73070.1	73764.6	74286.5	74130.3	73380.4	73230.3	74808.5	71345.3	75135.4	75352.3	77158.1	81608.7	76479.3	76765	75942.1	77736.1	73131.1	73335.6	73338	74086.8	70797.5	71487.5	74485.9	75047.1	72707.4	73644.8	76790.5	81334.1	78978.8	79445.1
636	73069.9	72082.1	74951.5	71753	76087.5	74479.6	73190.2	69722.8	71691.8	74464.3	77119.4	74235.3	75169.9	72998.6	71055.8	72094.3	75621.4	74273.1	74211.7	73527.9	73110.9	73103.7	71685.6	71909.4	72038	72985.9	71135.6	73966.3	74927.9	75141	77970.6	72685.4	73545.6	73205.1	74105.2	72645.8	71001	70710.9	70052.2	69213.7	68736.1	73219.3	72758.2	71219.2	71870.4	73295.2	80429.3	74355.8	77142
637	71142.5	70125.5	72144.2	67659.5	72779.2	71721.8	69615.7	67029.9	69305	73686.5	75092.9	72023	73945.2	69930.5	67330.4	68943.1	72786.9	70460.7	71036.5	69391.6	70015.2	70464.6	69405	68419.3	67700.6	69414.7	67347.8	69081.7	70730.5	72806	77047.3	71327.1	71847.9	71451.8	73643.6	69875.2	68536.6	68993.8	69099.5	67752.2	67642.2	72174.2	70581.4	68400.6	69229	71050.3	77540	72670.8	75105.3
638	69713.5	72363	72323.8	69384	74125.8	70499.9	71575.4	67671.7	68966.3	72843.6	73609.2	70772.7	72445.9	69131	66410.2	68233.3	71495.6	70335.9	72439.6	68929.3	71036.9	69846.8	68125.3	69428.6	66937.9	69547.4	68522.2	70537.5	70007.4	71787.4	76255.7	69965.6	70964	72125	72416.7	70297.5	68003.1	68801.2	67064.9	67369.9	66966.6	71294.5	70965.7	67752.2	68927.2	70770.8	77382.8	73237.3	74563.4
639	69754	72158.9	72813.9	69239	75162.5	71945.7	72293.1	69801.2	71265.9	74310.8	74905.8	71630.8	73354	70970.1	67654.3	70007.7	73852.1	72502.1	72791.6	71268.8	70273.8	71190.8	67410.3	70205.4	67753	69403.4	68567.2	71363.8	70615.2	73110.4	76805.3	71334	73181.5	72422.7	73647.4	70873.6	71110.5	70198.6	68198.6	68666.8	67971.2	73384.7	72212.8	70363.7	71507.5	71685.5	79080.3	72911.4	76405.3
640	68539.8	71429.7	71974.8	68970.2	73327.6	72395.7	69729.7	68365.8	70889.1	73237.6	73915.2	72219.1	71891.7	70656.5	67519.6	68695.2	71121.3	71719.5	73098.6	70774.1	70994.3	72076.1	67481.9	70073.7	69913.9	71184.4	69670.7	72860.4	73302.2	74972.1	77460.1	73041.6	74283.2	73416.5	75878.8	71658.4	71442.9	70069.1	71186.9	70442.6	70728.9	72048.1	72359.3	70049.6	70943.8	72104.5	78609.1	75659.2	75470.1
641	69125.4	71314.7	71035	67391.3	72526.2	70936.8	70693.8	67310.2	68127.4	70876.5	71751.3	69998.9	70488.3	69385.6	64606.9	65123.5	70919.9	71071.2	71160.8	68970.8	71314.2	70822.8	68148.2	69919.3	68177.7	68695.1	67909.9	70041.3	71675.5	74306.3	74160.7	69964.4	69833.9	71377.4	72836	68187.2	69078.7	68538.7	69355.5	69917.6	68043.9	72453.4	69749	70937.4	70254.4	69368.7	78177.8	73978.3	74234.8
642	72362.4	72165	74661.8	70501.4	73504.7	70728.6	70725.5	68448.4	70400.6	71932.4	73362.9	71024.1	73597.1	70507.7	67815.6	67981.6	73099.6	72697.2	72974.8	71906.8	73415.7	74471.4	70826.3	70854.7	70275.3	71552.4	69506.8	72931.5	72403.2	74851.9	76404.1	72799.8	73348.7	73207.7	72244.2	69390.2	69062.7	69712.1	67239.7	69190.4	69241.7	71960.5	73161.9	70652.4	71796.6	69286.8	78875	72302.5	75542
643	73505.5	72927.2	74572.7	71824.7	75200.2	72657.1	71120.9	69085.6	70158.8	73462.7	74345.7	70037.3	74273.2	70808.1	67334.6	68927.9	73217.3	71995.2	73152.1	71707.2	73949.6	73455.1	70917.2	70635.3	72096.5	72681.8	71194.4	72475.8	72326.6	75510.6	75793.7	73225.1	72901.1	73012.2	71797.8	71994.3	71092.5	72019.8	70246.5	70995.6	70374.3	72598.5	73424	71922.9	71477.4	70946.2	77433.5	74448.2	74981.4
644	70762.9	69635.9	72059	68636.9	72551.4	70608.3	70320.1	67537.4	67796.4	72454.3	72792.6	69463.8	71496.3	68338.8	65828.3	67591.2	70943.5	69682.7	70714.2	69398.9	71449.8	70787.8	68197.8	68756.2	67377.7	69163.3	66598.7	69333.9	69857.6	72754.2	74284.8	71604.2	72847.7	71611.6	72710.7	70487.1	68934	69895.6	69163.6	70040.4	68047.6	70712.3	69964.2	67679.2	69039.7	67883.2	74736.1	73037.9	72638.4
645	73941.9	75254.2	74328.2	71617.9	74543.2	72481.3	72243.9	68859.1	71496.2	73969.7	73872.7	70313.7	73186.5	69709.8	68039.7	69504.1	72036.9	71785.8	70721.3	71749.6	74989.1	73721.5	69413.2	70292.3	68557.6	70791.3	68182.9	69791.5	71126.3	73265.1	75124.3	73117.9	72805	72751.8	72936.7	71455	70114.7	70258.7	67800	69638.9	69619	72226.9	72578.2	70834.6	71531.2	70599	78294	74535.4	76149.7
646	74082.3	70850.5	73681.6	69863	72671.7	71692.8	71392.1	67753.7	69187.9	70869.1	72265.4	70437.2	71098.4	67292.3	65620.5	67656.6	72110.3	68867.3	69798.1	68931.6	72876.9	71341.1	68392.7	69898.7	68332.7	70498.9	67323.2	71071.4	70566.1	72041.4	74727	71711	72923	71564.2	72014.8	71204.8	69794.8	70942.5	67848.4	70085.1	69133.1	70666.2	71498.7	69595.2	71352	69327	76942	74247.3	75383.9
647	70000.9	66638	69026	66887.8	70581.7	67250.5	67303.3	64923.1	67032.8	67336	68304.2	68314.8	68247.5	64681.5	62228.7	66136.1	69157.4	67900.7	69792.3	66725	69512.5	68453.2	65756	68486.7	65430.6	67696.1	64305.7	67214.9	66993.1	68254.2	71242.2	67883.7	69756.6	69142.3	70192.9	68217.6	66232.6	67104.6	64026.9	65383.1	65108.7	65737.3	66074.1	65856.6	68662.4	66623	74406.6	71626.4	72985.7
648	71385	70796.4	71634.5	69527.3	73314.4	68579.7	68475.4	66552.8	67680.3	69472	71564.6	68842.7	69119.8	66783.2	64604.7	67426.2	71884.8	70042	72414.6	69876	71288.6	71501.2	69022.4	71100.7	68362.2	70101.5	67532.9	69286.9	69662.4	70736	72211.1	70013	70844.7	69689.6	71817.4	68493.6	67911.1	69025.5	67030.9	67714.3	66945.3	69533.3	68341.4	68603.2	70564.2	68023.6	76353.6	73043.9	75463.4
649	73062.7	72163.9	73137.4	71456.4	73619.3	71234.4	69893.1	68571	70148.6	71566.2	73412.6	71492.8	71193	69697.8	68016.5	70169.3	74253	71945.7	73248.6	71275.2	72725.6	72923.2	69874.6	71766.9	70261.7	71655.6	69091.5	71091	70385.5	71998.9	74720.7	72932.1	72928	72832.4	72504.8	70313.2	69891.9	69468.7	68472.2	70436.2	69517	71988.1	73030.3	69266.5	71161.7	71321.5	76201.6	75093.5	76817.7
650	72747.5	70866.1	73314.5	70222.8	72309	69252.3	68932.2	69618.1	70070.9	70250.4	72875.8	72085.8	72427.8	70134.6	69166.1	69174.6	72032.5	71876.7	73592.6	70159.9	72214.6	72946.1	68676	71371.1	70150.8	72373.1	68589.6	69526.4	70582.9	72455.9	75303.4	71389.6	70899.5	71716	72038.3	69217	67275.3	68323.1	68946.3	66951.9	67850.3	70346.2	71061.1	71117.5	70979.6	68489.6	75392	74785.2	76016.7
651	69729.4	72111.8	69499.1	66419.4	70441.1	67815.2	68684.2	65499.7	67332.8	68449.8	71340.9	66511.1	68375	66323.2	65377.1	66673.9	70048.7	68345	70359.2	68493.2	69176.6	70085.7	66959.6	68406	66661	68218.8	66106.5	68107.1	67654	70356.4	71281.5	69693.6	70187.3	68707.5	70644.7	67510.6	66398	66049.5	62927.3	63812.6	66612.6	67616.1	68826.7	66994.2	67540.5	68075.9	74873.2	72844.8	73951.8
652	68377.6	69042.7	67338.6	64138.4	69565.5	68153.2	67190.6	64336.7	65776.9	66282.5	69864.2	66487.8	67952.9	65995.8	64076.9	66029	71041.4	68935.8	69356.7	67487.7	69772.5	68868.7	66331.4	68503.2	64922.3	66657.8	64694.6	66396.7	67144.9	69389.2	70702.1	67398.1	68884.7	68368.2	69775.5	67839.3	65533.1	66033.9	65428.4	64782.3	65495.8	66129.8	68528.6	66324.9	67650.1	67671.8	76166	72806.8	75195.8
653	71540.6	73799.7	70951.1	67002.6	72807.3	71571.8	70434	68170.6	69638	71695.7	73592.8	69064.6	73136.3	70037.8	66274.4	68698	73742.2	71651.1	72166.1	72556.5	72058.5	69614.9	67662.9	68396.3	67221.7	70460.1	68774.9	71023.7	70145.5	72922.7	75013.7	71986.1	73148.3	73954.4	73624.1	72324.4	70520	71637.7	71522.2	70027.4	70051.3	71250.4	71514.6	69742.1	71653	72549.5	80909.5	76615.8	78492.9
654	71806.4	73303.1	70309.2	67711.7	72353.3	71306.9	71598.1	66322.6	67746.4	70101.2	72299.3	67908.8	70489	70161.2	65573.6	68017.2	73458.4	70423.9	72189.4	72330.5	71904.3	72371.7	66835.2	71427.2	69124.4	69774.8	68325.4	70594.3	70435.6	70829.5	74101.7	70891.3	72800.6	71984.7	73582.9	71194.2	70205.1	71037.8	70320.9	71048.5	68516	72367.7	70151.5	71520.7	71567.1	71337.6	78171.7	73877.7	76584.6
655	74751.4	74750.8	74996.5	70477.3	76401.5	71744.2	73088.5	69307	72829.2	74180.5	76081.1	72059.8	74734.5	72356.6	69641.2	71142.1	76392.3	72957.5	74791.5	73174.8	73951	72526.8	70068.9	71276.1	69801.2	71272.7	70213.6	72329.4	71472.3	74002.9	76615.4	74311.6	74073.9	74355.2	74319.4	74778.5	72417	74017.9	70816.5	72263	69964.7	73742.8	73955.1	71858.8	73436.1	74208.1	81073.6	77302.2	79142.5
656	70617	69468.9	71246.1	68416.8	73449.2	70135.2	69764.5	68166.3	68852.8	71515.3	74047.5	70286.3	70867.6	69404	67763	68313.6	71987.7	68989.5	71900.4	70888.7	70942.4	72121.5	67779.1	69846.6	69011.1	70344.2	67612.2	70727	69799.4	72794.3	74639.2	71096.4	71928.1	70940.7	72371.5	70539.9	68862.5	69900.2	68555.3	68311.4	67893.7	71980.1	71887.7	68740.6	70194.2	69559.8	77500.7	74194.3	76298.1
657	70970.5	70063.7	72021.3	68643	73525.1	69648.2	67807.2	67364.1	66439.9	68778.7	70867.8	68678.9	69668.2	67779.5	67046.3	66603.1	72227.9	69881.8	72333.8	70292.6	69276.2	71595.1	66452.6	68903.1	67437.8	68827.6	66641.5	70701	69111.7	72427.1	73594.7	69032.3	69949.1	70414.4	71233.8	70394.8	68548.9	68480.2	68967.5	67478.7	67582.1	68687.4	69793.3	67631.9	70364	68994	76125.7	73032.9	74192.5
658	69305.1	68569.9	70065.3	65579.9	70722.8	68322.9	67739.9	63961.1	66054.5	67521.8	70792.1	66532.1	69158.2	67886.1	64845.4	65521.5	71261.3	67564	69304	68603.8	69044.5	68868.4	65811.5	67440.1	65439.3	66745.8	65647.7	68476.8	67974.1	69312.2	72273.1	68678.7	70266.8	68677.4	69373.7	67288.5	67445.3	68127.8	67102.3	66972.2	65307.7	68996.4	69197.1	68112.2	68364	68586.4	75637.3	72282.1	75377.5
659	69725.7	70574.4	70346.2	66459.4	71140.3	69855	69198.1	65843.3	66524.4	69798.6	71922.4	67910.9	71436.1	69683.1	67137.9	68003.3	72385.3	69178.9	70428.5	70013.9	69414.6	69651.1	67303.4	67883.3	66955.1	67687	66189.3	69026.3	68290.6	70786.1	71753.3	69757.4	70889.8	71130.4	71436.2	69013.9	68126.2	69021.1	68089.9	67642.6	66537.7	69425.2	70202.8	68437.4	70087.6	71119.6	77382.9	72816.2	76451.9
660	67574.3	66568.2	68187.3	65246	70072.4	67997.1	66314.6	62689.1	64008.4	66473.7	70357.1	65490.7	67074.3	67333.6	63705.3	65098	69582.7	66131.4	67416.5	66441.4	67966.8	67528.2	65400.4	65901.6	64702.1	64678.2	63736.9	66906.3	66281.3	67718	69392	66675.6	68148.8	68284.2	67971.7	66183	64793.8	67398.4	65330.5	66085.8	63653.1	67100.6	68213.6	65345.3	67357	67289.7	74591.1	70425.6	73523.4
661	73159.8	73194.2	72688.7	70511.3	75000	71578.3	70561.2	67317.5	68945.1	70958.3	71599.6	68768.9	72228.8	69222.3	66288.2	68930.9	72893.4	69843.5	72504.6	70891.2	71358.1	71150.8	69366.9	72260.6	68706	69452.4	67090.8	70290.1	70707	70964.3	73806.3	71586	72553.2	72113.4	73468	71784.5	69945.1	70055.5	68790.2	69664.5	68209	70357.6	70897.3	69710.4	71713.7	72248.5	76752	73100.1	75625.1
662	71119.2	70463.3	71819.5	67475.5	72499.5	70559.5	68764.1	65874	65763.7	68997.1	71345.9	69111.1	71507	69457.3	66655	68738.2	72431.3	69279.2	70710	69907.3	68967.9	71034.8	66196.4	70038.8	67851.9	69960.9	67830.3	70299.6	69495.1	69724.1	72022.9	70234.5	71099.7	70663.3	73036	70425.7	67377.8	69479.8	69741.5	66919.9	66972.6	67941.3	68091.6	67919.9	69384.5	69550.1	75851	70963.4	74791.6
663	75234.6	72738.4	73984.8	71036.9	75004.1	72775.8	70428.2	70572.7	71193.4	75193.7	75858.4	73105.3	75226.4	70766.8	68337.9	70923.8	75294.9	71504.7	72882.9	71597.3	71407.1	71604	65565.4	72043.8	70115.8	70146.4	69001.1	71762.8	72475.5	74031.9	76499	74709.6	73923.2	73861.8	75243.1	73039.1	68775.1	71708	70605.7	70728	69805.1	72257.8	72677.8	71144.7	71139.2	70453	78964.6	73459.9	77272.6
664	71044.9	68166.4	70862.7	68266.7	72197.3	69356.8	67438.7	68238.8	69624.5	72447.6	72456.5	71092.3	73311.3	69071.1	67177.3	69126.2	72494.4	69264.8	70780.3	66529.4	68028.1	67463.1	66285.9	69755.1	67919.9	67540.5	67350.9	69672.1	70271.8	72333.3	73502.9	72384.4	71480.8	70773.4	71430.2	69970	68511.8	69803.5	68939.8	67391.4	66883.2	70310.9	69398.2	68695.1	69224	69204.2	74965	70959.3	73818.3
665	72014.5	68013.6	71177.7	70357.4	71708.1	70452.7	68753.7	67909.4	67176.9	73655.6	75318.9	71969.3	74401.1	71446.5	69389.1	69846	73395.6	70798.4	72848.1	68613.1	69210.4	69712.8	69051.4	73474.9	71099.8	70959.1	69140.2	72539.2	72563.5	72391	75442	73475.5	72992.4	73956.1	74774.1	72444.3	67196.2	68716	69662.7	68418.4	66379.1	68436.5	68003.7	70115.2	70382.7	66101.5	72152.3	69294.1	70787.3
666	70138.1	68045.5	69953.4	68152.4	70714.9	67691.7	65945.4	65804.7	62643.5	71325.7	72189.6	67542.8	71054.9	69046.4	67131.4	67911.8	71129.8	67500.7	69597.8	66545.7	67349.1	67904.9	66232.3	69119.2	67181.8	67254.7	66794.2	70214.2	69116.8	71868.4	72684.5	70250.7	69245.8	69266.9	69636.3	69229.3	63875.3	64104.1	64875.8	65789.4	64007.3	67101.1	65817.2	67946.4	68579.6	66237.3	70438.1	66203.6	67977.1
667	72835.5	69835.2	72754.9	69184.6	71709.2	66366.4	65533.2	66109.9	69719.7	71595.6	75171	70625.2	73582.8	71337.1	69119.8	71098.9	71632.9	70528.4	71908.4	67810.1	69769.1	68354.3	67427.4	68266.3	70188.7	69654.6	69884.8	71567.6	72014.9	72421.8	75165.5	72924	72866.7	73101.9	73862.3	71024.8	64447.8	65307.5	67194.5	65663.6	64946	67505.1	67809	69891	70543.5	66653.6	71364.9	67964.8	70642.6
668	72542.3	70486.6	71201.1	69205.1	70420.4	67080	66683.8	64969.3	69687.4	71241.2	73872.5	72295.2	74159.6	72027.3	69648.3	69709.2	72324.8	71452.2	70541.6	68439.3	68695.4	67411	67222.5	68174.1	69487.9	69584.1	69311.1	71346.2	70904.7	73837.5	76149.4	72303.7	73004.7	72315.5	73484.5	69620.9	68574.7	70106.9	68186.1	68608	66956.3	69484.5	70750	69674.1	70302.9	69029.7	75226.4	70563.4	70579.5
669	71320.9	70714.1	70920.7	68346.8	70808	64384.1	66010.3	64391.6	68598.8	71147.9	72164.9	70095.6	72018.1	70275.5	68535.3	67667	69572.7	69785.4	70298.5	66960.1	67495.7	66211.4	66335.9	66978.9	68623.4	67523.5	68043.5	69890.3	69321.4	71862.7	74232.5	70797.6	72762	73072.3	71753.7	69800.4	67883.3	69142.5	67723.5	66068.2	64963.9	70293.7	69821.8	68059.8	68651.4	68387.3	75049.4	71530.1	72776.6
670	71816.5	72677.4	72310	67563.8	71938.1	68656	67504.1	65864.1	70799	74689.2	76059.5	73500.8	74897.1	69929.9	68564.4	67702.5	71380.9	70313.8	70615.7	68307.2	70516.8	67789.8	67973.2	69614.8	70193	70469.3	68939.9	71200.3	71281.8	74332.8	76126.5	73605	74680.9	75126.5	76187	72920.6	69323.6	71266.3	70424.5	71025.9	68288.1	71497.8	72215.1	69882.5	70507.2	70242.1	77540.3	74735	74777.1
671	69227.4	70951.7	70578.2	64977.5	67221	67001.3	66377.2	62876.9	69033	72930.1	73787.9	70731.6	72724.2	69972	67441.8	67209.8	67188.6	70310.6	71355.5	67981	69184.8	68204.8	67813.2	68659.6	70605.9	70254.1	69515.7	72160.8	71451.1	72608.6	74514.2	71355.6	74202	73906.4	74380.7	72004.9	69247.8	71174.8	69283.5	68115.8	66148.9	70062	69911.6	68878.3	69292.2	70696.2	78039.1	74569.2	74663.2
672	67928.6	66454.6	69328.9	64053.6	65429.2	63780.9	65208	64057.9	66799.4	71397.2	71981.4	67853.7	71338	67817.8	65418	65750.4	66520.4	66329.2	68995	64672.8	67089.5	67486	65545.7	65788.3	67516	66821.9	67798	69209.5	69613.4	70046.4	73203.3	71191.1	73735.9	73165.5	73867.2	70754	64841.8	65590.1	66294.2	65009.6	63836.6	68417.3	64505.6	67254.8	67117.1	65819.6	71281.9	70133.6	70180.3
673	70735.8	69603.8	69886.6	65940.1	69194.7	68873.4	68588.9	65327.4	67600.5	71776.1	74094.2	70285.6	72659.8	69799.7	68333.7	67656.4	70259.4	70612.9	71897.2	67480.4	70348.1	68422.2	68680.2	70173.7	70900.5	70220.6	69375.9	71116.2	70868.5	73138.7	73414.3	70439.8	73538.9	73378.8	74219.6	72136.7	66947.6	67442.2	67958.9	68244.3	65302.5	67410.3	67478.2	68064.5	69869.5	68033.9	73296.7	72120.7	74436.5
674	70846.5	68485.1	71290.2	66261.5	67447.1	67416.7	69005	66963.7	69657.2	72899.2	73014.6	70007.7	73854	71097.6	69127	68883.5	68809.2	70205.3	71325.6	67596.9	68214.6	68090.2	67031.1	67923.7	71347.2	69897.9	69919.9	71198.4	71145.9	71890.3	73513.5	71288.4	74107.2	73227.5	72456.9	71568.6	65105.2	64584	65697.2	66930.1	66000.3	66717.2	65916.9	69644.4	69417.2	67253.9	73223.8	68850	71618.8
675	70489.8	68235.8	70386	65901.8	68684	68372	69767.7	63730.7	67427.8	70530	72548.4	69453.6	70556.6	67709.6	66554.4	64535	66729.7	67324	68486.3	64810.7	66089.9	66474.1	64941.7	66109.8	67744.8	66860.5	66671.9	68336.5	68834.5	71671.9	72598	69823.4	71229.9	70809.9	73550.5	69686.8	64627.7	66724.6	65368.2	67602.5	66430.3	68729.5	66036.7	66967.3	68208.4	67014.9	74121.7	69309.6	72446.9
676	73220	72714.8	75774.6	68488.2	73187	73748.2	74236.5	71497.4	73676.9	76354.7	77216.3	72937	76043.1	74051.3	71568.7	69794.5	72044.9	72796.3	74143.8	69923.8	71431.9	68306.4	68310.8	67189.6	72275.2	71658.9	72775.3	75394	73067.1	76236.4	77167.3	76007.2	77339.1	76705	76227.5	72782.5	67052.4	68807.2	70713	70213.4	68743.3	72420.2	70675.6	72460	72385	68688.2	73842.3	73560.1	75457.9
677	72302.1	72167.2	74002.3	68619	72970.6	74302.8	74616.7	71608.5	73848.1	76091.2	77025.4	73490.3	75726.6	73339.2	70812.4	71100.4	72543.9	72905.4	73907.7	71004.1	69810.9	70057.9	69772.1	70746.7	73149.1	72765.4	71075.7	73381.9	72859.4	75281.9	77204	74824.4	76152.5	74737.3	73943.6	73373.5	67916.4	67690.1	69324.7	69227.6	68255.2	70323.8	68629.6	70775.7	72175	70006.3	74191.1	71427	75424
678	72122.2	69380.9	71607.4	69025.9	71948.1	70973.5	69868.2	67813.1	67018.2	72900.4	74286.8	70993.3	72939.1	71194	70917.9	70439.9	71325.5	69909.4	69533.1	67336.8	66364.8	67929.9	65042.2	69088.6	68366.8	69286.5	68644.3	73532.3	71359.9	73646	76044.7	72054.5	73325.3	73639	73900.1	71775.7	65559.2	65501.3	67276.6	68139.8	66937.2	68895.6	68391.7	70818.9	71899.9	66822.6	74502.4	69150.2	71818.9
679	72201.5	70489.8	72316.9	69717	72587.5	69843	70439.3	69166.1	67974.7	75865.8	76616	73517.9	74879.2	71902.8	71006.5	71777.3	74750.3	71186.6	71364.4	67446.8	67797.4	70598.9	66912.9	72222.3	70558.7	70480.1	69975	72334.7	70267.6	72365.5	75051.7	73379.2	73678	73712.1	74547	71700.2	67049.4	67358.5	66218.2	67305.5	66601.9	67663.7	67438.4	67171.8	67039.6	68492.3	72572.5	71056.3	72597.1
680	66507.2	67758.6	68671	63591.1	69473.9	66356	68227.9	66143.8	69162	71618.9	72915.3	69319.6	71631.5	69810.2	67356.5	67253.4	70833.1	68617.1	68682.3	64865.8	65650.3	67151.6	65536.4	66890.8	68087.3	65595.9	64933.6	68134.2	68451.1	70466.8	71979.4	68285.5	70451.8	69884.7	69483.7	66392.5	62886.1	66235.9	64644.8	65002.6	62863.6	67021.8	68814.9	68167.2	68129	68164.6	74589.7	69548.4	73006.4
681	69919.6	70692.2	71702.4	66937.9	72271.4	70435.2	72428.7	68798.9	70173	72304.9	75246.6	70551.9	74196.9	72075.5	68723	70243.9	71597.8	70253	70601.9	67394.3	69414.4	69305.5	66981.5	67324.3	69943.5	69743.9	68338.9	68823.4	70290.3	70318	74608.1	72191.4	73506	72094.9	72678.5	71324.9	67298.2	69071.1	67576.5	68410.7	65390.7	69914.2	71931.2	69785.8	71776.5	70622.4	77682.7	73832	76526.8
682	70967.8	72337.4	72710.6	67924.3	72501.6	71478.2	74352.3	69903.9	70686.9	72634.8	75337.4	72155.3	75720.8	72242.8	69092.2	71682.8	74765.7	72781.8	73508.6	69073.1	70805.4	69927.7	69563.6	70461.7	71299	70916.6	71556.7	71047.2	73180.4	72762.1	77276.7	72537	73629.3	74327.4	73864.2	71573.7	68911.1	70450	69633.8	68372	65007.3	69655.6	71218.4	71028.7	71706.8	72769.4	79700.8	75641.1	78207.9
683	72209.2	73219.1	73842.4	68859.2	74326.5	72665.1	75069	69605.3	71969.2	75450.7	77265	73780.9	77028.2	72419.8	70646.7	70338.1	72200.1	73918	73296.9	70968.6	71999.4	71047.8	70582.5	70598.5	72883.2	72871.8	71866.6	71683.8	72399.1	74203.8	78029.8	73963.3	74980	75559.8	74749.1	71490.9	67780	68951.2	67170.5	70178.1	69279.6	72137.7	73210.6	71102.5	72999	72495.6	80245.7	75432.6	75472.7
684	69069	70932.7	72203	68117.6	70607.1	70843	72464.6	67795.5	70206.5	72527.5	74201	71340.6	75844.6	71376.3	68986.2	69185.9	71639	72019.7	73217.8	69426.3	68592.4	69134.6	67694.4	69173.6	70513.4	71199.7	67774.4	71080.1	69890.5	72268	76066.4	72077	73541.3	73415.4	72722.5	71338.8	67396.8	70277.7	69429.1	67560.5	65578.2	68672.6	69332	70178.5	70252	71834.2	79173.2	74023.3	76096.8
685	66922.6	68933.4	71093.4	67007.6	71188.3	70264.1	71660.1	67783.3	70490.1	72366.1	74085.4	72569.8	74753.6	69489.7	68711.7	69700.1	73401.6	72597.5	72336.4	66723.2	68486.1	67825.6	67200.4	70313.5	71008.1	70484.1	66994.4	69971.3	69778.7	70685.5	73977.3	70072.1	73064.6	73239.1	73637.5	70782.5	68265.1	69845	70514	67603	64379.1	69953.2	70011.6	70190.9	71682.5	70649.8	77569.7	75574.9	77500.2
686	68678.6	70298.5	70003.6	67989	72426.1	70330.6	69918.4	67180.3	70234.9	71479.8	74649	70378.2	74193.1	72918.4	68999	70881.1	73607.3	73274.9	73238.7	67722.9	69765.4	68691.8	66469.6	70261.8	70024.8	69654.4	67117.2	72593.2	69146.3	71248.1	75170.9	70369.8	72162.4	73858.1	73740.2	70883.3	65551.4	68409.2	69145.2	67975.1	64242.1	70067.9	69372.8	69898.3	69425.9	69479.3	78116.2	73205.6	76646.2
687	69919.3	72037.3	72361.2	69752.4	74152.9	71157.2	70177.4	68976.1	71413.7	73801.5	75531.2	72361.7	74255.2	72471.8	69482.9	72334	74931.1	73229.2	73342	68430.5	69197.6	71534.3	68603.7	72545.1	70819.9	70275.7	68017.3	72288.7	69963.8	72407.5	74640.4	69984.1	71206.4	73934	74448.4	71638.7	66419.5	69610.1	70415	67109	66742.4	72236.2	69762.8	70205.5	72157.5	71550.3	78797	74502.4	76233
688	69413.7	68839.9	70491.5	66589.9	71455.8	69104.8	67870.3	67190.5	69732.5	71194.5	73008.6	70704.5	72231.1	70637.6	68586.4	70657.1	72881.1	70993	72292.8	67515.1	67400.9	69016.8	67781.5	71027.4	68942.5	68177.5	66099.6	69672.5	67623.1	70867.6	73366.4	68917.3	71993.5	71427.7	71165	66771.3	65668.1	66238.3	70205.8	66879.2	65901.4	69284.2	67666.5	69302.3	72066.1	69406.4	74277.1	71847.1	74446.6
689	67828.8	67714.1	69031.8	66785.3	70645	66575.6	69074.7	67435.7	69346.6	71143.8	72459.4	70421	73397.1	69937	68824.4	69650.7	73693.4	70924.2	70938.7	68171.5	67102.2	66137.2	67191.1	68668.2	69188.7	69131.9	66852.8	68008.3	68511.1	69450	73849	69059.5	70103.3	71030.9	70891.8	68223	65009.1	68323	68188.2	67412.4	65915	70732	69913.5	69696.9	70580.9	69993.9	76379.3	73315	75970.9
690	70418.8	71835.5	74145.9	68576.4	71644.2	70514.8	74679.9	71217.4	73751.8	74091.5	76855.7	71481.1	75225.5	76420.9	71728	71311.4	75385.3	76147	76131.9	70939.2	70446.9	70661.6	69897.7	71545.3	72710.9	73700.9	70929.1	73615.3	72251.7	74954.5	78814.7	73736.2	77091.3	76453.9	77248	76116.6	71725	71324.8	69985.7	73278.4	69316.1	75971.3	75636.6	75071.3	73736	71646.4	82175.3	79575.9	81047.2
691	66107.9	69693.5	71060.7	65519.4	70258.9	67722.8	70827.1	67253.9	69927.1	71347.7	73082.8	70910.2	72812.2	71370.8	69565	68823.9	74330.9	72675.6	72848.4	68724.7	67991	69857.3	68852.2	69942.1	70470.3	70496.6	69180	71562.5	69553.3	72769.9	76005.4	70018.4	71748.3	72871.1	73628.6	71166.7	67222.6	66836.4	66260	68881.4	64914.9	69978.3	71308.9	69723.1	70200.6	67765.3	76678.9	74167.7	75439.1
692	67591.2	67967.6	71468.7	65673.8	70558.7	66219.9	70842.6	67079.3	70101.8	68133.5	71639.3	66035.5	71159.3	68287.2	65772.7	66376.6	68906.6	67737.5	67295.3	66242.7	67109.4	66689.8	65233.2	68520.9	66857	66524.7	66132.6	67519.9	68542.6	69495.2	74533.4	69913.1	73585.7	71790.7	74365.3	69799.5	65244.5	65951.5	64466.6	66018.1	64753.6	71313.7	69377.8	67591.3	68374.2	66364.1	76454.5	75579.8	76853.7
693	69395	69435.7	73488.6	67492.8	71566.9	69442.2	73338.5	70507.8	71475.8	71513.3	73890.7	72187	72753.5	71758.6	68915.9	69256.7	74052.7	70687.9	71396.7	69147.5	71057	73327.8	70727.1	71614.1	71124.7	70394.3	70842.5	70206.6	69694.5	71236.8	76764.1	71633.9	73810.9	73111.6	75432.1	71198.4	66895.4	65545.9	65301.6	67622.2	66692.6	72432.4	71761.9	70285.7	71357.6	67374.8	77287.2	76278.4	78460.8
694	70805.2	73182.6	76972.2	72407.4	76886.6	71461.3	75373.6	71148.2	74062.3	73023	76554.9	74294	76357.6	73838.5	71629.8	71540	78063.6	75775.1	76151.7	73000.2	75140.7	75909.2	74134.8	74262.9	73218.9	74027.1	74672	74156.4	72566.3	74154.6	79242.6	73805.2	76940.1	77005.4	78294.2	74463.8	70992.5	70204.6	70910.1	73681.6	69357	75907.3	76571.6	74663.3	72640.3	73637.7	80507.9	79529	80339.9
695	69327.6	71175.5	74160	70456.4	73542.3	69663.2	73094.8	68025.2	71044.7	74997.8	76822.7	73220.4	74990.9	72276.5	69279.8	70646.5	76694.4	73726.8	73471.3	69614.6	71222.2	73728.3	71853	72004.3	71302.6	71365.9	71164.5	71151	69370.7	72386.7	78340.8	72427.1	75331	73548	76708.9	73865.7	68680.5	69520.2	67346.8	70781.4	68363.1	73398.5	72412	72459.1	70960	69576.3	79352.9	77256.1	78339.7
696	71214.2	71193.8	74741.2	71361.9	74988.3	69344.9	74309	69796.3	72107.8	74006.3	75635	72013.2	74684.9	73245.7	70609.5	70617.3	72527.5	72489.5	73117.8	70561.4	72097.3	70720.8	69213.2	71144.2	70475.9	71195.4	71472.3	72122.1	71812.4	72561.4	78586.5	73443	76403.1	75382.5	77875.1	75545.8	69698.6	70533.8	69997.7	71592.2	67784.4	75777.5	73709.2	72395.7	71303.4	70078.1	80149.3	79491.1	80132.7
697	71577.6	71296.4	74421.2	69989.3	75031.2	70363.1	73913.4	69281.9	72390.1	74572.4	76034.6	70919	74987.1	71736.5	70402.8	69654.8	74427.9	74579.9	72638	72019.3	72008.7	71934.9	70338.2	71265.7	70621.1	69656.7	69845.3	70746.3	71481.8	73007.1	73329.5	67943.1	70841.9	70054.9	72951.5	69447.1	70481.3	70770	69051.8	70822.2	69028.7	74660.3	72620.3	73559.5	71486.6	71886.8	79610.4	78384.9	79767.1
698	72175.5	71802.7	76085.1	70150.8	74091.8	71364	75015.1	72180.3	74771.2	74378.2	75174.8	72791.5	73577.3	73632.2	71628.4	69716.8	74800.6	71904.6	74257	72721.9	71758.5	74753	72494.7	72530.4	70433.5	70745.7	71577.4	73089.8	72042.1	73680.5	72997.1	69113.9	70936.7	71190.6	73730.2	69340.2	71735.2	72310.6	71722	71103.3	69706.7	74762.9	72329.8	72995.6	71884.8	70788.2	79693.6	77996.6	80380.2
699	72095.3	72881.2	74301.3	69242.3	74718	71827.4	75327.8	71006.5	74247	75849.5	76987.6	71717.2	73717	73151.8	70717.2	70457.8	73067.8	72926.3	75374.7	72580.3	71742.5	72216	71765.5	71826.5	72575.7	71225.5	70477.9	73062.4	71669.5	73479.9	72846.9	67939.4	71086.8	72576.3	72514.6	68458	71056.8	74943.4	74582.4	71411	69969.2	74158	74590.1	73798.5	70338.2	74178.9	81029.3	79053.1	81945.9
700	71675.5	72170.4	73042.7	67003.6	72246	68812.9	72725.6	69570.4	72573.1	74799.3	75519.3	71840.2	74519.1	74986.1	70857.8	69952.2	72503.8	72856.6	74289.3	71829.3	71878.8	72935.6	71240.4	72322.4	72817.8	71304.9	70989.6	74142.5	72157.9	73231.7	73321.4	67819.7	71868.3	72256.7	71251	70470.4	70440.8	73266.1	73572.1	71831.8	70544.6	74709.4	73171.7	73361.6	71326.9	72037.4	79839.6	76263	77959.8
701	71974.7	72884.7	73303.5	69988.3	74883.7	73077.1	75894.4	72937	74013.7	74798.4	74308.6	73920.4	76299.9	76218	73727.8	70842.9	75672	73560	75089.1	73436.3	71676.7	74748.9	73557.1	74178.4	75006.6	74141.8	73666.8	75019	74228.2	76046.2	76740.2	71878.5	72911.6	73513	72993	72876.7	73158.2	74660.2	73748	73524.5	71338.4	74969.8	72797.1	74846.1	73551.4	74146	82171.9	77928.4	80213.8
702	70741.9	70869.9	73949.3	69190	74270.7	71856.6	73010.4	71750	74818.7	74465.9	76886.8	72723.6	73952.5	73594.8	71269.8	70127.9	76490.9	73571.5	75478.6	71804.7	69116.1	73480.1	71998.7	72409	72189.3	72011.5	72028.6	75863.9	72596.9	75382.9	75144.3	70700.3	72630.8	71391.2	71649.7	72196.8	71035.2	71045	72661.7	70417.7	69655.1	75182.1	72729.9	73019	71727	72970.4	79822.1	76238.9	78429.8
703	69574.3	68505.5	70773.2	65932	71881.2	70010.1	72538.3	69339.2	71790.4	71884.3	72908.8	70170.9	72742.9	70829.1	69309	68229.5	73283.4	71196.2	71193.9	69901.2	68975	69988.9	70249.2	71324.3	69953	69466.3	69847.4	72242.7	70658.1	73465.9	72592.9	68400.7	69922.3	69634.6	70618.6	69714.7	70280.1	72798.1	71931.5	73052	68488.8	74130.5	72216.5	72308.8	69080.5	71699.7	78296	74789.8	76682.3
704	72833.1	73877.8	77057.2	71809.1	76979.1	71764.2	76332.2	74136.2	76869.1	76288.7	75987.7	73616.3	76053.9	74801	73650.5	72306.5	73684	75597.8	76290.6	72176	72343.1	73794	72175	73259.9	74184.8	74226.6	74270.2	76542.8	74163.5	75540.3	75585.9	72473.5	73760.7	73612.2	72231.3	72370.2	74518	76506.1	75602.4	74873.5	71555	77601.9	75684.7	75222.6	73154.2	74518.3	82191	76966.4	78304.7
705	73199.4	72870.1	75585.7	71135.3	75953.2	72615.9	74804.7	71413.4	75271.3	74210.8	76588	73169.6	75768.4	76067.3	73530.2	71959.4	76352.3	74311.1	75767.3	73195.8	74268.6	74820.3	75755.7	75703.4	75707	76468.5	75174.2	77048.9	74721.3	76911.2	76434.7	72189.6	74545.5	75179.8	73833	72546.7	75245.7	76680.5	77228.8	75465.6	73528.5	77574.3	77466.4	76503.1	74444.1	74636.8	81685.3	79284.4	82300.8
706	71660.8	73042.4	74968.5	67810.5	73962.8	71136.9	71534.3	69935	71066.8	72857.6	74653.9	71247.2	73524.2	73287.5	70191.2	69826.8	72178	71375	74280.6	69984.7	72252	73638.7	74235.7	75101	72796.9	74002.4	73514.7	75303.7	73496.6	74203.7	73618	70593.8	73532	72706.4	72758.4	72194.1	72502.6	74258.7	75012.4	73828.4	71554	75754.3	75233.7	72624.7	72195.3	73667.1	79854.1	77610.4	80724.9
707	71610.7	73142.5	74023.4	68614.8	74525.6	70213.6	73158.4	70447.6	73082.5	73440.9	74854.7	71679.4	74154.5	73593.9	71111.1	71213.5	75032.8	73464.8	74820.9	71638.7	72582.6	73928.9	73231.8	74146.1	74063.4	73607.6	71865	74456.5	73475.6	74714.7	74461.7	70730	72364.6	72507.2	72057.8	72136.5	71503.3	74675.5	74805.2	74547.7	71324.5	75699.4	74677.2	74202	73058.5	74445.7	80494.1	77860.2	81568.7
708	73543.8	74878.3	77497.2	71380.3	77007.4	72676.2	75578.8	72388.4	74594.8	73454	75967.6	73664.6	75639.4	75134.2	72301	72253.7	77901.1	74571.7	76097.8	74867.7	75055.1	74768.4	75052.7	75278.8	74279.3	75158.5	75125.6	76740.5	75892.9	77953.5	75735.9	72180.4	73598.6	72864.5	72155.4	71986.2	74123.2	75643.8	76572.1	74790	72396.9	78067.1	75579.9	76303.4	74657.6	75797.3	80966.5	78517.7	80530.1
709	73388.3	71666.5	76559.3	71212.1	74904.4	73955.1	73942.5	71432.1	71317.6	72101.5	73665.2	72231.2	74372.5	74372	71409.7	72970.1	75072.3	74607.4	74709	73026.5	74586.9	74890.6	73809.2	76031.1	73674.1	73526.1	74147.2	75981.5	73698.2	74850.3	77370	75335.4	76975.1	75261.6	76818.1	74817.7	71976.6	73636.4	73867.8	72031.4	70100.8	74116.6	72080.4	74044.6	73243.7	72035	77456.6	76551.7	75502.9
710	69343.1	67751.1	71378.8	67527.5	72193	68487	71796.4	66897.3	64873.5	69098.4	69542.9	68637.4	72541.5	69916.8	64839	68179.9	70357.7	70242.1	69902.1	70090.5	70534.4	71143.8	69247.4	72128.7	70015.1	69798	69864	71304.5	70625.8	69807.9	72058.7	71028.5	74346.7	73588.9	74148.3	72074.4	69555.5	70411.5	70126.6	70204.2	67074.6	71781	67092	71366.3	72028.6	69352	74667	73793.8	74106.9
711	71050.2	71625.5	69702.2	67827.8	73650.2	70078.5	73719.5	68915.2	70590.2	71790.4	74039.4	69125.9	73297.1	71227.3	69740.5	69366	70828	71902.2	72468.2	71923.4	71284.8	73387.6	72242.2	74144.2	73161.4	73451.6	72045.3	73703.3	73646.5	75024.1	77881.5	73306.5	76242	75261.5	77136.6	73534.8	71169.2	72687.7	72237.3	71224	70142.3	73904.8	70553.8	73279.3	71863.2	71774.5	79490.3	77810.3	77463.4
712	69279.8	70948	69405.4	68360.2	73838.3	69522.4	72818.9	68871.6	71624.4	72437.1	73700.1	69889.1	73436.1	71039	70058.5	69139.1	71319.1	70706.1	70661.8	69761	68185	70972.6	69279.6	71423.2	69676.4	70896.3	69698.6	73040.2	70957.3	72503.5	77031.1	73047.5	74543.4	73987.5	75385.2	72088.4	69675.2	71279.5	69790.8	70174.4	69466.2	74279.4	72133	72577.4	71874.5	71621.8	77704.2	77704.6	78033.5
713	68737.1	68768.6	67203.5	66487.3	71828.5	66618.3	70971.2	67156.7	68023.3	67432.6	70221.1	68482.5	69712.6	69274.7	67769.9	65141.6	68921.2	68020.2	69665.4	67615.9	68358.3	69699.8	68608	69940.6	69446.7	70527.7	68737.7	71073.8	71445.7	71822.4	73678.8	69983.2	71943.4	70553.8	72357.5	68923.8	67298.4	68102.4	67218.3	66953.2	66987.4	72002.4	69732.2	69368.2	69384.9	70118.7	76498.8	75298.8	74516.8
714	69451.8	71476.6	70804.8	67759.5	74798.5	68486.6	71645.4	68225.4	71832.6	72919.6	73007.2	71334.3	73329.8	70496	69255.4	68995.3	70520.9	69651	71059.8	67936.4	67894.7	69987	69527.2	70000.9	71032.7	71139	69376.2	69993.7	69967.9	73586	76457.9	70794.7	72457.5	72372.6	73553.4	70440.3	68937.3	69909.5	69657.5	69008.3	69066.1	73034.8	72219.2	70911.9	69768.8	70320.7	76624	75790.7	75354.6
715	71001.5	71867.7	70824.3	67936.9	73257.2	69846.2	69821.7	67973.2	70589.3	72543.4	72940.3	72541.2	73292.5	70868.2	69355.9	68200.5	69698.6	69105.2	70560.9	67590.3	67096.1	70200.6	68395.7	70340.7	68884.5	69956.8	68899.2	70659.4	70285.9	73075.6	74403.4	70448.8	71547	70831.6	71626.6	69574.1	68120.8	69634	70231	69080.3	68532.3	72515.1	71659.2	72027.4	71181.9	71557.2	78022.2	76953.2	76395.8
716	70017	72322.7	72135.3	68435.5	72807.8	68252.5	71413.6	68153.8	70916.7	72342.1	74382.1	68805.3	73010.9	69183	67508	67579.4	67199.2	69007.3	70930.7	66965	70463.8	68627.4	67917.8	69746.4	67044.2	70688.9	68288.9	70070	71056.6	70347.7	73729.1	70728.1	70681.2	71874.7	71861.9	69027.7	68639.3	67209.3	69510.9	69281	68572.7	72466.5	70485.4	70207.4	70996	71264.3	76611.5	73803.1	75415.9
717	70727.6	72518.1	73133	70289.8	75005.2	68729.5	70524.4	70016.5	71493.9	72788.7	75233	70480.3	74581	69433.2	68205.3	68521.7	69400.7	69993	71098.6	67264.2	68982.2	69702.9	68195.2	69135.5	67977.1	70239.6	67947.6	69690.4	69340.7	71348.7	73700.8	72083.1	72096.3	72688.7	71669.3	69394.9	66538.7	66495.7	69399.9	68698.9	69711.5	72164.9	71349.1	70670.1	71116.9	70588.1	77799	74715	74764.4
718	72764.3	74321.4	74062	70281	75594.9	71158.9	71052.5	70364.1	71328.5	72849	75038.9	73914.9	74330.1	69802	69355.4	70066.9	73039.2	72041.4	72738.3	71748.1	71482.3	72432.1	68365	71885	69990.8	72298.7	70599.2	72116.9	71898.1	72969.1	75403.9	71550.7	72773.6	73622.9	71492.5	68731.9	67267.4	67323	68849.5	71024.3	69905.2	73861.7	71667.4	70894.2	69991	69571.6	77829.2	73827.5	70698.9
719	71793.3	73309.3	73100.4	68454.6	73419.3	71351.1	70292.2	70652.5	73292.4	73349.4	74426.5	73685.7	73918.4	69702.4	70802.8	70185.3	72260.1	71214.3	72078.3	69925.4	69390	71871	70727	71838.6	70157.9	72070.9	70329.1	72465.7	71885.1	73443.1	75110.9	72382.5	72471.3	71862	70990.2	70303.7	68145.1	68056.8	69836.4	70706.8	69754	72077.2	72466.2	70811.9	70122.6	69353.6	76839.5	73692	72832.6
720	74221.2	75839.8	75245.5	70949.6	77135	73314	73703.1	71928.6	72930.3	75632.6	77158	74518.5	77953.1	74046.7	72038.2	70947.6	74826.6	73056.6	75391.1	71727.5	71806.7	75278.3	72241.1	75477	74124.9	74704.9	72189.4	75013.6	74485	77332.9	79989.8	75353.6	75524.8	76840.9	75056.9	72259.6	71289.2	71227.4	72334.1	73255.2	71686.7	74554.1	71845.9	71187	70776.8	71323.5	78322.4	75465.2	75435.5
721	70657.9	72322.6	70493.2	66732.4	73195	69453.8	70145.8	68754.8	70804.1	74383.9	74573.6	71922.3	73920.3	70136.5	67810.1	69580.8	71660.9	70302.9	72070.9	68039.3	69681.3	71760.4	69036.3	72692.2	71449.3	73115.3	71150.9	73179	72114	73503.3	77043.1	74051.9	73519	72405.6	72953.5	69777.3	67578.2	68616.7	69895.8	68809.5	69023.9	72889.9	71222.3	70333.5	69184.8	70477.4	75704.5	72775	71433.6
722	74503.3	75431.1	74922.3	71674.9	76443.5	72112.2	72982.2	70634.8	73206.1	74685.5	75909.8	74030.9	75899.8	72468.6	70002.7	71966.5	75323.6	73010.2	75774.5	71638	72501.9	74920.8	73947.5	76287.4	73825.1	75888.5	74108.1	74246.8	74094.5	76804.8	76371.3	73308.4	72944	73786.8	74287	71153.6	70043.2	70822.1	73012.1	72172.6	71990.5	76074.8	73409.1	72258.1	72494	73649.1	78511.5	75588.9	75129.7
723	72841.9	74544.7	74041.8	71604.9	75091.1	71152.4	70782.7	70399.5	71932	75648.7	75635.7	73769.6	75013.4	71189.1	68410.2	71335	74218.5	71567.5	73227.5	69766.8	71423.6	73570.5	70856.3	73122.3	69446.7	70634.9	69647.2	71317	70696.6	72792.6	74074.2	70965.1	72078.3	71766	73751.3	70404.9	67340.4	68307.3	70962.1	69931.7	69956.3	73138.9	71468.3	69262.3	69627.1	69914.8	75354.7	72507.4	73460.9
724	72048.9	72818	73118.1	70588.7	75645.1	70289.8	72638.4	70890.3	71751.9	74207.9	75383.5	72438.4	74672.8	70943.7	69063.1	70310	73172	71201.5	72433.9	70058.8	69775.1	71937.3	71135.9	73712.3	71891.8	72726.8	70953.7	71678.5	70826.2	72062.3	74166.7	71073	72631.1	73246.1	72863.3	70041.7	67003.2	68393.7	70933.7	68990.9	70125.3	73065.5	71749.7	70426.4	70256.3	71489.4	75240.3	72495.3	73101.9
725	72129.5	72640.5	73448.1	70708.1	75603.2	72837.4	73658.6	70783	71533.6	75089.5	76675.5	74712.5	75234	72757.7	70947.9	71287.5	76716.9	72930.8	73705.2	71068.9	71490.5	73527.8	72734.2	74340.1	71376.6	71696.3	71246.7	72484.3	72204	77410	77104.1	72057.1	73143.4	74124.5	75256	71100.4	70445.2	70554.5	71287.6	69960.4	69288.5	72169.5	70583.3	71640.9	71062.2	70412.8	74551.7	72341.6	74831.3
726	71294.4	70958.2	73440	70294.7	75199	70960.6	73485	69782.9	71714.2	72209.1	74984.4	72032.3	76464	73153.7	69832	70413.1	74541.5	73095.4	75482.8	72095.5	72212.3	72733.8	72314.9	73407.4	72503.1	72255.8	71227.5	72947.2	73173	73691.6	75918.7	70372.3	73390.3	74812.4	75721.9	72159.1	69386.6	70632.9	71698	69868.1	68555.8	73107.8	71206.5	69399	70328	71592.6	76017.8	74090.1	75808.9
727	70975.5	72427.5	73639.5	70633.5	76164.6	72422.9	71843.2	70476.2	71239	73170.4	74880.4	73501.6	73971.4	71323.7	70072	70332.2	72835.9	72511.6	74816.5	71139.4	70394.4	73085.4	70719.3	73395.5	71317.8	71684.6	70183.2	71450.1	71499.6	72910.5	74644.7	71184.9	72939.5	72501	73388.7	70183.6	69632.2	69573.2	71674	68510.3	67573.8	71684.9	70323.4	69742.9	68673.8	70455.1	74072.4	74023.5	75098.5
728	71579.8	73010.1	75779.3	70581.9	74843.5	71084.2	73902.1	71195.8	73089.5	75064.7	76994.3	72210.9	75930.6	72558.2	70869	72347	75018.9	71320.1	75184.4	70649.7	71669.5	72688	70851.6	74164.7	70755.5	72039.9	70363.7	71566.4	71115.5	73579.2	76211.8	72881.4	74226.5	73937.7	76174.4	72223.7	69951.4	70642.6	72659.6	68077.9	68368.9	73006.9	71683	70675.6	70239.2	71909.4	76325.5	74838.7	75820.7
729	73610.8	74153.5	75789.1	73532.9	76429.3	73719.3	74211	71555.8	73944.8	76764.2	78308.1	74765.3	75640.2	72969.8	71251.9	72686.1	74181.9	73712.2	75164.8	71609.8	71613.2	74361.3	73076.7	75231.3	72582.3	72726.8	72140.8	73264.8	73371.3	75039.9	79148.7	75705	75760.8	74951.6	77022.6	72784	72018.3	71681.2	73608.4	71820.6	70324.9	73773.4	72056.9	70427	70692.3	72933.8	78130.2	76405.3	77393
730	74342.4	74561.2	74407.5	70900.4	75199.8	72459.6	74994.8	72750.7	73763.6	76328.2	76576.1	74564.8	74501.4	71548.9	70796.9	70859	73572.8	72144.1	75756.6	69917.8	72019.4	73666.9	72860.2	73573.8	71110.2	72211	70957.6	70916.8	71563	74441	78500.9	74474.2	74986.3	74064.6	77218.8	71698.3	70936.9	71031.8	73184.3	70823.3	70597.9	75319.9	71914.5	69613.8	71492.2	72872	77745.9	76954.9	79107.4
731	72146	72599.9	71475.8	67863.5	73515.8	71588.1	70769.5	70049.4	72854.5	74664.7	74771.9	72328.1	75275.8	72442.6	69906.4	71268.5	73603.9	72297.9	73544.7	68763.5	69995.7	71263.1	70433.8	71638.6	70210.2	69030.6	69406.4	69398.8	70541.8	73093.9	74658.7	71634.4	72594.1	72082.7	73128.3	69790.7	67428.6	69043.2	71546.5	68581.9	66202.6	71226.4	68454.6	70036.4	68354.2	70197.4	74439.3	70707.6	72021.6
732	73341.8	72354.5	72581.9	69698.6	72457.3	69117.8	70762.4	68630.8	72501.1	73693.1	73809.4	70332.7	74727	72852.7	69183.3	71382.5	73807.1	72562.8	71766.6	69536.9	70826.9	69178.5	70084.7	70414.4	70809.8	69907.3	71118.7	70777.8	70701.9	73004	75497	71814.4	73851.7	73620.4	74732.3	70264	65524.4	69324.1	69866.3	66858.8	65839.5	70280.6	69002.6	71170.3	68851.5	69804.2	72916.9	69870.7	72254.5
733	71956.7	70412	71864.1	67116.8	70401.7	68121.6	70628.9	67590.9	70003.9	70959.7	72398.4	68295.9	72613.7	68807.2	67613.5	68634.2	70625	69322.5	71415.7	68840.7	69043.1	68842.8	66920.5	68624	70513.2	69057.9	69064.2	71191.7	70358.8	73692.5	75703.2	71364.4	71793.9	72740.6	74463.6	69318.3	67324.9	68883.3	68391.6	63828	63327.7	67679.7	67133.9	66114.2	66732	68853	73921.6	70796	72102.9
734	73582.8	72406	72136.4	69936.6	73875.2	71574.2	74572.2	69574.7	72544	74743.3	74947.8	73304.1	75156.7	70372.4	68964.7	71465.7	73975.5	71087.6	72522.6	71007.6	71057.5	72608.1	70159.2	71559.1	71267.9	71678.6	71508.9	71415.9	71164.4	72751.3	75570.1	73197.4	74221.6	74278.8	74746.2	71681.5	68053.2	70055.4	68323.1	66555.4	67356.3	70303	69662.9	68551.4	69127.9	69172.3	76575.2	73012.9	71559
735	72844.4	72265.4	73335.1	70481	73264.9	71539	73150.4	68618.4	71129.5	74203.7	74267.2	71734.2	74222	70173.2	67525.3	69248.6	73425.1	69965.9	73325.5	70821.6	69953.2	69540.1	69260.5	73016.6	70239.4	70792.5	69438.2	70356.2	70950.2	72717.9	74299.5	73106.4	71995.3	73449.3	72546	69655	66481.1	67435.5	67285.6	67077.2	67720.3	70271	69739.3	68498.4	68634.4	70694.6	77490.7	71607.2	72255.4
736	73137.5	72671.8	73264.2	71612.4	74006.6	71632.4	73047.4	68425.5	71650.8	73054.4	74705.9	73087.6	73806.6	69933.6	68159.2	71567.9	73694.5	70349.4	72767	70961.6	71102.6	70042.6	70327.2	72343.6	69507.7	71492.8	70628.4	71124.7	71526.6	72382.6	75848.1	71925.1	72994.7	73298	73287.7	69718.9	68342	69987.8	68148.3	68602.2	68539.5	70456.3	69760.8	67773.4	68497.6	70172.4	77798.8	71984	71810.6
737	75621.5	75491.6	74879.5	71994.2	74478.5	71077.5	75168.3	69743.5	73080.9	72982.6	74550	72595.9	75801.1	68386.3	69251.3	70569.1	71114.7	72187.2	74581.4	71370.6	74441.6	72611.2	70949.7	72829	72327.3	72629.8	72783.9	71776.8	73187.1	73788.9	76355.3	73727.9	74039.1	74471.2	74116.9	70294.4	67396.1	69758.9	69404.7	69647.9	70546.6	71063	69054.7	71255.6	69293.7	71850.6	76697.5	73433.5	72363.2
738	73011.3	73417.7	72864.3	69519.5	72728.7	70254.6	74119.4	68946.8	70707.1	71983.2	73157.4	72470.1	73879.2	68801.7	69000.8	70993.7	72615.6	71638.7	72372.7	70840.4	72122	69844.4	70719.7	72509.8	70132	72426.6	71661.6	69975.2	72136.5	73462.9	73956.8	71266.2	72696.1	72901.2	73145.3	70473.2	68429.9	69062.1	68186.8	67218.2	67876.4	70148.7	69536.3	68266.5	69646	69916.6	76061.1	72441.3	72640
739	71677.6	69987	72754.2	69283.5	70521.3	69004.3	73212.1	68663.7	69909.1	70270.7	72815.8	69292.8	74044.2	67639.5	66421.8	69211.1	71519.3	69640.3	70739.5	68097.3	69742.6	68954.3	67311.3	70742.5	70127.3	69364.1	70957.7	69193.8	70055.6	72334.7	74436.7	70700	71225.4	72717.8	72254.6	68121.2	65935.6	66889.1	65229.6	65000.3	65754.9	68951.4	66447	68015.5	67393.8	68778	74485.2	71764	72154.2
740	73498.9	72241.4	75517.2	72084	72886.7	72078.4	75781.6	70249	73455.6	73654.2	75497.5	72022.4	76439.7	71942.9	69702	71012.6	73878.2	72720.8	74628.7	71449.2	72797.3	72277.6	70995	72828.9	73132.1	72180.5	73127.1	71477.8	72929.3	73473.8	75653.2	73781	75268	74615.3	73630.9	70601.8	68107	70268.7	68543.4	67920.3	68255.3	73021.2	70194.7	69346.9	69427.2	71196.5	74662.1	72864.1	73806.1
741	73068.5	73621.5	73769.9	70874.2	71804	71181.6	74586.4	69874.2	72233.6	71609.9	72853.7	72571.4	76326	69425.5	70211.4	71316.3	71754.5	72770	72572.7	72147.3	71799.3	71403.3	69669.8	71383.8	71201.8	71637.7	73217.1	72675.5	72666.1	73039.7	75687.7	72899.5	73412.4	72870.9	73336	71113.4	65928.9	70061.7	68121.9	66982.7	67263.8	70892.8	67578.3	69509.1	68257.4	71631	76978.6	72884.7	73935.8
742	69438.3	68737.8	71489.3	67167.1	68956.6	68826.4	70526.9	67168.1	69522.8	69216.5	70216.5	68715.4	72291.3	65664.4	66227.5	67678.9	69780.3	69334.3	70840.8	67786.2	68391	68214.9	66095	69041.8	69566.8	69153.7	68149.4	68515.1	68302.1	71089.7	73932.2	70924.2	71527.8	70945.2	70922.7	69062.7	64277.6	66976	66904.3	64518	63282.5	66933.4	67614.8	67579.2	66090.5	68798.4	73714.8	70179.2	70800.4
743	69345.9	70086.4	72300	66944.4	70475.6	68789.3	72004.3	67234.4	69897.7	71153.4	73243.7	69270	71574.9	67905.4	66248.4	67581.4	70055	70423.6	70724.8	67738.5	69654.8	69238.6	67041.9	69647.7	69005	69189.7	69120.3	68490.5	68795.1	70388.9	73248.3	71578.8	72510.8	71794	71014.7	68416.7	61041.1	63795.8	63747.2	63632.8	63929.4	69385.7	69242.2	66222.1	67261.6	66606	73822.4	68584.9	69473.6
744	70298.8	70581.2	72734.6	67444.6	69500.2	69624.2	72047.6	68287.1	71962.4	70032.6	71935.1	70075.8	73118.4	67662.8	67042.8	68084.4	70347.7	71041.2	72595.7	68773.2	71454.4	70845.3	68222.5	71890.9	70451.9	70485.3	68982	69175.5	68904.4	71574.8	74745.9	72370.7	74221.7	73217.1	72143.6	69672.9	65013.9	68655.3	67083.6	66324.4	65009.4	69982.6	68322.9	68823.9	67486.2	69255.3	75413.2	71393.2	73146.7
745	76695.9	75658.6	77092.6	74697.1	77111.9	74501.2	72231.1	72361	74965.6	75528.8	77029.7	73494.9	77118.5	72561.1	72491.1	73178.5	71873.7	75196.3	76482.2	73113.4	74843.9	74014.8	72008.9	73639.7	71324.8	72468.9	72606.1	74310.7	74861	75173	78755.8	75560	76567.5	76902.8	76414.9	75620.5	66932.6	68564.7	70098.3	68128.2	67026.4	70420.8	69488.1	71727.8	70527.9	67898.2	72105.8	70052.4	71695.1
746	71929.7	72314.3	73749.8	69815.3	72347	71742.9	71370.3	67650.3	71251.7	72328.7	73429.5	69460.1	72264.6	69214.8	68082.1	67621.3	70479.1	70583	72437.1	69819.6	70977.1	72333.1	70735.9	71386.9	71373.2	70881.3	71494.3	71756	71360.7	73690.9	76268.6	71718.7	74741.5	73722.8	71466.3	70532.3	68593.9	68940	67440.3	65365.2	66114.3	69264.7	66816.4	68500.9	67603.3	69595.1	75975.1	71282.7	72797.4
747	71731.1	70303	72571.9	67834.4	69746.3	69134.1	70239.9	66260.3	69026.6	71676.7	73091.4	70515.6	73575.8	69739	68071.9	68645.5	70020.5	70082.1	70962.7	67696.8	69440.1	69943.9	67593.9	68548.8	68737.4	68685.1	69828.9	69449.5	71069.4	72164.2	75228.8	71248.7	74011	72972.3	73130.2	69387.5	63458.4	65625.6	65916.4	64031.1	63612.9	66365.6	64310.2	66694.6	67273.6	65579.8	70664.6	67381.3	68882.8
748	70000.7	69568.2	73875.7	69590	72404.5	72081.6	74785.6	69857	71276.5	74718.7	75883.2	72264	74361.2	71599.6	68829.2	69827.9	71637.3	72117.6	73754.9	69244.7	70265.2	70944.9	67286.1	70371.9	70128.8	70406.3	70613.5	71694.3	71529.8	74742.6	78247.8	72734	74534.2	74436.4	74153.2	71081.2	66434.8	67969.7	68212.2	66903.3	65918.2	68427.3	68438.3	67894.9	69668.6	69476.6	74717.2	70315.3	72779
749	72450.7	73530.1	74982.7	70504.4	74261.4	72852.7	76902.5	72875.6	74590.3	76144.2	77172.1	74051	73251.8	71117.9	69052.5	69792	74924.7	72350	74609.9	69410.3	72060.8	73697.3	71146.4	73821	71469.8	71691.8	71414.1	72815.7	73345.5	76642.3	80477.5	74371.5	76325.4	75826.6	77541.7	73070.2	69398.9	66925.2	67852.5	70798.6	69525.7	72596.3	72731.3	72405.7	70319.1	69616.3	78294.9	75120.5	76843.9
750	72853.9	73477	73995.7	70176.3	73330.3	73311	75376.3	73047.9	73516.4	73934.7	75279.8	71103.9	73218.1	71158.6	67482.9	69556	72589.9	71941.3	74282.4	70442.9	70684.3	70943.7	69626.5	72479.2	68760.7	70438.1	69905.6	70954.7	69990	72174.4	76076.2	73249.3	73677.7	74403.1	73877.9	72124.3	68904.9	69966.4	70137.3	69648.4	67809.5	70916.7	71024.9	69594.1	70934.9	72183.3	78859	73620	75937.8
751	70893.9	70686.8	71743.3	68360.3	71799.7	70036.1	71049.2	68186.6	69542.1	71997.3	71918.1	70987.4	73242.8	68618.7	67519.9	67241.6	72752.9	69992.6	70670	68085.8	68335.7	69558.6	66329.3	71010.3	67589.1	69219.5	70182.2	70701.9	69402.1	71937.2	75422.5	72503.4	73265.2	72378.3	73335.9	70288.2	65935.6	64839.9	65438.3	66461.5	66383.1	68381.8	65470.5	66960.9	68225.7	65265	70666.1	68718.4	68829.5
752	69259.5	69757.6	70962.9	67390.3	70936.3	69297.3	69512.6	66604.2	68724.3	68971.9	70991.6	67970.2	71266.4	68397.1	65040.6	65639.7	70306.9	69459	70540	67253.5	69304.5	68380.8	65297.7	69294.4	65937.7	67893.6	67337.7	69200.6	68762.2	71983.9	73405.8	71015.1	71735.1	71952.4	72105.7	69390.4	65489.2	65027.1	65783.9	66837.3	64117.6	67456.8	66502.1	67670.1	67664.8	65057.7	71737.3	69046.6	69068.6
753	69970.2	69758	73127.9	68930.8	73376.9	71929.1	71849.8	70096	72092.9	72527.5	73330.4	71686.9	72812.5	71411.3	69042.2	68440.1	72056.4	71694	72859.3	69702.4	70516.9	71328.2	69800.6	72296.5	68484.9	70459.9	69819.7	72079.3	71254.1	72912.5	75841.1	71030.4	73699.8	74001.2	73498.8	70416.3	65900.1	66464	68079.3	66743.2	65761.4	69346.9	68297.4	69070.2	69395.6	65561.4	72763.4	70697.3	72142.9
754	71383	69830.4	73972.9	69153.3	72776.5	70139.7	71795.2	69752.1	72898.9	73087.7	73833.4	71732.3	72419.9	70603.4	67554.9	67906.3	71705.4	71076.5	73268	68405.5	69863.4	71101.4	69994.7	71849	67647.8	69362.2	68726.5	71204.7	71358.7	72495.4	76040.8	72460.7	73295.2	74336.5	74514.7	71857.9	67380.8	67277.7	67681.8	67646.9	66678.4	70505.3	67404.7	67583	67595.2	66860.5	74227.1	71950.3	74300.8
755	69519.7	68565.1	72708.2	67795.2	70282.3	68643.6	69841.2	68036.6	70417.4	71639.9	72847.9	70524	71864.6	68345.4	65627	69096.1	69674.3	68524.4	71728.3	66832.4	69626	70845.1	68781.5	70006.8	67273.8	69501.1	68076.3	70335.8	69545	70825.9	73655.7	70152.8	71917.6	72008.4	72946.6	70289.3	63723.1	63141	64204	63890.1	64209.7	67536.3	65527	65971.7	65372.1	65443.9	69792	68244	69067.2
756	71577.3	70219.4	73132.2	68457.2	70140	69052.8	70709.5	69944	71365	74055.5	75059.1	72472	74267.3	71453.7	67945.1	70380.6	72023.7	71637.5	72869.9	69538.8	69949.8	68873.4	70077.3	69960.6	68840.6	70777.6	69085.7	71731.6	72435.1	72029.2	78178	73051.4	74919.6	73672.1	74408.7	71372.6	64477.8	66121.5	66977.2	66775.9	64991.6	67973.4	65907.5	68380	69348.1	67631.1	72550	71398	71867.8
757	69350.9	70473.8	70821.6	65727.6	70995.9	70032.5	69939.3	67558.6	69431	72280.2	72353	70072.8	71081.9	67728.9	64579.2	66119.4	69732.2	68944.6	70850.5	67341.4	67205.9	70034.1	68085.3	69538.7	67759.4	69087.9	67243.7	69235	69906.1	71948.4	74538.3	70632.1	71170.4	70674.8	71331.8	68867.8	65106.2	66579.4	65058.8	67004.1	64600.5	68796.7	66683.6	66589.4	67858.7	67592.5	76342.3	72899.6	74512.1
758	70331.4	72583.1	72388.6	66915.1	71583	71250.6	73940.6	70236.6	71656.2	73495.4	75037.1	72437.5	74170.2	71496	68943.1	70059.5	71230.2	71094.6	72747.8	70736.9	70797	72751.3	70013	73702.7	71145.1	72763.9	71220	71783.4	71940.5	73490.3	77070.5	72959.1	73611	73406.7	75535	71844.4	68964	70166.3	67010.9	68877.9	66853.5	72018.4	71767	69570	69437.9	70054	78384.6	73666.5	76470.1
759	69093.9	67200.1	72398.7	66431.1	70042.4	68577.8	69372.4	67134.5	69025.2	70677.9	71929	70356.8	70114.7	68333	65130	68065.8	70218	69100.1	71127	68136.1	69927.9	70785.9	69809.7	70353.7	67508.9	69547.2	68789.3	70488.4	70231.4	70947.6	73676.6	69127.4	70262.2	70584.8	72109.1	68271.1	66782.9	66708.1	64315.6	64412.3	63921.4	71294.5	71427.7	67525.1	68363.6	67156.5	76804.2	71427.8	74904.3
760	70674.3	68857.2	71972.2	66933.3	70797.1	68935.6	70461.3	67880.1	69640.3	71111.7	72051	70059.5	70716.7	67220.3	65882.6	68100	69098.1	69330.8	70108.2	67862.4	69663	69735.7	68418.2	70483.1	66792	69496.1	68014.3	69461.1	69736.6	70454	73817	70717.1	71700	70651	71422.8	68642.5	66344.9	67874.4	65218	66255.8	64551.3	70680.7	69813.8	67304.4	67556.3	67960.1	76191.6	70453.5	74447.2
761	73804.3	71572.8	75611.2	70638.7	72703.9	71346.9	73375	70441.5	71908.5	74403.4	75080.8	73025.6	74397.7	72943	70368.6	71149.9	73241.1	73670.8	74575.4	71584.3	72611	74002.5	72400	73525.7	71029.4	72506.8	71781.8	73521.1	71908.1	73914.3	77512	73780.5	75060.2	74029.7	75907.1	72644.6	69691.8	71536.4	68058.6	70147.9	68861.7	74439.7	73661.4	71664.1	70118.8	72161.2	80242.7	74986.8	78065.4
762	74024.4	75252.3	75502.1	70166.6	75716.8	72120.6	73430.6	69556.3	72814	75433	74351.2	73118.1	74287.3	70879.2	68204	71455	72837.1	70654.8	73218.8	69943.3	71405.1	74162.3	70817.4	71091.4	71695.4	72022.6	71316.3	73151.2	74141.5	73631	76758.4	73490	74454.6	73914.3	76508.2	71730.3	70910.5	70463.5	70266.5	70852.5	68961.2	76150.6	75301.1	73300.9	70513.7	71000.3	79748.5	76164.1	78754.9
763	71013.1	71337.9	71419.4	67552.1	70268.6	67443.6	70580	68149.1	69816.6	71740.8	71790.3	70589.6	71705.3	68456.3	66081.5	66562.1	69565.4	70595.2	70939.9	68455	69086.1	69979.7	68329.6	69635.7	66887.9	69335.5	67997.5	70486.6	69767.5	70560.4	73099.8	69394.3	72275.3	71384.8	73396.3	69143.6	67279.6	67168.3	67224.5	66952.7	65011.8	71103.1	70849.9	68767.4	68214.6	67376.7	76481.7	72371	75199.9
764	68794.7	68662.3	70328.9	67851	72123.9	65121.9	69754.9	65929.1	70061.8	72624.1	73683.8	68461.4	72245.1	70256.8	67006.9	65336.4	67505.9	67774.2	68339.5	66209.8	67588.4	67484.2	66083	66302.4	68091.5	67408.6	66770.2	70569.4	68515.2	71017.8	73386	70114.8	70977.2	71489.6	72413.4	68895.6	68630.5	66497.2	67120.8	66799.5	66245.5	71565.5	70263.5	69630.6	68573.2	69871.5	77265.7	72490.4	74820.1
765	67986.4	70331.5	70398.7	67349	71890	64416.8	69133.9	66487.2	70495.6	71787.4	72177.6	70410.6	70407.9	69494.1	66466.8	66736.9	69360	66949.1	68860.8	64767.9	67826.1	68281.5	67707.2	68008.1	67938	68360.8	67609.9	69723.2	69381.7	71916.5	75296.3	71487.2	70086	71017.8	73045.9	70370.1	66912.5	68380.1	67411.7	67261.3	67188.9	71783.7	70846.7	68536.8	67231.2	70189.2	74977.7	73277.7	74048.9
766	70218.4	71582	72887.7	68914.2	70741	67961	72375.9	68099.1	74592.8	75261.6	76136.6	70880	74455.4	72467.1	69357.9	69102.1	71255.3	70590.7	72696.7	69220.4	72614	69694.1	70484.5	68840.1	70012.7	70760	70079.7	71145.1	71577.7	72135.5	75081.1	72903.5	72036.7	73025.8	72896.3	71647.5	69331.7	70923	69733.1	70308.4	68348.8	74378.1	73828.7	71101.6	70444.4	71057.7	78330.5	76246.8	77778.2
767	66639.4	68793.4	68456.1	64817.9	68870.6	66194.2	70729.8	67310.2	70780.7	72972.6	72349.6	68318.1	73102.3	71582.5	67473.2	66980.1	70555.4	69887.8	71012.9	67443.2	68251.8	69695.3	69112.8	69666.9	70569.4	68259.7	68336.3	68966.6	69284	72540.5	73256.8	70646.3	71868.2	71405.4	71902	70611.3	68401.2	69158.5	67039.7	68628	65435.6	70180	68875	67978.7	66246	68732.6	75759.2	72226.6	73771
768	67004.5	68607.7	70147.3	65076.7	69869.5	66505.8	70770.9	68471.1	72892.2	74762.3	75844.7	69900.7	73448.9	70804.7	67754.8	67316.1	69629.5	70209.2	71352.6	69028.6	70422.1	69784.5	68446.6	70690.2	71699.3	70524.2	67673.8	71312.2	70329.2	72912.1	76076.7	73477.3	74116.4	75522.1	74666.8	71684.6	68222.4	67780.2	65909.2	67425.3	66154.8	71019.2	70111.8	69215.7	66571.3	68845.8	76886.6	73426.7	75549.4
769	67104.3	66800	68920.9	66689	71348.2	69173	72129.2	68458.1	70504.5	72968.8	74899.3	69823.1	72458.2	71107.5	67818.7	68930.9	71085.6	69923.9	72248	68108.4	68852.7	70112.8	69633.1	71167.6	70420.7	69313.8	68077.1	69686.3	69139.9	71095.7	73820	70606.5	73299.9	73545.8	71835.1	68574.8	66419.7	67953.7	65884.6	66627.6	65522.2	68619.1	69456	66293.1	66937.3	68228.4	77709.5	71174.7	74421.5
770	66148.6	64210.4	67669.2	64870.6	68989.2	67739.7	71028.2	66642.5	67401.2	70115.2	71686.3	67605.5	70835.3	69997	66661.7	66424.8	71082.7	67852	69984.9	67624.9	67970	70450.9	69014.2	70452.2	68649.3	68132.8	66780.3	69184.4	68884.1	69202.7	73646.4	68883.1	72147.3	71183	70479.3	65562.5	64860.6	66221.4	63954.2	64753.6	62050.5	67393.8	66868.5	64928.4	66252.1	67398.4	74235.8	70018.3	72058.8
771	69374	70534.6	72235.5	68315	72107.5	69387.4	68797.3	68436.1	70722.8	71609.4	72035.9	70240.9	70027.5	69603.5	67010.7	68489.8	73294	68753.7	71347.1	69346	70563.1	69179.8	69669.8	69359	69045.1	70644.3	66944.7	70381.9	69396.9	72185.2	73785.9	72532.4	71109.7	71247.6	72347	68467.3	66139.7	69755.1	69739.5	69202.9	66197.1	69837.5	69933.8	68929.3	71170.4	71562.8	76168.8	72729.1	74676.4
772	69907.6	66647.9	70478.4	67283.9	71859.3	68585.7	67733.5	67414.4	70725.8	71061	72721.4	69898.3	72348.4	68901.9	67839.8	68530.3	71515.8	69437.6	71636.3	68459.4	69824.5	68390.2	68438.7	69938.6	69344.5	70169.3	66411.6	70451.1	69789.8	72834.7	74038.8	71062.1	71714	70805.7	72648.2	68398.8	66174.7	69235.2	67602	67028.9	65270.5	70110.2	69745.2	66560.8	67659.3	69775.8	76719.9	71708.2	74834.8
773	69099.3	66004	68830.7	66082.9	70124.5	65417.9	65856.6	65611.9	68308.3	68194.9	72568.4	67689.9	70360.2	69482.1	65257.7	66218.5	69781.6	65963.9	70070.4	67449.6	67738.3	67355.7	67107.8	66116.7	65865.3	67631.1	63586.1	68230.1	69069.9	70382.2	71436.8	68401.6	71362	70273.9	69798.2	66674.9	65476.3	65774.3	67488.8	66778	65307.5	68364.7	67874.2	65317.3	68202	70355.3	76823.7	70842.7	73057.6
774	67157.4	66789.3	68382.5	65722.6	68758.2	65099.2	67577.5	64389.3	67421.6	66027	70123.1	64900.2	67849.9	67759.7	64166	65458.7	69514.5	66436.6	68690.1	65949.8	68322.9	67599.2	67088.9	66412.6	66421.2	67190	64994.2	67806.4	67345.3	68105.2	69965.3	67617.3	70861.3	69454.9	69800	66942.1	65663.4	67921.6	67336.1	67619.7	64852.6	70476.4	68958.7	66636.3	67973.5	68782.3	77034.6	71308.7	73073.2
775	68666.2	68251.8	70711	65768.7	68864.4	64796.7	67651.5	64314.7	67232.7	68132.3	72047	67542.8	70105.7	67822.6	65334.6	64605.1	69555	67908.5	69437.3	66772.4	69471	67720.9	67837.1	67638	67830.9	68529.9	66679.5	69597.3	70153.8	70920.6	71467.7	67728.5	70690.6	70426.4	71987.6	68058.1	66491.2	68356.2	67211.8	68155.3	66646.7	71598	69794.1	67373.3	68423.2	70866.7	76933.7	72278.1	73541.5
776	69902.5	67827.3	70996.6	67991.1	69478.6	67397	68885.2	66436.3	69028.5	70021.1	73439.3	69349.6	71836.3	70455.6	68518.4	68630	71577.5	69905.9	70975.3	69174.8	69675.4	69164.6	69562.7	67866.7	67068.3	68638.8	66610.2	69432	71789.5	71751.3	74158.5	69394.1	71758.2	71152.6	72029.4	70192.5	67875.8	68582.5	69112.3	67570.4	67451.6	70918.1	71375	68258.3	67863.8	70841.9	77723.9	73474.8	75743.7
777	68159.1	66323.2	69262.6	64705.1	69938.6	66711.2	66803	64586.4	65882	66705.4	70008.7	66372.5	70275.2	66230.2	64768.2	65962.6	69431.5	67401.5	68722.8	66115.5	68222.8	67629.2	65789	67352.5	64824	66553.8	63561.3	68096.5	67426	70767.3	74275.8	67987.1	69719.5	70028.2	70514.5	67182.7	64942	65586.4	66670.3	66731.5	65896	69340.3	68414	64714.4	65541.2	68073.6	74753.2	72510.6	74186.4
778	65735.8	64082	68092.1	64599	69186.4	65008.5	68260.7	65034	66353.9	66265.7	69630.7	65016.3	67716	66744.4	64230.4	63949.8	66048	65197	70079.2	65394.1	66442.8	68325.5	65604.4	67336	66312.4	66142.4	65599.7	67640.4	66538.4	67544.9	69987.4	65991.4	69879.1	68913	68377.9	65672.8	63554	66614.3	64876.4	63557.7	63350.9	67746	66895.7	65123.1	66541.9	68692.2	75134.2	70506.8	72137.6
779	68798	69341	70156	66664.3	69901.5	68088.1	72720.1	67371	68475	70387.9	70003.4	66861.6	69823.2	69100.4	65504	64948.7	70726.9	67786.9	70678.1	69035	69172	70198.2	68348.7	69623.2	68648.8	68372.9	68132.3	70605.7	70718.5	71956.4	74959.1	70678.8	73411.1	73176.8	74129.8	72399.2	69203.3	71906.2	70009.8	68847.3	68649.5	72588.3	69372.9	69530.2	68876.7	72142.4	78140.3	74859.6	75508.5
780	70602.5	72171.8	72405.3	68950.6	73989.4	70978.7	70758.4	68294.3	71524.9	73017.4	74201.2	69967.2	73644.3	71660.5	68128.3	67442.8	72891.8	67335.1	70266.7	68808	70358.4	71946.5	69473.1	70718.5	69674.7	68871.8	70227.7	72531.5	70261.7	73598.1	75357.2	71515.4	74540.9	73890.4	73341.8	72494.1	69666.5	73560.1	72358	72134	70733.1	74476.3	73213.8	71140.7	70433	72347.5	78700.7	76422.6	76919.8
781	68748	69302.9	70488.9	66910.3	70301.8	68773.8	69285.6	67915.8	70440.5	68919.4	71214.1	68997.1	70180.8	70120.8	67692.6	66179.4	71147.1	68291.8	69103.3	67603.5	68076.5	69359.8	67723.2	67781	66738.2	68015.6	67460.5	69652.9	69554.4	72174.7	75689.7	69978.7	72908	72424.2	72770.9	70670.8	69847.5	71134.3	71649.6	70163.5	68192.6	70516.1	69663.3	67983.4	67686.1	70282.7	75900.6	75326.7	73999.3
782	68966.2	69914.9	71157.3	66025.8	69978.3	64362.8	65881.8	64893.9	68612.9	68847.3	71248.3	65754.6	70463.4	68995.2	66075	64356	66392.9	67678.5	69584.9	67212.6	66579.5	68532.7	65323.4	65868.8	66422.8	67471.4	66516.8	70420.7	69511.1	71947.1	75086.9	70425.6	73321.6	72276.7	73271.3	70755.9	69316.6	70657	73116	71516	68075	72738.5	70561.4	69793.5	69174.7	72089.2	78863.6	76794.1	78826.7
783	66123.2	66217.2	67850.3	63542.6	67466.8	63221.6	66451	65046.2	66291.5	68070.2	69705.5	65827.7	69145.3	68909.8	64063.6	63168.9	67440.9	66600.2	68097	65686.8	66594.9	66127.6	65430.3	65688.8	65095.2	66750.8	64920.2	66522.3	65686.9	68312.5	71068.1	67187.2	69515.3	68299.3	69824.5	68251.8	66158.1	68796	70753.4	68066.7	64169.9	68618.2	67269.6	66257	66349.7	68478.1	74446.9	70874.4	73021
784	69879.3	70019.6	69761.6	66155.3	70317.7	63820.3	66851.7	65022.9	71358.8	72841.4	74329.5	68162.2	73120	70767.5	66354.2	66403.4	69128.6	68184.7	69271.6	67692.6	67303.1	66129	65842.9	64020.7	66869.2	66005.4	64136.3	68404.1	66810.1	70748.6	74424	69233	70873.9	69399.5	72111.8	69231.5	66885	69074.2	71239.6	69310.7	66846.8	69322.8	68994.9	68942	67047	70051.9	77087.8	73752.7	77332.8
785	66900.1	68474.7	69777.8	63206.2	69164.1	63411.3	68144.4	65556.4	68563.3	69557.7	70817.3	67236	70466.6	68401.9	64510.2	64047.1	68146.2	67236.8	68569.3	64717.5	65681.6	65283	65143.3	66253.5	64520.3	65198.9	62098.6	67257.5	68056	70070.5	73918.9	68868.9	70379.2	68793	71071.2	68810.1	65586.6	67980.6	69308.7	66658.5	63644.7	67274.8	67400.6	67779.5	67242.6	69445	76553.5	72797.6	74992.6
786	71086.5	72568.9	72738.1	68162.3	72247.4	65803.7	70654.1	69402.7	73295.6	72984.6	73007.9	69326.3	72026.4	70754.2	67613.2	66385.9	70342.1	70762.8	72733.3	68649.1	71121.2	71209.8	69541.3	69474.8	70147.4	69344.8	66359.4	72041	71595.8	72638.3	74223.1	72607.1	74286.6	72937.2	74148	72402.2	71553.7	71134	73074.3	72405.9	69575.4	72899.6	70983.2	72636.9	70984.6	73062.5	78873.7	75999.2	76534.2
787	68598.1	68701.2	70636.1	67055.2	68645.1	63556.5	68883.6	66149.6	69486.7	70897.3	72625.9	67411.5	71491.5	69254.3	66209.4	66305.7	66864.5	68005.8	70260.7	67564.8	65479.2	65584.5	65033.6	65389.6	66140.5	66438.9	64583.2	69049.1	67230.3	69284.9	73455	68133.8	71476.1	70647.6	72263.3	69893.9	68124.3	68847.1	70437.7	67850.3	65423.3	70587	68723.7	67424.5	66216	70188.2	75188.8	73195.3	74060
788	66933.9	67905.4	71945.7	66442	70018.5	64343.2	69491.1	66166.1	70418	70882.4	71255	67706.9	73268	70364.6	66683.6	65095.5	68306.3	69292.4	69932.1	66506.7	69115.3	66731.5	65980.1	65306.5	66762.6	67106.7	67199.2	69503.4	67662.9	69532.9	73994.3	68898.8	72363.1	71870.2	74148.4	70834.9	68505.2	70287.8	71115.6	68387.3	66549.3	71517.2	68415.1	69423.2	67452	69557.8	75723.4	74195	76386.4
789	66581.8	69818.6	68950.6	64541.3	68251.8	64652.1	70121.5	67339.1	71057.5	71992.7	73949.9	67375	72682.4	70119.4	66260.5	65897	68838.7	68848.2	70156	67853.1	69062.9	67406.4	67524.9	66072.7	67666.7	68362.2	68377.5	69125	67988.3	68824.9	75007	69912.3	73015.4	72275.7	73291.5	71509.9	68931.6	71061.1	71778.6	68892.7	67991	72722.1	68931.6	68946.4	67118.6	70338	76404.4	74098.6	75296.1
790	67297.4	70625.9	70076.2	64825.9	66694.6	63925.3	67981	65052.1	69652.4	70600.1	70886.7	67399.9	73116.4	70830.7	65312.7	68201.7	69636.7	70051.7	70250.3	68210.3	68689.1	67850.1	66386.6	67257.5	67693.6	68093.4	68446.3	69531.1	68124.4	70002.6	74968.8	70514.9	73379.3	72599.3	74859.5	71026.2	66725.7	71116.5	71677.6	68905	67400.6	70536.4	71025.1	72103.3	69609.4	72058.2	77062.5	76017.8	77586.8
791	67127.2	69732.6	70105.1	64542.7	65821.8	64743.2	68610.7	64713.1	68022.5	70340.7	71402.8	67941.8	73511	71351.9	66878.8	69267.3	70502.6	71034.1	71152.2	68577.4	69429.1	69331.6	68192.1	69546.4	68367.4	68930.3	67994.4	69587.1	67881.8	70852	75809	71247.4	71980	72895.7	74977.6	72306.2	67643.4	73126.5	71394.5	69174.2	66472.5	70637.7	69763.4	71470.1	70598.3	74125.4	78083.1	75761.3	77715.8
792	66790.1	68813.5	70574.8	65518.5	67854.7	67156	72250.9	67424.8	70573.2	70777.6	72339.5	68018.6	72573.4	69527.2	65249.7	66791.2	70843.4	68477	70662.7	67394	68106.6	69443.2	67845.1	71116.3	69119.9	69075	68020.5	69251.6	68434	67767.5	74594.3	70360	74671.1	73480.1	75416	72192	67807.1	70929.4	72042.7	66653	66077	69626.4	67897	69666.2	69202.5	74592.7	78618.4	76982.6	78268.2
793	69062.4	70076	72932.9	67885.9	70631.4	68495.5	73497	68911.3	71219.3	72050.1	73953.1	69430	71279.4	68421.1	64550.5	67397.5	69906.5	68161.3	69770.6	66080.2	67997.4	71359.3	69418	72707.5	67608.9	70062	67845.2	68142.9	69021.5	70218.5	76622.6	71779.2	75303.1	73708	75533.6	71954.4	66846.7	68927.9	70801.4	66591.1	65098.6	68636.7	66841.8	67029	67156.6	71852.8	76575.4	75000.3	75610
794	68507.4	69150.8	69316.8	66047.1	70779.8	68506.8	73499.1	69784.9	71956.8	73528.3	74976.8	71118.6	73679.1	70201.9	68226.8	69068.3	73395.1	72191.7	73346.1	66567.6	67325.9	70678.7	70061.4	72109.9	68860.2	69830.8	67528.1	70304.1	70142.1	71193.8	76003.5	70395.5	72794.1	72191.3	74186.9	71362.5	67288.7	68679.6	69775.7	70048.7	66088.9	69561	68616.3	68537.7	70528.3	71380.1	77480.6	74809.2	76048.6
795	67320.8	67566.5	67548	63921.2	68054.8	65898.3	69421.3	66648.5	68716.6	71554	71981.9	69449.3	70251	68217.1	65001.6	66445.7	70968.5	69249.3	69077.4	64337.5	64648.9	67786.8	68519.3	69596.4	67355.6	68507.4	66501	69154	67900	70563	74480	69483.2	72997	70649.3	72184.9	69058.3	66442.7	67202.3	69320.7	68101.1	64079.5	68146.8	65624.6	65802.7	67669.9	69699.2	75341.9	72251.3	73434.5
796	67198.2	68486.2	68950.9	64266.8	68506.6	66840.9	68602.7	67021.8	68965.6	72105.6	72595.2	69550.1	70198.1	67779.7	64341.4	66713.8	70683.1	67871	68337.3	63409.1	65062.8	67345.5	65759.1	68712	64983.4	65970.5	63997.6	67949.6	65772.3	69333.3	72565.3	67991.1	70892.1	68687.6	71324	68041.1	65761.2	66177.8	68593.1	67455.9	64854.3	67829.9	65274.9	66966.9	67350.6	68846.2	74408.1	72615.4	72853.8
797	66523.2	69638.1	69647.7	66679.7	70837	68053.7	70759.1	69250.3	71836.3	74566.4	74710	71856.2	72197.4	70220.2	67386.6	69760.3	72987.5	70688.5	71863	66622.5	66517.2	69451.1	68765.2	70669.8	67359.7	69440.6	67589.6	69636.8	69508.2	73081.2	75931.5	70778.2	72266.8	72377.3	75184.2	72523	67931.1	70242	72219.7	71611.9	68044.2	71263.2	69116.3	69346.1	71013.9	71906.7	77218.6	74171.1	74501.7
798	71032.4	72693.6	73253.3	67338.4	71932.9	71516.2	74798.1	72586.1	75418.8	76551.2	77188.9	75097.1	75406.2	72871	71021.6	72813.9	75777.4	74270.9	76451.3	69229.4	70000.6	71206.3	72872.7	74155.8	72080.8	73649.4	70676.5	73403.3	71938	73917.6	78467.8	73881.3	77074.6	76850.8	78538	76104.6	72119.1	75029.8	75843.7	75210.6	70127.3	73574.4	72497.2	72255.8	74273.7	75949.7	80609	76215.5	78835.9
799	67244.8	70477.6	70604.7	66448.8	68193	65545.5	68721	67450.6	69469.7	72980.8	71944.4	70115.7	71660.5	69758.7	66164.2	67087.2	69268.1	70167.8	70864.3	67084.7	66186.7	70776.3	68516.8	69441.9	67382	69291.1	67279.6	69453	67399.1	70112.7	75964.6	70142	73182.5	72514.4	73503.6	70414.8	68708.7	69241	71845.1	70289.5	67711.9	73168.5	70560.2	68638.6	69678.1	71784.5	77007.3	75947.8	75863.4
800	68117.5	69991.6	69676.3	65879.8	70497.7	67790	71677.7	69826.9	70614.5	72658.6	73551.8	70233	71138.6	68819.8	66398.1	68710.9	69791.8	70581.5	71392.3	65704.8	66276.8	69971	68737.2	70004.6	67587.4	70060.2	67024.1	68775.7	69656.4	70614.9	74742.7	70073.9	73830.8	73628.4	74270.6	72163.7	69581	70126.3	71723.9	71144.4	67127.6	72168.8	70386	69886.6	68844.7	70601.6	77418.8	73719.1	75478.3
801	69435.2	71274.3	73050.7	69348.6	73287.5	70169.8	74110.7	70941.7	72792.7	73740.4	75720.4	71342.6	73560.1	71509.1	68761.7	69294.4	71086.1	71469.7	73036.2	69187.9	69692.2	72729.8	70161.3	71260.3	70342.4	70553.4	69484.7	73139.4	70578.4	73680.1	77517.4	73089.4	75786.6	73897.8	76385.4	74530.6	70733.4	72964.5	73836.1	70910.4	68266.2	73088.6	72057.4	72002.4	68961.2	73491.1	79364.5	75914.4	76543.5
802	66944.4	68329	69947.8	65571.6	67606.9	66002.2	70692.1	67629	69682.3	70714.8	70728.7	67884.5	69836.1	67127.1	63862.7	65350.2	68959.1	64318.5	67869.8	66617	67524.1	69115.6	67237.6	67926.3	65429.1	67314.3	65602.3	67371.8	64796.9	69423.3	75808.2	70316.3	73109	71690	72597.7	70369	66276.6	69405.1	70617.2	68220.8	65174.5	70487.7	65967.8	66767.6	66608.7	71178.5	77424	75498.1	76385.2
803	69072	69752.2	72141.2	66847.9	69965.4	69047.4	73938.8	70319.2	73262.3	73910.6	73970.4	71884.1	74746.2	69982.9	66875.6	68049.3	71234.9	69056.3	70732.7	68038.5	69170.1	71057.3	67966.1	70154.7	67165.5	68801.3	66907.9	69789.1	67810.7	72038.2	79233.7	72369.1	74135.9	73425.7	75112	73964	69036.7	73192.8	73801	70705.4	68468.2	72980.8	69900.8	71161	69255.4	74435.1	80555.3	78974.3	79108.8
804	67570.8	68275.1	70139.5	65613.3	70315.5	67135.4	72150.9	69393.1	71514.3	72499.5	73629	69980.8	73042.7	68985.5	66379.8	67487.3	70041.3	69438.7	70846.1	68267.4	68071.6	69074.9	67533	68959.3	66416.5	66970.5	65505.3	67917.2	68094.2	69972.4	75269	70427.7	72208.3	71843.1	72712.6	70372.7	66219.7	70637.4	70773.7	68883.2	66652.8	70953.3	67873.6	68938.6	69480.8	71078.2	76515.2	74951.1	76712.2
805	69809.7	71579.2	72450.2	67621.3	74323.4	70293.1	74107.8	71630.7	72936.8	72791.8	74009.9	72558.1	73331.9	71087.9	68963.8	69331.9	73435.3	72220.8	72759.3	70010.2	70339.8	72885.4	70479.5	70849.4	69554.6	69952.2	68099.9	71050.5	70244.3	72931.6	76759.8	72167.2	74976.3	73464.3	74331.7	73207	67974.7	71920.9	72000.5	70502.3	69573	74018.3	70123.5	70188.4	70644.8	71540.1	78780.6	78082.2	78880.2
806	70567.3	71405.3	73474.4	69126.5	72904.4	68642.8	71104.2	68802.4	71530	70586.3	73617.7	69635.9	73815.4	70460.1	68453.5	70004.3	71613	69644	71257.7	68596.1	69152.4	70202.9	68290.3	68004.1	68698.6	68452.1	69029.8	70317.7	69932.1	72175.5	77989.7	72338.9	75119.8	74389	74272.1	70088.5	67897.8	70807.2	70486.7	69967	66638.9	71224	69427.3	70854.3	70141.4	70889.1	78272.1	75905.5	75995.1
807	71673.9	72739.3	73513.8	67970.2	72808.9	71307.8	74053.1	71316.2	74058.6	74037.7	74431.6	70978.7	73496.6	70117	67293.5	69559	73075.4	70176.9	70680.8	70309.1	70870.1	69914.4	67768.3	70710.2	69522	68293.5	68293.3	69047.2	68712.5	72204.6	77043.1	71851.9	74686.4	73457.1	74391	72617.7	67967	71594.6	71997.9	69601.4	68142.8	71162.7	70671.5	71083.5	68677.4	72550	78399.2	74434.4	76551
808	70069.2	69965.7	71023.4	66561.2	72039.1	68818.7	72421.4	69388.8	72349.9	72439.4	74020.9	70077	73427.5	70172.4	68259.5	69989.1	73261	69543.6	70023.4	67747.3	67971.7	68136.6	66725.1	68442.1	69153.2	67558.3	66868.8	69886.3	68085	72153	77678.8	71813.2	73536.9	72563.9	73906.4	70195.4	67154.6	70169.9	70542.5	68013.8	66051.2	69945.6	69218.3	69344.5	69052.9	70682.4	76805.3	72838.2	73958.5
809	68818.7	70285.5	70956.1	67043.2	71520.7	69303.3	73058.9	70334.2	72897.9	71785.9	73397.1	69756.8	70656.3	69108.1	67315.5	66585.2	70577.9	70065	71064.6	66609.9	69150.6	70271.1	68444	68074.6	67351.6	66295	65511.1	68467.8	68371.4	69843.4	73480.1	69367.1	70730	71744.4	70666.7	68732.1	67038.1	68856	70092	68169.8	66444.3	70406.2	69708.5	69637.3	68555.2	69690.7	76964.6	72610.4	75510.8
810	68131.1	68158.6	67639.8	63480.6	68150.2	66377.2	70503.1	67535	70427.6	69058.3	70121.7	67889.9	68807.5	66717	64588.9	63851.5	68016.1	65442.3	68331.2	65500.5	65120.8	66526.5	65620.5	67023.8	65205.3	65763.9	64428	67090.8	67649.5	69965.2	72243.6	67371.3	70384.3	70032.1	69764.1	69506.2	66629.7	67225.5	68167	66543.1	65436.5	69439.8	68276.6	66031.7	65736.6	68445.2	75315.3	73299.2	73681.7
811	67460.5	67574.3	68755.5	66165.1	70206.4	66420	70222.9	66740.1	68258.3	70652.8	71630.4	68265.2	71563.4	68582.8	65629.5	64444.8	67916.8	67922.9	67281.4	66507.2	66667.3	68712.2	65551.2	67463.4	64969.9	64264.7	65343.4	68616	67676.9	70272.3	71453.4	67922.2	69905.5	69796	70199.8	66588.7	67282	67292.4	68290	67259	67203.4	70592.3	68348.5	67527	66657	68209.3	75732.1	72890.2	71856.2
812	67329.5	68578.5	68148.3	65439.1	70096.1	67362.8	70319.9	67515.6	71150	69361.9	69931.9	67610.2	70388.9	67087.6	64165.6	64305.1	68363.4	65848.8	67411.6	65104.3	65338.2	67452.4	64440.1	67729	65988.7	64505.5	61794.3	66598.6	67520.1	68717.2	73447.2	67590.1	69198.3	70756	70101.2	67975.3	65157.6	66388.9	67025.9	64957.1	65034.4	68514.2	66685.2	64405.1	64965.9	68668.2	75273.5	72761.7	73059.3
813	68881.7	70221.2	72729.2	67917.5	72260.7	68833.1	72021	69822.6	72102.4	69922	71447.2	68436.3	71899.3	69887.2	66053.5	65354.5	68909.3	68574.5	69841.2	66549.5	68949.5	70123.1	67703.3	69611.5	66618.3	65165.5	65150.1	68528.5	68632.1	71663.3	74168.1	68394.1	72171.5	71584.7	72203.1	69200.6	68928.5	67574.9	68214.6	67800	66534.6	70822.5	69458.9	68266.8	65504.9	69735.1	76178.9	71898.1	74030.8
814	65660.6	66673.5	66169	63307	66376.2	63246.8	65311.1	62513.1	65979.8	66873.7	66100.7	64802.9	67229.2	65129.3	61326.5	62012.9	65706.4	63870.8	65820.6	62911	64481.9	64968.4	64841.4	64807.3	62867.4	62839.9	61034.3	63485	64646.6	65685.7	70157.1	63689.3	67050.4	68095.1	66184	65000.3	64224.5	62942	62008	61135.6	62215.6	67099.4	61886.9	60072.5	62648	66848.2	73107.4	68740.7	70247.6
815	71260.8	73090.6	71808.6	68495.5	73890.1	71506.9	71929.2	70580.2	73475.6	70520.2	72610.5	70774.9	70301.8	69535.9	66402.6	67367.1	70096.3	68828.2	72343.8	69264.4	72222.7	71244.6	68692.1	69299.1	67744.1	68700.2	66956.2	68638.7	70689.4	69960.9	75976.7	71113	73172.1	72375.8	73498.6	70611.2	68032.3	69045.2	68835.5	68235.3	67248.2	73268.9	66314.2	65925.4	66366.3	71561.4	78442.8	74235.9	72149
816	73928.3	73474.9	72754.1	69388.5	74322.5	74754.6	75762.3	72673.3	73918.9	75573.3	76169.1	74472	74977.6	72470.2	69190.3	70309.4	72863.4	71880.9	73825	70720.7	72416.3	73430.4	68850.3	69695.2	69794.2	69985.6	68670.1	72338.9	71762.7	74096.9	77794.8	73318.4	75956.5	75622.1	73921	70540	69681.7	71140.5	70051.2	69839.4	70003	73790.6	71088.7	71423.5	70933.4	72431.4	79475.9	74595.4	74191.2
817	71996.7	73308.2	73575.6	68304.5	73102.4	71076.6	72304.8	70589	73300.9	72880.7	73744.3	72533.2	71728.8	71539.9	67088	69279	70359.8	69555.4	73161.2	69322.7	73351.7	74189.3	69736.8	71859.2	70442.5	71310.1	68529.5	72031.8	71614.3	72959.3	75391	72456.2	74905.2	74593.6	74157.7	71542.8	67887.6	70326.1	70530.8	70638.1	68135	73847.7	71040.9	69533.6	69800.1	71049.8	78456.1	74068.5	74788.7
818	71994.9	73411	71947	69875.5	73958.5	72239.2	72729.6	71975.6	72630.4	71678.2	72977.1	71263.8	71310	71527.8	68633	69291.9	72591.7	69326.8	72375	69534.1	71834.2	73442	67246.9	72739.4	71451.3	71432.1	70579.3	73291.2	72597.1	72232.8	73694.3	72498.1	74615.2	73370.2	72441.8	70649.8	68345.9	69221.6	67149.6	69164.2	69360.5	73669.8	70111.9	68110.7	68717.9	70832.7	76885.4	73024.2	71057.4
819	72382.4	70410.8	72846.7	70857.2	73581	72581.4	74158.9	72860.7	72839.5	73937.1	75502.2	73630.6	73699.8	72617.6	67600.1	70846.9	73408.4	72433.6	73165.1	71935.8	73218.5	74375.8	68209.9	73477.4	71302.7	71833.7	70589.7	72881	70214	73599.8	77267.8	72864.3	74007.2	73607.5	72155.2	70160.5	66566.6	65429.6	67560.4	67525.6	66095.3	70604.5	67151.8	66365.1	66552.3	68398.6	73651.4	68265.4	68690
820	72212.6	69706.6	71768.6	68777.4	72496	72795.3	73684.7	72368.8	72956.9	73051.3	74952.1	72152.8	73106.2	73260.3	67973.6	70479.2	72855.6	71561.1	73394.5	70638.8	72616	73500.6	69678.7	73080.7	70677.2	71836.9	70358.7	72797.2	70695.5	72993.3	76049.6	71172.1	75061.8	73840.1	74064.5	71874.7	66481.1	67456	68836.6	67417	66503.8	71683.3	66046.1	66218.4	66669.9	68942.7	74645.9	69814	69632.9
821	71821.1	71978.9	70790.4	68073	70364.7	71279.8	75294.9	72067.2	74575	72752.7	75882.7	73050	75636	73698.5	71478.7	70615.5	74793.7	72506.3	73801.1	72127.7	71952	71772.3	69642.8	70236.9	70409.4	71209.9	69599	70339.4	71402.5	74425.9	78831.4	73114.5	74378.8	73381.3	72356.4	70762.1	67199.6	69991.9	70342	68960.7	68428.1	71845.9	68759.1	67209.4	68086.1	71712.8	77700.9	73680.7	71836.9
822	73692.4	73397.4	71630.8	70043.2	73488	73127.5	75622.3	72969.2	75760.1	74028.3	76730.4	72686.4	73552.1	72289.9	69991.4	72167.3	73182.7	71795.2	74804.1	71465.6	74488.8	71848	69137.6	69078.2	69247.4	68743.8	68387.4	70174.5	73885.5	74151.5	77950.5	72335.9	74165.7	74249.7	73475.9	69287.9	68547.9	69402.5	70124.5	70124.7	69336.1	72647.1	68550.4	69178.6	69403.5	71567.8	76795.9	73142.3	72714.2
823	68822.4	69703.2	70151	66821.4	70657.4	68509.8	69950.8	67964.5	70504.4	69892.8	71106.9	67721.2	68804.8	68288.7	65182.2	65806.4	68588	67266.2	70529.8	67822.6	69002.3	67533	67912	66813	66281.4	67658	66814.8	69408.9	69000.6	70417.4	74522.8	69009.5	70935.2	71693.9	70678.4	67125.3	67384.7	67708.5	66818	67066.7	65593.5	70185.9	67952.1	66323.1	67125.6	70253.1	74546.5	71474.7	73875.5
824	66088.5	67385.1	65534.9	64546.7	67793.9	65646.6	68523	67382.9	68782.4	70241.1	71899.9	68600.6	71989.6	68515.3	65073.4	66433.1	69428.7	68280.2	69790.6	67047.3	67889.9	68171.9	62896.9	65884.3	64929.2	63099.4	63739.9	65415.5	65616.1	67161	71194.5	64682.5	67489.9	68741.8	67148.4	63694.1	62642.4	62261.2	63083	66067.3	62448.9	67343.6	63188.1	62018.6	64582.5	65035.4	72589.1	68111.8	69730.7
825	70932.9	71233.9	71148	68489.8	70580.5	71463.1	74727.6	71840.7	73826.1	74784.9	75536.2	71275.6	72801.3	72100.8	68430.8	68113.9	72352.2	70154.7	72061.9	69640.6	71197.2	72910.2	71036.6	71066	70293	68234.4	68643.1	70918.7	70190.3	73063.3	78382.6	72849.3	76389.2	75773.8	75472.1	73984.8	69242.8	66778.7	65954.9	69641.1	67514.9	73416.7	70499.8	69094.7	69188.3	70358.8	79616.5	74309.6	77525.5
826	68188.2	69134.6	71395.6	66877.5	71888.4	68418.5	70621.6	69550.1	70618.1	72649.6	74260.5	69592.4	70856.6	68259.5	66565.4	66250.9	72383.8	68873.9	71294.3	67645.5	68505.8	70886.9	68804.3	71057	68851.4	67861.1	66420.6	69691.3	68538.2	72320.8	75792.3	69375.3	73259.3	72263.6	72844.4	69981.5	67672.7	61259.7	63259.2	66772	65028.8	69218.9	67352	67339.9	66898.5	65417.1	76182.3	72822.1	74839
827	68656.4	70668.3	70919.2	66520.9	72141.7	68861.2	72044	70107.3	73401.3	73915.3	73773.7	71220.1	72905.2	71294.2	69224.9	69156	74728.7	73507.8	73667.3	70658.7	72458.7	72982.5	69992	70151.2	70173.3	68973.6	68495.5	72445.1	70401	71678.6	75949	71270.4	75990.4	74903.6	75822.6	73038.7	69049	69302.6	68584.8	69325.9	68464.3	73810.1	72531.7	71455.5	69643.3	70398	78674.7	75883	77103.2
828	72758.4	73771.5	73961.6	71195.7	75191.8	69318.2	74746.7	72721	74917.8	74363.4	75492	72591.3	76043.8	73624.5	70602.1	70773.2	76265.6	73290.4	74663.7	70832.2	72795.2	74868.1	71853.4	73253.5	72217.4	72861.2	72351.8	74822.9	72394.9	73774.8	78436.2	73348.5	78206.2	76829.3	77041.6	76748.7	73266	71185.5	69704.3	73116.8	71346	75799.2	74238	74217.1	71755.2	72749.8	82034.3	78214.3	80727.3
829	67970.4	67519	69062.6	64599.4	69983.1	64788.3	69599.1	68518.9	69952.7	69930.7	69306	68066	71050.5	68788.1	65592.4	63556.1	71175.5	69615.3	69923.8	66640	69584.8	69632.4	67726.7	69533.5	68751.8	65750.1	67640.9	71839.3	67647.3	70577.5	73616.7	69527.9	73346.9	72322.1	72786.5	71683.2	67543.3	62675.5	62427.4	67395.1	66908.8	70564	70454.5	67822.9	66831.8	64937.8	77385.4	72746.7	75298.4
830	72233.8	71750.3	72337.2	67719.2	70648.5	69855.9	73652.5	71780.2	73391.1	73303.1	73895.8	72272.3	73065.6	71491.8	68190	69544.5	74381.7	71739.1	72432.9	69864.4	72160	73588.9	72566	72963.7	70560.7	69739.9	70485.3	72143.7	70407.3	72237.1	77642.2	72824.2	76113.2	75378.6	75567.4	73600.5	68927.3	69322.8	67626.8	71373.1	70724.3	73727.1	71537.8	71392.6	71133.8	71196.9	80470.1	77409.6	78655.1
831	68934.1	70193.8	72620.4	66235.3	70305.5	68180.8	71060.4	69032.8	71522.9	70520.7	72921.2	70244	72192.5	71281.9	66337.4	67533.5	72913.7	71227.1	71538.6	69784.1	70425.8	71847.2	68991.3	70905.1	68387.3	69769.7	68022.3	71726	67704.1	70104.7	76087.8	71191.3	75409.9	75367.7	75178	72951.3	67422.1	67131.7	67289.9	68760.9	66144.2	70923.3	71004.9	70271.3	69940.5	68804.8	79812.4	75220.8	78006.5
832	68457.9	70008.2	69994.7	65986.8	70898.1	65301	70919.9	68724.8	72024.6	72108.8	73837.9	70767.3	72955.3	70829.3	67409.4	69301.1	73025	70817.9	71292.6	67372.3	69124.4	69915.6	68797.6	70768.6	67735.9	68064.5	66769.7	69964	68459.2	69768.5	76424.1	70526.5	74601.1	73862.1	74217.8	72669.1	67045.2	70088	70530.8	67929.3	65949.1	71065.2	69109.5	68768.8	68050.7	73542.1	78054.9	73451.2	76169.6
833	68821.7	69247.6	70119.9	67277.2	70874.4	68226.2	69253	67732.5	70061.2	71576.3	72305.4	69648.9	72070.8	71146.1	67299.8	69631.1	72120.8	70349	70585	66778.8	70065.9	71660.5	69971.1	70776.5	69256.2	68419.9	67955.1	71352.9	69556.8	69381.6	75934.4	70877.4	75007.3	74807.7	74399.3	71433.2	66507.1	70515.5	70572.9	68544.4	66658.1	69880	70291.4	67722.5	68846.6	72763	78669	75230.7	78716.6
834	71183.6	71037.3	74017.3	70515.7	73169.9	71106.4	74399.2	71041.3	74129	75018.4	75859.3	71774.7	74874.8	73358.7	69550.3	71394.5	75648.1	71058	72646	71454.3	71854.3	73595.3	72016.6	73274.7	72150.6	71800.3	71144.3	73888	71937.8	73061	78014.1	73636.4	77403	77381.3	78047.6	73489.3	68503.1	72252.1	71789.6	70063.1	66282.4	72630.6	71596.3	69942.3	69856.5	73797.7	81580.9	76299.3	80232.9
835	70680	71042.5	72029.2	69292.8	72309.2	70180.8	71987.6	68051.6	69558.2	72159.6	74823.8	71320.6	73366.2	70856.3	68040.8	70282.2	73384.8	71729.9	71578.5	69519.8	71943.4	73977	70137.3	72895.2	70139.6	71104.2	70933.4	71407.9	70735.1	70935.4	73918.3	72093.3	75968.3	74278.9	74870.4	72095.4	65124.8	69887.3	69494.2	68948.4	66814	69858.4	69060.1	69566.1	70953.4	71075	79346.6	71801.6	77010.3
836	67333.4	68268	67874.9	64307.8	68869.8	67646	66551.2	66313	68528.2	68610.9	71016.4	69678.6	69787.4	67023.6	65192.4	67278.9	69608	69597.3	70423.2	66743.7	67164	70305.2	66535	70534.7	67896.2	67571.2	66908.5	68290.8	65558	67721.3	71420.8	68172.6	73509.6	71503.3	72866.5	69593.4	64831.6	67234.1	68623.3	65019	65185.8	67831	66607.1	65912.9	69093.7	68623.7	75454.6	70807.5	75028.7
837	69145.6	68602.8	67610.3	67234.6	70670.4	69312.3	68480.4	66488.2	68579.8	69598.2	73847.1	70335	70130	69181.8	66854.2	68989	72673.1	71287.7	73444.7	68784	70552.2	71924.5	68517.5	70209	67802.9	68159.9	65868.4	70055.3	67395.1	66688.9	73089.4	69351.3	73192.8	73074.7	71048.9	68972.2	66468.7	68431.8	68585.3	66886.4	66431.1	67977.6	66640.2	68186.3	71079.8	70389.9	78119.5	72170.4	74272.4
838	67129.3	66082.7	67296.3	63765.8	66026.2	67052	67419.8	65558.9	66599.7	67348	70758.1	67812.5	68654.8	67558.7	64475.7	66356.4	70342.4	67859.4	69543.2	65863.1	68510.6	68554.2	64981.9	65699.5	66070.1	65755.8	64191.7	66701.1	64813.2	67224.2	71880.5	68440.5	72178.4	69665.4	70233.4	67011.6	63567.3	64102.6	63904.9	62588.4	62829.4	65984.6	65210.1	63135.1	66774.7	67255.3	74442.7	69741.9	72518.8
839	72313.4	72024.6	71633.1	69184.2	71206.3	69766.5	71939.1	67744.6	69664.9	70678.8	72759.5	70799	70889.5	70054	66458.5	69219.3	72596.1	69628.2	72170.9	68532.4	69412.8	72387.5	70514.1	72466.9	69766.5	69214.2	68525.8	71113.2	70438.7	70463.1	74886	71897.5	74119.4	72506.2	73461.4	71879.2	66650.4	66892	66782.5	67202.6	65112.7	67226.7	66207.4	66633.4	68374.7	69642.5	77120.5	72282.8	74609.5
840	64657.2	66789.2	66912.4	64545.6	69283.7	66717.1	66755.8	65100.3	67051.1	67219.9	69787.1	66109	67061.7	65586.3	61934.2	63193.7	65964.8	65885.6	67485.1	64302.4	66092.2	68387.1	64964.9	67010.5	65385.5	67145.7	63561	66254.5	65423.6	65986.3	68085.4	64871.7	67907.5	68635.6	67163.9	65100.6	65144.4	64322.1	65034.1	63580.9	62905.7	66626.1	66584.2	65546.7	66200.5	68539	76040.1	71100.3	75328
841	69467	69630	70301.1	66363.6	70816.7	69242.5	69310.2	65426.1	68964.2	69483.3	71752.8	68263.3	70587.3	69056	65274.9	64755.9	68882.9	69008.6	69692.1	66368.9	69401.5	71658.2	68582.8	69368	66981.9	68427.7	66055.7	69827.7	68544.1	69348.5	71400.4	68689.9	72084.3	72242.3	71004.4	69288.4	67159.7	68623.7	69773.5	68272.2	66945.4	70021.3	70425.9	68558.9	70055.7	71134.4	79083.5	76086	77950.1
842	72285	72365.9	71189.5	69511.7	73489.2	70144.9	70975.8	68799.4	70548.3	71644.4	74092.5	70297.4	72222.9	71794.3	67415.4	68170.4	70531.6	70594.1	72904.1	69024.9	71069.2	72271.9	70584.7	70050.4	69895.3	70921.1	68923.3	71085.6	71003.7	71346.1	74868.5	70780.2	73875.8	75231.5	73269.7	71963.5	70119.7	71393.3	71516.9	70000.7	69490.7	72646.2	72508	69767.2	71453	73939	81509.3	76822.8	80766.1
843	71930.7	71974.7	70942.8	68714	72947.6	70499.7	70426.4	68618.4	72148.7	71630.2	74354.6	70394.6	71462	71136.8	66312.5	66403.6	70462.9	69763.4	72475.2	67291.2	70332.9	71340.3	69359	70630.7	67793.3	70887.8	66757.6	70160.7	70254.5	71659.3	73969.2	70600.4	72897.9	74832	73170.3	70662.5	70048.4	71443.9	70633.3	70829.1	69276.5	72000	72116.2	68326.5	71590.6	72825	81544.4	78162.1	80706.6
844	67730.1	68521.2	69110.3	65737.8	67094.7	65698.6	68613.5	65316.3	67217.5	70844.2	73636.5	68137.3	69239.9	68283	66722.7	65138.3	68856.1	67825.3	70608.5	63417.6	67394.8	67615	64939.9	65208.3	63686	64110.7	64252.5	66263.5	66339.1	69238.9	70531.9	69351.2	68795.4	68177	69306.3	66640	64225	66302.2	65998.8	67151.9	64025.5	68935.8	65960.7	66079.6	66693.5	68481.1	74416.2	71180.9	72470.5
845	67961.9	70064.9	70404.2	65732.4	69253.8	66458.1	67146.9	66666.5	68164.5	68496.1	71313	66701.6	68343.9	67016.5	64349.1	63820.1	67752.1	65704.6	69793.8	65086.3	66894.5	67731.8	66024.4	66080.8	64041.1	65754.9	64796.3	66761.1	67210.3	67402.9	70897.5	67952.1	70960.5	70198.4	70182.6	68253.6	64199.3	66940	65680.2	66944	63632.1	69740.9	67337.1	65230.3	65745.1	67997	74799.9	72342.9	74363.9
846	69424.1	69965.7	68085.3	65010.8	68609.6	67507.4	67606.8	65687	68395	69623.3	71364.7	68750.8	68018.3	67607.1	63417.5	64724.5	68975.4	65225.4	67801.8	64595.9	65731.7	68378.5	66046.6	67210.8	65482.2	67903.8	64910.9	67930.4	66635.7	68004.8	71593.2	67326.7	70915.1	70164.2	70426.8	68923.9	65628.8	68582.7	66268.3	68482.6	64548.6	69577.4	68275.9	67575.4	68087	69908.5	76316.7	73345.8	74786.2
847	69794.7	71730.4	72035.4	68198.4	70794.2	69675.4	70330.9	68377.1	70068.2	71066.3	73086.3	69578.9	69191.5	71229	66352.3	67286.4	71740	67912.2	72259.2	66855.6	68031.3	70010.4	68110.3	68450.3	66597.3	68251.5	66938.1	71414.6	68583.7	69835.8	72098.1	69056.2	71571.7	70966	71801.8	69827.7	67543.9	69421.5	67321	68305.9	64879.2	71388	70369.7	69921.4	68095.3	70873	76693.5	73851.1	76114.9
848	70577.9	71137.9	69892.1	67599.3	68178.6	72013.7	70091.5	68867.6	70535.5	73638.8	75748.6	72568.6	71773	70160.9	67106.2	67835.8	72301.3	71028.4	72654.3	68590.8	70021.3	71628.5	69613	71449.8	68490.1	67546	68371.4	68276	67834.6	71785	73955.4	70380.6	73820.7	68436.8	68954.6	68498.6	64935.8	66061.2	67423.8	68700.8	66961.6	69106.7	68898.2	67554.3	67860.6	68298.4	75032	72625.9	74366.3
849	68876.4	69560.3	69833.9	64647.9	65560.5	69797	71611	69148.4	68617.2	73442.4	71849.3	69612.9	70650.8	69102.7	66066.1	68283.7	71195.2	68591	69991.8	66638.7	69822.2	71016.9	67692.3	69576.2	66967.7	67478.6	66639.1	66780.2	65973.2	69740	73246.7	69580.7	71852.2	67724.1	69217.5	67616.9	65942.3	67691.2	67828.4	68808.6	66919.1	68615	66818.8	66429.9	67043.8	68684.5	72794	70775.5	71742.4
850	69804	70645.7	70468.2	66440	68791.1	69604.5	72510.3	68643.9	70112.3	74026.5	74610	70493.3	71329.3	70454.1	67781.8	68208.4	70712.8	70549.5	72493.1	67090.2	69309.7	72207	69701.4	71345.2	68570.5	69166.7	68256.1	67997.3	66608.3	70187.7	73014.2	70077.5	73677.3	69345.3	68892.8	67456.1	65609.6	66417.3	66211.9	66847	66113.6	68909.7	67123	65709.3	67617.5	66434.9	73465.3	71742.4	73157.4
851	68231.6	68892.2	71478.2	66447	69127.6	67613.6	70931.5	65861	68375.1	71413.4	72899.1	68200.9	69424.5	68422.2	66178.4	67758.2	69871.9	67993.3	70968.7	66768.6	69478	71638.1	68339.5	69296.2	68631.7	68179	66544.8	69109.9	68036.3	68166.1	72516.9	70402.2	74096.8	72171.1	72625.4	69893.3	68944.6	69746.4	68640.7	67647.6	66855.9	70888	70433.3	66539.8	68459	70965.8	78303.4	73393.3	74136.5
852	69263.1	70319.9	71892	66015.7	69435.8	68175	70820.2	66470.1	68634.1	71378.5	72092.8	69154.9	68532.9	68372	66223.6	66322.7	70582.6	67670	70667.3	65835.3	69170	71707.8	68568.1	70241.2	68327.2	66506	66648	68868.9	68520	69188	70778.2	69035.5	72659.2	70584.2	71759.5	69985	68350.3	68952	67520.6	65993.6	66687.6	70415.4	70197.6	66660.8	67604.1	68719.3	75412.8	72076.5	72271.6
853	67291.3	68602.4	70532.7	64551.5	68165	67473.4	68580.9	66164.2	67569.2	69547.5	70431	68086.4	66963.2	66077.3	64190	65017.7	67387.6	66493.9	68786.1	66378.9	66927.2	69701.8	66892.6	69809.8	67768	66860	64072.8	64695.9	63054.4	67022.3	70224.7	66400.6	70671.2	67493.5	66852.3	64109.8	63406.8	63466	63822.9	63680.3	61600.6	65335.3	65601.6	63668.7	65055.9	65079.2	70495.5	69584.8	69558
854	69509.1	71258.6	71537.9	65938.3	69897.2	69088.2	69854.3	66385.9	69618.1	71948.1	73490.3	70542.1	71864.2	68349.8	64658.5	65609.6	69382.2	69656.8	70787.8	66966.3	68794.1	70710.5	67060.8	69898.2	67534.4	68084.1	64762.3	67032.1	66833.4	67760.5	72895.2	68956.2	70954	71114.3	71515.6	70775.9	67164.5	67941.6	68472.4	67771.6	65623.8	69480.2	69869.3	67466.2	69611.1	69097.8	76453	74751	74772.2
855	64405.3	64719.1	68284.2	62913.9	65315.4	65445.4	66555.4	62288.6	66535.2	70066.6	70781.2	67949.2	68364.4	66675.4	63876.1	65460.9	68601.2	66099.9	69503.7	64389	63984	67099.8	65697.9	68322.1	66413	66264.8	64753.7	65287.4	64565.1	67555.2	69898.9	66084.4	71207.3	67460.9	67894.7	66088.4	64030.9	63711.8	63719.1	64407.6	62732.9	67246.8	64996.6	65859.1	66255.2	66688.9	71788.9	68256.3	69400.1
856	67618.2	68377.1	68867.4	63316.4	66188.1	65288.9	66906.9	65039.2	67868.3	69448.5	71176.6	68087.4	72020.3	67772.2	65346.9	66874.1	69399	68571.6	70656.4	65635.1	65236.8	68292.3	66246.8	67648.9	66557.3	65776.9	66078.7	67675.7	66942.3	67684.9	71639.7	68904.5	71826.6	69562.5	70265.8	69072.1	66024.6	68433.1	69139.2	67634.2	64528.7	69079.6	66910.3	68486.6	68626.5	71350.9	77179.3	72766.3	75112.6
857	69624.7	72967	70051	68401.4	71704.9	68724.4	67986.2	68372.1	71710.3	73309.4	73931	69639.7	73600.6	72053.9	67524.5	68966.2	70951.6	69853.7	73268.4	69230.2	69453.9	71497.7	69788.4	70413.7	68494.7	69653.4	68285.9	69784.6	69864.5	70896.4	72808.9	69597.1	73234.7	71786.2	70303.7	70374.3	69123.8	69916.6	70160.6	69727.6	67223.5	74005.6	72400.3	70999	70448.1	74281.8	80367.2	76104.7	78397.3
858	67957.9	68246.9	71667.3	66268.9	71221.8	68653.7	69317.7	66686.4	69211.8	70719.7	71020.1	70438	72932	67362.9	64662.8	68511.6	71182.9	68549.5	70888.9	68512	69628.4	70730.3	66971.9	68408.8	66707.1	67992.7	66671.7	67223	67738.5	68821	72681.6	68809.2	71383.3	71706.3	72235.3	71346.7	66931.3	70028.5	69318.3	67851	64294.3	69270.9	67393.3	66302.8	68791.9	70799.9	76645.9	74765.9	75217
859	66502.4	68572.4	69630	63751.7	66960.7	66309.9	67504.9	62984.8	66395.4	69354.7	70816.5	67869.5	69923.4	66984.6	65211.6	66098.3	67924.7	66349.6	68645.8	66284.1	67681.3	69351.6	66065.1	65201.2	65393.3	65724.6	64463.9	66002.5	66792.2	67454.9	69780.2	65499.1	69842.9	68863.1	69615	66854.3	64757.8	66755.7	65782.8	64090.6	63191.5	66970.8	66572.1	65251.1	68333.1	69869.9	76883	71658.9	72290.9
860	69546.8	71453.4	72341.5	67304.8	71964.4	68953.8	69617.3	66701.7	70616.8	72751.3	72940.7	70711.9	70895.6	69190.1	66157.9	67296.9	70140.1	68022.3	70336.5	67393.3	68796.3	70964.5	67243.6	68676.3	67394.3	67376.4	67196.3	68392.7	68470.9	69512.8	72203.8	69833.6	72476.7	70879.5	71584.9	69704.4	67967.1	68892.9	69184.9	67878.4	66246.5	70923.5	69022.1	67589.7	69796.3	71317.8	77207.7	73680.5	76213.1
861	70454.6	70133.7	69345.5	65788.9	68180.2	67320.1	68861.8	64883.1	68821.3	70005.2	71618.6	70042.4	71008.4	68265.8	64965.5	66984.2	69747.6	65810.1	69343.4	66293	67971	68449.3	65228.9	66428	64177.9	67671.5	65906.6	68965.3	67726.2	69407.9	72297.5	68744.9	71355.9	71173.8	72319.4	70397.3	67137.2	69865.7	68096.1	68693.2	65067.6	69535.1	69167.2	67846.5	68046	71567.1	78844.9	73775.8	76418.3
862	69356.1	70288	70911.6	66193.3	67927.5	67807.2	68885.4	64620.2	67938.5	70258.1	71095.8	68592.5	70936.8	69665.6	66541.9	66391.3	68577.3	67409.2	69590.6	67133.9	67935.5	68370.8	66136.3	67026	66569.9	67710	65309.6	67736.4	66638.7	70124.3	74527.3	69519.3	71726.8	70014.5	71414.4	70172.4	65721.5	68730.1	67997.4	69388.9	67364.9	69981.8	69404.6	67945.7	69563.7	71699.5	79454.4	74317.8	76652.5
863	69218.3	70574.9	71285.5	66481.8	68099.8	66865.1	69521	65692.8	69604.3	72897	74244.3	69657.8	73079	71888.1	68013	68439.2	69891.4	70616.9	71288	68737.1	70303.6	70511.5	67608.9	67500.6	68455.9	69978.1	68101	70142.9	69209.8	71196.5	74709.5	72529.4	72966.6	73369.2	73513.4	72091.6	68696.9	70449.7	69485.7	70421.9	69215	71848.4	70254.9	69744.6	70792	73992.1	81304.7	77116.2	78553.8
864	74472.8	73687	74081	69415.4	72668.2	70839.8	72366.8	69262.7	73090.1	75808.2	76362	73353.7	75001.8	74085.3	70999.9	70093.8	72598.8	72147.8	74039.3	70044.2	72167.6	73154	71011.1	72032.1	70778.4	71815	71287.5	72299.8	72972.3	75070.1	71667.2	69252.5	70376.2	70306.6	72041	68466.8	70424.3	73774.9	74056.8	73660.4	71151.4	76045.9	74832.3	71219.7	72579.4	75616.4	81660	79599.7	80610.7
865	72616.3	74559.8	75480.5	69442	73401.1	70103.3	70685	68645.7	73090.8	74937.4	75984.6	71623.7	75149.7	72757.4	69961.6	69768.6	71227.7	70721.8	71307	68938.7	70637.8	71070.9	68964	70591.5	69735.9	69440.5	70650.6	72789.5	72545.6	74966.3	72419.6	69249.7	69402.1	70174.3	72141.9	69010	70595.4	73262.4	73877.1	72659.7	69523.7	74865.5	74821.5	72420.4	71746.5	75322.3	82566.8	78283.4	80791.6
866	72256.5	72321.2	72779.4	68517.1	70778.2	68867.8	69016.9	66487.1	72273.2	73812.2	74354.1	72101.8	71912.8	69119.4	68069.8	68888.4	70072.7	69279.2	68754.2	66219.2	67937.4	69019.9	67793	68589.9	66283.5	66832.1	66024	68915.5	69070.1	72927.7	69977.6	67654.3	68019	65438.8	69502.7	62722.8	67590.7	71344.5	71645.1	70417.3	67273.9	71169.3	68856.3	69453.6	69784.1	72140.8	79318.9	75123.7	77054.3
867	73981.6	74109.7	76534.2	71471.9	73414.8	70468	73014.5	70766.4	75702.8	76340.2	75767.1	72811	74042.5	73442.5	70479.1	71369.5	72479.2	71503.1	74135.3	70530.8	70827.5	72201	70309.2	69937.1	69180.3	71039	70108.6	72110.1	71867.7	73709.2	71380.1	69161.7	70144.6	69891.9	70180.7	68824	72354	75965.9	75505.3	73028.7	71889.2	75386.8	73911.1	73405.8	72945.7	76719.9	83056.1	80308.6	80338.3
868	69494.5	69870.9	72215.7	67310.1	70285.8	64972.6	67931.4	65295.6	71193.2	71426.4	72723.1	66812.3	70632.8	68912.9	66029.3	65694.3	68162.9	66807.5	69080.2	66946.1	67150.2	66429.7	66584.1	65573.3	65425.6	66767.6	64320.4	67890	66934.2	70169	67845.7	64705.5	64725.3	65320.7	66849.7	64786.1	68606	71861.5	72252	70603.1	67931.5	72148.6	70260.8	69489.3	68807.3	71939.3	78637.5	76319.3	77240.4
869	70614.1	69876.2	70932.4	67191.2	69716.4	66335.8	68891.1	67122.9	71097.4	72811.7	74689.3	70703.4	71067.2	70797.9	68645.4	68117.2	71971.3	70484.3	71993.5	66859.9	68704.9	70030.6	68685.6	67923.8	68820.6	69554.5	67466.4	71179.9	68917.4	70594.2	67662.8	65469.3	67773.3	67842.3	69013	66095.3	69243.7	71864.4	72952.6	70960.6	67610.3	72464.3	72108.8	72043.4	71761.5	73177.1	77364.8	75179.9	77861.5
870	69826	69360.1	71214.9	65027.3	67730	66010.7	67920	67004.4	71276.8	71842.5	74513.8	70947.5	70665.6	71034.2	67950.9	68671.7	70795.7	69148	70744.1	65959.7	67411.4	68915	68152.7	68381.1	67710.3	69475.4	69181.3	71635	70896.3	72309.8	69059.7	64335.6	67022.3	67093.4	66996.4	64703.4	69141.3	71915.1	72827.2	70272.2	68437.4	72147.4	71160.1	71444.6	71908.5	72609.6	78646.7	75406.2	78934.7
871	66314.6	66043.8	66203.1	63125.3	64759.8	62481.9	62301.5	61898.2	66466.4	68707.5	69911.6	65678.1	68081.1	67099.4	63102.9	64573.4	66344.2	65722	67318.6	61988	64337.9	65205.3	63232.3	63777.5	65000.1	64784.8	64135.1	65030.1	64621.7	67261.4	71652.7	67053.9	68446.4	67684.1	69241.9	67069.3	65063.4	66908.3	65326.3	66418.8	64880	68994.1	66599	66153.8	67907	69448.3	76623.8	71454.3	72402.3
872	72641.1	72870	72522	68608.6	70061	67559.8	71124	66055.8	72121.5	74182.2	74032.5	69602.2	73303.2	71891.4	68328.6	68794.5	70949.5	70085.6	70385.6	68881.5	70086.4	70470.5	69250.1	68103.5	68467.9	69090.3	69507.5	68234.4	67648.9	72172.9	76937.5	71914.6	71001.5	70914.5	71065.4	67807.5	68688.1	70320.7	69833.9	71777.3	69327.3	72969.7	72389.9	71622.9	70984.6	73329.6	80050.1	75659.7	76587.1
873	69329.1	68491.2	71722.6	64954	67575.9	66179.7	70034.1	66789	70908.5	70545.5	72081	68052.6	71674	70264.4	66699.9	66985.8	68681.2	67003.1	67055.6	66583.1	66861.7	67125.1	67480.1	69377.8	67457.6	68209.1	67329.9	67684.3	67697.6	69860.6	76152	71615.2	73470.9	72841.6	72747.6	71021	67395.3	71618.6	71548.6	69134.9	65795.9	70467.1	68774	68847.2	69108.4	72644.4	78832.2	75381.3	77537.7
874	67970.3	68313.7	70051.5	64684.9	66148.3	66081.3	67202.6	63470.9	67230.3	70552.4	70463.2	67093.8	71064.9	66810.1	65187.6	66005.4	69493.5	65938.7	68969.2	64710.7	64424	66330.5	64648.2	65800.2	64733.3	65441	65571.4	66606.5	65332	69172.4	72479.9	68491.8	68749.8	66412.1	68554.2	67387.4	65318.3	66770.9	65519.9	65694.6	63142.8	67460.1	65572.5	66642.7	67330.6	68650.3	73681	70575.2	71819.7
875	66368.6	67103.1	68214.5	63448.4	64357	65164.3	65800.4	63523.9	65874.5	69979.5	69145.8	65929.5	70806.8	68052.1	65383.1	66500.8	69784.9	65408.7	67885.3	64850.3	64075	66162.1	64868.2	65679.8	63783.6	64632.8	64328.7	64928.8	65144.1	67264.3	71152	67447.5	67605.4	68111.3	67587.9	65107.4	65164.4	64691.5	64961	65874.4	63358.7	66114.3	65285.7	64797.2	67182.6	68104.1	74485.5	69987.1	70409.4
876	69760.3	68921.5	70429.4	64623.5	65586.8	65640.9	66263.1	64763.3	64878	71376.3	72262.6	69673.9	70813	70362.9	66381.4	67378.5	69865.4	66998.3	71362.9	66463.3	66954.7	68461.3	66214.8	65828.7	64702.5	67250.8	66045.2	67984	68247.8	69831.1	72877.8	70018.9	70219.9	69345	70267	67577.2	65452.8	65864.4	67211.1	67134.8	64931.7	67149.2	66138.5	64927.2	67602	66732.6	74078.8	72521.4	73223.8
877	71414.3	68822.8	69918.9	65391.8	66584.2	66317.3	67544.6	65522.2	66549.8	71733.2	73685.7	70523.5	70490.9	70844.1	68455	68323.7	71741.2	67360.1	69838.9	66446.9	68534.9	70564	68635.8	67570.2	66946.9	69268	65661.2	70848.9	70523	70787.7	75656.6	70963	71911.4	71057	71382.4	71190.9	67270.9	65937.9	67048.8	67902.1	66209.4	68091.8	65594	66681.5	69392.3	68378.1	75851.6	74662.5	73594.5
878	71887.6	69829.5	73075.9	66647.3	69062	68054.1	69561.2	67858.4	68562.3	71635.2	74194.9	69932.1	71294.3	70545.8	67846.5	68599.6	72750.4	67427.5	71592.9	68904.8	69100	72742.3	70407.8	70295.9	68375	71269	66713	72298.2	70976.5	72601.8	75727.4	71952.7	73624.9	73100.3	73951.9	71103.8	67987.9	67623.5	68063.2	67555.2	63755.4	68267.9	65998.6	66984	68696.6	67348.4	75354.7	73261.4	73903.3
879	73723.6	71587.3	73646.8	67338.9	70002.3	67947.4	69870	67472.2	68713.9	70948.5	71734.3	68916.7	72690.1	70762.7	68357.3	69616.4	71273.6	68980.6	72676.6	69154.2	71414.9	70494.5	71589.6	69790.2	69583.2	71297.5	67489.1	71693.6	71843.2	71675.2	77319.2	72219.8	72508.5	71354.5	73474	70691.2	67731.2	66140.1	69566.1	68112.9	64140.9	68842.9	67747.2	68627.3	69227.7	68549	76249.1	73692.9	73102.1
880	68314.4	67591	68318.5	64593.4	67636	65538.6	64419.6	63669.5	67023	66584.6	69458.9	66846.3	69868.4	67750.6	64481.6	65101.2	68151.5	66835.3	69322	64919.3	66102	68716.2	65452.3	65668.1	66243.3	67990	63994.6	67257.3	68134.5	68075.5	72745.2	67489	68095.6	68307.1	67725.9	64274.9	63368.7	62329	63537.6	63409.2	61487	66790.1	66558.6	65374.9	66796.9	68737.7	75356.7	71792.9	71494.3
881	67521.1	68362.4	68416.3	65343.6	67682.9	66445.5	66886.7	63982.6	68154.8	67120.4	71500.3	66641.9	70464.5	69249.1	65730.4	66430.8	69762.6	68254.9	70799	65818.6	67078.8	69029.2	68134.9	66198.7	67485.9	67759.9	64841.4	67223.3	66475.6	67500.7	70653.5	67042.7	68079.4	67594	67760.8	65615.9	64209	63414.6	65532.5	66390.9	64094.2	68927	68842.7	67007.7	69314.5	71478.3	78057.7	73598.9	74331.9
882	69732.5	69081.2	72585.6	66529.2	69466.7	67129.4	69580	66533.7	72468.7	70712.1	73072.5	70338.1	72429	72172.1	67483.4	67340.8	70707.2	68937.8	72568.5	67751.1	68765.8	71064	69683	69845	69917.9	70318.9	68366.5	71303.8	68349	71271.7	69717.8	66101	66261.5	65937.5	67115	64031.8	66115.8	69340.5	70477.1	69968	66048.9	72268.2	70365.2	70631.2	69566.2	73374.2	79718.6	77419	78638.2
883	73719.2	72556.5	73252.8	68769.6	74041.3	71364.1	69306.8	69753.6	72382.3	71791.8	75445.4	73280.4	75065	73604.2	70239.8	70354.6	74272	71679.2	75306.2	71234.6	71628.1	72701.4	71102.4	71075.3	71077.1	71720	70611	74126.8	74915.2	73744.8	75292.1	69163.2	72870.7	71677.7	73037.7	70553.1	70841.2	70790.5	72927.5	72462.3	68403.4	74820.1	73201.3	72962.5	73069.4	73524.5	78778	76526.9	76791.5
884	76959.7	77554.9	77801	72979.8	79687.9	75623.8	76821.9	75965.7	76953.5	76936.7	78564.4	76732.2	79170.6	77265	74377.1	74233.9	78036.7	76159.8	78880.2	73948.6	74219.6	76208.3	76800.4	77558.5	75480.9	75388.7	74287	78287.1	78474.8	79003	78426.5	74276.1	75476.3	75553.5	74801.6	73404.7	75187.9	76177.3	77588.9	75522.1	73517.2	77935.7	77634.6	76955	77771	77360	84098	80976.8	81817.1
885	72148.3	74349.9	74240.4	68794.7	74949	72110.4	71477.2	68923.1	71770.3	73549.9	76747.3	72806.5	75094.2	73473.3	69836	70137.2	73424.2	71293.3	73685.1	69958.4	70471.6	72760.9	71990.2	72546.5	70012.7	69220.6	70592.8	73025.3	72675.5	74991.3	75556.8	68746.4	71586.7	70610.3	71160.5	67780.6	70186.3	70826.7	73376.4	73387	70188.1	75334.5	75568.1	73595.4	73757.5	73370.2	80731.5	77226.9	80173.1
886	71048.3	73414.5	72629.9	66401.7	73610.5	71153.7	70452.6	70719.9	71451.5	73353.1	75337.9	72896	74456.1	72973	68755.9	68671.3	72813.1	70433.4	73091.5	69711.5	70856.4	72846.2	71012.5	72573.2	69581.8	70499.4	69955.1	72887.5	71235.7	73868.4	72709.8	68023.7	71773.9	69914.7	70191.4	67735.3	71354	71895.9	73826.7	73111.3	71149.3	74874.4	74071.3	72926.8	72425.2	72372.6	79571.4	76918.6	79281.2
887	70872.3	73574.9	71020.6	66153.6	71392.4	70237.3	72189.9	68550.2	70968.1	72950.6	73019.3	71446.8	72912.5	73140	69370.2	70362.4	73492.2	72461.1	72304.2	69004.8	70053.4	72096.3	70852.3	72172.6	68949.1	68289.2	69663	72888.1	72383.2	74485.4	72323.5	66734.2	69502.6	68701.8	69860.1	68143.4	70133.4	72861	73279.7	71265.6	70067.8	74508.8	72313.2	73248.1	71908.1	72955.6	78741.2	76252.8	77514.6
888	75047.6	77091.2	75560.5	71062	76347.3	73720.9	75073.6	72125.2	74198.6	75330.6	76355.9	74384.5	75285.1	74731.9	72642.4	72260.8	76572.8	74125.5	74473.9	73655.1	74409.3	73683.6	73317.7	72925.3	71859.6	72123.2	73688.3	74458.9	74270.6	76010.3	73856.6	69778.3	68945.9	68273.2	70121.5	67601.2	72767.8	74142.7	75231.1	76297.4	71392.5	76980	75810.4	74849.6	75802.8	76056.1	81756.5	78607.2	80507.3
889	69134.3	71046.6	70560.7	65845	71182.3	68448.7	70995.9	67456.8	69987	71579.1	72466	68440.4	71101.2	69663.4	67148	67683.8	71116.1	69595.3	70458.1	67410.1	68926.6	70787.5	69242.8	70125.5	66745.7	67626.2	68876	69684.3	69697.3	71161.7	68211	65165.8	65299.5	61702.3	63770.4	62121	70101.5	69870	70652.2	70552.6	68023.3	73373.4	72174.3	71785.5	70968.7	73059.3	77843.5	75523.4	74804.6
890	71256.4	72504.2	73316.5	69271.8	73943.4	70913.7	72742.9	69055.5	72309.5	73053.1	75720.2	72389.8	74432.7	72849.6	69977.5	69134.2	74040.3	72403.9	74001.2	70002.9	69890.2	73357.5	71278.8	71904.4	70199.8	71878.1	70488.7	73027.4	72195.7	73936	70558.4	66782.7	70566.1	69814.1	69857.6	67401.5	72224.4	73178.1	73031.8	72696	69811.9	75267.9	73677.5	72170.8	73024.9	74948.7	80154.6	78085.9	78523.9
891	71618.5	73479.4	72699.1	69578.8	74684.6	70481.2	72947.4	69018.6	71133.2	73782.1	76073.4	72303.9	73622	72209.3	68855	68954.5	73667.4	71919.7	73972.9	70834.3	70640.6	72204.8	71157.8	72662.7	69825.3	71775.3	71254.7	72878.6	72683.7	74804.2	70891.9	68011.9	69609.3	68808.5	69038.4	65751.8	71876.1	71909.3	71514.1	69364.2	67624	73055.9	72186	72064	71999	73847.6	79588.1	78059.7	79142.6
892	73467.9	75696.5	75251.2	73000.1	77263.2	72275.5	74008.8	69871.1	71968.3	76610.8	78659.5	75632.8	76534.3	74227.9	71627.9	71973.2	77756.1	73094.9	74945.1	72970.4	72377.1	74385.5	73232.1	74400.4	72110.1	73469.5	72472.3	75390.7	74997.4	76657.4	73578	70388.3	70978.1	70943.7	71617.5	67701.5	73049.9	74088.2	75109.2	73770.7	71107.6	75299	74438.5	73804.3	73819.3	75029.6	81226.5	79059.5	80186
893	73142.8	74577.1	75468.4	72463.2	77116.9	72703.4	75228.8	71753.9	72896.2	74993.3	77268.6	73796.3	75554.4	73962	70475.4	70784.6	76036.9	72743.4	75098.8	71457	72932.5	73640.9	72429.3	73444.6	71546	73127.1	72566.4	74930.4	74643.2	76771.7	72901.8	69426.1	71500.5	70767.1	70344.3	67929.9	74084.8	73368.9	73875.2	74848.1	70118	75204.2	74391.3	73674.4	73697.7	74720.7	80821.8	78834.8	80529.8
894	72934.6	75029	72649.7	70851.5	76225.7	71203.6	71896.4	69173.9	70172.7	72208.2	76036.8	70912.6	73753.5	70807.2	69145.9	69880.4	72488	71437	75134.5	71560.9	72508	73949.1	72242	73450.1	71832.4	72669.4	70266.5	72945.3	73069.9	74588.6	71902.7	67777	72199.7	70910.9	69147.1	65656.8	71226.4	72365.5	72763.5	72391.5	68071.2	73390.7	72137.9	72099	72018.5	72302.5	78087	76262.1	77410.3
895	72381.4	74221.4	73671.1	71714.6	75976.3	72631.8	71646.5	71691.9	71644.6	74127.9	76517	73730.4	74922.5	72425.4	71070.3	70033.1	73969.2	70269.8	73581.2	71985.1	70666.2	73769.1	71926	74013.5	70756.6	70152.4	70505.5	74034.1	74437.5	76022.9	70185.6	67771.4	67373.6	67382.5	67094.1	63763.3	71402.2	72080.3	74556	72919.3	69392.2	74803.7	73578.3	74049.9	74301.3	75415	80818	77580.9	77626.6
896	73185.2	75626.1	75059.7	70891.4	74281.9	71771.6	72536	70522.1	73797.7	73552.6	74801.4	71388.6	73961.9	73365	69871.5	68620.3	71135.3	72712.5	74520.2	71435.1	72777.5	73888.3	73308.6	73357.7	72189.1	72436.7	71287.5	74420	74089.3	75551.4	69455.8	67853.5	68543.2	69039	66622	65253.5	72725.1	71552.2	74758.2	73005.1	69739.8	75033.4	74641.4	74564.8	73543.6	74912.1	80681.5	78762.5	79713.1
897	68784.8	70264.4	69276.2	65840.4	71457.5	67045.4	67376	66416.9	67985.9	69414.5	71814.8	68245.8	70147.7	70234.7	66060.6	65388.5	70246.3	67403.7	69870.4	66148.3	66781.6	69200.9	67924.7	67468.4	65439.2	66347.8	65701.5	69228.4	67979	70040.1	66334.6	62886.8	65436.8	63662	63769	60710.1	66818.3	66298.4	68661.9	67496.5	64384.3	71077.9	68846.8	69143.2	68415.9	69601	74196.4	73349.4	74812.1
898	73931.5	76100.3	75321	71383.4	74983.5	72320.4	73802.3	71567.6	75039	75333.3	76912.2	73910.5	76949.7	75373.1	73411	72203.3	73605.2	73090.4	74824.9	73518	72467.5	73798.2	73857.5	74021.1	72460.2	74271.8	72162.2	75744.8	74821.3	75757.5	73893.9	70267.5	73054.5	71606	72207.2	69970.1	73305.2	74665.9	78160.1	75496.6	70991.6	77108.5	76268.1	75035.3	74771.8	76401.3	82901.5	79491.6	81148.9
899	72005.5	75362.6	74662.2	70537.7	73955	71372.4	71321.6	68641.9	71175.5	71769.5	74661.2	71270.3	73149.7	73414.8	70352.7	69526.6	72838	69845.7	72809.8	70201.9	71330.9	72888.8	71772.7	72941.9	70768.6	70278.2	71804.4	72585.8	70716.4	72034.7	71678.3	68574	69371.8	67898.1	71044.8	67710.4	70652.2	71052.1	73015.2	72651	70238	72629.8	73584.8	72699.9	73347.3	73395.2	79846.2	76540.3	78544
900	72836.9	72931.6	73270.6	69004.9	74845.6	71359.7	73046	71762.7	72553	71628.9	74599.4	71632.2	72287.3	71478.8	68597	68586	72976.1	71165.8	73185	69529.1	72063.8	73275.8	71303.1	72242.6	69510.6	70489.5	70575.1	72753.9	72259.3	72494	69774.3	66951.6	69909	68870.8	69268.3	66631.6	70703.5	72339.3	73606.7	71350.5	68634.9	74475.5	72018	72072.6	72581	73354.3	78766.3	77082.4	77479.4
901	74836.6	75767.7	75193.5	72401.1	77673.6	73913.7	73342.9	72011.7	73695.9	75337.1	77904.4	74163.8	74926.2	74155.3	71230.5	70655	76757.7	74523	75124.8	73018.9	74247.8	75139.1	73314.8	74459.6	71512	72125.4	72551.9	75302.4	75181.8	76997	71977.8	68019.4	69662.7	69322.3	68154.2	65847.1	72600.2	73330.2	75135.4	75252.8	71220.9	77423.2	75168.5	76078.4	75321.1	75127.2	81988.8	78287.5	79028.3
902	69337.8	72383.8	71694.7	69276.3	75009.6	71231.9	69858.6	68720.8	67770.9	72160.9	72940.5	70910	71881.8	71343.5	68609	68771.9	73852.9	69269.3	73241.3	68471.2	70139.4	72972	70800.3	72307.7	69928.7	69316.2	70230.9	72293.7	71259.5	72584.1	67508.1	65084.5	66516	65634.3	67162.3	64882.9	70943.2	70794	72299.8	71540.8	68019.5	73974.5	70491.8	71133.5	71103.2	72433.9	76349.5	75672.2	75193
903	73091.3	73667.2	73396.7	70363	75702.5	71569.6	72114.8	70604	71772.9	73602	75423	72927.2	74820.8	72377.4	70661.8	70369.6	76558.7	71137	74028.6	71466.9	71655.6	73551.4	73300.5	72581	71817	72050.6	70739.3	73643.8	73006.4	75472	75601.9	71191.6	72781.4	72558.8	72987.1	70741.3	71533.5	72367.9	73715	71624.2	69052.3	73700.5	71906.6	73163.1	72712.4	73814	78488.9	74995.5	76255.2
904	70580.5	73092	73034.4	68587.8	75016.4	71702	72668	70369.3	71939.9	74408.9	75139.7	71994.2	73633.2	70938	69221.8	69067.8	73993.5	71057.3	73753.7	71582.5	71392.1	71714.9	71876.1	71503.3	69166.6	70676.2	70725	71800.9	73092.6	73224.6	73631.6	65934	70520.9	71381.3	71734.3	68813.1	70574.8	72150.9	73082.1	72480.1	68077	74415	71392.8	72137.6	72318.1	74397.9	78944	77020.4	78069
905	70121.2	73260.6	73708.3	69027.1	74282.6	72421.9	73425.8	70919.5	72623.7	74195.5	75055.8	71191.3	74146.9	73565.9	69524.6	69778.1	74728.7	70902.3	74538.9	71098.8	71186	72602.8	73286.2	73118.6	71575.8	70591.1	69962.3	74704.8	73377.8	75551.7	71218.4	65591.9	67355.8	67170.1	68272	65209.7	72899.8	71479.2	73395.8	71946	69556.8	74537.8	72914	73737.6	73050.2	72564.7	79307.8	76096.9	78444.8
906	72421.6	73101.5	71738.5	68616.4	74299.6	71500	73050.1	70858.5	72343.7	75338.6	76528.2	72894.1	74387.6	74027.1	70358.8	69587.7	74588.3	71543	73530.4	70542.7	71787	73587.5	71545.8	72517.5	70420.8	70468.5	70247.5	73845.5	72874.7	74417.1	70330.8	67445	68276.1	65731	69904.7	66919.6	72172.3	70717.4	73008.7	72725.3	69358	73191.6	72177.7	73356.6	71808.7	73182.5	79733.2	77113.2	79020.2
907	70735.5	73181	72491.5	67727.2	73448.9	71335.1	70135.7	68991.8	71456.4	72740.4	74640.7	72325.1	73726.6	73249.2	68608.1	67651.7	72873	71456.6	71801.2	70050.3	72124.4	71753.8	70507.9	72498.5	69359.3	68213.4	68555	73694.8	72533.1	73672.2	70155.7	67927.8	69152	68161.3	67649.5	65502.5	69330.8	69679.9	71575.3	70372.4	67435.9	73945	71682.2	73384.4	71024.4	69633.8	78166.5	73996.3	75778.6
908	68517.9	72519.6	71295.6	67466.9	71631	68155.1	69703.6	67343.6	70285.6	70764.8	72698.9	70195	72728	72124.5	67703.1	67068.3	71362.4	69181.8	70152.3	68077.8	68478.2	70514.8	70131.8	70989.3	67137	68022.4	68471.3	71276	70896.2	72611.2	67640.7	65216.3	68156.6	66470.6	64746.2	63759.8	69131	69281.2	69964	68705.9	65758	71877.2	71809.6	72637	70970.3	70461.3	76911.7	74148.4	76045.6
909	70053.1	71489.5	71187.9	67719.7	72651	70192.9	68973.7	66678.8	69944.8	71347.9	73018.8	69212.5	72095.9	72005.6	67977.1	68163.3	71739.7	69229.7	70186.9	69289.5	69498.9	70416.4	69236.5	70238.1	66990.8	66236.1	68428.6	71886.2	71434	73256.7	66248.4	63526.5	65173.2	65168.7	64996	61828.8	68060	67413.8	68906.5	69003.5	67372.9	72310.5	71372.9	72527	70976.9	70530.9	77395.9	74305	75418.6
910	70851.6	72496.7	72428.7	68659.2	74873.3	71154.1	70078.5	68310.6	70956.8	72560.3	74130.6	71789.7	74221.1	73576.2	69909	69405.9	73222.7	71714.9	72296.8	70367.4	70408.6	72197.8	71796.7	70993.9	69407.6	68125.6	69992.9	73198.9	73435.7	73886	67691.5	64382	66610.3	63553.9	63747.1	62448.6	69188.9	70224.5	71021.6	70605.7	67768.6	73417.5	71485.7	73919.8	71490	69869.7	78181.7	75153.2	77139
911	71102.5	73681.6	73010.6	68476.9	74495.7	71186.8	71382.8	68292.6	70736.2	73737.2	75945.6	72003.7	74967.8	72930.5	69732.6	70150.6	73716.3	71119.6	70189.5	70262.8	70245	71403.8	71043.5	71299	69249.7	69651	70780.4	73006.9	72973	75340	73128.7	65690	69619.8	65382.4	68245.7	65358.6	71363.8	71711.1	72346.8	71151.9	68951.5	73254.8	72605.1	73810.8	73401.4	71658.7	78864	76077	77602.7
912	69917.6	73006.8	71986.3	68911.6	73459.7	70145	70439.4	68019.7	69622.5	73689.6	75772.1	72516.1	74960.7	74240.9	71302.1	70143	74353.4	70619.7	71031.3	69809.8	70332.9	71913	70956.3	70345.7	68404.6	68146	69374.5	73354.1	72782.7	75805.4	74979.7	67480.4	68689.3	67556.1	67182.9	65615	71123.5	70302	71546.1	70070.2	68924.2	72875.1	72858.6	73078	72528.2	69654	77203.4	74575.9	76174.4
913	69962.8	72212.5	72462.9	67742.3	73591.5	70262	69663.4	68686.6	70626.4	73774.5	74422.1	71024.4	73737.9	72426.5	69765.7	68860.2	73590.6	70238.3	71779.2	70613.9	71609.6	72268.1	70370.9	71669.9	69137.6	68920	68815.6	71292.4	72023.3	73885.6	71548.2	65166.9	66489.1	65061.9	65238.1	62481.4	70845.2	71265.3	71777.5	72359.2	68989.9	73440.3	73181.8	74101.8	72028.4	70960.9	78256.9	74028.6	77179.7
914	69223.8	72502.1	71885.6	66945.2	72807.7	69156.8	68045.9	69034.6	70118.8	72859.2	74353.1	72248.1	74340	73337.6	70445.2	69664	73844.6	70533.3	71140.7	69544	68852.6	70228.7	70619.5	70112.5	69401.4	67632.3	67865.4	71489.7	71081	73690.5	70370.1	63153.6	65575.6	64152	63728.9	62473.4	67344.9	68849	72116.5	71689.9	68283.1	72178	71902.1	72705.1	71245.3	70438.9	77468.2	74631.8	75040.6
915	69102.8	71989.8	71438.4	68782.2	71387.1	70614	72060.9	70655.7	73263.8	74559.4	75929.1	72726.2	74636	74621.3	70716.7	69199.7	74472	72986.7	72542.3	69497.3	69651.1	72269.3	71615	71956.6	69791.4	70542.5	69589.9	72208.2	73015.9	74921.7	70382.9	65139.5	62868.3	60792.4	62874.1	62520.2	69699.1	70464.2	70416.9	71200.6	69335.7	73470.4	72312.8	72923.6	71628	72215.1	78217.8	76193.2	77172.8
916	68305	71007.7	71161.4	68957	72250	70381.9	70483.2	70377.8	72490.9	74168.9	76258.6	73577.9	74209.3	74170.5	69671.2	69540.3	74267.9	72630.8	73554.4	70876	69781.7	71533.8	70856.9	72126.2	69714	70186	69387.7	70642.4	73169.2	74976.4	72193.2	67176.5	62584.2	61403.1	62131.2	59698.1	68213.5	68857.4	70348.5	70488.1	68575.9	73963.9	73134.1	73485.3	72813	73551.7	77463.3	77316.7	77133.9
917	71525.3	73454.6	71806.9	68790.9	73503.2	72433.7	72382	71331.2	74346.9	75547	76745.8	72888.3	74903.3	75079.3	71324.7	71756.5	75992.6	73192.5	74749.2	71263.1	71988.3	73135	72407	72607.6	72402.8	71849.9	70993.4	74225.3	73713.7	76981.7	73661.4	68044.4	69622.4	68732	67478.5	64677.5	70517.2	71908.2	72518.3	71862.4	69655.8	75046	74466.2	73671.7	72499.8	72836.8	78786.8	76010.9	78350.1
918	72645.7	74818.3	74057.9	69740.5	75340.2	72575.8	73081.7	73356.2	74146	76547	78325.8	75038.6	77726.2	75940.5	73785.3	72986.9	76751.3	75232.6	73407.9	71840.9	72715.8	73147	73915.3	72359.2	72613.2	72172	72444.7	73171.6	74577.5	76819.9	73026.2	69708.6	68422.4	68641.7	68344.4	66937.7	72554.3	74497.4	75954.3	73194.2	70631.3	76757.9	76385.5	76166.2	75103.4	74963.1	78957.8	78902.6	80642.3
919	70945.4	73053.4	72581.9	66318.1	71607.3	69290.8	69516.8	70751.2	72376.8	73969.7	75543.4	72856.2	75836.2	75007.5	70477.2	71932	75391.6	72682.4	72789.9	69621.3	70115.2	70861.2	71504.3	70068.1	69947.5	69239	69899.6	71270.5	72613.4	74885.2	73211.1	67355.4	66743.2	65850.8	65948.8	63779.7	68491.3	70802.9	73214.5	71707.3	69319.8	75060.5	73744.6	74859.6	72212.3	72450.6	78576.3	77818	78841.6
920	73012.6	74961.7	74178.6	68638.4	74213.4	71329.4	71357.5	71683.3	72921.8	74690.3	76708	73500	76637.3	77355.5	72682.5	72277.1	76710.6	74401	75113.8	71269.5	71307.7	72710.3	73050.7	71922.3	71705.3	71790.8	72134	73615.5	74926.6	77521.7	74134.3	70543.2	69649.8	68232	67777.8	64515	70748.6	72109.5	75319.6	73642.3	70844.1	77597.6	75709.4	75485.3	72846.8	73993.1	79332.2	77797.5	78956.4
921	72418.5	75598.5	75958.4	70674.8	74705.1	73228.3	74521.8	72652.3	75030.3	76654	78378.1	74698.3	78448.3	77512.5	73087.5	73329.8	76344.6	74295.5	74168.4	74107.2	72808.2	74838.1	73924.2	72429.9	72127.1	72860.1	73643	74230.1	74014.3	77175.1	75299.8	69812.7	71227.2	67711.4	69099.6	66489.9	72732.4	73671.8	75426.6	72559.6	71173.9	77914.4	75655.7	75580.6	72339.5	74956.4	80162	80254.8	80810.8
922	73989	76687.8	75792.7	71463.5	75895.3	73480	74676.6	73046.4	75582.6	78253.2	79115.7	75642.4	79040.5	77996	74285.7	74004	77823.7	75825.2	75180.3	74660.1	74065.8	74855.1	73788.3	73567.2	72299	72336.4	72541.4	74878.4	76006.9	78218.3	73873.9	70726.2	70594.4	69608.8	70454.5	66655.9	73113.8	74576.4	75218	73880.7	71857.4	78286.3	75064.4	75446.1	73511.1	74245.7	79777.6	78416.6	79973.6
923	72671	74175.5	73437.9	69402.6	73683.2	73415.6	74517.7	72594.2	76333.3	76419.8	77310.8	73955.9	76694.1	76344.6	72377.3	72995.6	77891.9	74729	75637.8	72365.8	71535.3	72829.6	73638.7	73827.2	73636.9	74096.8	72940.5	75375.7	75007	77602.8	73103.8	69470.4	71161.5	70089.8	68495.4	67411	72508	75345.9	77055.4	75088.8	71203.3	76887.9	75252.9	74908	73175.4	75208	79737.4	78543.3	79961.3
924	71098.4	73169.9	72236.9	68082	73391.9	70599.3	71527.2	70141.9	73454.2	74100.5	75052.8	73045.1	74597.6	75606.2	70967	70177.6	74393.9	72519.1	73694.2	69106.9	72309.2	72879.5	72677.7	72548.1	71188.5	71846.7	71807.9	73362.1	73186.6	75311.2	70145.2	67771.2	68795.4	67972.4	67321.6	65461.5	72009.3	73961.8	74332	72100.1	69333.2	76021.9	73731.5	72515.6	72085.9	73584.3	76991.1	75343.9	76812.5
925	72020.2	74514.6	72365	69748.8	74893.6	72600.5	72939.7	72656.2	73346.8	75286.6	76864.9	73903.9	76078.9	76540.6	71893.2	72212.6	76224.9	73788	75534.4	69970.2	72030.6	72522.8	71801.3	73493.5	72873.9	71640	72280	74858.9	75045.4	77379.3	71753.3	68350.2	69124.2	68954	67523.9	65784.1	72614.3	74246	75396.2	72561.4	68796.6	75930.9	74058.2	74659.6	71752.7	72918.9	77672.3	77171.4	76652.5
926	71140.7	72903.2	72622.3	69366.6	73350.8	73153.2	74551.6	74027.8	74543.6	75403.7	76553.9	74065.2	75870.5	73903.7	71480.8	71541.3	75247.5	73281.5	75099.5	71740.2	71633.3	72734.7	72507	73244.8	72943.5	72999.1	72742.4	74276.7	75239.5	77118.9	72048.1	69645.4	69673.4	68153.2	68421.6	65461.4	72570.9	73346.3	74286.9	72245.7	69341.2	75647.5	73041.1	73164.5	71719.8	72681.5	77592.6	76760.2	78723.4
927	70893.6	72398.9	72904.5	68558.8	73276	70587.2	71660.8	72120.2	73853.2	74759.1	76566.4	73394.9	75031.8	75167	70984.9	71159	76145.9	72383.4	73699.5	71251	70781.1	71069.2	70932.5	72067	71611.5	71591.9	70356.6	73261.8	73831.4	75705.4	72749.7	67483.3	68118.8	66776.5	67602.4	63580.8	69914.4	71854.2	74521	71426.6	68130.8	74046.4	72971.6	74779	72344.1	73060.3	77873	76064.5	76900.9
928	73761.9	75641.9	75463.8	72164.6	76357.5	71039.3	71945	72410.8	75197.3	75729.3	75730.1	74858.1	75954.2	74946	71033.9	72581.2	75323.6	73425.6	75593.6	72810.5	72627.2	73599.5	73353.6	74278.4	74015.5	73608.6	72965.8	76832	76381.8	78399.8	73849.3	69522.6	68746.9	68263.3	68779.2	64052.4	72423.6	71722.7	72564.6	71693	70440.1	75549.4	74174.7	75311.8	71448.2	72411.9	77395.7	75076.7	76532.3
929	72512.5	75206.1	73544.7	70563.1	74501.7	72611.2	74471.5	72104.7	75700.5	76827.7	77980.7	75949.7	78323.7	75574.8	71981.5	73429.5	77321	74116.9	74477.6	71753.1	73415.8	73504.9	73459.1	75053.7	73456.8	74196	73368.1	75927.7	76026.8	77502.9	74018.7	69287	68722.4	70297	70941.8	65944.8	73564.6	74673.9	74221.3	72507.3	70375.3	75625.5	72906.5	73909.2	72489.9	74829.5	79427.8	76427.5	78459.6
930	73382	75647.9	74531.8	71876.1	75558	73856.1	76112.1	73779.3	75412.1	77343.1	78905.2	75906.5	76815.5	75389.8	72940.5	72227.4	76043.9	75844.9	76066	73212.1	74951	74538.1	74816.2	75113	72497.7	73966.5	72819.1	76326.1	76355.3	78984.6	72457.4	70159.1	71156	68525.1	70640.6	66149	73065.4	72285.1	72785	71917.5	71048.2	75666.9	73298.6	74046.1	74237.7	73125.5	78997.2	76928.5	77194.3
931	74341.5	74712.7	73912.8	71797.3	76530.4	72865.4	74611.8	73134.5	75020.2	76183.5	78194.4	75548.4	74509.5	73712.6	70093.9	71061.1	77105.8	73663.3	75280.5	70234.5	70167.2	73794.9	72228.4	72917.7	71014.2	71144.3	71839.7	74246.1	73934.9	76228	72491.8	68443.6	69435.1	68162.8	69228.7	64332.8	69775.8	70255.9	72369	72588.4	69033.4	72611.6	71264.9	71578.1	70511.8	70771.8	76504	75219.7	77394.9
932	73118.4	76543.1	74376.1	72133.8	76653.7	73138.7	75450.7	73797.6	74742.9	76398.3	79879.2	76109.2	77361.1	76159.7	72773.1	73129.3	78847.4	74475.3	76056.7	72356.9	73597.4	74525.1	74632.2	75199.2	73371.3	74201.4	73760.9	75596.1	76509.2	77023.5	75044.9	70619	70253.1	69625.1	71038.1	67114.4	73471.9	73092.4	74772.6	74176.8	70332.8	76008	73104.6	73690.3	74201.6	73550.2	79568.2	76681.5	78649.3
933	69046.6	72428.1	71630.8	69092.8	73053.8	69576.5	70865.7	70248.3	71600.9	75853.9	76306.3	72142.7	74361.5	72650.5	70191.6	69650	73431.7	69856.4	71654.9	69255.3	71000.3	71024.6	69764.2	68937.5	69873.2	68062.4	70257.5	69376.5	69875.9	70920.2	76624.2	73380.6	71242.4	69977.3	71968.7	67716.7	69878.6	69883.5	70953.2	70008.3	69062.6	72514.9	71664.5	70027.9	71561.3	72378	78780.5	73629.6	75980.3
934	69563.9	73711.5	73737.2	69291.5	73530.4	71473.9	71750.5	72012.9	72591.7	75260.5	75703.1	73043.9	75958.9	72348.4	70538.9	69992.6	74544.3	73490.6	74432.2	70691.2	70536.2	72460.7	71222.8	72117.7	71672.1	72553.3	70403	72531.7	73051.6	74438.2	78803.8	74176.7	72843.3	73335.8	73094.3	69266.5	70429.5	70091.5	71029.9	70222.9	69778.8	72188.1	72088.2	70690	73095.9	73377.3	78397.8	74081.2	76917
935	72659.9	73543.2	74074.2	71282.6	74801.8	72968.3	72433.9	72122.8	73570.9	76481.1	77789.2	74261.2	76680.9	75300.3	72450.6	73762.7	77051.6	75213.1	76144.4	72111.1	72016.9	73714.5	70687.5	73003.9	73667.9	72896.3	71992.4	73919.3	74359.1	76126.9	78925.1	75498.7	74880.5	74980.3	74495.3	70814.1	72607.8	73050.9	72930	70011	69920.4	73760.1	72950.7	72000.6	73641.6	74780.7	79412.6	73221.1	76816.3
936	72131.2	74355.7	74527.9	72193.8	76343.6	73644.4	73281.3	73057.4	75736.5	77082.2	78197	74983.3	77009.4	74021.9	72485.1	72051.1	77216	76265	76445.5	74066.2	73463.8	74018.7	71941	74274.1	73633.9	72593.5	70722.7	73956.5	73676.9	73445.9	76307.1	73608.6	74481.1	75468.6	74207.7	71729.7	71106.7	72205	72153.6	70204.6	71388.8	74935.4	73641	72834.2	76071.1	74109.8	81707.5	75448.7	77990.1
937	69376.2	72003.5	72331.7	69855.6	74500.3	69659.2	70544.4	71543.5	72331.7	74705.1	75516.9	71756.8	73665.9	70473.2	68269.2	69424.1	71486.6	72489.8	73239.3	70008.2	70181.9	71174.9	68647.1	69926.6	70619.1	70397.7	68435	71308.4	72436.5	71505.5	73593.9	70041	71926.4	71735.2	70568	69512.6	70739	70223.1	71122.3	69054.2	68496.5	73268	71507.5	69256.5	71044.6	71774	77845.6	73749.4	76569
938	68461.1	70284.3	69800.5	67330.7	72227	70381	68685.6	70312.8	69877.7	72595.8	72671.3	71978.4	72768.9	70089.2	66215.8	68924.2	72340.3	71184.6	71934.1	68375.6	69465.2	70584.9	67776.9	72337.7	70139.1	69757.1	68216.7	70859	71262.4	71114.4	73674.4	71077	72495.7	70833.4	70317	68910.2	67541.5	68681.8	68081	67335.9	67898.9	71087.8	69315.9	68845.5	70426.5	69280.8	76753	73702.8	74325.4
939	70748.1	71931.4	69520.1	66000.9	71990.2	70611.8	71283.4	67476.5	69180	69625	70442.2	67704.1	71667.3	68783.8	65879.4	68089.3	69553.6	68880.2	69774.5	69213.1	70642	70116.5	68947.7	70332	68256	67900.5	65755.7	69316.5	69378.1	70819.1	71584.2	67881.3	70142.9	69914.1	70624.2	67750.1	65983	67856.9	67982.1	68931.6	67116.7	71207.8	69431.5	67119.5	69227.2	68309.4	74881.2	72629.7	73988.8
940	71204.2	73358.3	71722	68090.4	72734.1	70782.7	72389.2	69653.4	71501.3	73000.3	73546	71557.9	74712.6	72099.2	68629.3	67579.9	69302.3	70553.2	71525.8	70104.9	70902	72572.5	69350.1	70301.2	70448.9	70620.3	68407.9	70964.6	71381.6	71789.4	73343.2	69017.7	72793.5	71363.2	72618	69600.8	69824.1	71168.1	70386.5	70996	68449.3	73577.7	71363.3	70592.9	71261.4	71350.1	78620	75185.5	78481.9
941	74014.2	77060.9	74623.7	71028.3	76319.7	74381.2	75562.7	73137.4	74249.5	76201.7	75277.3	73936.2	74816	73394.2	71548.6	71334.9	74747.4	73727.7	75923	73043	74331.5	74647.7	72806.8	74712.4	73218.7	73178.1	71581.1	74917	74169.2	74829.4	76444	73256.7	73922.3	74047.9	75996	72376.1	74254.1	72816.2	73476.3	72520.9	72320	77200.3	75771.9	72255.4	74162.3	74847.2	81035.4	78268.7	80400
942	67181.1	67832.8	67543.7	64498.8	68939	68357.6	66847.3	67983.3	68317.3	70169.8	71508.1	69414.4	70865	68075.7	66498.4	66990.8	70526.2	68647.3	70463.7	66458.8	66777.7	66999.3	67325.4	66620.3	66374.1	67658.4	65140.7	69499.1	67285	68723.3	72342.8	66805.6	68317.4	67614.6	68917.3	65403.9	65510.3	66753.5	66979.6	65750.3	64818.2	68503.7	69439.9	67917.7	68487.1	68823.8	75295.7	72877.9	74724.2
943	69612.7	71928.5	70438.6	67997.2	71573.2	70068.6	67688	70352.6	71797.5	73410.1	74527.8	72352.5	73699.3	70054.9	67136	69037.4	71905.2	70232	73878.3	67495.4	69732.7	70157.9	69519.1	69877.7	67228	69526.7	66001.9	69619.5	69594.2	70507.3	72912.7	68380.3	71568.1	70713	71165.9	67859.1	67869.3	68855.4	68421.9	66461.5	67400.2	71077.1	70274.1	67998.7	70185.6	69316.3	75874.6	73424.7	75747.2
944	70978.2	72179.5	69700.3	66749.3	71718.9	69506.2	69239.4	70527.5	72194.8	73859.3	74657	72873.5	73312	69372.1	68680.3	70474.9	72751.4	70496.6	72074.2	67568.9	69819.7	69412.3	69436.7	69011.9	68993.1	68905.6	66727.9	69898.7	70574.7	71249.1	73704	71606	73330.2	70731.7	71133.3	68311.3	67163	69504.1	69652.4	68584.5	67382.1	72617.6	72012.2	69317.5	72215.9	70058.2	75470.5	74467.8	76109.8
945	67155.9	67541.6	66867.4	63587.6	69187.3	67054.5	66940.5	67787.1	68666.4	71314.1	71724.1	69901.2	70323.6	68693	64879.3	65872.3	69470.3	67282.7	70012.9	64917.7	66571.5	67833.8	66557.3	67609.9	65533.4	65973.5	62705.9	66767.5	67914.1	69028.2	73705	67830.4	70973.5	69402.8	69796.7	67018.4	65141.6	65350.8	65654.4	64836.7	64088.9	69067.6	67667	64935	65830.8	64812.5	73937.4	68444.8	73364.6
946	67040.7	65778.2	66433	63297.9	67217.1	64504.2	63331.4	64557.3	67600.8	68679.5	69504.8	68751	69150.7	66799	63120	63773	67624	65881.8	69141.4	62457.8	66255.9	69031	67189.7	65843.7	64795.5	66181.5	63244.6	69030	66204.9	65634.7	71488.4	67651.1	70759.2	67925.6	68011.4	66513.6	66503.5	66548.5	64707.6	63248.1	64109.4	66752.1	66421.1	65759.1	67525.5	66537.3	73239.1	72283.7	74224.1
947	70519	67538.8	69275.1	67216.8	70830.6	68615.3	68868.4	68883.7	71114.2	74312.2	75042.9	73598.8	72774.5	69423.4	66126.7	68503	71059	70762.6	73565.6	68606.1	71493	72392.5	71805.8	70182.8	67626.4	71207.6	66091	70693.7	70091.4	71095.5	73432	70947.1	72993.9	70690.2	72279.2	69463.1	66004.8	65447.2	66232.4	65822.4	65463.7	68236.9	68464	68944	71685	67224	74035.3	72291	74026.8
948	66983.1	67287.2	67330	61123	68441.3	66211.2	65250.9	64436	66457.4	67002.8	67665.7	65628.6	67608.7	65653.8	61341.8	63682.6	67691.6	66649.3	69527	65157.2	69419.1	70507.9	67675.6	66947.1	66084.5	67940.6	65094.5	67709.1	66423	66676.3	70195.3	66585.1	70760.9	69483.2	69211.3	65978.9	63953.6	65644.8	65821.9	64029.5	63667.6	67468.3	67014.9	66430.1	68586.2	67044.1	71995.6	71272.6	73311.3
949	68592.9	69642.2	69812.2	64950.2	69692.8	67309.8	67381.2	65536.7	68356.6	71283.5	72994.2	68256.5	72051.8	69166.1	64696	68376.1	71266.1	70000	73199	68161.8	72489.8	72567.9	66483.2	68032.1	68875.8	68034.1	65913.7	67752.1	67299.3	67397.9	72398.1	69471.6	72343.5	71156	68778.2	67728.2	65508.7	67290.3	68100.7	66649.7	65750.9	68955.6	67859	69544.7	71358.4	67919.9	74104.1	70608.4	73252.9
950	69186.7	69222.1	69845	66176.6	71804.7	69113.1	69703.5	70954.9	71309.1	71950.5	72587.4	70564.6	73099.5	69526.2	67314.7	68446.6	71441.2	71270.9	74439.4	69791.1	72128.5	72182.3	71478.7	73074.9	70126.5	71148.4	69555.2	70835.4	70588.1	69977.9	73190.5	70449.3	74218.2	72386.4	74285.3	72344.1	69895.8	71953.9	73302.5	71720.7	69485	74098.2	68710.8	70693.1	70742.9	68456.5	72951.7	75647	75418.7
951	67358.4	68670.4	69026.2	64413	70422.4	68339.5	69777.6	69106.1	70766.6	70988.6	72934.2	69440.4	71974.7	70205.6	66138.4	67363.8	72939	70619.9	71853.9	68690.5	70437.7	71588.8	70365.3	70743.3	68993	68326.4	67725.7	68860.2	69327.6	70809.5	74422.8	69142.2	73526	71596	74040.9	68957.1	66957.5	70407.7	72786.6	70578.8	67805.7	71006.2	70273.6	70087.3	71106.6	70613	76783.5	74680.3	76793
952	66185.1	70635.1	67256.7	65354.5	69493.4	68183.5	70138.7	67160.2	69133.3	70785.3	73200.7	69800.1	72636.6	71380.3	67529.4	67309.1	72811	71725.4	73031.6	71158.6	70455.9	73706.4	71619.4	71342.5	69243.8	69248.1	69408.3	71460.5	70268.5	70699.9	73452.9	68748.3	72824	71159.2	72572.2	70120.2	69065.7	70422.9	70454.2	69950.8	68833.2	72331.1	71131.2	71389.5	71961.6	71047.4	75942.5	73312.6	74125.6
953	68704.9	70744	68224.3	65742.7	70057.9	69863.9	69742.9	64953	69125.9	71021.8	73042.9	69388.5	71992.7	74093	67683.3	66785.1	71441.1	72523.6	73644.1	70809.4	72900.9	74495.6	72820.6	73664.1	71068.9	71877.4	71498.6	71561.9	71523.7	71416.1	74098.9	69892.9	73785.1	73193.1	74850.4	72722.3	71973.5	72875.2	73306.9	72726.6	70986.8	74856.7	71803.9	72697.6	73029.5	72368.7	78870.3	75489.1	77910.8
954	74566.9	74929.9	74349.7	71637.2	75334.7	72874.5	73348.9	71579.1	73656.1	75475.9	75427.2	72993.1	75586.2	75460.7	72192.8	72072.8	75138.9	75217.9	77651.8	73590.2	75731.6	76706.2	75684.2	76202.4	75284.1	74546.3	73383.6	75732.4	74464.9	74601.9	77075.8	73470.2	75537	75854.1	77200.5	75485.5	75237	76183.6	75751.7	76606.3	74926.4	78484.3	76079.9	75749.6	76079	75732.6	82216.9	80495.6	81801.6
955	75259.3	74903.7	76762.4	73651.6	76912.5	75295.5	76199	74443.8	76952.3	76205.4	79321.4	74773.8	77038.4	77309.4	73512.7	73723.4	76325.4	76202.8	78979.6	74239.9	77530.5	79443.4	77577.2	77233.9	74989.3	75600.3	75804.5	76171	74662.8	76547.4	80741.1	77687.1	81026.7	79220.9	80279.2	75948.3	75390.8	77173.2	79235.7	75588.5	73445.4	79075.2	77791.9	76902.7	76185.3	78203.3	82621.8	80847.1	82583
956	77601.9	77585	75438.7	73335.4	76765	75727.7	77324	75139.6	77927.6	78612.3	79607.9	75800.8	77980.2	77052.1	73528.1	72904.5	76806	75158.4	78097.5	73915.5	75987.1	77129.2	76449.4	76721.6	75776.5	74928.2	73939.3	75104.5	76102.1	77464.9	81998	77890.2	78989	79032	80094.8	77251.7	77217.3	77287.1	78465.8	76967	74192.9	79464	76274	75763	76282.6	78954.3	84428.4	80395.4	81797.3
957	74896	76368.2	74759.8	72161.7	78366.9	74513	76475.6	73705.5	74962.4	76673.6	79043.8	74169.3	77427.4	74527.4	71367.2	71040.4	76612.7	74037.5	75601	72703.5	74264.2	74926.3	74785.5	74612	72151	72320.1	74205.5	74498.1	74718	75275.6	78010.1	73602.1	76336.1	76621	80053.6	75849.3	75543.4	76998.5	77234.3	75624.4	72244.9	78771.3	75569.1	75271.2	75331.6	76182.6	82568.1	79346.3	80453.7
958	69692.9	74249	72197.3	68406	73775	70445.1	72033	70779.2	73495.6	74567.4	74354.2	69964.2	70889.3	72708.3	68685.9	66704.6	69268.6	68244.1	72421.5	67967.7	69764.1	72628.2	71785.7	71085.2	68782.5	69081.4	69973.6	71564	72011.1	71963.2	75772.5	70998.3	74918.4	72804.9	75021.1	73538.9	71733.6	71384.3	73011.7	72135.8	69551.2	74810.1	71872.8	70675.3	71187.1	71728.3	78508.4	76177.4	78335.2
959	74921.4	77700.7	75257.8	72477	78005.8	77213.2	78108.8	75938.8	76488	78567.1	77731.4	76612.9	76490.1	76600.2	72939	72266.4	77498.7	74736.4	78435.3	73858.7	74526.4	77829.4	76561.7	76179.6	73264.6	74518.7	74859.1	76563.7	76489.9	76636.5	78988.5	75037.7	77981.6	78636.2	80151.1	78095.9	76154	76175.4	78327.8	77930.1	74768.4	79262.9	77034.8	75492.4	77461	78502.2	84214.5	80593.1	81219.8
960	73444.5	75041.8	73160.5	70619.3	76344.4	74372.7	76223.6	74747.5	74390.8	77635.7	76919.1	74294.1	76326.4	74940.2	71370.1	70589.8	75590.1	74060.7	76908.9	72939.1	73900.1	75358.3	74521	74624.8	73483.6	72959.7	72515	76126.2	74373.9	77657.7	76613.8	72828.5	74733.1	74911.6	77305.4	73777.6	74444.1	74331.2	74139.9	74984.1	72812.7	77634.2	74918.3	74958.3	74371.3	74640.4	80897	76090	76626.7
961	71355.1	73642.1	73261.2	70102.7	75992.4	73171.4	74284.8	73550.9	74890.1	76742.1	75751.2	73130.8	73867.5	71975	69486.5	69650.1	74110.7	71583.4	75199.4	71200.5	71650.3	73405.1	72738.1	73407.5	71633	71927.9	70391.1	74295.1	73100.2	74630.8	77035.4	72633.4	74970.8	75176.2	77415.3	74907.4	73274.3	73000.4	73933.8	73593	71444.5	77729.2	73343.2	72822.4	73560.8	75187.2	80068.7	76590.2	78181.7
962	75467	76614.8	75395.2	73701.4	77062.9	74707.5	77057	75229.1	77463.6	78294.6	78693.9	74606	77613.6	76393.5	72788.3	71594.8	76867.5	75137.4	77219.1	74364.3	74761.2	76556.6	75718.5	76741.7	74256.6	73980.6	74823.6	76956.4	76081.7	78120.3	79567.7	76849.1	78901.9	77835.5	79251.6	78201.9	77312.3	76913.9	76731.5	78258.7	74564.4	81043.9	76882	76031.1	76299.2	77615.5	81955.6	77917	79641
963	75618.4	76172.8	76522.4	73425.9	78842.3	75590.3	76345.3	76517.4	77237.4	77603.3	79208	77714.8	76451	77728.5	75094.4	72882.2	77974.9	75442.9	78641.4	74548.4	76496	77059.6	76833.2	75629.6	74302.3	74753.5	75371.6	77130.7	77017.1	79105.1	79313.2	76206.7	78772.4	78167	79159	75026	76450.2	76583.9	77789.4	76361	73840.1	79151.9	78608.1	77900.8	76720.1	75197.6	81876.2	79985.6	80797.2
964	71844.7	74264.8	73885.9	68963.4	74082	71952.7	69776.7	72926	71324.8	77132.7	76162.2	74353.6	76528.4	74428.2	72000.1	71656.2	73588.3	71828.7	75621.4	70402.1	71268.3	74310.8	70978.7	73132.5	69907.7	67545.9	72928.9	71266.2	72057.6	73856.8	75105.1	73509.8	74859.6	73422	74405.6	69931.6	71583.7	70625.9	73390.7	71098.9	70000.7	74630.4	73070.3	72727.3	75738.8	68538.8	74722.4	75643.1	75279.3
965	70297.1	70888.2	71152.6	66473	71266.8	71190.1	69609.1	69208.4	69689.6	72534.3	72608.3	71777.6	73613.7	72453.6	68752.3	66615.6	71230.7	70600	71328.1	69605.9	70166.4	72922.2	69864.1	72828.3	69972.4	67463.9	71704.6	72813.9	72199.3	74184.9	75373.4	72761.3	74294.7	72491	73749	71111.9	71559.3	70800.6	70122.2	68794.2	69139.9	72365.4	72079.9	71676.6	73929	68799.9	74965.5	74767.4	74108.9
966	70148	69504.9	71988.5	66312.7	69248.2	70680	69499.5	69728.6	70413.6	73108.3	72608.5	70854.7	73849	71786.3	69439.2	67892.7	70353.9	69860.4	72521.8	69624.9	70127.9	72116.7	70266	72500.7	70994.3	70696.9	71445.1	70090.8	69107.4	72223.3	72722.4	71488.6	73141.8	71121.9	70436.7	69033.5	69294.7	68620.2	70233.1	68151.8	66920.1	70740.7	69658.5	71451.2	73039.3	67856.1	74879	74124.1	75418.7
967	66543.7	66373.4	68549.6	64600	66356.2	64926.9	64437.9	66334.3	64248.4	70621.3	69508.7	69809.1	68747.3	67983.6	65559.8	65318.1	68097.6	66069.8	68801.2	65134.9	65338	68668.7	65649.7	67867.2	65541.2	63396.4	67036.7	67094	66735.8	68823.3	72450	69461.7	69192	67911.9	67948.1	65810.8	65844.9	64292.6	66520	65586.6	65167.1	68764.8	67672.2	67875.9	70489.7	66420.1	71886.4	71387.5	71964.5
968	66587	67897.7	70155.2	65531	68154.1	65508.3	65593.3	66314.9	66569	72187.6	70850.3	70990.2	72339	68965.5	67867.8	67263.5	69406.2	66260.5	70622.9	66359.9	65935.6	67640.8	66345.2	66552.6	67636.7	66717.2	68567.1	67909.2	67037.8	69612.2	72187.9	69747.6	69143.4	69859.6	68936.5	66955.4	66572.7	67802	67997.8	66405.2	66834.9	69488.4	68311.7	67848	71405.5	65837.4	73836.8	71571.8	73099.6
969	69606.5	71404	70925.9	67765.8	74391.6	70793.6	70841.8	70330	71541.1	73421.3	75239.3	72583.7	74496.5	71838.1	68222.7	67693.5	72937.4	70902.9	73906.7	68549	71718.8	72458.9	72210.5	71852.2	69575.2	70201.4	71036.3	73284.8	72073.6	73739.8	70603.7	66862	68047.8	67856.6	67045.6	65631.7	70700.6	71133.3	72481.3	72116.2	70467.8	74153.8	72951.5	71895.1	72644.1	70730.8	79924.1	75814.2	78711.1
970	68031	70480.6	69940.9	67077	72426.5	68646.6	70686.9	68891.2	70328.2	72147.7	73103.6	72110.4	72183.2	70497.8	67682.3	66497.9	72318.4	70095.4	71628.7	67926.3	68338.7	69528.1	69951.6	70404.1	69014	68329	69422.8	70740.1	70452.9	71777.1	68728.6	64745	67241.7	65329.8	64333.3	63417.6	68807.2	68643.4	70629.8	70614.4	68626.5	71223.7	71861.7	70095.4	72126.4	70884.6	77887.6	73780.8	77377.1
971	73592.9	76159.9	75982.6	72121.2	76436.7	73967.1	77177.4	73776.6	75758.9	75456.1	76592.4	75105.3	75275.7	75473.1	72116	71413.6	76580.7	75120.4	77198.8	73723.2	74714	77377.5	76076.2	75856.5	74798.2	75009.9	75090.6	75875.9	75789	77303.5	72706.3	71087.6	70967	71576.3	71101.8	68675.1	73004.9	74703.2	73639.2	74178.9	72572.4	76924.9	76404.9	76063.7	75653.5	76338.9	82474.2	80483.5	82027.1
972	71274.9	72444.1	73045.3	70216.8	73984.7	70009.8	73771	70742.2	73219.1	73980.2	75345.6	73853.2	72900.4	72840	69128.2	69448.4	74304	72006.6	73202.1	70721.6	71952.8	73128.9	72593.1	72700.2	70284.3	71227.5	70354.3	72430.9	71867.9	74608.5	71663.1	68086.3	68415.6	68562.2	66738.6	66040.4	70160.4	72448.2	72690.7	71722.1	70665.5	74762.9	73593.9	71865.7	73395	73958.2	78769.8	76825.7	79129.7
973	71672.1	72331.9	72425.4	69667	73157	68866.1	72318.4	68735.6	72281.2	74052.1	75097.8	72331.7	73920.8	70999.3	69583.9	68962.8	73507.2	70621.2	72968.4	70210.5	72562.2	72291.1	72460.8	70712.3	68887.1	71656.2	70500.6	72240.2	70636.1	73421.8	69707.6	66703.4	66992	67660.1	67242.4	65601.8	72014.7	71425.6	71225.5	71780.8	69527.2	74733.9	74122.3	72909.8	71893.4	72473.4	78905.2	76094.3	77828.3
974	76003.3	77416.4	76382	73165	77496.4	73578	76208.2	74002.2	76627.2	77316.5	78656.5	76656.1	77734.1	75660.8	73394.8	72885.7	75916.7	75837.3	77682.7	73881.1	75861.8	77687.3	76203.1	74530.1	73186.9	74488.2	72929.3	75581.1	75542.4	76238.7	71507.4	70847.7	71303.9	70634	72078.2	70225.1	75633.9	75756.3	76420.9	75421.8	74145.7	78883.1	77979.4	75782.6	76311.5	74702.4	81349.4	80216.4	81762
975	74334.9	75665.1	75349.2	71203.7	74812.7	72008.8	73622.2	73037.7	74830.2	76249.8	76761.8	73753	74493	73353.9	70344	69216.2	74590	72640.8	75169.7	72647.6	74230.7	74616.3	74001	74454.2	71309.3	72080.2	71365.3	74027.2	73068.4	76319.9	73078	70791.2	71179.8	70873.5	71357.9	69499.5	74151.7	74684.3	76137.2	75213	73675	77151.7	74564	74160.2	74508.4	73845.2	80975	78566.9	81497
976	71929.4	72773.4	73743.1	68823.1	72758.5	71269.7	73062.9	71125.5	73291.4	74434	74890	72631.5	73049.2	71746.3	69133.4	68548.4	72231.2	71293.1	73236.2	70922.5	70792.6	72606.3	71819.6	72389.3	69079.3	71053.3	70144.2	72340.8	70268	73407.1	70719.9	66521.5	68470.2	67640.1	69424.2	67684.6	72246.4	72152.3	74010.4	72588.5	70392.1	74992.9	72859.7	72060.4	71953.2	70736.6	78978.2	75992.3	77732.1
977	72786.3	73402.9	74897.3	69456.8	74113.4	71471	73910.5	72323.1	74161.2	73889.2	75826.7	74951	74239.1	71651.9	69242.6	69342.8	72984.6	71995.5	74435.2	70352.2	71458.5	72355.7	72151.2	72254.3	70242.3	71423.3	71205.9	73954.6	73555.1	74521.9	72296.2	67826.6	69898.1	69178.7	71741.8	69267.7	73169.5	73530.8	73760.7	74076.3	72334.7	77702.9	74713.3	73515.4	73983.5	72738.5	80311	78275.2	78868
978	72585.4	73701.9	74491.3	70096.7	74959.8	72564.3	75017.8	72358.3	74515.7	75077.8	76051.7	74366.3	75134.1	71757.2	68876.2	69133.9	73452.5	71628.1	74031.2	71596.5	72640.2	72905.8	71737.3	72493.8	69839.5	71115.3	69848.4	72751.8	72728.9	76360.5	72079	67711.5	69814.3	69391.3	71423.7	69639.3	73981.5	73976.1	75550	75107	73269.9	77196.8	73765.1	73809.4	73727.6	74541.6	79785.8	77716.7	78236
979	73391.7	73475.8	71819.6	70043.3	74354.3	72525.8	74192.9	72056.5	75173.3	74565.5	76865.2	75460.8	74889.7	73610.8	70325.8	69792.5	74931	71844.4	74534.3	70698.7	72853.7	71902.7	72218.7	72253.1	71054.5	71441	70642.4	72809.4	74712.4	75297.1	70263.6	66691.9	67152.5	66614.9	71073.1	69003.2	73170.9	74738.6	75754.6	75407.7	73679.2	77261.3	74674.9	75012.9	76604	75645.2	82809.3	78682.8	80514.9
980	70403.7	71713.3	73334.5	71490.9	74864.4	72863.6	75467.3	72618.6	75933.9	76269.8	78027	75581.3	75107.8	74148.1	71315.7	70540.6	75085	73927.4	75105.1	70373.6	71499.2	74267	74322.2	73731.6	71364.9	73015.5	70750.8	72330.1	71731.9	75286.2	76047.9	69765.8	71598.9	71436	71498.8	70998	72205.5	73819	72979.2	73681	74038.3	76785.7	75699.6	74206.9	75528.2	76688.8	80555.2	79484.5	80005.9
981	69970.7	71602.6	72194.6	70822.1	73124.5	71708.5	72967.8	70574.5	72533.4	74422.2	76045.1	73655.6	73332.5	72048.6	70294.9	68715.4	74065.7	72816.2	74259	69609.9	70524	73623.3	72468.8	73722.7	71050	70709.4	68743.6	71485.5	72500.8	74297.5	73726.4	67879	70673.9	70093.1	71419.1	69340.3	71048.3	71270.5	70530.2	72380.8	72267.1	74981.3	73636	72436.5	73485.5	73716.4	77589.7	77357.3	78438.2
982	72810.7	72819.1	72927.5	69931	74896.6	72180.9	73744.4	71207.3	73758.7	74783.9	77645.4	73491.5	75538.4	73528.8	70056.8	69639.7	74302	72347	75584.1	70716.8	72036.8	74432.4	73570	74175.9	72534.5	71457.4	69981	73696.7	73689.5	76537	74738.4	69252.7	71151	71619.5	72585.7	70089.1	72914	73191.1	73464.3	73138.4	72442.2	76569.7	75826.3	72834.5	74313.5	72607.8	79799.2	77321.4	78793.4
983	68752.3	69301	68946.7	66103.6	71509.2	68836.9	71282.7	69731.2	71451.4	71696.5	73177.1	70523.5	72222.5	70857.6	68476.6	67656.8	71301.9	69626.7	72167.5	67771.6	69414.1	71333.2	71462.1	71493.9	70008.9	70362.3	68285.5	70881.3	70104.7	72103.2	71328.1	67723.1	70350	68749.6	70111.4	67982.3	70128	70570.4	71499.9	71622.1	69766.9	73706.9	72298.3	70415.4	72479	70724.1	76380.2	74837.4	75752.5
984	66824.6	67834.1	66253	65896.8	68044.2	66885.7	69893.7	66645.5	68586.6	69385.6	72310.6	68953	70574.9	70021.7	65874.5	64897.5	70225.1	68985.4	70723.1	65205.8	67998.6	68298.5	68734.1	68829.6	67795.8	68427.8	67249.3	68712	68198.5	70739.7	69925.2	66215.7	67424.2	66397.9	67449.2	64747.4	66785.9	67876.2	67114.7	69506.6	68535.2	72242.3	71787.6	69042.3	68915.8	69352.9	76028.2	73735.7	75203
985	68950.7	68893	67568.9	66421	69198.7	67648.2	70679.7	68058.9	70456.5	71501.2	73226.4	69890.6	71680.1	69441.7	65844.9	65781.4	69844	67842.8	69719.9	64790.4	66216.6	69524.2	68563.1	68420.1	67221.2	67215.7	64859.1	67174.1	68076.6	69884	70873	65607.1	67005.6	65748.5	67853	64601.6	67054.7	68145.7	68093.7	69332.7	67134.6	71955.5	69767.8	68843.9	68970.7	69757.7	76048.4	72413.3	75664.9
986	67450.5	68277.3	66684	64337.3	69657.7	68463.8	70167.5	68071.2	69906	72711.8	72977.7	70797.6	71941.8	71106.2	68106.4	66791.7	69352.8	68920.3	69780.5	68220.2	69084.1	71023.9	68180.1	69702.5	66938.3	68400.7	67086.3	68903.2	68659.2	70182.2	73376.3	69143.7	71853.1	68773.9	72542.9	69432.9	68398.3	68930.3	69374.2	68242.4	68089.3	71216.3	68934.4	69187.4	69396.7	72180.1	74808.7	73790.1	73365
987	67430.2	67465.1	66960	65293	67622.6	68559.2	71148.6	67255.8	68353.2	71818.6	71602.6	67974.7	71713.8	69926.5	65698.5	65112.4	68825.3	67391.8	70140.3	69542.4	69627.9	71761.6	67944.8	68185.6	68860.7	68907.8	67164.5	69378.2	68590.2	69402.2	72879.9	68439	71016.1	69718.3	69569.8	69436.7	69051.5	68492.6	68172.5	68818.1	67054.9	72384.3	70449.6	68119.5	68997.7	71185.1	76765.4	71678.8	73661.3
988	70146.3	70080.9	68516.5	66039.1	70409.1	70748.1	70896.9	68454.6	69982.2	73360.9	74472.3	70104.1	72814.7	70285.1	68179.4	65702.6	69337.8	70577.3	71392.4	69683.6	70812.4	71137.1	68609.7	70134.3	67999.7	67707.7	67530.4	68233.2	69069.1	70725.7	73483.9	68367.7	68666.8	67497.2	70783.3	69431	68990.1	69844.9	69929.4	70647.9	68196.7	73841.1	70397.4	70243.7	71126.1	71147.2	76318.6	73897	76426.6
989	70772.9	71014.1	70247.8	67740.1	71660.3	70885.7	72797.9	68368.5	69822.3	72512.6	73328.6	69963.7	72475.4	71091.1	68820.8	68337.1	72288.4	70710.3	70981.1	71317.9	70682.7	72686.9	69792.2	70812.6	69117.3	68777.2	68139.6	69837.5	68410.6	71275.3	74303.6	69861.2	71398	70031.8	70990.6	70277.2	68219.1	69982.7	68452.2	69237.4	68235.2	72706.7	71496.2	71488.6	70321.4	72478.8	75949.6	73403	75977.2
990	73710	73949.6	72148.3	69193.8	72986.5	74039.2	73875.7	70676.8	73003.6	74289.7	74615.6	71952.1	74315.2	70303.8	70192.8	69426.3	71924.5	71861.3	73621.9	72747	73147.6	73127.6	70359.8	71932.6	70402.3	69499.5	68355.7	70802	70895.9	72498.1	74939.4	71713.3	72118.2	70759.3	72924.2	71427.4	70172.8	72510.2	71920.5	71227	70767.6	74881.7	73960.4	73255.6	73881.7	74308.8	77979.8	76929.9	79165.3
991	75349.8	75044.7	72893.4	71127.3	75602.9	74587.2	75903	71265.7	73197.6	75985.3	75943.2	72493	74492	71805.6	69552.9	70846.1	74474.4	72749.8	73502.8	72876.2	74288	74396.6	69445.8	72977.7	69926.8	69511.6	69629.6	70882.8	71357.5	74561.1	77637.5	73256.5	72306.4	71878.8	74609	71606.8	70471	72439.6	70358.5	71937.3	70487.2	75890.3	74848.9	74148.1	72974.5	74263.1	79042.9	75200.6	77531.3
992	72468.7	71842.1	71235.1	68248.5	71790.3	71891.2	73758.7	69970.9	71725.7	73841.6	74737.4	72507.4	73337.8	70794.2	69685.1	69472.8	74035.9	70577.7	71868.9	69429.3	70745.6	72039.2	69628.6	70148.9	68911.6	70848.5	68307.2	70196.3	70115.2	73730.8	78080	72466.5	72190	71895	73714.2	72207.1	66784.5	70614	69717.2	71449.8	68133.8	72363	71119.5	71213.9	70886.3	72987.8	79267.6	75460.8	77172.1
993	66448.6	67190.1	68760.3	64846.8	68363.4	67172.2	70568.3	67309.5	69069.1	69832.5	73241.6	68658.1	70821.1	67010.7	64897.2	66634.6	70747.9	68142.6	69417.2	66391.1	66195.7	67452.3	65675.2	68758.8	66986.8	66612	65403.6	66705.9	66665.5	70228.4	74969.1	69151.6	69307.2	70020.7	69658.4	69099.8	65965.8	67314	68544.5	66661.4	65071.7	70522.5	68610.9	66974.9	68167.1	68918.6	74717.7	72165.8	73690
994	67469.7	69361.9	66567.5	66388.6	68615.4	67575.8	71733.5	68219.2	69783.3	73302.9	73327.5	69554.6	73359	70012.1	67514.9	68103.2	72884.9	69054	71323.3	66730.9	67303.3	70280.9	68002.5	69829.6	68871.2	69160.9	66241.2	69591.7	69204	71133.6	75047.5	70344	70115.4	69680.9	70930.4	71195.5	68835.2	71071.8	68559	69148.3	67932.8	71547.9	71940.4	70113.8	70567.6	71617.7	77538.8	73874	76240.9
995	69473	69338.2	68256.6	64599.8	70557.4	68375.6	71202.3	69921.5	71403.1	73213	74765.2	71168.5	73585	70775.3	68922.6	70392.5	73705.4	71589.4	72024.1	67132.3	69028.1	70823.8	69655	69439	68034.8	69555	66872.2	69871.1	69707.2	71144.8	76416.2	70905.3	70966	71670.9	71701.9	69867.1	66202.2	69636.6	69456.5	69581.3	67268.7	71270.4	70491	71112.2	70672.9	71954.5	77024.3	74903.4	76552.9
996	68931	66527.6	66604.8	63240.6	67750.9	67818.9	72452.6	70330.8	71384.3	72680.3	75114.2	70837.6	73058	71559.8	67650.6	69398.6	72051.7	70023.7	70754.6	66219.3	67440.4	70014.3	69237.5	69555.7	67323.5	69406.3	67385.2	69181.1	70227.9	70898.7	76732.9	70689.7	72946	72171.3	73707.7	71333.8	67302	69669.4	69220.2	70596.6	68729.3	73520.9	70129.8	70784.1	70982	72760.9	78316	75197	76472.7
997	68314	69123.2	67489.6	65569.1	70338.3	68049.5	71853.4	69391.2	71474.9	74349.5	75958.3	71563.3	72729	71566.6	69343.3	70011.6	74238.4	70073.4	72795.6	67318.3	67309.1	71161.1	70023.3	69733.6	70005.4	70597	67268.3	69726.2	69548.1	72347.7	77368.6	72767	73214.2	71565.6	71680.9	69720.2	67148.6	68002	68891.2	69134.1	68243.5	71222.2	69711.1	69705.6	70705.6	70564.2	77170.7	74854.7	75943.4
998	67959	68042.5	66759.7	64147.6	68420	67650.4	69075.6	68562.3	72319.8	72905	74568.8	71042.9	74142.1	73414.8	69827.1	69920.4	73688.5	70570.6	71678.1	68576.5	68181.7	69854.1	70887.1	69589.3	70364.9	69653.9	68920.3	71165.3	70319	71512.3	75460.7	69387	72202	72668.9	72430.3	71695.3	67385.5	69305.1	69007.6	71192.5	68814.4	73025.9	72193.5	70218	71157.3	71272.1	77265.8	73945.9	76063
999	68900.3	68871.9	68516.1	64868.3	70146.6	68767.8	71372.8	68523	72511.1	73563.4	74749	71850.7	73877.2	73481.8	69865.9	69606.4	73931	72323.8	72448.8	69409.4	69061.4	70423.2	71300.1	71574.8	70300.5	71079	69437.6	70906.4	70117.1	71441.7	74735.4	68238.7	73068.1	72646	74847.9	72446.4	67205.8	65694.9	66011.8	71127.7	68267	71889.7	72664.1	70806.4	71476.1	67051.4	78031.2	75091.9	77557.1
1000	71420.2	72499.3	71862	68784	73693	70453.4	73677.2	72036	73792.5	74253.9	76002.8	73589.9	75570.6	75365.2	72743.5	72019.2	77238.5	74127.9	75189.4	72379.4	72298.7	72752	73651.6	72328	73175.7	73090.4	71104.3	74348.7	73872.2	75268.6	73442.3	67699.3	70236.4	71088.8	72219.2	69978.6	70515	73001.1	73401.8	73817.6	71923.9	75503.5	74930.9	73545.7	74635.7	74111.1	80842.6	77403.8	81038.2
1001	70266.7	71589.9	71294.2	67698.3	70964.7	69601.4	71546	68601.7	71199.8	71537.9	74829	70902.2	74364.8	71472	70404.8	70955.2	74358.5	73196.4	73521.1	67862.1	71208.4	72180.2	71868.1	72703.4	72492.7	72303.7	71183.7	71706.9	71359	72605.1	76118.3	71402	74957.6	74084.9	75872.9	72669.6	68554.8	71470.1	69949.1	72723.6	71264.1	74127.4	74619	73856.9	74154.8	73581.7	80087.9	76735.8	78741.6
1002	68623.3	68978.5	67928.3	65142.8	68895	66720.4	68908.2	66505.5	69127	69895	72968.5	70835.1	71686.7	68670.1	66750.2	68469.5	72130.4	69290.1	70858.9	66830.7	67930.1	70941.4	68990.2	68724.1	68355.7	68632.4	67729.7	70842.2	70176.5	71420.8	74765.7	70616.3	72048.3	70495.7	71450.2	68781	65796.3	67157.7	66316.6	66353.5	67798.9	70563.7	68835.7	69089	68545.5	69042.2	75287.2	72486.5	72989.3
1003	70246	69721.1	70366.3	66516.6	69814.9	68603.2	72977.7	69267.9	70822.1	73187.1	74619.9	72469	74055.4	70711.4	68142.7	69509.7	73152.4	71024.7	72190.1	68316.1	69247.9	72049.9	70783	69921.1	70104	70895.3	69691.1	73311.9	71713.7	72914.3	76656.5	72149.5	73826.8	72340.2	73137.2	69815	67802.4	66958.7	66016.3	68889.7	70044.8	72654.1	70955.1	70923.4	71785.9	71521.3	79378.1	74659.5	74884.3
1004	67831.8	66597.8	68658.1	63764.3	67568.1	66863.3	69184.8	66678.7	68883.7	70372.3	73716	69910.6	72239.1	69633.7	67428.4	68327.4	73134.8	70313.8	69253.1	65298	67153.4	67891.6	67071.5	68692.1	67253.1	67707.4	66593.1	69022.9	69635.1	70904.3	76193.6	70812.4	71678.5	71041.8	72699	68852.4	65175.2	66162.5	66191	67098	65678.1	69563.5	67521.7	67920.9	68739.2	69999.7	76084.5	72884.7	72378.5
1005	67625.3	66735.3	69414.7	64811.8	68159.9	65820.8	69742.2	68059.4	69904.5	72844.9	74437.8	70161.6	73242.7	70551.9	67826.5	68957.1	73498.4	71141.6	71656.8	66814.4	65685.3	69526	69235	68487.1	69899.7	70129.9	66967.5	71195.9	70189.4	71496.5	76444	71572.2	72847.7	71877.8	73309.2	69761.1	66356.1	68058.1	68348.1	67421.5	64647.6	70049.8	68586.5	69003.8	70676.8	70360.3	76485.1	72751	75333.5
1006	67820.6	68127.6	68526.9	65617.2	69426.7	69431.8	71407.4	67288.1	69824.2	73616.8	74982.2	70492.3	72607.8	70931.9	67117.4	67851.2	73238.1	71261.2	72559.9	68084.2	67875.2	70360.5	68976.4	69879.2	70107.2	70302	68237.1	71332.8	70803.9	72582.3	76312.4	72092.5	73355.1	72230.8	73420.5	70047.1	67413.8	70424.8	69235.5	67531.1	66114.6	70808.9	69757.5	68954	70166.3	72069.1	76952.1	73548.2	75323
1007	70124.5	68202.6	69877.1	66233.6	69519.8	68337.9	70611.4	66743.5	70078.1	71941.2	74148.9	70317.2	73290.1	70364.1	67209	70813.7	74117.2	71440.9	71802.1	67255.3	67463.9	71524.2	70586.6	70816.2	71006.6	70723.4	69497.8	72063.1	72332.7	72539.4	77848.9	72938.4	73641.9	72532.8	74441.6	69748.6	68422.9	68411.5	67793.4	66319	64391.9	70164.1	70594.9	69802.1	70826.6	71038.9	76684.2	73246.7	73776.2
1008	72332.3	71084.2	71491.5	69789.3	73679.1	70569.6	70809.5	69559	72767.5	76699.4	78321.4	75203.7	77774.1	73978.4	72212.6	72463.9	78144.4	73736	73904.1	69879.7	69471.8	74036.7	72378.9	73024	72317.7	72278.8	72170.4	74134.5	74492.5	76267.3	80005.8	75511	74892.9	75159.1	77015.8	73509.7	71120.7	72898	71859.8	72741.1	69228.4	73737.9	71503.5	70683	74268.9	73990.7	79627	77513.5	76370.4
1009	69156.8	68777.3	69358	65687.8	69975	69590	70219.2	68584.3	71491	75651.3	76338.8	72469.8	73837.9	71138.9	68351.7	70488	76021.5	71615.9	71744.2	67722.9	67593.2	71285.7	69855.2	71519.5	69926.7	70013	69084.4	70780.9	71320.6	73027.9	77695.4	72849.1	72769.4	72372.1	72119.6	70108.6	67509.8	69160.2	69346.6	69226.3	66340.3	69677.7	69184.3	69715.7	71820.8	71575.3	75878.9	74099.8	72790.4
1010	66886.9	66599.9	65146.7	63897.4	67343.6	66156.5	66794.4	65138.9	66999.7	68654.6	69781.3	67238.7	69454.6	67008.4	64563.8	66646.1	70139.2	65770.1	67659.6	63762	64466.6	66939.8	66970	66468.6	67078.7	66330.4	65005.4	67040	66634.8	68506.1	71540.2	69094.8	69445	69615.1	69740.3	64427	63815.6	64801.8	64345.5	65833.7	63627.3	67771.8	67047	65657.7	67621.7	66529.3	73318.5	69231.9	69647.1
1011	71151.2	72062.7	72656.1	68719.7	70331.1	70327.9	70359	69722.6	71823.9	74098.7	75456.7	71165.9	73610.6	72246.7	69647.2	72066.7	74814.1	71937.4	73042	69459.9	69781.1	70969.4	70348.6	71456.8	70577.8	71208.5	70581.4	73296.7	72932.3	74254.4	79124.6	74385.1	75256.8	74594.3	75926.9	71121.4	69466.6	71069	71840.7	72382.6	69951.4	74849.9	72687	71579.6	72920.2	72928.2	79422.7	74868.9	76821.7
1012	68805.3	68395.5	68893.7	66112.6	67737	68209.3	69016.4	67862.6	69600.3	70106	72969.9	69640.8	71236.7	69258.7	66617.7	68416.1	72343.7	70476.1	70374.6	67775.4	66510.6	68778.9	67881	69127.6	69535.5	68560.9	67788.7	69801.3	69725.6	70153	71962	69874.7	71733.2	71122.4	70520.9	68027.8	65788.3	67880.5	68382.3	68773.1	68408.3	71368.2	69867.3	69659.1	70312.7	70296.4	75758.7	73220.7	74081.2
1013	67338.1	67770	71070.8	65366.9	68562.2	69140.5	71997.9	69372.5	69458.1	72668.3	73399.2	69719.3	71863.2	68467.1	66130.8	68913.2	72933.7	70011.9	69457.2	66622	65851.6	68278.5	67286.9	69814.4	66880.6	67176.2	66950.4	70461.4	69482.1	71545.4	76179.8	72124	72749.5	71744.3	73652	69895.1	67935.9	69150.4	68770.9	69887.7	68025.4	70862.6	68169.4	68899.6	69316.1	69287	75172.4	73266	72279.9
1014	66036.1	65825.6	66392.3	63143.6	67899.9	66763.5	69276.5	66314.8	67673.9	71559	73055.7	68362.6	72364.2	68712.5	65965.6	66183.7	71507.1	69600.8	69583.4	65818.8	66728.9	67466.6	66263.1	67798.2	67456.6	66954.2	65115.4	66910.1	67634	69522	73246.1	69030.5	70150	69519.8	71752.5	65423.2	64453.2	67078.4	66437.6	66775.4	64529.9	68361.2	68275.9	68692.1	68951	68857.5	74746.1	71173.6	72058.9
1015	68146.9	69777.8	70226.6	66892.5	69425.4	68180.9	71831.5	68877.5	71316.5	73729.7	75096.6	70432.2	73068.4	70653.4	68557.2	68030.6	70738.1	70495.8	70604.6	67020.7	67392.7	68703.4	68589.3	69468	69653.9	70176.6	67557.2	69056.9	69514.6	72816.1	76336.8	72533.2	72011.9	71230.1	73331.8	68456.1	67429.7	68178.7	67887.5	69176.9	66674.8	70819.3	70263	69458.7	69513	70514.5	77453.7	74093.5	74430.5
1016	67765.6	68588	68664.8	64772.6	69307.4	68984.3	71744.3	67263.4	69961.8	73665.8	74403.6	69870.5	73233.7	70648.4	66632.8	69457	72627.5	69486.6	71327	67598.3	68374.3	69149.1	67548.3	69107.9	69494.7	67377.5	66554.7	70032.2	69872	72557.4	77238.8	71253.9	72860.7	72492.6	72846.2	68546.3	66584.7	66677.6	66377.5	68151.1	66345.1	69772.1	69599.7	68929.4	69903.9	70216.2	77028.2	71567.3	74750
1017	69305.7	69624.1	69288.3	66533.3	68807.2	69193.5	70626	68255.5	70862.9	73203.2	74692	71199.1	74019.3	71413	68426.8	70314.7	73487.2	71151.8	71394	67686.7	66796.2	68210	67517.6	69525.2	69666.8	69058.6	66425	69886.1	70209	71620.4	76298.9	71195.2	72687.3	73361.6	72791.6	69642.5	67968	69276.1	67451.1	68903.1	68125.6	70358.5	69062.3	68671.1	70232.1	70608.3	79486.1	72425.8	73869.5
1018	70651.9	71058.6	71136.6	67211.6	72213.9	71856.3	72881.2	71871.1	73967.9	76898.9	77927.8	74791.8	76452.1	74462.2	71668.9	72005.3	76446.3	73510	73833.2	71023.9	71310.5	72841.7	70891.6	73436.2	72633.4	70681.9	71072.5	72926.8	73140.2	75487.8	79806.8	75468.2	75579.1	74655	74262.1	72885.9	71370.1	72288	70578.3	71114.7	71077.1	76287.8	74383.7	71757	73689.3	74154.5	78920.1	75459.7	77165.2
1019	70222.7	71344.4	71532	67473.7	71442.1	70421.9	72374.6	70326.1	72661.8	72040.9	73455.1	70547.8	72301.5	71089.9	67732.2	68714.2	71769	70017.4	72076.5	69022.6	71685.3	71056.7	71054.4	70473.7	68954.3	69754.5	68292.2	70531.3	71246.9	72204.1	75488.1	72694	72752.9	71755.5	72151.5	68999.8	69502.4	69422.3	70115.3	68917.7	68506.4	72501.5	72310.9	71701.4	71556.6	72561.9	77310	74522.3	77513.6
1020	70618.3	73818.3	71091.2	65230.3	70389.9	73007	73884.5	69982.3	71612	74230.2	74126.8	72514.2	72558.9	74046.6	68827.1	70287	73252.3	70328.4	72560.3	69615.8	71115.7	72526.3	71642.6	71991.2	69646.1	70102.7	69116.4	71589.8	71838.9	73241.4	76639.6	73442.7	74249.6	73930.9	74133.4	70882.9	68833.3	70360.7	69351.1	68349.2	68508.6	73866.4	72844.6	72804.7	69688.4	70901.2	76440	75429.7	79001.7
1021	70373.3	72546	71218.8	67070.9	72422.6	71896.7	73408.8	70544.8	72534.9	74436.7	75567.6	73797.4	73598.1	73096.8	68984.8	69926.4	72986.2	70651.6	74147.8	69851.4	71889.2	73023.6	72220.6	73451.7	72538.8	71865.3	69706	72450.6	72857.3	75012.9	77660.8	73268.9	74015.9	74079.4	72632.9	70460.8	69755.6	68999.3	70102.7	68245.4	68315.4	73315.1	71908.9	73257.8	68795.6	70097.2	76631.6	75877.1	77434.6
1022	74446.6	76139.4	76808.3	70039.4	74903.7	74974.3	77727.3	73474.8	75823.6	77203.6	76040.3	74936.7	76001.8	75260.5	71946.8	73714.4	74361.3	74499.3	77971.3	74813.7	76411	78867.9	76100.1	76113.3	74162.3	75044.5	74915.5	75781.9	74826.8	75678.3	79537.8	75709.1	78610.5	78339.5	78648.2	75990.6	73550.4	75144.3	74413.9	74154.2	73348.6	79292.1	77067.8	75327.2	73861.7	77439.2	82967.5	80263.3	83262.1
1023	72908.2	74099	75333.4	68277.5	72963.6	72747.4	75914.1	72464.9	74188.9	73398.2	72735.5	71278.6	74544.2	74052.7	69156.5	69754.9	74609.7	74489.4	77239.2	72173.7	74005.3	75341.1	74350.1	74076.4	73715.3	73206.4	72765.1	74494.2	73248.7	74852.8	77570.6	73351.3	74270	74415	75541.2	73944.5	72813.4	73304	72608.1	73016.1	72860.8	77817.5	76312.7	74464.2	72643.4	76084.2	80846.3	78278.4	80788.8
1024	71124.7	72630.7	72240.4	67518.5	71455.2	71314.5	73125	70667.4	72899.1	73826	73367.8	71589.6	73578.5	73871.9	69782.9	69790.2	72631.8	72245.5	73783	70629.3	73227.1	73231.5	72455	72823.1	70073	70599.9	71069.7	72782.9	69834.3	72244	75050.6	72112.6	73507.9	72164.6	74322.6	72727.4	70820.4	71737.6	71893.5	71659.9	70119.2	76483.3	74708	73386.3	71123.9	73325.2	80252.4	76341.1	80752.7
1025	74657	75032.7	76352.4	71823.3	73813.3	74751.6	76483.8	72958.1	75812.4	76880.2	76303.3	74609.1	75656.1	74462.6	70836.1	71034.1	75836.2	72766.8	74541.9	72691	70412.4	75049.9	71287.3	74102.5	72554.5	73061.2	71651	75293.6	74605	76625	80702.3	74844.9	74679.6	74147.1	75971.4	73941.4	70959.2	72711.2	72419.7	72186.2	70510.8	76300.8	71246.2	73571.7	70947.1	75377.2	80828.4	75179.3	78081.8
1026	70703.3	72154.9	73291.8	68405.5	72530.9	70910.2	73693.8	69900.3	70711.9	72664.1	74348.7	70216.2	73320.6	73330.3	67677.1	68975.1	73499.3	70478.7	71639.5	68880.4	70127.5	72021.6	69646.8	71485.1	71022.9	69680.8	69818.6	72167.9	71832.9	73635.6	76911	71371.7	72921.7	72845.8	73747.5	70912.1	69047.8	69795.8	71035.1	69974.2	67744.9	72748.3	71151.3	73227.4	69236.8	72743.5	78064.2	73398.3	76656.8
1027	72948.4	74002.7	73748.2	69577.3	72711.9	73038.4	77593.9	74211.6	77011.1	73099.7	74498.2	70804.6	73936.6	74674.6	69237.5	69126.1	74989.8	72224.6	73963.8	71309.7	72995.4	73397.3	72782.6	73208.5	70411.2	71301	70365.5	74145.2	75477.4	76043.8	81382.4	73811	75716.3	74907.8	77854.6	74939.5	69782.3	70137.9	70728.4	71531	67580.2	75383.3	72201.5	72953.3	69875	70744	80957.2	78447.9	80253.6
1028	74326	74487.1	74919.2	70982.1	73456.3	73982.7	80369.2	75639.8	77827.7	75688.8	78977.6	72313.3	76266.4	75940.7	71331.7	70615.8	76066.6	74484.1	75887.4	72078.5	74501.5	75672.6	75661	76179.7	74839.1	74499.1	73529.4	75832.7	76012.1	75750.2	82948.6	78019.9	78720	79121.7	79977.1	77642.1	71447.9	72078.7	71775.6	72318.3	70879	76038.6	73571.4	74434.5	72416.8	72097.4	82524.1	78582.6	81056
1029	72294.3	73812.1	73707.3	71096.4	73755.7	71144.3	76138.1	72820.6	76059.9	74747.7	77696.7	71116.4	75725.1	74415.8	71187.7	69465.5	74187.8	73243.8	74186	71086.7	71657.9	72539.8	71702.9	72108.2	72084.8	71642.6	70752.5	73882.7	74441.8	75256.1	81396.4	74844.3	75749.2	75295.8	76489.9	73820.4	70558.8	69492.9	70330.4	72377.8	68926.7	75210.3	71547.8	73398.6	70606.1	72030.5	80557.8	76820	78727.9
1030	72372.6	72917.1	72584.4	69391.1	72227.6	71170	76137.6	72826.3	76532.6	75045.5	75381.1	71859.8	73714.3	73899.8	69446.5	69504.6	74983.6	72611.8	73497.1	69434.7	69823.8	72720.6	71864.9	72337.5	70954.1	70825.9	70169.7	72768.5	72970.7	73687.4	80379.3	74232.7	74802.4	74941.1	77599.3	74166.5	69656.2	69679.2	70172.3	72431.9	68102.5	73586.9	69497.3	72283.8	69271.4	70283.9	80602.1	77235.1	78504.5
1031	69964.8	73869.6	72659	67436	72924.2	71373	75238.4	72294.7	75768.3	72550.5	73313	68698.1	72860.9	73038.7	67892	69168.2	73223.5	71698.5	73942.6	70036	69133.2	71574.6	70355.7	73150.4	69550.3	70063.2	68607.2	72513.2	72076.1	73751.4	80375.2	73606.7	74875.3	74601.4	75978.8	74081.2	69005.4	69514.9	69990.4	70798.2	67083.4	72215.5	70140.9	71681	68825.6	70569.7	80400.8	77817.8	79074.2
1032	70178.5	74391.8	73154.2	68411.3	73413.2	72088.7	74458.5	70247.8	73045.3	72650.2	76066.6	71763.8	73528	74913.7	69631.6	71330.2	75930.6	71887.9	73517.6	70036.6	72581.2	72814.4	72289.7	74696.7	70456.7	71184.5	70720	72650	73257	74144.7	79543.4	74211.4	75726.2	74811.5	76670.1	73554.4	68520.3	68992	70705.1	70713.7	66639.6	72294.8	73484	72015.3	70088.4	71341.6	80042	78183.3	79620
1033	69206.9	71693.1	70776.9	68879.6	73028.7	71404.2	74776.9	71589.2	71368.2	72864.9	75914.1	71881.3	73991.7	73712.9	70087	70256.7	75986.8	71534.9	74026.2	69117.6	71450.4	72217.8	71258.7	72482	71230.5	70096.5	69716	69176.9	71722.7	72668.5	76477.1	72211	73994.8	73737.4	75210.7	71836.1	67087.2	68080	67954.8	69938	67581.5	72774.1	70021.2	70752	69259.9	69545.1	78280.7	75695.8	77160.5
1034	72537	75972.2	74255.7	70906.8	75406.6	73658.9	76115	73809.6	76451.7	76823.5	79351.3	75658.3	77329.6	76606.2	73705.6	73797.4	78743.7	74582.3	76875.9	72507.3	74693.6	74680.9	74404.3	74532.5	73258.7	74025.3	73022.6	73058.6	75599.5	76161.8	80609.7	75130.9	76093.1	77219.8	77881	76357.4	72211.3	72809.4	72699.8	73526.8	70012.8	75706.6	73887.1	73719.6	71750	73047.1	81722.5	79663.6	81646.6
1035	72127.4	75695.6	72742.4	70350.2	74502.7	73644.1	76236.6	68876.7	71137.4	73267.3	77307.1	72484.5	74780.8	75648.9	72149.2	73188.5	76799.5	73558.8	75605.1	71091.7	74953.3	73600.1	73930	74992.2	72981.1	73112	72755.7	72873.9	74527.6	74342.4	77978.6	73838	76112.4	74579.1	76098.3	71187.9	72102	73384.1	72351.7	71227.4	69021.6	74434.5	73883.1	73207.8	72025.3	72767.8	79809.6	76225.3	79537.4
1036	69582	72399.5	69711.5	68669.9	71649.2	71133.2	72581.3	66953	68950.4	71704.4	75471.1	71404	74779.2	73279.9	69867.8	71017	75982.9	71631.9	72758	68814.3	71319.7	72839	72429	73109.6	72069.3	71138.9	69976.9	70525.5	73189.7	73080.4	75988	71494.9	72021.2	72126.2	73952	70637.8	68673.7	69418.4	71084.8	69715.4	67089	72611	70709	70254	68705.1	72520.4	77955.8	74466.5	77179.8
1037	69084.6	72959.6	70929	67598.4	72132.7	71429.6	73868.2	69641.2	73109	76159.3	76401.1	73180.1	74605.2	74206.4	70708.6	72208.9	76158.1	72615.1	73739.8	70357.9	72635.9	72577	72192.1	74091.4	72107.1	70004.5	69586	71161.2	71778.8	72887.9	76074.6	71099.4	71383.3	73056.4	73124.3	71168.6	68885.8	70929.2	70953.4	70444.8	69168.2	73643.4	72025.9	70564.9	70632.9	72495.4	77758.8	73531.5	78268.4
1038	68867.5	71690.8	70162.9	65771.9	69656.7	69647	72661.8	68557.8	72309.8	72462.8	73613.5	70801.7	72094.6	71535.5	67342.3	68369.5	72706.8	70381.4	73145.2	69334.2	71689.1	71954.5	70358.8	70982.8	69209.3	69089.1	67756.9	69017.9	70728.9	71306	74372.9	71683	72656.9	71419.9	71671.9	69834.9	68038.8	67864	69668.2	68741.5	66980	73097.4	69855	70500.1	68541.7	71460.6	77275	73916.5	76557.9
1039	66900	70152	68386.8	65832	71115	70786.3	72640.2	70236.5	73281.7	72997.8	73300.5	71059.4	71866.6	71181.7	68402.1	69667.4	73208.3	72090.9	73572.9	68710.2	70374.5	71718.2	70916.6	72672.3	70124.3	70440.5	68904.8	69841.5	70720.8	72537.4	75217.8	71434.2	71790.7	72690.9	71900.8	70038.7	68378	68730.8	69614.5	68991.8	66770	71144.3	69265	68894.4	69241	70503.1	77436.9	73823.7	76671.4
[truncated: 604 more rows]
[truncated: 1,594 more columns]

## Sheet: Figure 4a 2D mapping
2D mapping from the distances
A1 to A12 denote the 12 coordinates used
	A1	A2	A3	A4	A5	A6	A7	A8	A9	A10	A11	A12
[truncated: 1,643 more rows]

## Sheet: Figure 4c
LTTs for all trees plotted
[truncated: 44,044 more rows]

[truncated: 4 more sheets: Figure 4b, Figure 4d e, UPGMA tree, UPGMA + SciPhy scaling]
