# Supplementary material for: SciPhy: A Bayesian phylogenetic framework using sequential genetic lineage tracing data
Source: Nat Commun. 2026 Jun 10;17:7398. doi: 10.1038/s41467-026-73377-6 (PMC13402801; doi:10.1038/s41467-026-73377-6)
Supplement: Supplementary file 4 — Source data [file 41467_2026_73377_MOESM4_ESM.zip › source-data/Supp-Fig1-4-source-data.xlsx]

## Sheet: Figure 1
Runtime per number of cells
	seed	num_tip	ess_likelihood	num_states	runtime	runtime_till_ESS_200
1	1	38	40322	100000000	1279.87	6.34823
2	2	556	222	270002000	21601.1	6486.82
3	3	276	1235	100000000	5786.35	937.061
4	4	28	50291	100000000	325.533	1.2946
5	5	98	9363	100000000	3625.05	77.4335
6	6	70	7599	100000000	755.617	19.8873
7	7	123	6624	100000000	2253.78	68.049
8	8	77	7333	100000000	1831.5	49.9523
9	9	69	16301	100000000	1626.88	19.9605
10	10	141	853	100000000	2791.15	654.431
11	11	116	3757	100000000	1170.78	62.3254
12	12	384	624	34824000	7200.37	2307.81
13	13	38	11482	100000000	285.6	4.97474
14	14	15	82205	100000000	349.433	0.850151
15	15	167	5752	100000000	2926.17	101.744
16	16	73	12981	100000000	2043.43	31.4835
17	17	180	3880	100000000	4418.25	227.745
18	18	266	525	100000000	3443.55	1311.83
19	19	117	5428	100000000	2294.9	84.5578
20	20	143	1335	100000000	1976.75	296.142
21	21	102	7770	100000000	3874.87	99.7392
22	22	475	1744	70261000	21601.1	825.73
23	23	28	57198	100000000	346.15	1.21036
24	24	4	85353	100000000	38.3333	0.0898231
25	25	148	4761	100000000	2578.1	108.301
26	26	314	432	100000000	5210.62	2412.32
27	27	159	2270	100000000	2488.57	219.257
28	28	44	19153	100000000	547.583	5.71799
29	29	127	2082	100000000	1625.57	156.154
30	30	20	71920	100000000	473.783	1.31753
31	31	39	19577	100000000	407.55	4.16356
32	32	74	5782	100000000	1951.53	67.5037
33	33	3	59450	100000000	22.6667	0.0762546
34	34	95	8334	100000000	1549.37	37.1818
35	35	132	2476	100000000	2347.33	189.607
36	36	135	5187	100000000	5579.9	215.149
37	37	3	73664	100000000	28.5167	0.0774236
38	38	58	9320	100000000	519.9	11.1567
39	39	192	3328	100000000	5134.22	308.547
40	40	20	71315	100000000	229.2	0.642782
41	41	36	17621	100000000	692.417	7.85899
42	42	12	82248	100000000	224.017	0.544735
43	43	100	11922	100000000	3592.63	60.269
44	44	60	9437	100000000	1200.92	25.4512
45	45	167	5617	100000000	6485.93	230.939
46	46	19	79359	100000000	7200.05	18.1455
47	47	32	17918	100000000	7200.05	80.3667
48	48	301	1073	90511000	7200.05	1342.04
49	49	8	86098	100000000	63.3167	0.14708
50	50	13	83168	100000000	325.483	0.782713
51	51	197	3824	93589000	7200.3	376.585
52	52	50	29107	100000000	1342.93	9.22756
53	53	7	88803	100000000	74.4833	0.16775
54	54	206	4172	100000000	5412.82	259.483
55	55	65	5740	100000000	712.85	24.838
56	56	50	20576	100000000	776.117	7.5439
57	57	62	26360	100000000	1901.68	14.4286
58	58	103	3577	100000000	1293.8	72.3399
59	59	227	469	100000000	1710.7	729.51
60	60	186	3225	100000000	2694.63	167.109
61	61	99	6244	100000000	1630.38	52.2224
62	62	166	4795	100000000	3584.35	149.504
63	63	19	75558	100000000	345.717	0.915103
64	64	37	25299	100000000	718.433	5.67954
65	65	106	2500	100000000	2206.18	176.495
66	66	48	23711	100000000	493.083	4.15911
67	67	460	789	266338000	13624.5	1151.2
68	68	195	7033	100000000	3880.07	110.339
69	69	109	912	100000000	862.767	189.203
70	70	112	8789	100000000	2400.6	54.6274
71	71	78	4423	100000000	488.35	22.0823
72	72	23	48554	100000000	557.05	2.29456
73	73	16	14109	100000000	106.983	1.51653
74	74	60	33533	100000000	626.983	3.7395
75	75	361	488	100000000	4785.43	1961.24
76	76	111	3875	100000000	1688.43	87.1449
77	77	111	2358	100000000	1384.47	117.427
78	78	67	5828	100000000	631.867	21.6838
79	79	643	758	123344000	21601.1	1899.83
80	80	39	14725	100000000	313.5	4.25806
81	81	31	39444	100000000	276.133	1.40013
82	82	56	21877	100000000	576.05	5.26626
83	83	9	89746	100000000	76.6167	0.170741
84	84	128	1140	100000000	1480.4	259.719
85	85	119	3339	100000000	1302.62	78.0244
86	86	59	7112	100000000	1190.97	33.4918
87	87	263	865	100000000	2750.35	635.919
88	88	66	3620	100000000	626.233	34.5985
89	89	9	88045	100000000	71.4833	0.162379
90	90	251	276	100000000	2479.45	1796.7
91	91	57	4494	100000000	197.15	8.77392
92	92	5	88416	100000000	41.0667	0.0928942
93	93	21	41151	100000000	149.35	0.725863
94	94	98	1736	100000000	672.217	77.4443
95	95	156	6720	100000000	2296.77	68.3562
96	96	147	2863	100000000	1360.75	95.0576
97	97	28	51639	100000000	364.967	1.41353
98	98	465	419	70797000	7200.37	3436.93
99	99	3	90001	100000000	32.5	0.0722214
100	100	487	479	96945000	21601.1	3006.42

## Sheet: Figure 2
Runtime w.r.t alignment length
	num_target	ess_value_likelihood	runtime_till_ESS_200
1	5	1609	0.180236
2	10	1208	0.716887
3	20	1411	2.05528
4	30	994	8.04829
5	40	2054	3.89484
6	50	1327	6.02864
7	60	1110	7.20721
8	70	672	11.9048
9	80	1109	7.21371

## Sheet: Figure 3
Extended benchmarking
Distances between reconstructed and true tree under all different methods
Panels a to c: using the wRF distance
	seed	collision_bins	clock_bins	tree_bins	reference	distance
1	1	[0.11,0.13]	[0.15,0.38]	[0,50]	SciPhy_CCD	0.0458232
2	1	[0.11,0.13]	[0.15,0.38]	[0,50]	UPGMA_ordered	0.119502
3	1	[0.11,0.13]	[0.15,0.38]	[0,50]	UPGMA_unordered	0.0917867
4	1	[0.11,0.13]	[0.15,0.38]	[0,50]	Random	0.165139
5	2	[0.13,0.21]	[0.04,0.10]	[127,643]	SciPhy_CCD	0.13103
6	2	[0.13,0.21]	[0.04,0.10]	[127,643]	UPGMA_ordered	0.226467
7	2	[0.13,0.21]	[0.04,0.10]	[127,643]	UPGMA_unordered	0.280452
8	2	[0.13,0.21]	[0.04,0.10]	[127,643]	Random	0.182873
9	3	[0.11,0.13]	[0.10,0.15]	[127,643]	SciPhy_CCD	0.0679331
10	3	[0.11,0.13]	[0.10,0.15]	[127,643]	UPGMA_ordered	0.146514
11	3	[0.11,0.13]	[0.10,0.15]	[127,643]	UPGMA_unordered	0.142399
12	3	[0.11,0.13]	[0.10,0.15]	[127,643]	Random	0.188245
13	4	[0.11,0.13]	[0.04,0.10]	[0,50]	SciPhy_CCD	0.0737098
14	4	[0.11,0.13]	[0.04,0.10]	[0,50]	UPGMA_ordered	0.208816
15	4	[0.11,0.13]	[0.04,0.10]	[0,50]	UPGMA_unordered	0.140492
16	4	[0.11,0.13]	[0.04,0.10]	[0,50]	Random	0.183766
17	5	[0.13,0.21]	[0.15,0.38]	[50,127]	SciPhy_CCD	0.0594977
18	5	[0.13,0.21]	[0.15,0.38]	[50,127]	UPGMA_ordered	0.0859742
19	5	[0.13,0.21]	[0.15,0.38]	[50,127]	UPGMA_unordered	0.0923546
20	5	[0.13,0.21]	[0.15,0.38]	[50,127]	Random	0.189648
21	6	[0.13,0.21]	[0.04,0.10]	[50,127]	SciPhy_CCD	0.0900822
22	6	[0.13,0.21]	[0.04,0.10]	[50,127]	UPGMA_ordered	0.237177
23	6	[0.13,0.21]	[0.04,0.10]	[50,127]	UPGMA_unordered	0.21815
24	6	[0.13,0.21]	[0.04,0.10]	[50,127]	Random	0.213417
25	7	[0.09,0.11]	[0.10,0.15]	[50,127]	SciPhy_CCD	0.0567976
26	7	[0.09,0.11]	[0.10,0.15]	[50,127]	UPGMA_ordered	0.125196
27	7	[0.09,0.11]	[0.10,0.15]	[50,127]	UPGMA_unordered	0.12449
28	7	[0.09,0.11]	[0.10,0.15]	[50,127]	Random	0.169557
29	8	[0.11,0.13]	[0.10,0.15]	[50,127]	SciPhy_CCD	0.0645293
30	8	[0.11,0.13]	[0.10,0.15]	[50,127]	UPGMA_ordered	0.179316
31	8	[0.11,0.13]	[0.10,0.15]	[50,127]	UPGMA_unordered	0.129595
32	8	[0.11,0.13]	[0.10,0.15]	[50,127]	Random	0.207407
33	9	[0.11,0.13]	[0.15,0.38]	[50,127]	SciPhy_CCD	0.0566113
34	9	[0.11,0.13]	[0.15,0.38]	[50,127]	UPGMA_ordered	0.0927949
35	9	[0.11,0.13]	[0.15,0.38]	[50,127]	UPGMA_unordered	0.0866108
36	9	[0.11,0.13]	[0.15,0.38]	[50,127]	Random	0.189124
37	10	[0.09,0.11]	[0.04,0.10]	[127,643]	SciPhy_CCD	0.0674784
38	10	[0.09,0.11]	[0.04,0.10]	[127,643]	UPGMA_ordered	0.168626
39	10	[0.09,0.11]	[0.04,0.10]	[127,643]	UPGMA_unordered	0.170877
40	10	[0.09,0.11]	[0.04,0.10]	[127,643]	Random	0.186389
41	11	[0.13,0.21]	[0.04,0.10]	[50,127]	SciPhy_CCD	0.0956593
42	11	[0.13,0.21]	[0.04,0.10]	[50,127]	UPGMA_ordered	0.229301
43	11	[0.13,0.21]	[0.04,0.10]	[50,127]	UPGMA_unordered	0.256157
44	11	[0.13,0.21]	[0.04,0.10]	[50,127]	Random	0.186401
45	12	[0.13,0.21]	[0.15,0.38]	[127,643]	SciPhy_CCD	0.0449731
46	12	[0.13,0.21]	[0.15,0.38]	[127,643]	UPGMA_ordered	0.327169
47	12	[0.13,0.21]	[0.15,0.38]	[127,643]	UPGMA_unordered	0.326552
48	12	[0.13,0.21]	[0.15,0.38]	[127,643]	Random	0.179286
49	13	[0.09,0.11]	[0.04,0.10]	[0,50]	SciPhy_CCD	0.0895687
50	13	[0.09,0.11]	[0.04,0.10]	[0,50]	UPGMA_ordered	0.223756
51	13	[0.09,0.11]	[0.04,0.10]	[0,50]	UPGMA_unordered	0.180186
52	13	[0.09,0.11]	[0.04,0.10]	[0,50]	Random	0.176863
53	14	[0.09,0.11]	[0.10,0.15]	[0,50]	SciPhy_CCD	0.0718473
54	14	[0.09,0.11]	[0.10,0.15]	[0,50]	UPGMA_ordered	0.172295
55	14	[0.09,0.11]	[0.10,0.15]	[0,50]	UPGMA_unordered	0.1481
56	14	[0.09,0.11]	[0.10,0.15]	[0,50]	Random	0.247264
57	15	[0.11,0.13]	[0.10,0.15]	[127,643]	SciPhy_CCD	0.0569141
58	15	[0.11,0.13]	[0.10,0.15]	[127,643]	UPGMA_ordered	0.132707
59	15	[0.11,0.13]	[0.10,0.15]	[127,643]	UPGMA_unordered	0.115003
60	15	[0.11,0.13]	[0.10,0.15]	[127,643]	Random	0.178282
61	16	[0.11,0.13]	[0.15,0.38]	[50,127]	SciPhy_CCD	0.0502722
62	16	[0.11,0.13]	[0.15,0.38]	[50,127]	UPGMA_ordered	0.105705
63	16	[0.11,0.13]	[0.15,0.38]	[50,127]	UPGMA_unordered	0.0921108
64	16	[0.11,0.13]	[0.15,0.38]	[50,127]	Random	0.191093
65	17	[0.09,0.11]	[0.10,0.15]	[127,643]	SciPhy_CCD	0.0627947
66	17	[0.09,0.11]	[0.10,0.15]	[127,643]	UPGMA_ordered	0.116262
67	17	[0.09,0.11]	[0.10,0.15]	[127,643]	UPGMA_unordered	0.11209
68	17	[0.09,0.11]	[0.10,0.15]	[127,643]	Random	0.164517
69	18	[0.13,0.21]	[0.04,0.10]	[127,643]	SciPhy_CCD	0.101202
70	18	[0.13,0.21]	[0.04,0.10]	[127,643]	UPGMA_ordered	0.215618
71	18	[0.13,0.21]	[0.04,0.10]	[127,643]	UPGMA_unordered	0.177879
72	18	[0.13,0.21]	[0.04,0.10]	[127,643]	Random	0.174938
73	19	[0.09,0.11]	[0.04,0.10]	[50,127]	SciPhy_CCD	0.063334
74	19	[0.09,0.11]	[0.04,0.10]	[50,127]	UPGMA_ordered	0.152085
75	19	[0.09,0.11]	[0.04,0.10]	[50,127]	UPGMA_unordered	0.137994
76	19	[0.09,0.11]	[0.04,0.10]	[50,127]	Random	0.180604
77	20	[0.11,0.13]	[0.04,0.10]	[127,643]	SciPhy_CCD	0.0882617
78	20	[0.11,0.13]	[0.04,0.10]	[127,643]	UPGMA_ordered	0.209507
79	20	[0.11,0.13]	[0.04,0.10]	[127,643]	UPGMA_unordered	0.183515
80	20	[0.11,0.13]	[0.04,0.10]	[127,643]	Random	0.176727
81	21	[0.09,0.11]	[0.15,0.38]	[50,127]	SciPhy_CCD	0.0415764
82	21	[0.09,0.11]	[0.15,0.38]	[50,127]	UPGMA_ordered	0.129481
83	21	[0.09,0.11]	[0.15,0.38]	[50,127]	UPGMA_unordered	0.13053
84	21	[0.09,0.11]	[0.15,0.38]	[50,127]	Random	0.189824
85	22	[0.11,0.13]	[0.15,0.38]	[127,643]	SciPhy_CCD	0.042801
86	22	[0.11,0.13]	[0.15,0.38]	[127,643]	UPGMA_ordered	0.290311
87	22	[0.11,0.13]	[0.15,0.38]	[127,643]	UPGMA_unordered	0.286328
88	22	[0.11,0.13]	[0.15,0.38]	[127,643]	Random	0.17315
89	23	[0.09,0.11]	[0.04,0.10]	[0,50]	SciPhy_CCD	0.0612403
90	23	[0.09,0.11]	[0.04,0.10]	[0,50]	UPGMA_ordered	0.175654
91	23	[0.09,0.11]	[0.04,0.10]	[0,50]	UPGMA_unordered	0.152891
92	23	[0.09,0.11]	[0.04,0.10]	[0,50]	Random	0.161476
93	24	[0.11,0.13]	[0.10,0.15]	[0,50]	SciPhy_CCD	0.0186313
94	24	[0.11,0.13]	[0.10,0.15]	[0,50]	UPGMA_ordered	0.171319
95	24	[0.11,0.13]	[0.10,0.15]	[0,50]	UPGMA_unordered	0.116978
96	24	[0.11,0.13]	[0.10,0.15]	[0,50]	Random	0.0960502
97	25	[0.13,0.21]	[0.10,0.15]	[127,643]	SciPhy_CCD	0.0615998
98	25	[0.13,0.21]	[0.10,0.15]	[127,643]	UPGMA_ordered	0.14241
99	25	[0.13,0.21]	[0.10,0.15]	[127,643]	UPGMA_unordered	0.135398
100	25	[0.13,0.21]	[0.10,0.15]	[127,643]	Random	0.197885
101	26	[0.11,0.13]	[0.04,0.10]	[127,643]	SciPhy_CCD	0.0887301
102	26	[0.11,0.13]	[0.04,0.10]	[127,643]	UPGMA_ordered	0.203747
103	26	[0.11,0.13]	[0.04,0.10]	[127,643]	UPGMA_unordered	0.206389
104	26	[0.11,0.13]	[0.04,0.10]	[127,643]	Random	0.18258
105	27	[0.11,0.13]	[0.04,0.10]	[127,643]	SciPhy_CCD	0.0757654
106	27	[0.11,0.13]	[0.04,0.10]	[127,643]	UPGMA_ordered	0.165982
107	27	[0.11,0.13]	[0.04,0.10]	[127,643]	UPGMA_unordered	0.185713
108	27	[0.11,0.13]	[0.04,0.10]	[127,643]	Random	0.172645
109	28	[0.11,0.13]	[0.04,0.10]	[0,50]	SciPhy_CCD	0.0766749
110	28	[0.11,0.13]	[0.04,0.10]	[0,50]	UPGMA_ordered	0.206706
111	28	[0.11,0.13]	[0.04,0.10]	[0,50]	UPGMA_unordered	0.16242
112	28	[0.11,0.13]	[0.04,0.10]	[0,50]	Random	0.17542
113	29	[0.13,0.21]	[0.10,0.15]	[50,127]	SciPhy_CCD	0.0777797
114	29	[0.13,0.21]	[0.10,0.15]	[50,127]	UPGMA_ordered	0.167148
115	29	[0.13,0.21]	[0.10,0.15]	[50,127]	UPGMA_unordered	0.161068
116	29	[0.13,0.21]	[0.10,0.15]	[50,127]	Random	0.17441
117	30	[0.11,0.13]	[0.15,0.38]	[0,50]	SciPhy_CCD	0.0719851
118	30	[0.11,0.13]	[0.15,0.38]	[0,50]	UPGMA_ordered	0.147878
119	30	[0.11,0.13]	[0.15,0.38]	[0,50]	UPGMA_unordered	0.110251
120	30	[0.11,0.13]	[0.15,0.38]	[0,50]	Random	0.172892
121	31	[0.13,0.21]	[0.04,0.10]	[0,50]	SciPhy_CCD	0.0729266
122	31	[0.13,0.21]	[0.04,0.10]	[0,50]	UPGMA_ordered	0.188077
123	31	[0.13,0.21]	[0.04,0.10]	[0,50]	UPGMA_unordered	0.17346
124	31	[0.13,0.21]	[0.04,0.10]	[0,50]	Random	0.181796
125	32	[0.11,0.13]	[0.15,0.38]	[50,127]	SciPhy_CCD	0.0484575
126	32	[0.11,0.13]	[0.15,0.38]	[50,127]	UPGMA_ordered	0.0771396
127	32	[0.11,0.13]	[0.15,0.38]	[50,127]	UPGMA_unordered	0.0882943
128	32	[0.11,0.13]	[0.15,0.38]	[50,127]	Random	0.15668
129	33	[0.09,0.11]	[0.10,0.15]	[0,50]	SciPhy_CCD	0.063582
130	33	[0.09,0.11]	[0.10,0.15]	[0,50]	UPGMA_ordered	0.0446245
131	33	[0.09,0.11]	[0.10,0.15]	[0,50]	UPGMA_unordered	0.121022
132	33	[0.09,0.11]	[0.10,0.15]	[0,50]	Random	0.226551
133	34	[0.13,0.21]	[0.04,0.10]	[50,127]	SciPhy_CCD	0.0715332
134	34	[0.13,0.21]	[0.04,0.10]	[50,127]	UPGMA_ordered	0.18477
135	34	[0.13,0.21]	[0.04,0.10]	[50,127]	UPGMA_unordered	0.164821
136	34	[0.13,0.21]	[0.04,0.10]	[50,127]	Random	0.184869
137	35	[0.09,0.11]	[0.10,0.15]	[127,643]	SciPhy_CCD	0.0673583
138	35	[0.09,0.11]	[0.10,0.15]	[127,643]	UPGMA_ordered	0.139913
139	35	[0.09,0.11]	[0.10,0.15]	[127,643]	UPGMA_unordered	0.117434
140	35	[0.09,0.11]	[0.10,0.15]	[127,643]	Random	0.203974
141	36	[0.09,0.11]	[0.15,0.38]	[127,643]	SciPhy_CCD	0.0393759
142	36	[0.09,0.11]	[0.15,0.38]	[127,643]	UPGMA_ordered	0.150502
143	36	[0.09,0.11]	[0.15,0.38]	[127,643]	UPGMA_unordered	0.153338
144	36	[0.09,0.11]	[0.15,0.38]	[127,643]	Random	0.160303
145	37	[0.13,0.21]	[0.04,0.10]	[0,50]	SciPhy_CCD	0.0474249
146	37	[0.13,0.21]	[0.04,0.10]	[0,50]	UPGMA_ordered	0.141369
147	37	[0.13,0.21]	[0.04,0.10]	[0,50]	UPGMA_unordered	0.120606
148	37	[0.13,0.21]	[0.04,0.10]	[0,50]	Random	0.0797196
149	38	[0.13,0.21]	[0.04,0.10]	[50,127]	SciPhy_CCD	0.114387
150	38	[0.13,0.21]	[0.04,0.10]	[50,127]	UPGMA_ordered	0.238609
151	38	[0.13,0.21]	[0.04,0.10]	[50,127]	UPGMA_unordered	0.23213
152	38	[0.13,0.21]	[0.04,0.10]	[50,127]	Random	0.18144
153	39	[0.13,0.21]	[0.10,0.15]	[127,643]	SciPhy_CCD	0.06242
154	39	[0.13,0.21]	[0.10,0.15]	[127,643]	UPGMA_ordered	0.109271
155	39	[0.13,0.21]	[0.10,0.15]	[127,643]	UPGMA_unordered	0.13169
156	39	[0.13,0.21]	[0.10,0.15]	[127,643]	Random	0.181627
157	40	[0.11,0.13]	[0.04,0.10]	[0,50]	SciPhy_CCD	0.0614259
158	40	[0.11,0.13]	[0.04,0.10]	[0,50]	UPGMA_ordered	0.163573
159	40	[0.11,0.13]	[0.04,0.10]	[0,50]	UPGMA_unordered	0.134845
160	40	[0.11,0.13]	[0.04,0.10]	[0,50]	Random	0.18509
161	41	[0.13,0.21]	[0.10,0.15]	[0,50]	SciPhy_CCD	0.0542825
162	41	[0.13,0.21]	[0.10,0.15]	[0,50]	UPGMA_ordered	0.137817
163	41	[0.13,0.21]	[0.10,0.15]	[0,50]	UPGMA_unordered	0.0921611
164	41	[0.13,0.21]	[0.10,0.15]	[0,50]	Random	0.192889
165	42	[0.13,0.21]	[0.15,0.38]	[0,50]	SciPhy_CCD	0.031686
166	42	[0.13,0.21]	[0.15,0.38]	[0,50]	UPGMA_ordered	0.131095
167	42	[0.13,0.21]	[0.15,0.38]	[0,50]	UPGMA_unordered	0.113218
168	42	[0.13,0.21]	[0.15,0.38]	[0,50]	Random	0.176464
169	43	[0.13,0.21]	[0.15,0.38]	[50,127]	SciPhy_CCD	0.0451244
170	43	[0.13,0.21]	[0.15,0.38]	[50,127]	UPGMA_ordered	0.108988
171	43	[0.13,0.21]	[0.15,0.38]	[50,127]	UPGMA_unordered	0.126783
172	43	[0.13,0.21]	[0.15,0.38]	[50,127]	Random	0.180896
173	44	[0.13,0.21]	[0.10,0.15]	[50,127]	SciPhy_CCD	0.0696126
174	44	[0.13,0.21]	[0.10,0.15]	[50,127]	UPGMA_ordered	0.162242
175	44	[0.13,0.21]	[0.10,0.15]	[50,127]	UPGMA_unordered	0.132279
176	44	[0.13,0.21]	[0.10,0.15]	[50,127]	Random	0.176624
177	45	[0.11,0.13]	[0.15,0.38]	[127,643]	SciPhy_CCD	0.0432548
178	45	[0.11,0.13]	[0.15,0.38]	[127,643]	UPGMA_ordered	0.105494
179	45	[0.11,0.13]	[0.15,0.38]	[127,643]	UPGMA_unordered	0.134167
180	45	[0.11,0.13]	[0.15,0.38]	[127,643]	Random	0.190061
181	46	[0.13,0.21]	[0.15,0.38]	[0,50]	SciPhy_CCD	0.0378216
182	46	[0.13,0.21]	[0.15,0.38]	[0,50]	UPGMA_ordered	0.113138
183	46	[0.13,0.21]	[0.15,0.38]	[0,50]	UPGMA_unordered	0.100679
184	46	[0.13,0.21]	[0.15,0.38]	[0,50]	Random	0.17106
185	47	[0.09,0.11]	[0.10,0.15]	[0,50]	SciPhy_CCD	0.0847008
186	47	[0.09,0.11]	[0.10,0.15]	[0,50]	UPGMA_ordered	0.195518
187	47	[0.09,0.11]	[0.10,0.15]	[0,50]	UPGMA_unordered	0.148803
188	47	[0.09,0.11]	[0.10,0.15]	[0,50]	Random	0.187341
189	48	[0.09,0.11]	[0.10,0.15]	[127,643]	SciPhy_CCD	0.0590897
190	48	[0.09,0.11]	[0.10,0.15]	[127,643]	UPGMA_ordered	0.107183
191	48	[0.09,0.11]	[0.10,0.15]	[127,643]	UPGMA_unordered	0.12663
192	48	[0.09,0.11]	[0.10,0.15]	[127,643]	Random	0.169015
193	49	[0.13,0.21]	[0.04,0.10]	[0,50]	SciPhy_CCD	0.11102
194	49	[0.13,0.21]	[0.04,0.10]	[0,50]	UPGMA_ordered	0.22238
195	49	[0.13,0.21]	[0.04,0.10]	[0,50]	UPGMA_unordered	0.212904
196	49	[0.13,0.21]	[0.04,0.10]	[0,50]	Random	0.152416
197	50	[0.09,0.11]	[0.15,0.38]	[0,50]	SciPhy_CCD	0.0537523
198	50	[0.09,0.11]	[0.15,0.38]	[0,50]	UPGMA_ordered	0.154632
199	50	[0.09,0.11]	[0.15,0.38]	[0,50]	UPGMA_unordered	0.164402
200	50	[0.09,0.11]	[0.15,0.38]	[0,50]	Random	0.220053
201	51	[0.09,0.11]	[0.15,0.38]	[127,643]	SciPhy_CCD	0.0489422
202	51	[0.09,0.11]	[0.15,0.38]	[127,643]	UPGMA_ordered	0.0786183
203	51	[0.09,0.11]	[0.15,0.38]	[127,643]	UPGMA_unordered	0.11861
204	51	[0.09,0.11]	[0.15,0.38]	[127,643]	Random	0.17616
205	52	[0.13,0.21]	[0.15,0.38]	[0,50]	SciPhy_CCD	0.0594915
206	52	[0.13,0.21]	[0.15,0.38]	[0,50]	UPGMA_ordered	0.0776874
207	52	[0.13,0.21]	[0.15,0.38]	[0,50]	UPGMA_unordered	0.100018
208	52	[0.13,0.21]	[0.15,0.38]	[0,50]	Random	0.17556
209	53	[0.09,0.11]	[0.04,0.10]	[0,50]	SciPhy_CCD	0.0479822
210	53	[0.09,0.11]	[0.04,0.10]	[0,50]	UPGMA_ordered	0.214551
211	53	[0.09,0.11]	[0.04,0.10]	[0,50]	UPGMA_unordered	0.0883083
212	53	[0.09,0.11]	[0.04,0.10]	[0,50]	Random	0.151402
213	54	[0.09,0.11]	[0.10,0.15]	[127,643]	SciPhy_CCD	0.0710686
214	54	[0.09,0.11]	[0.10,0.15]	[127,643]	UPGMA_ordered	0.111721
215	54	[0.09,0.11]	[0.10,0.15]	[127,643]	UPGMA_unordered	0.157382
216	54	[0.09,0.11]	[0.10,0.15]	[127,643]	Random	0.183659
217	55	[0.09,0.11]	[0.04,0.10]	[50,127]	SciPhy_CCD	0.0872438
218	55	[0.09,0.11]	[0.04,0.10]	[50,127]	UPGMA_ordered	0.217509
219	55	[0.09,0.11]	[0.04,0.10]	[50,127]	UPGMA_unordered	0.18578
220	55	[0.09,0.11]	[0.04,0.10]	[50,127]	Random	0.152881
221	56	[0.09,0.11]	[0.15,0.38]	[0,50]	SciPhy_CCD	0.0549534
222	56	[0.09,0.11]	[0.15,0.38]	[0,50]	UPGMA_ordered	0.109671
223	56	[0.09,0.11]	[0.15,0.38]	[0,50]	UPGMA_unordered	0.105841
224	56	[0.09,0.11]	[0.15,0.38]	[0,50]	Random	0.169609
225	57	[0.13,0.21]	[0.15,0.38]	[50,127]	SciPhy_CCD	0.0368811
226	57	[0.13,0.21]	[0.15,0.38]	[50,127]	UPGMA_ordered	0.317696
227	57	[0.13,0.21]	[0.15,0.38]	[50,127]	UPGMA_unordered	0.31408
228	57	[0.13,0.21]	[0.15,0.38]	[50,127]	Random	0.181135
229	58	[0.09,0.11]	[0.10,0.15]	[50,127]	SciPhy_CCD	0.0575621
230	58	[0.09,0.11]	[0.10,0.15]	[50,127]	UPGMA_ordered	0.131781
231	58	[0.09,0.11]	[0.10,0.15]	[50,127]	UPGMA_unordered	0.112764
232	58	[0.09,0.11]	[0.10,0.15]	[50,127]	Random	0.216927
233	59	[0.11,0.13]	[0.04,0.10]	[127,643]	SciPhy_CCD	0.105045
234	59	[0.11,0.13]	[0.04,0.10]	[127,643]	UPGMA_ordered	0.212461
235	59	[0.11,0.13]	[0.04,0.10]	[127,643]	UPGMA_unordered	0.21554
236	59	[0.11,0.13]	[0.04,0.10]	[127,643]	Random	0.167633
237	60	[0.09,0.11]	[0.10,0.15]	[127,643]	SciPhy_CCD	0.0545865
238	60	[0.09,0.11]	[0.10,0.15]	[127,643]	UPGMA_ordered	0.111997
239	60	[0.09,0.11]	[0.10,0.15]	[127,643]	UPGMA_unordered	0.127307
240	60	[0.09,0.11]	[0.10,0.15]	[127,643]	Random	0.174964
241	61	[0.11,0.13]	[0.15,0.38]	[50,127]	SciPhy_CCD	0.0527368
242	61	[0.11,0.13]	[0.15,0.38]	[50,127]	UPGMA_ordered	0.0970243
243	61	[0.11,0.13]	[0.15,0.38]	[50,127]	UPGMA_unordered	0.104922
244	61	[0.11,0.13]	[0.15,0.38]	[50,127]	Random	0.16758
245	62	[0.09,0.11]	[0.15,0.38]	[127,643]	SciPhy_CCD	0.0478106
246	62	[0.09,0.11]	[0.15,0.38]	[127,643]	UPGMA_ordered	0.0950698
247	62	[0.09,0.11]	[0.15,0.38]	[127,643]	UPGMA_unordered	0.110727
248	62	[0.09,0.11]	[0.15,0.38]	[127,643]	Random	0.185866
249	63	[0.11,0.13]	[0.15,0.38]	[0,50]	SciPhy_CCD	0.0552916
250	63	[0.11,0.13]	[0.15,0.38]	[0,50]	UPGMA_ordered	0.121335
251	63	[0.11,0.13]	[0.15,0.38]	[0,50]	UPGMA_unordered	0.135592
252	63	[0.11,0.13]	[0.15,0.38]	[0,50]	Random	0.181473
253	64	[0.11,0.13]	[0.15,0.38]	[0,50]	SciPhy_CCD	0.0638586
254	64	[0.11,0.13]	[0.15,0.38]	[0,50]	UPGMA_ordered	0.0752516
255	64	[0.11,0.13]	[0.15,0.38]	[0,50]	UPGMA_unordered	0.101802
256	64	[0.11,0.13]	[0.15,0.38]	[0,50]	Random	0.189187
257	65	[0.11,0.13]	[0.15,0.38]	[50,127]	SciPhy_CCD	0.045722
258	65	[0.11,0.13]	[0.15,0.38]	[50,127]	UPGMA_ordered	0.078083
259	65	[0.11,0.13]	[0.15,0.38]	[50,127]	UPGMA_unordered	0.111849
260	65	[0.11,0.13]	[0.15,0.38]	[50,127]	Random	0.167564
261	66	[0.13,0.21]	[0.10,0.15]	[0,50]	SciPhy_CCD	0.0446407
262	66	[0.13,0.21]	[0.10,0.15]	[0,50]	UPGMA_ordered	0.0856983
263	66	[0.13,0.21]	[0.10,0.15]	[0,50]	UPGMA_unordered	0.0943482
264	66	[0.13,0.21]	[0.10,0.15]	[0,50]	Random	0.212897
265	67	[0.09,0.11]	[0.04,0.10]	[127,643]	SciPhy_CCD	0.0688716
266	67	[0.09,0.11]	[0.04,0.10]	[127,643]	UPGMA_ordered	0.17293
267	67	[0.09,0.11]	[0.04,0.10]	[127,643]	UPGMA_unordered	0.167804
268	67	[0.09,0.11]	[0.04,0.10]	[127,643]	Random	0.168504
269	68	[0.09,0.11]	[0.15,0.38]	[127,643]	SciPhy_CCD	0.0415819
270	68	[0.09,0.11]	[0.15,0.38]	[127,643]	UPGMA_ordered	0.0863382
271	68	[0.09,0.11]	[0.15,0.38]	[127,643]	UPGMA_unordered	0.109231
272	68	[0.09,0.11]	[0.15,0.38]	[127,643]	Random	0.161998
273	69	[0.09,0.11]	[0.04,0.10]	[50,127]	SciPhy_CCD	0.0961177
274	69	[0.09,0.11]	[0.04,0.10]	[50,127]	UPGMA_ordered	0.222857
275	69	[0.09,0.11]	[0.04,0.10]	[50,127]	UPGMA_unordered	0.162865
276	69	[0.09,0.11]	[0.04,0.10]	[50,127]	Random	0.187125
277	70	[0.13,0.21]	[0.15,0.38]	[50,127]	SciPhy_CCD	0.0489949
278	70	[0.13,0.21]	[0.15,0.38]	[50,127]	UPGMA_ordered	0.160963
279	70	[0.13,0.21]	[0.15,0.38]	[50,127]	UPGMA_unordered	0.158295
280	70	[0.13,0.21]	[0.15,0.38]	[50,127]	Random	0.193616
281	71	[0.11,0.13]	[0.04,0.10]	[50,127]	SciPhy_CCD	0.0925294
282	71	[0.11,0.13]	[0.04,0.10]	[50,127]	UPGMA_ordered	0.214643
283	71	[0.11,0.13]	[0.04,0.10]	[50,127]	UPGMA_unordered	0.195009
284	71	[0.11,0.13]	[0.04,0.10]	[50,127]	Random	0.15791
285	72	[0.09,0.11]	[0.15,0.38]	[0,50]	SciPhy_CCD	0.0365547
286	72	[0.09,0.11]	[0.15,0.38]	[0,50]	UPGMA_ordered	0.134092
287	72	[0.09,0.11]	[0.15,0.38]	[0,50]	UPGMA_unordered	0.123161
288	72	[0.09,0.11]	[0.15,0.38]	[0,50]	Random	0.172655
289	73	[0.11,0.13]	[0.04,0.10]	[0,50]	SciPhy_CCD	0.0786405
290	73	[0.11,0.13]	[0.04,0.10]	[0,50]	UPGMA_ordered	0.20822
291	73	[0.11,0.13]	[0.04,0.10]	[0,50]	UPGMA_unordered	0.153091
292	73	[0.11,0.13]	[0.04,0.10]	[0,50]	Random	0.174181
293	74	[0.09,0.11]	[0.10,0.15]	[50,127]	SciPhy_CCD	0.0642994
294	74	[0.09,0.11]	[0.10,0.15]	[50,127]	UPGMA_ordered	0.174278
295	74	[0.09,0.11]	[0.10,0.15]	[50,127]	UPGMA_unordered	0.139422
296	74	[0.09,0.11]	[0.10,0.15]	[50,127]	Random	0.178001
297	75	[0.11,0.13]	[0.10,0.15]	[127,643]	SciPhy_CCD	0.0620787
298	75	[0.11,0.13]	[0.10,0.15]	[127,643]	UPGMA_ordered	0.151208
299	75	[0.11,0.13]	[0.10,0.15]	[127,643]	UPGMA_unordered	0.1442
300	75	[0.11,0.13]	[0.10,0.15]	[127,643]	Random	0.180467
301	76	[0.09,0.11]	[0.04,0.10]	[50,127]	SciPhy_CCD	0.0700925
302	76	[0.09,0.11]	[0.04,0.10]	[50,127]	UPGMA_ordered	0.182819
303	76	[0.09,0.11]	[0.04,0.10]	[50,127]	UPGMA_unordered	0.157872
304	76	[0.09,0.11]	[0.04,0.10]	[50,127]	Random	0.197847
305	77	[0.11,0.13]	[0.10,0.15]	[50,127]	SciPhy_CCD	0.0580223
306	77	[0.11,0.13]	[0.10,0.15]	[50,127]	UPGMA_ordered	0.140324
307	77	[0.11,0.13]	[0.10,0.15]	[50,127]	UPGMA_unordered	0.118771
308	77	[0.11,0.13]	[0.10,0.15]	[50,127]	Random	0.189259
309	78	[0.11,0.13]	[0.10,0.15]	[50,127]	SciPhy_CCD	0.0741255
310	78	[0.11,0.13]	[0.10,0.15]	[50,127]	UPGMA_ordered	0.181457
311	78	[0.11,0.13]	[0.10,0.15]	[50,127]	UPGMA_unordered	0.14712
312	78	[0.11,0.13]	[0.10,0.15]	[50,127]	Random	0.184216
313	79	[0.13,0.21]	[0.15,0.38]	[127,643]	SciPhy_CCD	0.0569532
314	79	[0.13,0.21]	[0.15,0.38]	[127,643]	UPGMA_ordered	0.103169
315	79	[0.13,0.21]	[0.15,0.38]	[127,643]	UPGMA_unordered	0.118837
316	79	[0.13,0.21]	[0.15,0.38]	[127,643]	Random	0.19199
317	80	[0.11,0.13]	[0.04,0.10]	[0,50]	SciPhy_CCD	0.0747907
318	80	[0.11,0.13]	[0.04,0.10]	[0,50]	UPGMA_ordered	0.201125
319	80	[0.11,0.13]	[0.04,0.10]	[0,50]	UPGMA_unordered	0.159556
320	80	[0.11,0.13]	[0.04,0.10]	[0,50]	Random	0.169855
321	81	[0.11,0.13]	[0.10,0.15]	[0,50]	SciPhy_CCD	0.0620571
322	81	[0.11,0.13]	[0.10,0.15]	[0,50]	UPGMA_ordered	0.173078
323	81	[0.11,0.13]	[0.10,0.15]	[0,50]	UPGMA_unordered	0.128186
324	81	[0.11,0.13]	[0.10,0.15]	[0,50]	Random	0.226955
325	82	[0.13,0.21]	[0.10,0.15]	[50,127]	SciPhy_CCD	0.0620373
326	82	[0.13,0.21]	[0.10,0.15]	[50,127]	UPGMA_ordered	0.114793
327	82	[0.13,0.21]	[0.10,0.15]	[50,127]	UPGMA_unordered	0.117543
328	82	[0.13,0.21]	[0.10,0.15]	[50,127]	Random	0.174644
329	83	[0.13,0.21]	[0.10,0.15]	[0,50]	SciPhy_CCD	0.0313618
330	83	[0.13,0.21]	[0.10,0.15]	[0,50]	UPGMA_ordered	0.136588
331	83	[0.13,0.21]	[0.10,0.15]	[0,50]	UPGMA_unordered	0.104283
332	83	[0.13,0.21]	[0.10,0.15]	[0,50]	Random	0.248332
333	84	[0.09,0.11]	[0.10,0.15]	[127,643]	SciPhy_CCD	0.0690408
334	84	[0.09,0.11]	[0.10,0.15]	[127,643]	UPGMA_ordered	0.180046
335	84	[0.09,0.11]	[0.10,0.15]	[127,643]	UPGMA_unordered	0.12678
336	84	[0.09,0.11]	[0.10,0.15]	[127,643]	Random	0.182637
337	85	[0.09,0.11]	[0.10,0.15]	[50,127]	SciPhy_CCD	0.0579579
338	85	[0.09,0.11]	[0.10,0.15]	[50,127]	UPGMA_ordered	0.160504
339	85	[0.09,0.11]	[0.10,0.15]	[50,127]	UPGMA_unordered	0.130637
340	85	[0.09,0.11]	[0.10,0.15]	[50,127]	Random	0.167083
341	86	[0.11,0.13]	[0.15,0.38]	[50,127]	SciPhy_CCD	0.0577824
342	86	[0.11,0.13]	[0.15,0.38]	[50,127]	UPGMA_ordered	0.0845372
343	86	[0.11,0.13]	[0.15,0.38]	[50,127]	UPGMA_unordered	0.10269
344	86	[0.11,0.13]	[0.15,0.38]	[50,127]	Random	0.166714
345	87	[0.13,0.21]	[0.04,0.10]	[127,643]	SciPhy_CCD	0.0797748
346	87	[0.13,0.21]	[0.04,0.10]	[127,643]	UPGMA_ordered	0.178053
347	87	[0.13,0.21]	[0.04,0.10]	[127,643]	UPGMA_unordered	0.180561
348	87	[0.13,0.21]	[0.04,0.10]	[127,643]	Random	0.19083
349	88	[0.11,0.13]	[0.04,0.10]	[50,127]	SciPhy_CCD	0.0900191
350	88	[0.11,0.13]	[0.04,0.10]	[50,127]	UPGMA_ordered	0.212538
351	88	[0.11,0.13]	[0.04,0.10]	[50,127]	UPGMA_unordered	0.1491
352	88	[0.11,0.13]	[0.04,0.10]	[50,127]	Random	0.203832
353	89	[0.09,0.11]	[0.10,0.15]	[0,50]	SciPhy_CCD	0.116938
354	89	[0.09,0.11]	[0.10,0.15]	[0,50]	UPGMA_ordered	0.185627
355	89	[0.09,0.11]	[0.10,0.15]	[0,50]	UPGMA_unordered	0.0744005
356	89	[0.09,0.11]	[0.10,0.15]	[0,50]	Random	0.259169
357	90	[0.09,0.11]	[0.04,0.10]	[127,643]	SciPhy_CCD	0.0895617
358	90	[0.09,0.11]	[0.04,0.10]	[127,643]	UPGMA_ordered	0.206565
359	90	[0.09,0.11]	[0.04,0.10]	[127,643]	UPGMA_unordered	0.213293
360	90	[0.09,0.11]	[0.04,0.10]	[127,643]	Random	0.173478
361	91	[0.13,0.21]	[0.04,0.10]	[50,127]	SciPhy_CCD	0.115934
362	91	[0.13,0.21]	[0.04,0.10]	[50,127]	UPGMA_ordered	0.223664
363	91	[0.13,0.21]	[0.04,0.10]	[50,127]	UPGMA_unordered	0.244633
364	91	[0.13,0.21]	[0.04,0.10]	[50,127]	Random	0.17222
365	92	[0.13,0.21]	[0.10,0.15]	[0,50]	SciPhy_CCD	0.022547
366	92	[0.13,0.21]	[0.10,0.15]	[0,50]	UPGMA_ordered	0.106324
367	92	[0.13,0.21]	[0.10,0.15]	[0,50]	UPGMA_unordered	0.0957678
368	92	[0.13,0.21]	[0.10,0.15]	[0,50]	Random	0.152018
369	93	[0.11,0.13]	[0.04,0.10]	[0,50]	SciPhy_CCD	0.0783491
370	93	[0.11,0.13]	[0.04,0.10]	[0,50]	UPGMA_ordered	0.211635
371	93	[0.11,0.13]	[0.04,0.10]	[0,50]	UPGMA_unordered	0.146653
372	93	[0.11,0.13]	[0.04,0.10]	[0,50]	Random	0.160109
373	94	[0.11,0.13]	[0.04,0.10]	[50,127]	SciPhy_CCD	0.122163
374	94	[0.11,0.13]	[0.04,0.10]	[50,127]	UPGMA_ordered	0.227651
375	94	[0.11,0.13]	[0.04,0.10]	[50,127]	UPGMA_unordered	0.190702
376	94	[0.11,0.13]	[0.04,0.10]	[50,127]	Random	0.167512
377	95	[0.13,0.21]	[0.15,0.38]	[127,643]	SciPhy_CCD	0.0540886
378	95	[0.13,0.21]	[0.15,0.38]	[127,643]	UPGMA_ordered	0.107903
379	95	[0.13,0.21]	[0.15,0.38]	[127,643]	UPGMA_unordered	0.10988
380	95	[0.13,0.21]	[0.15,0.38]	[127,643]	Random	0.172682
381	96	[0.13,0.21]	[0.04,0.10]	[127,643]	SciPhy_CCD	0.0753298
382	96	[0.13,0.21]	[0.04,0.10]	[127,643]	UPGMA_ordered	0.172765
383	96	[0.13,0.21]	[0.04,0.10]	[127,643]	UPGMA_unordered	0.151849
384	96	[0.13,0.21]	[0.04,0.10]	[127,643]	Random	0.184597
385	97	[0.13,0.21]	[0.15,0.38]	[0,50]	SciPhy_CCD	0.0602311
386	97	[0.13,0.21]	[0.15,0.38]	[0,50]	UPGMA_ordered	0.127222
387	97	[0.13,0.21]	[0.15,0.38]	[0,50]	UPGMA_unordered	0.114126
388	97	[0.13,0.21]	[0.15,0.38]	[0,50]	Random	0.184175
389	98	[0.11,0.13]	[0.15,0.38]	[127,643]	SciPhy_CCD	0.0518166
390	98	[0.11,0.13]	[0.15,0.38]	[127,643]	UPGMA_ordered	0.084129
391	98	[0.11,0.13]	[0.15,0.38]	[127,643]	UPGMA_unordered	0.110783
392	98	[0.11,0.13]	[0.15,0.38]	[127,643]	Random	0.183351
393	99	[0.13,0.21]	[0.10,0.15]	[0,50]	SciPhy_CCD	0.0318159
394	99	[0.13,0.21]	[0.10,0.15]	[0,50]	UPGMA_ordered	0.178507
395	99	[0.13,0.21]	[0.10,0.15]	[0,50]	UPGMA_unordered	0.139337
396	99	[0.13,0.21]	[0.10,0.15]	[0,50]	Random	0.356666
397	100	[0.09,0.11]	[0.15,0.38]	[127,643]	SciPhy_CCD	0.0477269
398	100	[0.09,0.11]	[0.15,0.38]	[127,643]	UPGMA_ordered	0.127537
399	100	[0.09,0.11]	[0.15,0.38]	[127,643]	UPGMA_unordered	0.146733
400	100	[0.09,0.11]	[0.15,0.38]	[127,643]	Random	0.186019
Panels d to f: using the PI metric
	seed	collision_bins	clock_bins	tree_bins	reference	distance
1	1	[0.11,0.13]	[0.15,0.38]	[0,50]	SciPhy_CCD	0.245645
2	1	[0.11,0.13]	[0.15,0.38]	[0,50]	UPGMA_ordered	0.261744
3	1	[0.11,0.13]	[0.15,0.38]	[0,50]	UPGMA_unordered	0.461646
4	1	[0.11,0.13]	[0.15,0.38]	[0,50]	Random	0.948427
5	2	[0.13,0.21]	[0.04,0.10]	[127,643]	SciPhy_CCD	0.568135
6	2	[0.13,0.21]	[0.04,0.10]	[127,643]	UPGMA_ordered	0.686069
7	2	[0.13,0.21]	[0.04,0.10]	[127,643]	UPGMA_unordered	0.865121
8	2	[0.13,0.21]	[0.04,0.10]	[127,643]	Random	0.988061
9	3	[0.11,0.13]	[0.10,0.15]	[127,643]	SciPhy_CCD	0.233532
10	3	[0.11,0.13]	[0.10,0.15]	[127,643]	UPGMA_ordered	0.331546
11	3	[0.11,0.13]	[0.10,0.15]	[127,643]	UPGMA_unordered	0.58327
12	3	[0.11,0.13]	[0.10,0.15]	[127,643]	Random	0.978734
13	4	[0.11,0.13]	[0.04,0.10]	[0,50]	SciPhy_CCD	0.538169
14	4	[0.11,0.13]	[0.04,0.10]	[0,50]	UPGMA_ordered	0.557185
15	4	[0.11,0.13]	[0.04,0.10]	[0,50]	UPGMA_unordered	0.745681
16	4	[0.11,0.13]	[0.04,0.10]	[0,50]	Random	0.89864
17	5	[0.13,0.21]	[0.15,0.38]	[50,127]	SciPhy_CCD	0.21194
18	5	[0.13,0.21]	[0.15,0.38]	[50,127]	UPGMA_ordered	0.279807
19	5	[0.13,0.21]	[0.15,0.38]	[50,127]	UPGMA_unordered	0.350352
20	5	[0.13,0.21]	[0.15,0.38]	[50,127]	Random	0.950225
21	6	[0.13,0.21]	[0.04,0.10]	[50,127]	SciPhy_CCD	0.319748
22	6	[0.13,0.21]	[0.04,0.10]	[50,127]	UPGMA_ordered	0.423227
23	6	[0.13,0.21]	[0.04,0.10]	[50,127]	UPGMA_unordered	0.694796
24	6	[0.13,0.21]	[0.04,0.10]	[50,127]	Random	0.949132
25	7	[0.09,0.11]	[0.10,0.15]	[50,127]	SciPhy_CCD	0.216001
26	7	[0.09,0.11]	[0.10,0.15]	[50,127]	UPGMA_ordered	0.240286
27	7	[0.09,0.11]	[0.10,0.15]	[50,127]	UPGMA_unordered	0.564005
28	7	[0.09,0.11]	[0.10,0.15]	[50,127]	Random	0.964467
29	8	[0.11,0.13]	[0.10,0.15]	[50,127]	SciPhy_CCD	0.275517
30	8	[0.11,0.13]	[0.10,0.15]	[50,127]	UPGMA_ordered	0.25866
31	8	[0.11,0.13]	[0.10,0.15]	[50,127]	UPGMA_unordered	0.559251
32	8	[0.11,0.13]	[0.10,0.15]	[50,127]	Random	0.958837
33	9	[0.11,0.13]	[0.15,0.38]	[50,127]	SciPhy_CCD	0.142565
34	9	[0.11,0.13]	[0.15,0.38]	[50,127]	UPGMA_ordered	0.234261
35	9	[0.11,0.13]	[0.15,0.38]	[50,127]	UPGMA_unordered	0.328663
36	9	[0.11,0.13]	[0.15,0.38]	[50,127]	Random	0.941663
37	10	[0.09,0.11]	[0.04,0.10]	[127,643]	SciPhy_CCD	0.30209
38	10	[0.09,0.11]	[0.04,0.10]	[127,643]	UPGMA_ordered	0.398956
39	10	[0.09,0.11]	[0.04,0.10]	[127,643]	UPGMA_unordered	0.635454
40	10	[0.09,0.11]	[0.04,0.10]	[127,643]	Random	0.963242
41	11	[0.13,0.21]	[0.04,0.10]	[50,127]	SciPhy_CCD	0.383795
42	11	[0.13,0.21]	[0.04,0.10]	[50,127]	UPGMA_ordered	0.420774
43	11	[0.13,0.21]	[0.04,0.10]	[50,127]	UPGMA_unordered	0.747359
44	11	[0.13,0.21]	[0.04,0.10]	[50,127]	Random	0.967911
45	12	[0.13,0.21]	[0.15,0.38]	[127,643]	SciPhy_CCD	0.146606
46	12	[0.13,0.21]	[0.15,0.38]	[127,643]	UPGMA_ordered	0.152636
47	12	[0.13,0.21]	[0.15,0.38]	[127,643]	UPGMA_unordered	0.178564
48	12	[0.13,0.21]	[0.15,0.38]	[127,643]	Random	0.983403
49	13	[0.09,0.11]	[0.04,0.10]	[0,50]	SciPhy_CCD	0.335066
50	13	[0.09,0.11]	[0.04,0.10]	[0,50]	UPGMA_ordered	0.615233
51	13	[0.09,0.11]	[0.04,0.10]	[0,50]	UPGMA_unordered	0.792355
52	13	[0.09,0.11]	[0.04,0.10]	[0,50]	Random	0.892106
53	14	[0.09,0.11]	[0.10,0.15]	[0,50]	SciPhy_CCD	0.242637
54	14	[0.09,0.11]	[0.10,0.15]	[0,50]	UPGMA_ordered	0.346849
55	14	[0.09,0.11]	[0.10,0.15]	[0,50]	UPGMA_unordered	0.39619
56	14	[0.09,0.11]	[0.10,0.15]	[0,50]	Random	0.849846
57	15	[0.11,0.13]	[0.10,0.15]	[127,643]	SciPhy_CCD	0.17089
58	15	[0.11,0.13]	[0.10,0.15]	[127,643]	UPGMA_ordered	0.175933
59	15	[0.11,0.13]	[0.10,0.15]	[127,643]	UPGMA_unordered	0.487445
60	15	[0.11,0.13]	[0.10,0.15]	[127,643]	Random	0.967074
61	16	[0.11,0.13]	[0.15,0.38]	[50,127]	SciPhy_CCD	0.190396
62	16	[0.11,0.13]	[0.15,0.38]	[50,127]	UPGMA_ordered	0.226798
63	16	[0.11,0.13]	[0.15,0.38]	[50,127]	UPGMA_unordered	0.394536
64	16	[0.11,0.13]	[0.15,0.38]	[50,127]	Random	0.951724
65	17	[0.09,0.11]	[0.10,0.15]	[127,643]	SciPhy_CCD	0.213989
66	17	[0.09,0.11]	[0.10,0.15]	[127,643]	UPGMA_ordered	0.323856
67	17	[0.09,0.11]	[0.10,0.15]	[127,643]	UPGMA_unordered	0.542288
68	17	[0.09,0.11]	[0.10,0.15]	[127,643]	Random	0.975017
69	18	[0.13,0.21]	[0.04,0.10]	[127,643]	SciPhy_CCD	0.35185
70	18	[0.13,0.21]	[0.04,0.10]	[127,643]	UPGMA_ordered	0.463566
71	18	[0.13,0.21]	[0.04,0.10]	[127,643]	UPGMA_unordered	0.786846
72	18	[0.13,0.21]	[0.04,0.10]	[127,643]	Random	0.979013
73	19	[0.09,0.11]	[0.04,0.10]	[50,127]	SciPhy_CCD	0.288363
74	19	[0.09,0.11]	[0.04,0.10]	[50,127]	UPGMA_ordered	0.384308
75	19	[0.09,0.11]	[0.04,0.10]	[50,127]	UPGMA_unordered	0.645733
76	19	[0.09,0.11]	[0.04,0.10]	[50,127]	Random	0.958719
77	20	[0.11,0.13]	[0.04,0.10]	[127,643]	SciPhy_CCD	0.428519
78	20	[0.11,0.13]	[0.04,0.10]	[127,643]	UPGMA_ordered	0.49107
79	20	[0.11,0.13]	[0.04,0.10]	[127,643]	UPGMA_unordered	0.805236
80	20	[0.11,0.13]	[0.04,0.10]	[127,643]	Random	0.967686
81	21	[0.09,0.11]	[0.15,0.38]	[50,127]	SciPhy_CCD	0.112389
82	21	[0.09,0.11]	[0.15,0.38]	[50,127]	UPGMA_ordered	0.162982
83	21	[0.09,0.11]	[0.15,0.38]	[50,127]	UPGMA_unordered	0.187316
84	21	[0.09,0.11]	[0.15,0.38]	[50,127]	Random	0.951854
85	22	[0.11,0.13]	[0.15,0.38]	[127,643]	SciPhy_CCD	0.0893127
86	22	[0.11,0.13]	[0.15,0.38]	[127,643]	UPGMA_ordered	0.122366
87	22	[0.11,0.13]	[0.15,0.38]	[127,643]	UPGMA_unordered	0.153052
88	22	[0.11,0.13]	[0.15,0.38]	[127,643]	Random	0.983983
89	23	[0.09,0.11]	[0.04,0.10]	[0,50]	SciPhy_CCD	0.0424713
90	23	[0.09,0.11]	[0.04,0.10]	[0,50]	UPGMA_ordered	0.185592
91	23	[0.09,0.11]	[0.04,0.10]	[0,50]	UPGMA_unordered	0.587501
92	23	[0.09,0.11]	[0.04,0.10]	[0,50]	Random	0.858865
93	24	[0.11,0.13]	[0.10,0.15]	[0,50]	SciPhy_CCD	1
94	24	[0.11,0.13]	[0.10,0.15]	[0,50]	UPGMA_ordered	1
95	24	[0.11,0.13]	[0.10,0.15]	[0,50]	UPGMA_unordered	1
96	24	[0.11,0.13]	[0.10,0.15]	[0,50]	Random	1
97	25	[0.13,0.21]	[0.10,0.15]	[127,643]	SciPhy_CCD	0.24526
98	25	[0.13,0.21]	[0.10,0.15]	[127,643]	UPGMA_ordered	0.316503
99	25	[0.13,0.21]	[0.10,0.15]	[127,643]	UPGMA_unordered	0.613153
100	25	[0.13,0.21]	[0.10,0.15]	[127,643]	Random	0.968341
101	26	[0.11,0.13]	[0.04,0.10]	[127,643]	SciPhy_CCD	0.285637
102	26	[0.11,0.13]	[0.04,0.10]	[127,643]	UPGMA_ordered	0.447425
103	26	[0.11,0.13]	[0.04,0.10]	[127,643]	UPGMA_unordered	0.762917
104	26	[0.11,0.13]	[0.04,0.10]	[127,643]	Random	0.979895
105	27	[0.11,0.13]	[0.04,0.10]	[127,643]	SciPhy_CCD	0.36192
106	27	[0.11,0.13]	[0.04,0.10]	[127,643]	UPGMA_ordered	0.434787
107	27	[0.11,0.13]	[0.04,0.10]	[127,643]	UPGMA_unordered	0.657071
108	27	[0.11,0.13]	[0.04,0.10]	[127,643]	Random	0.971226
109	28	[0.11,0.13]	[0.04,0.10]	[0,50]	SciPhy_CCD	0.315087
110	28	[0.11,0.13]	[0.04,0.10]	[0,50]	UPGMA_ordered	0.363591
111	28	[0.11,0.13]	[0.04,0.10]	[0,50]	UPGMA_unordered	0.681564
112	28	[0.11,0.13]	[0.04,0.10]	[0,50]	Random	0.927262
113	29	[0.13,0.21]	[0.10,0.15]	[50,127]	SciPhy_CCD	0.298364
114	29	[0.13,0.21]	[0.10,0.15]	[50,127]	UPGMA_ordered	0.406392
115	29	[0.13,0.21]	[0.10,0.15]	[50,127]	UPGMA_unordered	0.704651
116	29	[0.13,0.21]	[0.10,0.15]	[50,127]	Random	0.959781
117	30	[0.11,0.13]	[0.15,0.38]	[0,50]	SciPhy_CCD	0.201636
118	30	[0.11,0.13]	[0.15,0.38]	[0,50]	UPGMA_ordered	0.215195
119	30	[0.11,0.13]	[0.15,0.38]	[0,50]	UPGMA_unordered	0.338466
120	30	[0.11,0.13]	[0.15,0.38]	[0,50]	Random	0.903088
121	31	[0.13,0.21]	[0.04,0.10]	[0,50]	SciPhy_CCD	0.360499
122	31	[0.13,0.21]	[0.04,0.10]	[0,50]	UPGMA_ordered	0.482379
123	31	[0.13,0.21]	[0.04,0.10]	[0,50]	UPGMA_unordered	0.641308
124	31	[0.13,0.21]	[0.04,0.10]	[0,50]	Random	0.913489
125	32	[0.11,0.13]	[0.15,0.38]	[50,127]	SciPhy_CCD	0.211
126	32	[0.11,0.13]	[0.15,0.38]	[50,127]	UPGMA_ordered	0.2049
127	32	[0.11,0.13]	[0.15,0.38]	[50,127]	UPGMA_unordered	0.274018
128	32	[0.11,0.13]	[0.15,0.38]	[50,127]	Random	0.946294
129	34	[0.13,0.21]	[0.04,0.10]	[50,127]	SciPhy_CCD	0.228703
130	34	[0.13,0.21]	[0.04,0.10]	[50,127]	UPGMA_ordered	0.324355
131	34	[0.13,0.21]	[0.04,0.10]	[50,127]	UPGMA_unordered	0.587927
132	34	[0.13,0.21]	[0.04,0.10]	[50,127]	Random	0.964727
133	35	[0.09,0.11]	[0.10,0.15]	[127,643]	SciPhy_CCD	0.294719
134	35	[0.09,0.11]	[0.10,0.15]	[127,643]	UPGMA_ordered	0.360013
135	35	[0.09,0.11]	[0.10,0.15]	[127,643]	UPGMA_unordered	0.593881
136	35	[0.09,0.11]	[0.10,0.15]	[127,643]	Random	0.962877
137	36	[0.09,0.11]	[0.15,0.38]	[127,643]	SciPhy_CCD	0.149803
138	36	[0.09,0.11]	[0.15,0.38]	[127,643]	UPGMA_ordered	0.200257
139	36	[0.09,0.11]	[0.15,0.38]	[127,643]	UPGMA_unordered	0.226544
140	36	[0.09,0.11]	[0.15,0.38]	[127,643]	Random	0.970392
141	38	[0.13,0.21]	[0.04,0.10]	[50,127]	SciPhy_CCD	0.40004
142	38	[0.13,0.21]	[0.04,0.10]	[50,127]	UPGMA_ordered	0.537871
143	38	[0.13,0.21]	[0.04,0.10]	[50,127]	UPGMA_unordered	0.718349
144	38	[0.13,0.21]	[0.04,0.10]	[50,127]	Random	0.950028
145	39	[0.13,0.21]	[0.10,0.15]	[127,643]	SciPhy_CCD	0.324603
146	39	[0.13,0.21]	[0.10,0.15]	[127,643]	UPGMA_ordered	0.355613
147	39	[0.13,0.21]	[0.10,0.15]	[127,643]	UPGMA_unordered	0.626573
148	39	[0.13,0.21]	[0.10,0.15]	[127,643]	Random	0.969567
149	40	[0.11,0.13]	[0.04,0.10]	[0,50]	SciPhy_CCD	0.142202
150	40	[0.11,0.13]	[0.04,0.10]	[0,50]	UPGMA_ordered	0.190047
151	40	[0.11,0.13]	[0.04,0.10]	[0,50]	UPGMA_unordered	0.323747
152	40	[0.11,0.13]	[0.04,0.10]	[0,50]	Random	0.907073
153	41	[0.13,0.21]	[0.10,0.15]	[0,50]	SciPhy_CCD	0.198171
154	41	[0.13,0.21]	[0.10,0.15]	[0,50]	UPGMA_ordered	0.202272
155	41	[0.13,0.21]	[0.10,0.15]	[0,50]	UPGMA_unordered	0.367488
156	41	[0.13,0.21]	[0.10,0.15]	[0,50]	Random	0.933575
157	42	[0.13,0.21]	[0.15,0.38]	[0,50]	SciPhy_CCD	0.11067
158	42	[0.13,0.21]	[0.15,0.38]	[0,50]	UPGMA_ordered	0.11067
159	42	[0.13,0.21]	[0.15,0.38]	[0,50]	UPGMA_unordered	0.501602
160	42	[0.13,0.21]	[0.15,0.38]	[0,50]	Random	0.854386
161	43	[0.13,0.21]	[0.15,0.38]	[50,127]	SciPhy_CCD	0.134529
162	43	[0.13,0.21]	[0.15,0.38]	[50,127]	UPGMA_ordered	0.200932
163	43	[0.13,0.21]	[0.15,0.38]	[50,127]	UPGMA_unordered	0.24587
164	43	[0.13,0.21]	[0.15,0.38]	[50,127]	Random	0.954278
165	44	[0.13,0.21]	[0.10,0.15]	[50,127]	SciPhy_CCD	0.255005
166	44	[0.13,0.21]	[0.10,0.15]	[50,127]	UPGMA_ordered	0.464605
167	44	[0.13,0.21]	[0.10,0.15]	[50,127]	UPGMA_unordered	0.621095
168	44	[0.13,0.21]	[0.10,0.15]	[50,127]	Random	0.954675
169	45	[0.11,0.13]	[0.15,0.38]	[127,643]	SciPhy_CCD	0.123852
170	45	[0.11,0.13]	[0.15,0.38]	[127,643]	UPGMA_ordered	0.125728
171	45	[0.11,0.13]	[0.15,0.38]	[127,643]	UPGMA_unordered	0.224919
172	45	[0.11,0.13]	[0.15,0.38]	[127,643]	Random	0.971085
173	46	[0.13,0.21]	[0.15,0.38]	[0,50]	SciPhy_CCD	0.286179
174	46	[0.13,0.21]	[0.15,0.38]	[0,50]	UPGMA_ordered	0.343281
175	46	[0.13,0.21]	[0.15,0.38]	[0,50]	UPGMA_unordered	0.407762
176	46	[0.13,0.21]	[0.15,0.38]	[0,50]	Random	0.854318
177	47	[0.09,0.11]	[0.10,0.15]	[0,50]	SciPhy_CCD	0.210659
178	47	[0.09,0.11]	[0.10,0.15]	[0,50]	UPGMA_ordered	0.271022
179	47	[0.09,0.11]	[0.10,0.15]	[0,50]	UPGMA_unordered	0.574386
180	47	[0.09,0.11]	[0.10,0.15]	[0,50]	Random	0.908551
181	48	[0.09,0.11]	[0.10,0.15]	[127,643]	SciPhy_CCD	0.192256
182	48	[0.09,0.11]	[0.10,0.15]	[127,643]	UPGMA_ordered	0.227186
183	48	[0.09,0.11]	[0.10,0.15]	[127,643]	UPGMA_unordered	0.459026
184	48	[0.09,0.11]	[0.10,0.15]	[127,643]	Random	0.979956
185	49	[0.13,0.21]	[0.04,0.10]	[0,50]	SciPhy_CCD	0.311325
186	49	[0.13,0.21]	[0.04,0.10]	[0,50]	UPGMA_ordered	0.418105
187	49	[0.13,0.21]	[0.04,0.10]	[0,50]	UPGMA_unordered	0.732565
188	49	[0.13,0.21]	[0.04,0.10]	[0,50]	Random	0.779188
189	50	[0.09,0.11]	[0.15,0.38]	[0,50]	SciPhy_CCD	0
190	50	[0.09,0.11]	[0.15,0.38]	[0,50]	UPGMA_ordered	0.140905
191	50	[0.09,0.11]	[0.15,0.38]	[0,50]	UPGMA_unordered	0.193468
192	50	[0.09,0.11]	[0.15,0.38]	[0,50]	Random	0.843927
193	51	[0.09,0.11]	[0.15,0.38]	[127,643]	SciPhy_CCD	0.183694
194	51	[0.09,0.11]	[0.15,0.38]	[127,643]	UPGMA_ordered	0.252488
195	51	[0.09,0.11]	[0.15,0.38]	[127,643]	UPGMA_unordered	0.320533
196	51	[0.09,0.11]	[0.15,0.38]	[127,643]	Random	0.975762
197	52	[0.13,0.21]	[0.15,0.38]	[0,50]	SciPhy_CCD	0.155695
198	52	[0.13,0.21]	[0.15,0.38]	[0,50]	UPGMA_ordered	0.193456
199	52	[0.13,0.21]	[0.15,0.38]	[0,50]	UPGMA_unordered	0.297361
200	52	[0.13,0.21]	[0.15,0.38]	[0,50]	Random	0.945094
201	53	[0.09,0.11]	[0.04,0.10]	[0,50]	SciPhy_CCD	0
202	53	[0.09,0.11]	[0.04,0.10]	[0,50]	UPGMA_ordered	0
203	53	[0.09,0.11]	[0.04,0.10]	[0,50]	UPGMA_unordered	0
204	53	[0.09,0.11]	[0.04,0.10]	[0,50]	Random	0.851924
205	54	[0.09,0.11]	[0.10,0.15]	[127,643]	SciPhy_CCD	0.202628
206	54	[0.09,0.11]	[0.10,0.15]	[127,643]	UPGMA_ordered	0.275227
207	54	[0.09,0.11]	[0.10,0.15]	[127,643]	UPGMA_unordered	0.432323
208	54	[0.09,0.11]	[0.10,0.15]	[127,643]	Random	0.973284
209	55	[0.09,0.11]	[0.04,0.10]	[50,127]	SciPhy_CCD	0.34868
210	55	[0.09,0.11]	[0.04,0.10]	[50,127]	UPGMA_ordered	0.559291
211	55	[0.09,0.11]	[0.04,0.10]	[50,127]	UPGMA_unordered	0.740988
212	55	[0.09,0.11]	[0.04,0.10]	[50,127]	Random	0.95541
213	56	[0.09,0.11]	[0.15,0.38]	[0,50]	SciPhy_CCD	0.246343
214	56	[0.09,0.11]	[0.15,0.38]	[0,50]	UPGMA_ordered	0.292776
215	56	[0.09,0.11]	[0.15,0.38]	[0,50]	UPGMA_unordered	0.399405
216	56	[0.09,0.11]	[0.15,0.38]	[0,50]	Random	0.946956
217	57	[0.13,0.21]	[0.15,0.38]	[50,127]	SciPhy_CCD	0.102701
218	57	[0.13,0.21]	[0.15,0.38]	[50,127]	UPGMA_ordered	0.10166
219	57	[0.13,0.21]	[0.15,0.38]	[50,127]	UPGMA_unordered	0.130085
220	57	[0.13,0.21]	[0.15,0.38]	[50,127]	Random	0.942184
221	58	[0.09,0.11]	[0.10,0.15]	[50,127]	SciPhy_CCD	0.252675
222	58	[0.09,0.11]	[0.10,0.15]	[50,127]	UPGMA_ordered	0.297414
223	58	[0.09,0.11]	[0.10,0.15]	[50,127]	UPGMA_unordered	0.47135
224	58	[0.09,0.11]	[0.10,0.15]	[50,127]	Random	0.957856
225	59	[0.11,0.13]	[0.04,0.10]	[127,643]	SciPhy_CCD	0.492855
226	59	[0.11,0.13]	[0.04,0.10]	[127,643]	UPGMA_ordered	0.582838
227	59	[0.11,0.13]	[0.04,0.10]	[127,643]	UPGMA_unordered	0.828382
228	59	[0.11,0.13]	[0.04,0.10]	[127,643]	Random	0.979379
229	60	[0.09,0.11]	[0.10,0.15]	[127,643]	SciPhy_CCD	0.209186
230	60	[0.09,0.11]	[0.10,0.15]	[127,643]	UPGMA_ordered	0.281559
231	60	[0.09,0.11]	[0.10,0.15]	[127,643]	UPGMA_unordered	0.535351
232	60	[0.09,0.11]	[0.10,0.15]	[127,643]	Random	0.972154
233	61	[0.11,0.13]	[0.15,0.38]	[50,127]	SciPhy_CCD	0.192551
234	61	[0.11,0.13]	[0.15,0.38]	[50,127]	UPGMA_ordered	0.229085
235	61	[0.11,0.13]	[0.15,0.38]	[50,127]	UPGMA_unordered	0.348751
236	61	[0.11,0.13]	[0.15,0.38]	[50,127]	Random	0.966128
237	62	[0.09,0.11]	[0.15,0.38]	[127,643]	SciPhy_CCD	0.155279
238	62	[0.09,0.11]	[0.15,0.38]	[127,643]	UPGMA_ordered	0.143563
239	62	[0.09,0.11]	[0.15,0.38]	[127,643]	UPGMA_unordered	0.211621
240	62	[0.09,0.11]	[0.15,0.38]	[127,643]	Random	0.975933
241	63	[0.11,0.13]	[0.15,0.38]	[0,50]	SciPhy_CCD	0.229848
242	63	[0.11,0.13]	[0.15,0.38]	[0,50]	UPGMA_ordered	0.262551
243	63	[0.11,0.13]	[0.15,0.38]	[0,50]	UPGMA_unordered	0.368421
244	63	[0.11,0.13]	[0.15,0.38]	[0,50]	Random	0.91286
245	64	[0.11,0.13]	[0.15,0.38]	[0,50]	SciPhy_CCD	0.179245
246	64	[0.11,0.13]	[0.15,0.38]	[0,50]	UPGMA_ordered	0.181331
247	64	[0.11,0.13]	[0.15,0.38]	[0,50]	UPGMA_unordered	0.290557
248	64	[0.11,0.13]	[0.15,0.38]	[0,50]	Random	0.925389
249	65	[0.11,0.13]	[0.15,0.38]	[50,127]	SciPhy_CCD	0.269343
250	65	[0.11,0.13]	[0.15,0.38]	[50,127]	UPGMA_ordered	0.303805
251	65	[0.11,0.13]	[0.15,0.38]	[50,127]	UPGMA_unordered	0.389246
252	65	[0.11,0.13]	[0.15,0.38]	[50,127]	Random	0.963136
253	66	[0.13,0.21]	[0.10,0.15]	[0,50]	SciPhy_CCD	0.227377
254	66	[0.13,0.21]	[0.10,0.15]	[0,50]	UPGMA_ordered	0.200448
255	66	[0.13,0.21]	[0.10,0.15]	[0,50]	UPGMA_unordered	0.458953
256	66	[0.13,0.21]	[0.10,0.15]	[0,50]	Random	0.944497
257	67	[0.09,0.11]	[0.04,0.10]	[127,643]	SciPhy_CCD	0.313913
258	67	[0.09,0.11]	[0.04,0.10]	[127,643]	UPGMA_ordered	0.423459
259	67	[0.09,0.11]	[0.04,0.10]	[127,643]	UPGMA_unordered	0.752671
260	67	[0.09,0.11]	[0.04,0.10]	[127,643]	Random	0.985772
261	68	[0.09,0.11]	[0.15,0.38]	[127,643]	SciPhy_CCD	0.101208
262	68	[0.09,0.11]	[0.15,0.38]	[127,643]	UPGMA_ordered	0.151593
263	68	[0.09,0.11]	[0.15,0.38]	[127,643]	UPGMA_unordered	0.218585
264	68	[0.09,0.11]	[0.15,0.38]	[127,643]	Random	0.978082
265	69	[0.09,0.11]	[0.04,0.10]	[50,127]	SciPhy_CCD	0.437394
266	69	[0.09,0.11]	[0.04,0.10]	[50,127]	UPGMA_ordered	0.543749
267	69	[0.09,0.11]	[0.04,0.10]	[50,127]	UPGMA_unordered	0.784075
268	69	[0.09,0.11]	[0.04,0.10]	[50,127]	Random	0.961781
269	70	[0.13,0.21]	[0.15,0.38]	[50,127]	SciPhy_CCD	0.140366
270	70	[0.13,0.21]	[0.15,0.38]	[50,127]	UPGMA_ordered	0.137808
271	70	[0.13,0.21]	[0.15,0.38]	[50,127]	UPGMA_unordered	0.242743
272	70	[0.13,0.21]	[0.15,0.38]	[50,127]	Random	0.957733
273	71	[0.11,0.13]	[0.04,0.10]	[50,127]	SciPhy_CCD	0.407489
274	71	[0.11,0.13]	[0.04,0.10]	[50,127]	UPGMA_ordered	0.430124
275	71	[0.11,0.13]	[0.04,0.10]	[50,127]	UPGMA_unordered	0.810341
276	71	[0.11,0.13]	[0.04,0.10]	[50,127]	Random	0.955016
277	72	[0.09,0.11]	[0.15,0.38]	[0,50]	SciPhy_CCD	0.200257
278	72	[0.09,0.11]	[0.15,0.38]	[0,50]	UPGMA_ordered	0.207176
279	72	[0.09,0.11]	[0.15,0.38]	[0,50]	UPGMA_unordered	0.216034
280	72	[0.09,0.11]	[0.15,0.38]	[0,50]	Random	0.906031
281	73	[0.11,0.13]	[0.04,0.10]	[0,50]	SciPhy_CCD	0.524918
282	73	[0.11,0.13]	[0.04,0.10]	[0,50]	UPGMA_ordered	0.590685
283	73	[0.11,0.13]	[0.04,0.10]	[0,50]	UPGMA_unordered	0.624951
284	73	[0.11,0.13]	[0.04,0.10]	[0,50]	Random	0.860029
285	74	[0.09,0.11]	[0.10,0.15]	[50,127]	SciPhy_CCD	0.269605
286	74	[0.09,0.11]	[0.10,0.15]	[50,127]	UPGMA_ordered	0.365852
287	74	[0.09,0.11]	[0.10,0.15]	[50,127]	UPGMA_unordered	0.720301
288	74	[0.09,0.11]	[0.10,0.15]	[50,127]	Random	0.937469
289	75	[0.11,0.13]	[0.10,0.15]	[127,643]	SciPhy_CCD	0.267954
290	75	[0.11,0.13]	[0.10,0.15]	[127,643]	UPGMA_ordered	0.359692
291	75	[0.11,0.13]	[0.10,0.15]	[127,643]	UPGMA_unordered	0.65832
292	75	[0.11,0.13]	[0.10,0.15]	[127,643]	Random	0.9818
293	76	[0.09,0.11]	[0.04,0.10]	[50,127]	SciPhy_CCD	0.334463
294	76	[0.09,0.11]	[0.04,0.10]	[50,127]	UPGMA_ordered	0.406831
295	76	[0.09,0.11]	[0.04,0.10]	[50,127]	UPGMA_unordered	0.732651
296	76	[0.09,0.11]	[0.04,0.10]	[50,127]	Random	0.956466
297	77	[0.11,0.13]	[0.10,0.15]	[50,127]	SciPhy_CCD	0.267003
298	77	[0.11,0.13]	[0.10,0.15]	[50,127]	UPGMA_ordered	0.290704
299	77	[0.11,0.13]	[0.10,0.15]	[50,127]	UPGMA_unordered	0.5263
300	77	[0.11,0.13]	[0.10,0.15]	[50,127]	Random	0.957265
301	78	[0.11,0.13]	[0.10,0.15]	[50,127]	SciPhy_CCD	0.327815
302	78	[0.11,0.13]	[0.10,0.15]	[50,127]	UPGMA_ordered	0.415301
303	78	[0.11,0.13]	[0.10,0.15]	[50,127]	UPGMA_unordered	0.680687
304	78	[0.11,0.13]	[0.10,0.15]	[50,127]	Random	0.943148
305	79	[0.13,0.21]	[0.15,0.38]	[127,643]	SciPhy_CCD	0.232706
306	79	[0.13,0.21]	[0.15,0.38]	[127,643]	UPGMA_ordered	0.276521
307	79	[0.13,0.21]	[0.15,0.38]	[127,643]	UPGMA_unordered	0.485731
308	79	[0.13,0.21]	[0.15,0.38]	[127,643]	Random	0.987808
309	80	[0.11,0.13]	[0.04,0.10]	[0,50]	SciPhy_CCD	0.435903
310	80	[0.11,0.13]	[0.04,0.10]	[0,50]	UPGMA_ordered	0.441132
311	80	[0.11,0.13]	[0.04,0.10]	[0,50]	UPGMA_unordered	0.610389
312	80	[0.11,0.13]	[0.04,0.10]	[0,50]	Random	0.932718
313	81	[0.11,0.13]	[0.10,0.15]	[0,50]	SciPhy_CCD	0.139335
314	81	[0.11,0.13]	[0.10,0.15]	[0,50]	UPGMA_ordered	0.153764
315	81	[0.11,0.13]	[0.10,0.15]	[0,50]	UPGMA_unordered	0.375383
316	81	[0.11,0.13]	[0.10,0.15]	[0,50]	Random	0.901702
317	82	[0.13,0.21]	[0.10,0.15]	[50,127]	SciPhy_CCD	0.245512
318	82	[0.13,0.21]	[0.10,0.15]	[50,127]	UPGMA_ordered	0.292154
319	82	[0.13,0.21]	[0.10,0.15]	[50,127]	UPGMA_unordered	0.456822
320	82	[0.13,0.21]	[0.10,0.15]	[50,127]	Random	0.948978
321	83	[0.13,0.21]	[0.10,0.15]	[0,50]	SciPhy_CCD	0.21235
322	83	[0.13,0.21]	[0.10,0.15]	[0,50]	UPGMA_ordered	0.292946
323	83	[0.13,0.21]	[0.10,0.15]	[0,50]	UPGMA_unordered	0.21235
324	83	[0.13,0.21]	[0.10,0.15]	[0,50]	Random	0.821483
325	84	[0.09,0.11]	[0.10,0.15]	[127,643]	SciPhy_CCD	0.332503
326	84	[0.09,0.11]	[0.10,0.15]	[127,643]	UPGMA_ordered	0.444136
327	84	[0.09,0.11]	[0.10,0.15]	[127,643]	UPGMA_unordered	0.763908
328	84	[0.09,0.11]	[0.10,0.15]	[127,643]	Random	0.966111
329	85	[0.09,0.11]	[0.10,0.15]	[50,127]	SciPhy_CCD	0.315392
330	85	[0.09,0.11]	[0.10,0.15]	[50,127]	UPGMA_ordered	0.390037
331	85	[0.09,0.11]	[0.10,0.15]	[50,127]	UPGMA_unordered	0.707554
332	85	[0.09,0.11]	[0.10,0.15]	[50,127]	Random	0.9608
333	86	[0.11,0.13]	[0.15,0.38]	[50,127]	SciPhy_CCD	0.178625
334	86	[0.11,0.13]	[0.15,0.38]	[50,127]	UPGMA_ordered	0.203322
335	86	[0.11,0.13]	[0.15,0.38]	[50,127]	UPGMA_unordered	0.441897
336	86	[0.11,0.13]	[0.15,0.38]	[50,127]	Random	0.950751
337	87	[0.13,0.21]	[0.04,0.10]	[127,643]	SciPhy_CCD	0.288507
338	87	[0.13,0.21]	[0.04,0.10]	[127,643]	UPGMA_ordered	0.400256
339	87	[0.13,0.21]	[0.04,0.10]	[127,643]	UPGMA_unordered	0.636414
340	87	[0.13,0.21]	[0.04,0.10]	[127,643]	Random	0.979483
341	88	[0.11,0.13]	[0.04,0.10]	[50,127]	SciPhy_CCD	0.279933
342	88	[0.11,0.13]	[0.04,0.10]	[50,127]	UPGMA_ordered	0.368648
343	88	[0.11,0.13]	[0.04,0.10]	[50,127]	UPGMA_unordered	0.710821
344	88	[0.11,0.13]	[0.04,0.10]	[50,127]	Random	0.954763
345	89	[0.09,0.11]	[0.10,0.15]	[0,50]	SciPhy_CCD	0.241294
346	89	[0.09,0.11]	[0.10,0.15]	[0,50]	UPGMA_ordered	0.129052
347	89	[0.09,0.11]	[0.10,0.15]	[0,50]	UPGMA_unordered	0.129052
348	89	[0.09,0.11]	[0.10,0.15]	[0,50]	Random	0.726466
349	90	[0.09,0.11]	[0.04,0.10]	[127,643]	SciPhy_CCD	0.353216
350	90	[0.09,0.11]	[0.04,0.10]	[127,643]	UPGMA_ordered	0.460014
351	90	[0.09,0.11]	[0.04,0.10]	[127,643]	UPGMA_unordered	0.741678
352	90	[0.09,0.11]	[0.04,0.10]	[127,643]	Random	0.978262
353	91	[0.13,0.21]	[0.04,0.10]	[50,127]	SciPhy_CCD	0.539613
354	91	[0.13,0.21]	[0.04,0.10]	[50,127]	UPGMA_ordered	0.594165
355	91	[0.13,0.21]	[0.04,0.10]	[50,127]	UPGMA_unordered	0.835001
356	91	[0.13,0.21]	[0.04,0.10]	[50,127]	Random	0.936033
357	92	[0.13,0.21]	[0.10,0.15]	[0,50]	SciPhy_CCD	0
358	92	[0.13,0.21]	[0.10,0.15]	[0,50]	UPGMA_ordered	0
359	92	[0.13,0.21]	[0.10,0.15]	[0,50]	UPGMA_unordered	0
360	92	[0.13,0.21]	[0.10,0.15]	[0,50]	Random	0.682606
361	93	[0.11,0.13]	[0.04,0.10]	[0,50]	SciPhy_CCD	0.32636
362	93	[0.11,0.13]	[0.04,0.10]	[0,50]	UPGMA_ordered	0.495981
363	93	[0.11,0.13]	[0.04,0.10]	[0,50]	UPGMA_unordered	0.783897
364	93	[0.11,0.13]	[0.04,0.10]	[0,50]	Random	0.829475
365	94	[0.11,0.13]	[0.04,0.10]	[50,127]	SciPhy_CCD	0.677249
366	94	[0.11,0.13]	[0.04,0.10]	[50,127]	UPGMA_ordered	0.71791
367	94	[0.11,0.13]	[0.04,0.10]	[50,127]	UPGMA_unordered	0.903557
368	94	[0.11,0.13]	[0.04,0.10]	[50,127]	Random	0.965064
369	95	[0.13,0.21]	[0.15,0.38]	[127,643]	SciPhy_CCD	0.239752
370	95	[0.13,0.21]	[0.15,0.38]	[127,643]	UPGMA_ordered	0.300524
371	95	[0.13,0.21]	[0.15,0.38]	[127,643]	UPGMA_unordered	0.474656
372	95	[0.13,0.21]	[0.15,0.38]	[127,643]	Random	0.969783
373	96	[0.13,0.21]	[0.04,0.10]	[127,643]	SciPhy_CCD	0.273857
374	96	[0.13,0.21]	[0.04,0.10]	[127,643]	UPGMA_ordered	0.362729
375	96	[0.13,0.21]	[0.04,0.10]	[127,643]	UPGMA_unordered	0.599635
376	96	[0.13,0.21]	[0.04,0.10]	[127,643]	Random	0.965802
377	97	[0.13,0.21]	[0.15,0.38]	[0,50]	SciPhy_CCD	0.240571
378	97	[0.13,0.21]	[0.15,0.38]	[0,50]	UPGMA_ordered	0.269295
379	97	[0.13,0.21]	[0.15,0.38]	[0,50]	UPGMA_unordered	0.517113
380	97	[0.13,0.21]	[0.15,0.38]	[0,50]	Random	0.883629
381	98	[0.11,0.13]	[0.15,0.38]	[127,643]	SciPhy_CCD	0.166494
382	98	[0.11,0.13]	[0.15,0.38]	[127,643]	UPGMA_ordered	0.197031
383	98	[0.11,0.13]	[0.15,0.38]	[127,643]	UPGMA_unordered	0.286893
384	98	[0.11,0.13]	[0.15,0.38]	[127,643]	Random	0.985312
385	100	[0.09,0.11]	[0.15,0.38]	[127,643]	SciPhy_CCD	0.17075
386	100	[0.09,0.11]	[0.15,0.38]	[127,643]	UPGMA_ordered	0.189024
387	100	[0.09,0.11]	[0.15,0.38]	[127,643]	UPGMA_unordered	0.240552
388	100	[0.09,0.11]	[0.15,0.38]	[127,643]	Random	0.987579

## Sheet: Figure 4
Distances vs simulation parameters
Panels a to c: in the wRF distance
	seed	distance_SciPhy_CCD	clocks	collisions	ntips
1	1	0.0458232	0.204	0.11188	38
2	2	0.13103	0.046	0.189716	556
3	3	0.0679331	0.115	0.11159	276
4	4	0.0737098	0.095	0.115474	28
5	5	0.0594977	0.212	0.135614	98
6	6	0.0900822	0.078	0.154512	70
7	7	0.0567976	0.128	0.108587	123
8	8	0.0645293	0.111	0.114981	77
9	9	0.0566113	0.191	0.128402	69
10	10	0.0674784	0.084	0.0972755	141
11	11	0.0956593	0.045	0.142923	116
12	12	0.0449731	0.369	0.15505	384
13	13	0.0895687	0.049	0.10775	38
14	14	0.0718473	0.13	0.102788	15
15	15	0.0569141	0.134	0.128454	167
16	16	0.0502722	0.18	0.119739	73
17	17	0.0627947	0.132	0.106072	180
18	18	0.101202	0.077	0.130299	266
19	19	0.063334	0.102	0.111571	117
20	20	0.0882617	0.073	0.114284	143
21	21	0.0415764	0.336	0.101947	102
22	22	0.042801	0.368	0.12384	475
23	23	0.0612403	0.1	0.106437	28
24	24	0.0186313	0.13	0.120192	4
25	25	0.0615998	0.12	0.147377	148
26	26	0.0887301	0.078	0.113618	314
27	27	0.0757654	0.082	0.124558	159
28	28	0.0766749	0.093	0.125995	44
29	29	0.0777797	0.108	0.218802	127
30	30	0.0719851	0.168	0.115965	20
31	31	0.0729266	0.059	0.188006	39
32	32	0.0484575	0.216	0.116306	74
33	33	0.063582	0.109	0.101398	3
34	34	0.0715332	0.079	0.141307	95
35	35	0.0673583	0.14	0.100065	132
36	36	0.0393759	0.29	0.110899	135
37	37	0.0474249	0.055	0.134953	3
38	38	0.114387	0.054	0.180217	58
39	39	0.06242	0.135	0.141429	192
40	40	0.0614259	0.095	0.12215	20
41	41	0.0542825	0.14	0.137167	36
42	42	0.031686	0.172	0.133272	12
43	43	0.0451244	0.282	0.132434	100
44	44	0.0696126	0.139	0.156336	60
45	45	0.0432548	0.226	0.119908	167
46	46	0.0378216	0.203	0.135982	19
47	47	0.0847008	0.115	0.104501	32
48	48	0.0590897	0.139	0.106023	301
49	49	0.11102	0.089	0.146076	8
50	50	0.0537523	0.176	0.092899	13
51	51	0.0489422	0.212	0.111028	197
52	52	0.0594915	0.173	0.145121	50
53	53	0.0479822	0.064	0.10807	7
54	54	0.0710686	0.119	0.106762	206
55	55	0.0872438	0.063	0.107375	65
56	56	0.0549534	0.193	0.101311	50
57	57	0.0368811	0.375	0.131048	62
58	58	0.0575621	0.133	0.109835	103
59	59	0.105045	0.059	0.113269	227
60	60	0.0545865	0.123	0.108868	186
61	61	0.0527368	0.181	0.112626	99
62	62	0.0478106	0.258	0.106466	166
63	63	0.0552916	0.26	0.11385	19
64	64	0.0638586	0.168	0.115272	37
65	65	0.045722	0.236	0.127243	106
66	66	0.0446407	0.144	0.152831	48
67	67	0.0688716	0.102	0.0988976	460
68	68	0.0415819	0.207	0.0996307	195
69	69	0.0961177	0.071	0.111161	109
70	70	0.0489949	0.298	0.13707	112
71	71	0.0925294	0.063	0.118629	78
72	72	0.0365547	0.341	0.103591	23
73	73	0.0786405	0.085	0.113255	16
74	74	0.0642994	0.106	0.101092	60
75	75	0.0620787	0.107	0.111673	361
76	76	0.0700925	0.086	0.0957863	111
77	77	0.0580223	0.146	0.113117	111
78	78	0.0741255	0.11	0.121616	67
79	79	0.0569532	0.152	0.129491	643
80	80	0.0747907	0.08	0.115259	39
81	81	0.0620571	0.109	0.116633	31
82	82	0.0620373	0.119	0.215274	56
83	83	0.0313618	0.15	0.144833	9
84	84	0.0690408	0.118	0.0950737	128
85	85	0.0579579	0.127	0.110464	119
86	86	0.0577824	0.168	0.123397	59
87	87	0.0797748	0.09	0.150076	263
88	88	0.0900191	0.102	0.127288	66
89	89	0.116938	0.103	0.0974092	9
90	90	0.0895617	0.067	0.100649	251
91	91	0.115934	0.038	0.152583	57
92	92	0.022547	0.103	0.154575	5
93	93	0.0783491	0.066	0.113591	21
94	94	0.122163	0.07	0.116992	98
95	95	0.0540886	0.153	0.13367	156
96	96	0.0753298	0.089	0.134871	147
97	97	0.0602311	0.203	0.167459	28
98	98	0.0518166	0.2	0.112563	465
99	99	0.0318159	0.132	0.152208	3
100	100	0.0477269	0.25	0.0993906	487
Panels d to f: in the PI distances
	seed	distance_SciPhy_CCD	clocks	collisions	ntips
1	1	0.245645	0.204	0.11188	38
2	2	0.568135	0.046	0.189716	556
3	3	0.233532	0.115	0.11159	276
4	4	0.538169	0.095	0.115474	28
5	5	0.21194	0.212	0.135614	98
6	6	0.319748	0.078	0.154512	70
7	7	0.216001	0.128	0.108587	123
8	8	0.275517	0.111	0.114981	77
9	9	0.142565	0.191	0.128402	69
10	10	0.30209	0.084	0.0972755	141
11	11	0.383795	0.045	0.142923	116
12	12	0.146606	0.369	0.15505	384
13	13	0.335066	0.049	0.10775	38
14	14	0.242637	0.13	0.102788	15
15	15	0.17089	0.134	0.128454	167
16	16	0.190396	0.18	0.119739	73
17	17	0.213989	0.132	0.106072	180
18	18	0.35185	0.077	0.130299	266
19	19	0.288363	0.102	0.111571	117
20	20	0.428519	0.073	0.114284	143
21	21	0.112389	0.336	0.101947	102
22	22	0.0893127	0.368	0.12384	475
23	23	0.0424713	0.1	0.106437	28
24	24	1	0.13	0.120192	4
25	25	0.24526	0.12	0.147377	148
26	26	0.285637	0.078	0.113618	314
27	27	0.36192	0.082	0.124558	159
28	28	0.315087	0.093	0.125995	44
29	29	0.298364	0.108	0.218802	127
30	30	0.201636	0.168	0.115965	20
31	31	0.360499	0.059	0.188006	39
32	32	0.211	0.216	0.116306	74
33	33	NA	0.109	0.101398	3
34	34	0.228703	0.079	0.141307	95
35	35	0.294719	0.14	0.100065	132
36	36	0.149803	0.29	0.110899	135
37	37	NA	0.055	0.134953	3
38	38	0.40004	0.054	0.180217	58
39	39	0.324603	0.135	0.141429	192
40	40	0.142202	0.095	0.12215	20
41	41	0.198171	0.14	0.137167	36
42	42	0.11067	0.172	0.133272	12
43	43	0.134529	0.282	0.132434	100
44	44	0.255005	0.139	0.156336	60
45	45	0.123852	0.226	0.119908	167
46	46	0.286179	0.203	0.135982	19
47	47	0.210659	0.115	0.104501	32
48	48	0.192256	0.139	0.106023	301
49	49	0.311325	0.089	0.146077	8
50	50	0	0.176	0.092899	13
51	51	0.183694	0.212	0.111028	197
52	52	0.155695	0.173	0.145121	50
53	53	0	0.064	0.10807	7
54	54	0.202628	0.119	0.106762	206
55	55	0.34868	0.063	0.107375	65
56	56	0.246343	0.193	0.101311	50
57	57	0.102701	0.375	0.131048	62
58	58	0.252675	0.133	0.109835	103
59	59	0.492855	0.059	0.113269	227
60	60	0.209186	0.123	0.108868	186
61	61	0.192551	0.181	0.112626	99
62	62	0.155279	0.258	0.106466	166
63	63	0.229848	0.26	0.11385	19
64	64	0.179245	0.168	0.115272	37
65	65	0.269343	0.236	0.127243	106
66	66	0.227377	0.144	0.152831	48
67	67	0.313913	0.102	0.0988976	460
68	68	0.101208	0.207	0.0996307	195
69	69	0.437394	0.071	0.111161	109
70	70	0.140366	0.298	0.13707	112
71	71	0.407489	0.063	0.118629	78
72	72	0.200257	0.341	0.103591	23
73	73	0.524918	0.085	0.113255	16
74	74	0.269605	0.106	0.101092	60
75	75	0.267954	0.107	0.111673	361
76	76	0.334463	0.086	0.0957863	111
77	77	0.267003	0.146	0.113117	111
78	78	0.327815	0.11	0.121616	67
79	79	0.232706	0.152	0.129491	643
80	80	0.435903	0.08	0.115259	39
81	81	0.139335	0.109	0.116633	31
82	82	0.245512	0.119	0.215274	56
83	83	0.21235	0.15	0.144833	9
84	84	0.332503	0.118	0.0950737	128
85	85	0.315392	0.127	0.110464	119
86	86	0.178625	0.168	0.123397	59
87	87	0.288507	0.09	0.150076	263
88	88	0.279933	0.102	0.127288	66
89	89	0.241294	0.103	0.0974092	9
90	90	0.353216	0.067	0.100649	251
91	91	0.539613	0.038	0.152583	57
92	92	0	0.103	0.154575	5
93	93	0.32636	0.066	0.113591	21
94	94	0.677249	0.07	0.116992	98
95	95	0.239752	0.153	0.13367	156
96	96	0.273857	0.089	0.134871	147
97	97	0.240571	0.203	0.167459	28
98	98	0.166494	0.2	0.112563	465
99	99	NA	0.132	0.152208	3
100	100	0.17075	0.25	0.0993906	487
