# Supplementary material for: SciPhy: A Bayesian phylogenetic framework using sequential genetic lineage tracing data
Source: Nat Commun. 2026 Jun 10;17:7398. doi: 10.1038/s41467-026-73377-6 (PMC13402801; doi:10.1038/s41467-026-73377-6)
Supplement: Supplementary file 4 — Source data [file 41467_2026_73377_MOESM4_ESM.zip › source-data/Supp-Fig13-22-source-data.xlsx]

## Sheet: Figure 15
Time-varying (dynamic) growth rate estimation for the HEK293T population
Subset of 1000 from the full posterior
	Sample	posterior	likelihood	prior	treeHeight.t.alignment	treeLength.t.alignment	insertRates.1	insertRates.2	insertRates.3	insertRates.4	insertRates.5	insertRates.6	insertRates.7	insertRates.8	insertRates.9	insertRates.10	insertRates.11	insertRates.12	insertRates.13	insertRates.14	insertRates.15	insertRates.16	insertRates.17	insertRates.18	insertRates.19	birthRate.1	birthRate.2	birthRate.3	birthRate.4	birthRate.5	birthRate.6	birthRate.7	birthRate.8	birthRate.9	birthRate.10	birthRate.11	birthRate.12	birthRate.13	samplingProportion	deathRate.1	deathRate.2	deathRate.3	deathRate.4	deathRate.5	deathRate.6	deathRate.7	deathRate.8	deathRate.9	deathRate.10
87721	438600000	-89555.9	-87031.4	-2524.52	24.6942	17722	0.162327	0.143484	0.125896	0.122866	0.0727814	0.0910711	0.0667678	0.0482213	0.0456	0.0431283	0.027045	0.0228229	0.00768566	0.00366832	0.00407767	0.00365375	0.00342496	0.00340407	0.00207537	1.9716	1.42869	0.918758	0.976852	0.855745	0.486374	0.847905	0.604546	0.652372	0.337761	1.18946	0.611832	0.653187	0.0008	0.244696	0.290526	0.339309	0.0850065	0.585435	0.533765	0.25134	0.21797	0.161643	0.416469
419136	2095675000	-89581.7	-87030.3	-2551.37	24.8819	17572.2	0.162653	0.143475	0.122704	0.126357	0.0742707	0.0900276	0.0701925	0.0486548	0.0431457	0.0426152	0.0264713	0.0197402	0.00934008	0.00384867	0.00415749	0.00354536	0.00422005	0.00307399	0.00150741	1.37435	1.51802	1.26732	1.14713	1.05581	1.0533	0.883784	0.960714	0.292358	0.678034	1.3363	1.24834	0.479156	0.0008	0.175862	0.442558	0.486679	0.585641	0.516442	0.682642	0.889699	0.0813911	0.411041	0.191946
227954	1139765000	-89533	-87005.2	-2527.81	24.3745	17745.9	0.164814	0.139829	0.12687	0.123726	0.0769923	0.0891516	0.0669373	0.0488278	0.0429925	0.0424974	0.026392	0.0215417	0.00826648	0.00393007	0.00443593	0.00429286	0.00474177	0.0023889	0.00137168	2.65403	1.13922	0.986894	0.782042	0.524675	0.62339	0.696567	0.907582	0.274379	1.06554	0.356316	0.247802	0.846423	0.0008	0.0686038	0.464082	0.111978	0.221151	0.374834	0.0709678	0.402694	0.0391456	0.422774	0.0539966
482768	2413835000	-89477.5	-86994.5	-2483.03	24.8641	17705.4	0.16588	0.140237	0.128723	0.123321	0.0738156	0.0908585	0.0682454	0.0474574	0.0437977	0.040496	0.0261803	0.0214945	0.00889273	0.00370419	0.00535413	0.00355018	0.00375834	0.00250225	0.00173132	1.16306	1.53696	1.36279	0.911713	0.594387	0.713286	0.754496	0.56655	0.764	1.14531	0.704039	0.781346	1.32419	0.0008	0.0198747	0.591984	0.492056	0.418511	0.309888	0.259919	0.36699	0.322823	0.188511	0.844862
235898	1179485000	-89474.6	-86981	-2493.63	24.9138	16718	0.16173	0.143269	0.125219	0.126985	0.0769534	0.0909672	0.0656201	0.0487778	0.0438921	0.0410475	0.0254122	0.0216364	0.00824875	0.00426623	0.00429415	0.00350203	0.00390673	0.00328966	0.000982967	1.12758	1.60889	1.34976	1.39188	1.1376	1.05573	0.896905	0.799786	0.42929	0.980764	1.06095	1.01661	1.12738	0.0008	0.0669202	0.557585	0.161769	0.562705	0.602827	0.854566	0.605815	0.321817	0.101186	0.458584
461019	2305090000	-89440.8	-87023.9	-2416.87	24.8779	17448.7	0.163999	0.144723	0.1291	0.122113	0.0735989	0.0931136	0.0647358	0.0477364	0.0432012	0.0401457	0.0263809	0.0219489	0.00770565	0.00416706	0.00516138	0.00387525	0.00349775	0.00305784	0.00173842	1.80047	1.32791	1.02621	0.98915	0.312508	0.345647	0.510377	0.00693739	0.706646	1.08388	0.193197	0.542102	0.353712	0.0008	0.233673	0.0704405	0.0348612	0.506666	0.00606255	0.00350379	0.0801289	0.004808	0.091844	0.149721
83122	415605000	-89502.4	-86954.2	-2548.22	24.5265	18142.4	0.165519	0.143429	0.128509	0.125117	0.0731239	0.089907	0.0653758	0.0489335	0.0427778	0.0400411	0.0268679	0.0222971	0.00720807	0.00406193	0.00515205	0.00390145	0.00397559	0.00268464	0.00111786	2.13526	1.53678	1.14492	1.199	1.1681	1.10954	1.11853	0.954651	0.928063	1.02561	1.18895	1.14169	1.15722	0.0008	0.201008	0.830632	0.525736	0.507591	0.52116	1.10483	0.963481	0.107027	0.981214	0.61833
161225	806120000	-89581.5	-87024.2	-2557.33	24.9969	18348.6	0.158531	0.144556	0.12972	0.127972	0.0778765	0.0911719	0.0651923	0.0469996	0.0420533	0.0408875	0.0239531	0.020919	0.00862228	0.00388165	0.00528522	0.00366008	0.00425563	0.00300255	0.00145966	2.32783	2.3316	1.68337	1.88488	1.48107	1.44261	1.38303	2.32841	1.28275	2.51926	1.19226	1.16221	1.40198	0.0008	0.0648106	1.06434	1.34675	1.16357	1.11655	1.33722	1.23706	1.26378	1.28654	1.78271
137901	689500000	-89533.2	-87050	-2483.21	24.1	17575	0.163905	0.14233	0.125794	0.125501	0.0751642	0.0941874	0.0650783	0.0486065	0.0444078	0.040851	0.0236341	0.0214413	0.0080568	0.00380046	0.00532842	0.00399304	0.0038411	0.0026056	0.00147425	1.83438	1.67671	1.09645	1.31214	0.793838	0.966953	1.18765	1.25169	0.616611	1.04378	1.00232	1.14762	0.546622	0.0008	0.0391438	0.54424	0.272412	0.540214	0.271064	0.900163	0.576936	0.6319	1.17535	0.143859
410112	2050555000	-89546.2	-86958.7	-2587.54	24.7287	18180.6	0.163422	0.146272	0.128359	0.123804	0.0734974	0.088534	0.0676014	0.0465219	0.0436835	0.0407391	0.0267171	0.0203931	0.00866226	0.00478695	0.00488983	0.0038693	0.00460735	0.00218063	0.00145897	2.2831	1.65152	1.74274	1.61855	1.5031	1.42488	1.5238	1.34339	1.86772	1.41044	1.67245	1.45859	1.42956	0.0008	0.0649506	0.990671	1.14269	0.929259	1.27504	1.2247	1.02026	1.07001	1.1036	1.22676
427775	2138870000	-89443.2	-86892.3	-2550.86	24.9	17990.3	0.162581	0.145869	0.124901	0.126991	0.0751755	0.0881018	0.0671551	0.0452555	0.0429944	0.0411832	0.0259321	0.0221857	0.0092027	0.00447753	0.00518247	0.00411162	0.0040544	0.00307344	0.00157222	2.77719	1.43714	0.787163	0.895775	0.710835	0.428418	0.805658	0.707992	1.08279	0.804037	0.600728	1.08198	0.43005	0.0008	0.134901	0.67095	0.166711	0.156636	0.536996	0.0976828	0.476348	0.187201	0.31722	0.700802
360089	1800440000	-89529.4	-86999.8	-2529.66	24.7107	17928.9	0.159028	0.145421	0.131297	0.12371	0.0732509	0.0911927	0.0688049	0.0456996	0.0419014	0.0414292	0.027269	0.0199803	0.00872142	0.00440767	0.00493474	0.0042456	0.00392662	0.00334137	0.00143854	1.89204	1.1195	1.31632	1.08105	1.0674	0.714271	0.888405	0.573212	1.0862	0.603522	0.788814	1.19637	0.581578	0.0008	0.0366197	0.20271	0.642272	0.450508	0.534364	0.746246	0.375116	0.44173	0.226948	0.606978
108965	544820000	-89508	-86943	-2565.01	24.8931	17514.5	0.160968	0.146354	0.126812	0.123415	0.075042	0.0916093	0.0677113	0.0467368	0.0425891	0.0395595	0.0273277	0.0216011	0.00902866	0.00416556	0.0039774	0.00451104	0.00452853	0.00270037	0.00136281	2.28445	1.28822	1.304	1.24115	0.790391	0.649809	0.770546	0.794143	1.0575	1.10023	0.433801	0.566554	0.997308	0.0008	0.698403	0.360209	0.48147	0.566367	0.537581	0.390656	0.412088	0.445609	0.657014	0.384363
450421	2252100000	-89445.2	-86908.7	-2536.5	24.7976	17850.3	0.164543	0.137215	0.124581	0.128873	0.0739738	0.0919704	0.0694089	0.0487596	0.0437345	0.0408267	0.0264068	0.020507	0.00839979	0.00392494	0.00490035	0.00388473	0.0039708	0.00267798	0.00144177	1.51649	1.12828	0.907322	0.857141	0.661585	0.631506	0.801584	0.713118	0.743252	0.668939	0.7212	0.684483	0.616616	0.0008	0.160365	0.0982401	0.202909	0.339524	0.11442	0.467842	0.00748178	0.728702	0.275915	0.500407
488143	2440710000	-89589.9	-87042.2	-2547.69	24.913	18266.3	0.162922	0.141143	0.127325	0.125799	0.0750781	0.0902198	0.0666095	0.0470329	0.0444806	0.0397432	0.0272341	0.0212616	0.00892038	0.00407019	0.00581777	0.00429047	0.00377678	0.0027827	0.00149387	1.67701	0.960308	0.977927	0.748489	0.408345	0.638965	0.610971	0.784589	0.515796	0.690156	0.701481	0.461479	0.284857	0.0008	0.182736	0.0516588	0.307751	0.202836	0.345661	0.078377	0.261384	0.437015	0.172764	0.187891
43815	219070000	-89564.6	-87030.1	-2534.47	24.9867	17588.3	0.162051	0.145806	0.128141	0.123112	0.0761957	0.0915654	0.0659285	0.0478634	0.0420436	0.0418356	0.0258937	0.0208098	0.00835196	0.00409855	0.00435122	0.00401853	0.00492237	0.00201029	0.00100158	2.3313	1.36622	0.774923	0.889962	0.717892	0.763828	0.677209	0.659724	0.720536	0.98168	0.889347	0.834063	0.084504	0.0008	0.0414151	0.349073	0.224333	0.0707286	0.367052	0.320626	0.44987	0.20847	0.413793	0.252569
108611	543050000	-89492.8	-86951.1	-2541.71	24.5065	17518	0.166627	0.140414	0.129408	0.126411	0.0735928	0.0912003	0.0643241	0.0474282	0.0450707	0.0394425	0.02653	0.0223988	0.00707725	0.00393321	0.00465235	0.00398536	0.00332823	0.00270037	0.00147562	1.50278	1.27217	0.908876	0.948225	0.999479	0.955369	0.911948	0.652423	1.06335	0.946889	0.948693	0.805872	0.941327	0.0008	0.0362241	0.522502	0.0513387	0.376669	0.228188	1.03051	0.290502	0.61754	0.444795	0.548071
288461	1442300000	-89480.2	-86939.9	-2540.32	24.4185	17680.5	0.163474	0.143294	0.1295	0.123682	0.0725642	0.0896082	0.0661543	0.0502414	0.044676	0.040297	0.024641	0.0201309	0.00911632	0.00412022	0.00448071	0.00497189	0.00472532	0.00287598	0.00144727	1.89548	2.6543	2.51922	1.71446	2.20864	1.89021	3.05087	1.7618	2.06604	3.39028	1.81087	1.85285	1.35856	0.0008	0.025677	1.40421	1.97565	1.28775	1.22378	1.89721	2.17422	1.88412	2.05152	2.03571
127452	637255000	-89538.1	-86984.4	-2553.72	24.5114	17673.1	0.161889	0.142728	0.129753	0.122935	0.0758617	0.0915186	0.0671658	0.0467097	0.0440658	0.0401677	0.0262726	0.0204906	0.0093413	0.0033412	0.00463713	0.00403006	0.0046625	0.00283509	0.00159631	1.41108	1.17569	1.23667	0.954627	0.492278	0.660502	0.492677	1.02579	0.712443	0.414657	0.963829	0.660936	0.524193	0.0008	0.0353769	0.34841	0.529417	0.38257	0.259916	0.0225955	0.450999	0.332399	0.671725	0.373963
188326	941625000	-89425.6	-86878.6	-2546.96	24.9379	18220.9	0.164267	0.143928	0.128428	0.122105	0.0742083	0.0910977	0.0665054	0.0470616	0.0447879	0.04063	0.0267382	0.0214554	0.00878879	0.00341317	0.00523977	0.00406785	0.00369575	0.00254175	0.00104064	2.56458	1.30892	1.07327	1.0084	1.12165	0.825121	0.773801	0.873318	0.862714	0.542	0.865019	0.497688	1.04627	0.0008	0.267023	0.408715	0.301949	0.492756	0.536663	0.667481	0.565068	0.389132	0.121402	1.1451
107094	535465000	-89492.7	-86971.7	-2521.01	24.4517	17390	0.165486	0.138746	0.125194	0.128992	0.0760937	0.0917937	0.0676217	0.0452818	0.0426064	0.0415541	0.0277699	0.019369	0.00768176	0.0039832	0.00523873	0.00381434	0.00420676	0.00324638	0.00132046	1.797	1.24288	0.686643	1.03794	1.01974	0.684465	0.695933	0.634217	0.523533	0.532336	1.00756	1.14886	0.77891	0.0008	0.146562	0.000869881	0.210986	0.068087	0.590133	0.545072	0.371183	0.347913	0.0707265	0.328598
28743	143710000	-89531.3	-87030.3	-2501	24.859	17617.6	0.16377	0.137838	0.131339	0.124295	0.075481	0.0908792	0.0673973	0.0471798	0.0428803	0.0437348	0.0256219	0.0205283	0.00785734	0.00403691	0.00464147	0.00389202	0.00453446	0.00266162	0.00143136	1.09741	1.39634	0.873896	0.772175	0.864168	0.872398	0.987583	0.956501	0.936495	0.824169	0.289329	0.991885	0.555298	0.0008	0.147874	0.242361	0.23318	0.0745611	0.212944	0.609563	0.803683	0.482766	0.633068	0.0994079
408248	2041235000	-89443.1	-86943.5	-2499.61	24.8732	17609.2	0.163818	0.145344	0.12775	0.123823	0.0763297	0.0928207	0.0668712	0.0472579	0.0423137	0.0405579	0.0248418	0.0201872	0.00825727	0.00362031	0.00441416	0.00395956	0.00366208	0.00305713	0.00111458	1.65421	1.02665	0.921989	0.804227	0.503738	0.718367	0.754691	0.109938	0.926802	0.246008	0.448631	1.05561	0.561577	0.0008	0.157965	0.061917	0.105241	0.313724	0.154535	0.315306	0.138829	0.34302	0.150566	0.15085
40101	200500000	-89483.6	-86999.5	-2484.06	24.4927	17216.4	0.15737	0.143704	0.128204	0.126059	0.0753714	0.0917114	0.0671915	0.0473371	0.0429157	0.041251	0.0280504	0.0203646	0.00955274	0.00410735	0.00472098	0.00398023	0.00395407	0.00296329	0.00119177	1.38297	1.15219	1.37948	1.31878	1.18721	1.14078	1.30235	1.26505	1.21389	0.371647	1.62743	1.53564	1.39602	0.0008	0.0747856	0.0389811	0.285438	0.737943	0.131928	1.51363	0.286927	1.30551	0.39805	0.416528
189287	946430000	-89482.6	-86961.2	-2521.4	24.8945	17591.1	0.1616	0.141456	0.130058	0.127728	0.0738652	0.093374	0.0672774	0.0440687	0.0429665	0.0433206	0.02516	0.0194345	0.00788932	0.00365673	0.00485642	0.004326	0.00478678	0.00304175	0.00113436	1.64157	1.21882	1.57936	1.64656	1.45428	1.57859	1.27034	1.70274	1.29422	1.36677	1.39105	1.33278	0.971054	0.0008	0.0603819	0.198349	0.453057	1.23066	0.741895	1.13707	1.52309	0.764989	0.935102	0.756678
283629	1418140000	-89482.2	-86957.1	-2525.09	23.7703	16995.2	0.161307	0.145055	0.122786	0.126256	0.0736014	0.09118	0.0672876	0.0467205	0.0447436	0.0433586	0.0243001	0.0219306	0.00921289	0.00410114	0.00508012	0.00440294	0.00445515	0.00259901	0.00162178	2.86137	1.168	0.860989	0.890638	0.888776	0.686397	0.671175	0.565323	0.902191	0.433183	1.02426	0.723201	0.454169	0.0008	0.27841	0.0522588	0.0630521	0.376956	0.19542	0.551473	0.203855	0.319872	0.235617	0.100554
454758	2273785000	-89538	-86963.9	-2574.12	24.8481	17063.1	0.165126	0.145514	0.124703	0.124868	0.0751687	0.0885091	0.0672822	0.0470925	0.0421107	0.0412895	0.027259	0.0199129	0.00796036	0.00438705	0.00543756	0.00457534	0.00415618	0.00303411	0.00161404	2.23862	1.78197	1.55255	1.38394	1.00355	1.11678	1.06118	1.4263	0.956206	1.11719	1.15933	0.845124	1.64719	0.0008	0.24115	1.02078	0.761656	0.777261	0.544572	0.815243	0.89928	0.56653	0.749598	0.871583
351955	1759770000	-89516.7	-86996.5	-2520.23	24.8969	18184.4	0.162951	0.142681	0.129741	0.125713	0.0745966	0.0912523	0.0671458	0.0481777	0.0426304	0.0389985	0.0255686	0.0215567	0.00857728	0.0030804	0.00479104	0.00373423	0.0045549	0.00291589	0.00133394	2.08234	1.63487	1.55777	1.21317	0.721789	1.01626	0.500477	1.36402	1.24692	0.996224	0.584307	1.17601	1.10015	0.0008	0.0402379	0.676055	0.77353	0.641348	0.521339	0.511195	0.402595	0.776024	0.956933	0.351543
87140	435695000	-89527.1	-87010.6	-2516.51	24.9019	17955.7	0.160518	0.140639	0.126018	0.126188	0.075749	0.0924277	0.0688751	0.0463631	0.0432367	0.0436672	0.0248665	0.022455	0.00822167	0.00329092	0.00503255	0.00365375	0.00491876	0.00270366	0.00117553	1.76379	1.1177	1.05746	0.95436	0.782453	0.66352	0.954479	0.52676	0.62186	0.801628	0.988727	0.321867	1.1831	0.0008	0.0575235	0.0118012	0.267374	0.27175	0.467926	0.502318	0.425961	0.237662	0.422498	0.263859
462106	2310525000	-89477.5	-86994.7	-2482.82	24.351	17272.3	0.16301	0.141946	0.125632	0.126106	0.0720095	0.092819	0.0682658	0.0485199	0.0449079	0.041077	0.0244327	0.0216099	0.00889605	0.00349165	0.00497717	0.00340021	0.00410282	0.00305784	0.00173842	1.15112	1.47622	1.09264	1.04666	0.926756	0.628784	1.04538	0.579099	0.817761	0.73637	0.84381	0.544481	0.908333	0.0008	0.0176222	0.33689	0.273502	0.361255	0.43711	0.422379	0.296012	0.539133	0.350987	0.497308
341170	1705845000	-89530.8	-87010.8	-2520.04	24.7411	18001.3	0.16309	0.142645	0.126968	0.125882	0.0726986	0.0879442	0.0691171	0.0498493	0.0421406	0.0405169	0.0274589	0.0215708	0.00782214	0.00452971	0.00487491	0.00368707	0.00481713	0.00285337	0.00153399	2.1803	1.10593	0.881778	1.04207	0.715542	0.996589	0.847034	1.22017	0.985034	0.609538	0.867414	0.942438	0.75234	0.0008	0.249701	0.0792592	0.158103	0.226755	0.588603	0.256113	0.751735	0.491749	0.856107	0.790863
375906	1879525000	-89527.8	-86991.2	-2536.59	24.9552	17813.5	0.167168	0.141901	0.126988	0.127952	0.0739724	0.0897027	0.0651903	0.0454226	0.0421326	0.0427664	0.0232382	0.0224531	0.00870335	0.00397492	0.00510723	0.00434708	0.00421384	0.0027462	0.00202001	1.60257	1.01867	0.99924	1.2139	0.937848	0.470147	0.865231	0.705758	0.776637	0.661465	0.753903	0.904399	0.339372	0.0008	0.0799491	0.122948	0.273578	0.525594	0.586854	0.234185	0.481873	0.444542	0.489429	0.210126
378637	1893180000	-89544.3	-87042.9	-2501.36	24.7293	18073.1	0.164762	0.145596	0.125802	0.126653	0.0729969	0.0919275	0.0666137	0.0445153	0.0437762	0.0421209	0.0240488	0.020892	0.00779631	0.00498782	0.00504167	0.00371371	0.00355951	0.00313321	0.00206258	1.89105	1.12171	1.00497	0.952807	0.53441	0.669771	0.639534	1.34283	0.728551	0.061045	0.954816	0.81636	0.00344489	0.0008	0.0627998	0.179084	0.407489	0.0628895	0.521929	0.311471	0.357843	0.394798	0.472175	0.243702
330286	1651425000	-89507.9	-86976.9	-2531.01	24.3535	17310.1	0.165933	0.139475	0.123741	0.126326	0.0743019	0.0928774	0.066253	0.0492129	0.0449773	0.0420217	0.0244635	0.0211529	0.00880951	0.0035775	0.00472935	0.00428029	0.00360889	0.00279695	0.00146253	1.27742	1.27255	1.07495	1.01165	0.857916	0.825029	1.22701	1.4206	0.809679	0.923637	0.75145	0.838189	1.18902	0.0008	0.0345955	0.164323	0.141961	0.544447	0.32156	0.449769	0.669324	1.16148	0.571363	0.64132
45825	229120000	-89503.3	-86926.4	-2576.92	24.9568	18135.3	0.158851	0.146921	0.127	0.128896	0.0751514	0.089108	0.0646285	0.0476613	0.0425664	0.0411433	0.0262891	0.0218402	0.00814928	0.00409457	0.00524629	0.00381844	0.00451812	0.00260364	0.00151416	1.79207	1.02038	0.724946	0.583445	0.548753	0.59683	0.406035	0.869163	0.487043	0.860766	0.636556	0.925213	0.357944	0.0008	0.0186617	0.294788	0.0362085	0.168426	0.0755456	0.421263	0.161698	0.0422663	0.387474	0.365054
170081	850400000	-89493.3	-86966.5	-2526.81	24.9316	18240.1	0.162749	0.146598	0.127418	0.127129	0.0737349	0.0891188	0.0673566	0.0453864	0.0439198	0.0422005	0.0243609	0.0210854	0.00884412	0.00355822	0.0048033	0.00333392	0.00402382	0.00310152	0.00127831	2.74804	1.65844	1.22378	1.58227	1.12932	0.977637	1.14892	1.22796	1.21426	0.787379	0.979258	1.05725	1.0926	0.0008	0.0191178	0.653451	0.568726	0.935125	0.910724	0.604786	0.880781	0.462362	0.761274	0.500277
321851	1609250000	-89528.6	-86964.8	-2563.83	24.943	18322.3	0.166041	0.140294	0.130941	0.125113	0.0738374	0.0920752	0.0651844	0.0464917	0.0433464	0.0422636	0.0247901	0.0193891	0.00870979	0.00420398	0.00444158	0.00403825	0.00436814	0.00296894	0.00150303	1.865	1.8025	1.81222	1.50221	1.55	1.04623	1.34091	1.74966	0.946688	1.09574	1.33474	1.35339	1.15918	0.0008	0.384209	0.602309	1.07846	1.19219	1.2258	0.534135	1.4222	1.08991	0.840696	0.772432
445911	2229550000	-89469.9	-86953.2	-2516.74	24.9787	18028.8	0.159055	0.142244	0.130391	0.12593	0.0758101	0.0885904	0.0695519	0.0476686	0.0427339	0.0406454	0.0249583	0.0212214	0.00896928	0.00387427	0.00480043	0.00396594	0.00492395	0.00295572	0.0017092	1.63087	1.30068	0.813947	0.789366	0.5529	0.469147	0.666587	0.616773	0.552363	0.300605	0.844983	1.04381	0.748029	0.0008	0.0621125	0.135053	0.239934	0.127735	0.205457	0.288986	0.21565	0.257794	0.300652	0.0973621
4575	22870000	-89539.6	-87047.3	-2492.3	24.5401	18053.7	0.165133	0.142307	0.126728	0.125034	0.0720597	0.090209	0.0683301	0.0464748	0.0453655	0.0400765	0.0246159	0.022981	0.00902806	0.00346166	0.00501051	0.00426947	0.00426143	0.00303002	0.0016245	1.84354	1.37331	1.57869	1.04367	1.40047	1.10013	1.24672	1.25136	0.89464	0.980007	1.25452	1.25301	1.13082	0.0008	0.516602	0.180506	0.816548	0.534364	0.883263	0.759779	0.916005	0.853455	1.03297	0.225163
294006	1470025000	-89535.8	-86984.9	-2550.9	24.766	17927.7	0.161732	0.142793	0.128263	0.124158	0.0751668	0.0922593	0.0680704	0.0474341	0.04265	0.0412288	0.0250869	0.0208921	0.00804343	0.00375044	0.00453709	0.00454178	0.00485194	0.00295855	0.00158265	1.66395	1.28015	1.01288	0.890811	0.501319	0.467279	0.602288	0.581432	0.284264	0.920423	0.636252	0.654621	0.873629	0.0008	0.587789	0.0974139	0.441161	0.340246	0.318955	0.130913	0.122364	0.346904	0.202818	0.25016
51766	258825000	-89576.7	-87024.7	-2552	24.5656	18146.5	0.164048	0.141511	0.12822	0.123041	0.0743015	0.0908804	0.06725	0.0475281	0.042647	0.04438	0.0250017	0.0213506	0.0086954	0.00390155	0.00480435	0.00402078	0.0040127	0.00287139	0.00153269	3.30659	1.10986	0.792302	1.2061	1.11906	1.02447	1.2116	0.965668	1.10416	0.964931	0.436814	0.861577	0.761095	0.0008	0.153523	0.320957	0.0186658	0.406601	0.856618	0.703098	0.514981	1.03993	0.20377	0.500343
383213	1916060000	-89511	-86972.4	-2538.55	24.9759	16876.4	0.163543	0.141866	0.127963	0.126584	0.0729122	0.0917215	0.0682506	0.0459091	0.0416419	0.0428297	0.0250032	0.0211121	0.00845023	0.0036467	0.00560197	0.00426615	0.00447753	0.00281895	0.00140241	1.01128	1.68398	1.19279	1.25932	0.634618	0.88626	1.04698	0.816704	1.19027	0.776166	0.759025	1.26809	1.23718	0.0008	0.183001	0.697848	0.46136	0.62095	0.209503	0.571652	0.447361	0.366619	0.870374	0.296394
195764	978815000	-89502.9	-86976	-2526.91	24.6536	17694	0.160526	0.146102	0.128376	0.124734	0.0740678	0.0901913	0.0676348	0.0458286	0.0425938	0.0403355	0.0282627	0.0199808	0.00918588	0.0044146	0.00505257	0.00407046	0.00397211	0.00305898	0.00161239	2.33142	1.15981	0.943952	0.78445	0.620443	0.430639	0.582763	0.723652	0.447051	0.565634	0.868933	0.829714	0.469417	0.0008	0.586433	0.175138	0.257974	0.260711	0.136883	0.153458	0.23168	0.392829	0.204099	0.347337
480690	2403445000	-89533.5	-87011.8	-2521.71	24.7251	17449.6	0.164765	0.144782	0.125947	0.126286	0.0744517	0.0915324	0.069191	0.0445486	0.0417285	0.0420073	0.0253396	0.0220855	0.00782735	0.00354959	0.00453845	0.00375921	0.00427883	0.00186196	0.00151993	1.70498	1.58272	0.989867	1.13036	0.734185	1.15056	1.26216	0.8038	0.774771	0.731542	0.88046	1.14408	0.847501	0.0008	0.0800021	0.400749	0.338097	0.540525	0.17409	0.55457	1.12446	0.517917	0.512571	0.167824
414526	2072625000	-89482.9	-86918	-2564.9	24.6786	17631.5	0.165716	0.142799	0.127367	0.123606	0.0753217	0.0874263	0.0675712	0.0483373	0.043344	0.0408799	0.0269497	0.0220796	0.00866382	0.00331593	0.00519712	0.0032445	0.00391568	0.00329173	0.000973602	1.63473	1.28069	0.81693	0.830537	0.878703	0.750765	0.855903	0.41644	0.558002	0.716151	0.758683	0.720149	0.82917	0.0008	0.0961597	0.0351262	0.213388	0.347531	0.261879	0.319019	0.927915	0.146551	0.205119	0.115481
281285	1406420000	-89584.3	-87013.1	-2571.26	24.7906	17993.5	0.159692	0.146269	0.127954	0.12468	0.0743195	0.0922357	0.0692706	0.0481174	0.0420828	0.0399956	0.0264062	0.0198799	0.00879429	0.00357151	0.00472502	0.00370952	0.00465301	0.00248976	0.00115472	2.27938	2.23145	1.76239	1.89523	1.50576	1.65191	1.55015	1.6205	1.54045	1.49273	1.46973	1.25129	1.37198	0.0008	0.0473171	1.03644	1.26806	1.03767	1.16331	1.4792	1.38765	0.857269	0.997045	1.44801
401703	2008510000	-89575	-87005.7	-2569.32	24.9148	18010.9	0.16572	0.137787	0.127463	0.124549	0.0716266	0.0922424	0.0646166	0.0494235	0.046454	0.0407335	0.0258529	0.0214972	0.00990121	0.00402744	0.0053613	0.00419791	0.00431446	0.00291003	0.00132149	2.612	1.03866	0.850302	0.948712	0.714906	0.932029	0.641092	0.901962	0.724949	0.704025	0.502172	0.688427	0.465354	0.0008	0.50739	0.359915	0.0412272	0.443346	0.395344	0.422314	0.539344	0.463338	0.403404	0.268273
22894	114465000	-89542.7	-87029.5	-2513.2	24.8863	17993.7	0.163923	0.140585	0.123677	0.12741	0.0754175	0.0888806	0.0690827	0.0484048	0.0417065	0.0430079	0.0266507	0.0217457	0.00861424	0.00407325	0.00455167	0.0043854	0.00338789	0.00286745	0.00162864	2.13241	1.54325	1.46603	0.952595	1.04231	0.449523	0.918743	0.783335	1.41008	0.00121491	1.24167	0.919801	0.87245	0.0008	0.0942043	0.234919	0.738433	0.42389	0.748598	0.183803	0.635081	0.515641	0.363118	0.540571
463060	2315295000	-89569.3	-87016.7	-2552.6	24.7169	18038.5	0.160294	0.141849	0.129651	0.127949	0.0727052	0.0927819	0.0679514	0.0470382	0.0430654	0.041077	0.0263595	0.0200575	0.00889605	0.00349165	0.0043778	0.00404785	0.00410282	0.00256644	0.00173842	1.71804	1.01318	0.827355	0.632932	0.503029	0.603163	0.58349	0.651472	0.705129	0.563352	0.577047	0.545595	0.646413	0.0008	0.0375884	0.0135149	0.346797	0.0629186	0.211499	0.166259	0.139782	0.337223	0.23097	0.0119186
313326	1566625000	-89544.8	-86988.9	-2555.9	24.8969	17924.9	0.160827	0.145456	0.129539	0.124918	0.0731217	0.0933039	0.0663593	0.0465831	0.0424339	0.04064	0.0254379	0.0211365	0.00876875	0.00417518	0.0047077	0.00388762	0.00451334	0.00306204	0.00113023	1.40567	1.33997	0.967798	0.852376	1.11241	1.07353	1.19572	1.13232	0.574018	0.49769	0.660284	0.82686	0.985456	0.0008	0.0165254	0.378138	0.472797	0.0953698	0.456	1.10258	0.86778	0.296555	0.752121	0.1953
435621	2178100000	-89498.2	-86980.9	-2517.33	24.7618	16761.2	0.165022	0.13906	0.128532	0.127237	0.0739921	0.0888525	0.0681047	0.0471462	0.0437642	0.0424823	0.02502	0.0216768	0.00891283	0.00323442	0.0047094	0.00383453	0.00417647	0.00280203	0.0014397	1.33152	1.19253	0.935086	0.950763	0.749055	0.591473	0.749317	0.798375	0.523351	0.461639	0.776841	0.788126	0.788059	0.0008	0.923049	0.0801398	0.125333	0.170145	0.29781	0.27977	0.385575	0.275239	0.280077	0.210781
347693	1738460000	-89478.4	-87010.5	-2467.94	24.6641	16275.2	0.169654	0.140068	0.126152	0.122448	0.0747781	0.0912262	0.0686313	0.0471058	0.0437217	0.0404424	0.0257339	0.0203167	0.00917193	0.00376419	0.0044104	0.00426002	0.00372675	0.00311589	0.00127215	0.215011	1.93389	1.18396	1.41785	1.28214	1.03541	1.03425	0.60166	0.410563	1.1889	1.04177	1.41142	0.513513	0.0008	0.0126902	0.698945	0.256286	0.634945	0.50669	0.861286	0.828853	0.163324	0.383584	0.276886
488608	2443035000	-89550	-87018	-2532.03	24.6028	18142	0.162323	0.142144	0.127743	0.127059	0.0773013	0.0885595	0.0666095	0.0463999	0.0429145	0.0395503	0.0271729	0.0212616	0.00921178	0.00407019	0.00562706	0.00429047	0.00377678	0.0027827	0.00120247	2.84814	1.25038	0.894216	0.679809	0.591871	0.664994	0.274297	0.963251	0.895521	0.704484	1.01847	0.691807	0.479326	0.0008	0.105814	0.129774	0.235211	0.216216	0.223128	0.214311	0.318729	0.36599	0.378823	0.441744
313331	1566650000	-89544.2	-86998	-2546.17	24.9018	17931.2	0.160827	0.145456	0.129539	0.124918	0.0720666	0.0933039	0.0663593	0.0465831	0.0424339	0.04064	0.0254379	0.0221916	0.00876875	0.00417518	0.0047077	0.00388762	0.00451334	0.00306204	0.00113023	1.48157	1.27693	0.975679	0.592215	0.966941	0.864783	0.776355	0.927691	0.505365	0.548701	0.813569	0.669292	1.0936	0.0008	0.0791481	0.077535	0.427793	0.0446939	0.0283521	0.882779	0.641716	0.141492	0.484961	0.32733
135244	676215000	-89571.9	-87030.8	-2541.1	24.9667	18554.9	0.162946	0.145304	0.126344	0.122914	0.0739703	0.0913848	0.0683126	0.0454208	0.0444262	0.0431347	0.0262526	0.0203853	0.00795919	0.00335421	0.004354	0.00330272	0.00443265	0.00399253	0.00181055	1.92124	1.18998	1.17726	1.68546	0.56553	1.21671	0.904908	1.87815	1.04802	1.46222	1.22924	1.28905	0.839352	0.0008	0.402443	0.0959229	0.432557	1.1111	0.553222	0.585802	0.500771	1.38791	0.704086	1.36555
493486	2467425000	-89505.8	-86974.9	-2530.83	24.6353	18078.6	0.163461	0.13989	0.126088	0.127488	0.0752786	0.091025	0.0658845	0.0488542	0.044248	0.0407822	0.0261124	0.0214576	0.00832322	0.00411723	0.00497678	0.00443502	0.00420234	0.00196335	0.00141175	1.73062	1.39323	1.46477	0.970324	0.740222	1.16911	0.949916	0.394938	0.652272	0.890493	1.0272	0.0534888	0.976944	0.0008	0.137217	0.370415	0.671825	0.572596	0.385956	0.684937	0.760053	0.317561	0.0757406	0.613467
405375	2026870000	-89521.8	-86980.8	-2540.98	24.9448	18067.7	0.161824	0.141099	0.130327	0.125273	0.0789772	0.0919661	0.0663644	0.0457887	0.0406879	0.0408673	0.0250736	0.0215038	0.00821158	0.00365219	0.00510005	0.00433284	0.0050081	0.0025854	0.00135735	1.10977	1.00606	0.983512	0.773049	0.498131	0.501685	0.439392	0.591746	0.855847	0.498799	0.432671	0.475014	0.523864	0.0008	0.0396983	0.237083	0.165761	0.335062	0.260826	0.155345	0.112185	0.192947	0.232216	0.212581
241771	1208850000	-89477.4	-86967.8	-2509.61	24.867	17635.6	0.162085	0.14485	0.126551	0.12486	0.0752117	0.0926138	0.0694614	0.0474379	0.0421016	0.0404127	0.02484	0.0211521	0.00798491	0.0035179	0.00448287	0.00412382	0.00409103	0.00286612	0.00135629	1.864	1.60208	1.16569	1.26242	1.22515	0.704502	1.14842	1.03431	1.07513	0.997299	1.01562	0.412295	0.933718	0.0008	0.146024	0.508169	0.337171	0.738734	0.396544	0.818713	0.628667	0.747953	0.352452	0.924511
247713	1238560000	-89554.4	-87001	-2553.32	24.8679	18016.3	0.165341	0.142173	0.129665	0.121204	0.0750595	0.0894103	0.0679649	0.0478024	0.0447831	0.0393967	0.027155	0.0210604	0.00844218	0.00398428	0.00465109	0.00435025	0.00381061	0.00245221	0.00129503	2.03623	1.3834	1.27489	0.816121	0.498294	0.62013	0.77257	0.622093	0.770801	0.756305	0.586294	0.488163	1.31368	0.0008	0.384171	0.301529	0.671437	0.332679	0.174799	0.103825	0.647845	0.130094	0.510426	0.380334
452497	2262480000	-89469.7	-86956.4	-2513.3	24.9803	18189.2	0.161694	0.144062	0.127742	0.121374	0.0749164	0.0949141	0.0656227	0.047713	0.0435623	0.0425484	0.0259794	0.0201899	0.00887347	0.00360831	0.00491134	0.00394234	0.00427994	0.00290505	0.00116146	1.39057	1.23834	0.979217	0.83768	0.576742	0.826101	0.381083	0.702393	0.488596	0.913459	0.344866	0.651139	0.705071	0.0008	0.0334196	0.348207	0.335579	0.214952	0.437174	0.363205	0.0991395	0.269899	0.31096	0.416439
137643	688210000	-89573.1	-87027.3	-2545.76	24.8808	17495.7	0.163865	0.1408	0.125794	0.125742	0.0761365	0.0941874	0.0662497	0.0486065	0.0444078	0.040851	0.0230655	0.0210127	0.0080568	0.00380046	0.00472063	0.00404992	0.00388116	0.00329853	0.00147425	1.53822	1.44229	1.25842	1.16424	1.1191	1.01386	0.651624	0.86937	0.547613	0.689389	0.422548	1.18865	1.06942	0.0008	0.0256271	0.596717	0.621229	0.317088	0.731317	0.824155	0.394066	0.235121	0.596041	0.268212
240628	1203135000	-89506.4	-86949.3	-2557.12	24.8028	17789.4	0.163874	0.145895	0.125433	0.127074	0.0741976	0.0903399	0.0668759	0.0468282	0.0447024	0.0402535	0.024883	0.0199151	0.00805007	0.00422305	0.00520252	0.00388054	0.00406489	0.00279336	0.00151374	1.89849	1.4549	1.21625	0.91738	0.606487	1.0978	0.865435	1.24971	0.816321	1.06635	0.938262	0.583749	0.997018	0.0008	0.18295	0.478201	0.696255	0.363069	0.333513	0.333108	0.685127	0.766559	0.733011	0.865372
23728	118635000	-89585.7	-87025.8	-2559.93	24.9522	17817.8	0.165286	0.14459	0.129741	0.125668	0.0703249	0.0902971	0.0659299	0.0477373	0.0420475	0.0420455	0.0261047	0.0206904	0.00892039	0.00407325	0.00395696	0.00387696	0.00421347	0.00286745	0.00162864	2.46018	1.72424	1.59977	1.88352	1.30931	1.14111	1.02664	0.890188	1.16963	2.3634	0.828103	0.946102	1.26796	0.0008	0.0344724	0.522429	0.944168	1.15088	1.2091	0.87953	0.343319	0.766802	0.95668	1.16652
179792	898955000	-89521.1	-87064.4	-2456.73	24.0488	17247.7	0.16059	0.141876	0.12645	0.124329	0.0758301	0.0900836	0.068386	0.0499295	0.0432376	0.0411089	0.0262887	0.0221444	0.008859	0.0033945	0.00386911	0.00457192	0.00417492	0.00305676	0.00181987	0.917162	1.78651	1.46392	1.15604	1.15348	0.665899	1.12726	1.20163	0.614728	0.849891	1.35373	1.11586	0.180067	0.0008	0.130614	0.0424798	0.693385	0.538854	0.428753	0.455982	0.832431	0.164322	1.02478	0.610174
406696	2033475000	-89500.6	-86951.8	-2548.84	24.7482	17754	0.163623	0.137114	0.12473	0.127464	0.0782268	0.0938131	0.0660577	0.0483357	0.0447518	0.0400486	0.0268099	0.0202107	0.00878326	0.00365219	0.0045292	0.00433284	0.004224	0.00217785	0.00111458	1.82075	1.08021	0.746274	0.908411	0.888578	0.540797	1.1025	0.762989	1.08796	0.381824	0.592247	0.457236	1.08057	0.0008	0.0508539	0.0895809	0.23053	0.0968766	0.526717	0.365476	0.429763	0.740044	0.240677	0.581742
136520	682595000	-89540.1	-86979.2	-2560.86	24.1256	17586.8	0.160895	0.147259	0.124976	0.122962	0.0756457	0.089071	0.0690401	0.0466483	0.0462629	0.0400583	0.0260104	0.0205235	0.00857956	0.00329956	0.00493466	0.00475485	0.00417357	0.00276114	0.00214493	2.80808	2.33371	1.49291	1.76182	1.76766	1.69155	1.54419	1.71801	2.23134	1.19765	1.24907	1.56617	0.961589	0.0008	0.038259	1.04804	0.967214	1.0641	1.21875	1.2742	1.50114	1.38238	1.28068	1.30827
208223	1041110000	-89585.4	-87001.2	-2584.13	24.8576	18043.3	0.165197	0.14278	0.128984	0.126218	0.0770566	0.0898195	0.067053	0.0478116	0.0428496	0.0382766	0.0247263	0.0209207	0.0086075	0.00366377	0.0039715	0.00388431	0.00389968	0.00286709	0.00141445	1.73141	1.61584	1.22762	1.47727	1.29774	1.14823	1.04823	0.869429	1.39239	0.96381	1.15659	0.702606	1.05962	0.0008	0.307979	0.51435	0.771673	0.644106	0.925887	1.03448	0.487231	0.453352	1.33989	0.351938
487530	2437645000	-89493.3	-86988.4	-2504.93	24.9587	17976.1	0.162317	0.14151	0.127831	0.126666	0.0738131	0.0910089	0.0674895	0.0485277	0.0441746	0.0412284	0.0259128	0.0201405	0.00892038	0.00407019	0.00463156	0.00429047	0.00305761	0.00291512	0.00149387	1.55218	1.08004	1.04318	0.813361	0.499637	0.713901	0.707844	0.185064	1.02754	0.990314	0.759361	0.262877	0.897304	0.0008	0.0897536	0.0558743	0.538038	0.223904	0.184663	0.204354	0.327564	0.16266	0.241057	0.277897
391812	1959055000	-89419.4	-86916.4	-2502.96	24.8679	17010.2	0.160473	0.141559	0.129674	0.125042	0.0747682	0.0910827	0.0670589	0.0472433	0.0441351	0.040064	0.0257125	0.021849	0.00876343	0.00373192	0.00515281	0.00437945	0.00528987	0.00280876	0.00121261	1.0124	1.26514	0.840157	0.96387	0.736476	0.810706	0.706452	1.05709	0.738234	0.535878	0.639444	1.02688	0.974249	0.0008	0.234555	0.400051	0.0994318	0.185305	0.272614	0.348522	0.539494	0.268343	0.600641	0.504304
207720	1038595000	-89515.7	-87026.7	-2488.95	24.8952	17815.6	0.160909	0.141465	0.129197	0.125097	0.0737366	0.0907453	0.0683429	0.0493724	0.0437553	0.0384764	0.027191	0.0224961	0.00867124	0.00366377	0.00496008	0.00388431	0.00389968	0.0027223	0.00141445	1.45626	1.21295	0.887765	1.80256	1.6535	1.76308	0.353646	1.53982	0.124504	0.990608	1.38603	1.12385	1.30695	0.0008	0.0588065	0.345821	0.00168719	0.833918	1.25033	1.76742	0.401035	0.12948	1.1045	0.205183
465562	2327805000	-89609.4	-87067.2	-2542.18	24.6896	18424.3	0.162783	0.14216	0.130115	0.12364	0.0722208	0.0910346	0.0679054	0.0484728	0.0429701	0.0403815	0.0273375	0.0214757	0.00867381	0.00402981	0.00453626	0.00464231	0.00377999	0.00275479	0.00108552	2.43362	1.86945	1.24685	0.932333	1.16091	1.25076	0.70754	1.51676	1.27778	1.23137	1.11339	0.756855	0.989403	0.0008	0.0440324	0.699033	0.892756	0.309902	0.901891	1.01304	0.212975	0.912869	0.99095	0.937588
439572	2197855000	-89555.9	-87028.4	-2527.56	24.8344	18267.5	0.164684	0.142928	0.128489	0.124564	0.0749814	0.0907324	0.0687232	0.045573	0.0444515	0.0405751	0.0247218	0.0208653	0.0078898	0.00379892	0.00465539	0.00346528	0.00486917	0.00266555	0.001367	1.72127	1.10547	0.668669	0.730624	0.487054	0.369693	0.659228	0.604217	0.252141	0.284537	0.753209	0.346711	0.582905	0.0008	0.140038	0.139693	0.232493	0.0468567	0.135862	0.22416	0.0130787	0.100774	0.0933273	0.22312
149418	747085000	-89492.1	-86953	-2539.12	24.9741	17633.9	0.163979	0.138603	0.128425	0.122617	0.0767206	0.0896814	0.0684562	0.0490083	0.0441784	0.0408465	0.0265448	0.0219761	0.00798422	0.00343476	0.00496568	0.00392412	0.00396498	0.00254368	0.00214634	1.44466	1.41473	0.790775	0.509859	0.605167	0.421799	0.831606	0.490247	0.306325	0.609082	0.503477	0.570902	0.89744	0.0008	0.142499	0.213069	0.224365	0.0081739	0.145965	0.204044	0.208098	0.391067	0.202117	0.105052
32580	162895000	-89505.3	-86999.9	-2505.39	24.7605	17293.9	0.160506	0.141204	0.130247	0.125015	0.0757287	0.0932695	0.0665012	0.0473441	0.043632	0.0422532	0.0248805	0.0218569	0.00891226	0.0038873	0.00398413	0.00353543	0.00384286	0.00216379	0.0012363	1.09196	1.19398	1.05914	0.867924	0.802992	0.752254	0.714136	0.530752	0.731804	1.10833	0.73628	0.910065	0.788937	0.0008	0.425109	0.193551	0.175194	0.14529	0.432773	0.387597	0.126357	0.446128	0.257588	0.542137
205999	1029990000	-89421.6	-86900.6	-2520.99	24.6131	17974.3	0.164295	0.145171	0.124092	0.123561	0.0752432	0.0903467	0.0687156	0.0465793	0.0417848	0.0414934	0.026305	0.021883	0.00885171	0.00400577	0.00503457	0.00354641	0.00457823	0.00300464	0.00150755	1.58027	1.03012	0.817155	0.742052	0.810251	0.953844	0.861519	0.795014	1.22353	0.717823	0.629286	0.498542	0.553305	0.0008	0.0513628	0.0700327	0.139952	0.110344	0.183684	0.590161	0.626137	0.524867	0.78966	0.585627
302982	1514905000	-89461.5	-86921.9	-2539.53	24.9538	17896	0.162088	0.143532	0.131136	0.124234	0.0737198	0.0894056	0.0653833	0.0471437	0.0441129	0.0421991	0.02489	0.0211547	0.00914658	0.00408231	0.00525403	0.00449497	0.0040267	0.00276371	0.00123319	2.20677	1.4124	1.11175	1.08874	0.876356	1.1385	1.17235	1.27172	1.45715	0.98742	1.21113	1.27247	1.09936	0.0008	0.172964	0.693461	0.34222	0.517548	0.274447	1.05717	0.51966	0.527168	1.43382	1.0046
490780	2453895000	-89440.5	-86943.5	-2497.03	24.4871	18493	0.164458	0.140956	0.127009	0.124894	0.0735124	0.0900894	0.0686224	0.0478505	0.0434597	0.0408255	0.0269969	0.0220555	0.00785421	0.00383844	0.00534016	0.00419201	0.00382023	0.00281904	0.00140694	2.51648	1.36399	0.977873	1.07847	0.392864	0.632881	1.02216	0.731003	1.05734	0.890323	0.87457	0.981945	0.978628	0.0008	0.10804	0.468566	0.611725	0.424029	0.279891	0.218022	0.473627	0.352996	0.900513	0.531654
287624	1438115000	-89529.3	-86961.7	-2567.61	24.9773	18178.9	0.164836	0.143583	0.131679	0.124865	0.069576	0.0940656	0.0651328	0.0476923	0.0412061	0.0401813	0.0247159	0.022079	0.00848574	0.00389557	0.00490663	0.00407971	0.00429134	0.00304722	0.00168161	2.10254	1.22858	1.23053	1.17005	0.933132	0.572882	0.941663	0.604456	1.09804	0.769096	0.632332	0.228639	0.533208	0.0008	0.199032	0.174431	0.576717	0.623219	0.58659	0.351581	0.572544	0.597656	0.364852	0.354862
382874	1914365000	-89566.2	-87031.4	-2534.8	24.8447	17356.7	0.162345	0.141229	0.129162	0.126118	0.0737183	0.0898403	0.0682506	0.0475601	0.0416831	0.0426401	0.0253398	0.0211121	0.00898464	0.00428338	0.00475475	0.0038134	0.00447753	0.00281895	0.00186805	1.18086	1.47185	1.04714	1.17888	1.30731	0.955894	1.18406	1.15199	1.13975	1.03249	0.92568	1.21199	0.958576	0.0008	0.0382259	0.221362	0.263558	0.350187	0.803878	0.782863	0.820692	0.592417	0.797126	0.783465
229419	1147090000	-89568.5	-86962.5	-2605.94	24.7377	17725.1	0.164849	0.14199	0.128004	0.123554	0.0756428	0.0928885	0.0678508	0.0457255	0.042139	0.0394019	0.0264848	0.0200824	0.00824906	0.00484258	0.00471252	0.00449146	0.00478466	0.00323305	0.00107429	2.29115	1.62763	1.75284	1.80421	1.62525	1.44696	1.90011	1.15633	1.11477	1.78263	1.14807	0.982364	1.71032	0.0008	0.05687	0.584844	1.09118	0.927817	1.41191	0.853176	1.96597	0.812438	0.830549	0.965771
343887	1719430000	-89564.2	-87062.1	-2502.15	24.4038	17109.4	0.164672	0.142386	0.128128	0.123959	0.0750258	0.0886189	0.0674047	0.0476665	0.043489	0.0395868	0.0255104	0.0228898	0.00947923	0.0044532	0.00503175	0.00351734	0.00422436	0.00277517	0.00118118	1.09845	1.62766	1.20999	1.22276	0.861831	0.943581	0.667746	0.801274	0.720212	1.19612	0.584924	0.554239	0.930059	0.0008	0.0923964	0.406329	0.298367	0.673561	0.525421	0.158298	0.724247	0.26313	0.727177	0.302646
402365	2011820000	-89564.7	-87005.2	-2559.44	24.9082	18326.1	0.166595	0.136466	0.129043	0.119164	0.0769126	0.090382	0.0677282	0.0463118	0.0460295	0.0418137	0.0260534	0.0221965	0.00909926	0.00423311	0.0053613	0.00419791	0.004088	0.00291003	0.00141473	2.20587	1.56701	1.53785	1.41921	1.15171	1.24136	1.50955	1.44921	0.959506	1.07745	1.4191	1.51799	1.03018	0.0008	0.088296	0.653831	0.869823	1.00297	0.819011	0.88973	0.983915	1.00768	1.11111	0.778492
106432	532155000	-89531.2	-86999.8	-2531.39	24.971	18081.8	0.164828	0.1369	0.12724	0.12447	0.077192	0.0917189	0.0678084	0.0463377	0.0434582	0.0413969	0.0275249	0.0220113	0.00880559	0.00382697	0.00485187	0.00432201	0.00354196	0.00244599	0.00132046	2.7031	2.61764	2.19642	2.21917	1.86837	1.74012	2.14331	1.39992	2.586	1.79848	2.09287	1.35588	1.55995	0.0008	0.0853525	1.48451	1.6054	1.43014	1.59635	1.6188	1.47933	1.50364	1.73265	1.74326
295651	1478250000	-89460.5	-86934.4	-2526.09	24.8019	18077.4	0.162091	0.143431	0.128976	0.126274	0.0731628	0.0915262	0.0668611	0.0463574	0.0437057	0.0416152	0.0261454	0.0214309	0.00822473	0.00359586	0.00422164	0.00418633	0.0041049	0.00225513	0.00183462	2.41618	1.14805	0.837509	1.12074	0.717154	0.870316	0.989754	0.92706	1.27573	0.945517	1.08539	0.974977	0.770218	0.0008	0.0306895	0.428439	0.0289898	0.456487	0.356374	0.66022	0.567114	0.259792	0.626641	0.701099
367843	1839210000	-89486.3	-86975.4	-2510.9	24.8556	17842.5	0.159841	0.143066	0.132083	0.125468	0.0759257	0.0939577	0.0672372	0.0454777	0.0425647	0.0392294	0.0239379	0.0194797	0.00837887	0.00432267	0.00525513	0.0043285	0.00430653	0.00387475	0.00126601	1.58544	1.59923	1.05927	0.796755	0.58521	0.767306	1.27451	0.839042	0.897713	0.253282	0.560999	1.23375	0.681229	0.0008	0.326742	0.315902	0.500848	0.145535	0.1712	0.354666	0.643226	0.862739	0.162152	0.755802
155631	778150000	-89606.8	-87085.6	-2521.28	24.8259	17636	0.161886	0.145043	0.130172	0.12396	0.074471	0.0895285	0.0683043	0.0450116	0.046619	0.0396367	0.0250221	0.0207398	0.00802113	0.00329506	0.00572238	0.00371217	0.004427	0.00322807	0.00119977	1.4407	1.40593	1.2761	1.28299	1.33133	1.49874	1.37617	1.32405	1.72261	1.88142	1.32482	1.67893	1.40723	0.0008	0.0314849	0.158562	0.461024	0.702214	0.302695	1.59131	1.04167	0.579388	1.60957	1.1269
446670	2233345000	-89479.8	-86962.2	-2517.56	24.4211	17649.3	0.16686	0.141953	0.126243	0.123672	0.0762371	0.0894481	0.0693152	0.045606	0.0429656	0.0406454	0.0258761	0.0213094	0.00880172	0.00413628	0.00490397	0.0035196	0.00421125	0.00295572	0.00134057	1.61247	1.23353	1.11538	1.12247	1.06414	1.03921	1.38114	1.57625	0.762638	0.960338	0.829242	0.878306	0.879119	0.0008	0.117575	0.417984	0.206211	0.506412	0.449449	0.718008	0.986612	0.806363	0.757631	0.612687
437428	2187135000	-89459.7	-86931.2	-2528.51	24.8557	17608	0.162856	0.140738	0.127947	0.123313	0.077698	0.0906143	0.0683027	0.0495756	0.0444105	0.0398606	0.0244022	0.0211607	0.0084738	0.00393894	0.00378226	0.00474964	0.00391975	0.00269464	0.00156262	1.57067	1.42029	1.42068	1.41265	1.08481	1.3021	1.01445	0.667193	1.09407	1.39085	0.668027	1.14375	0.871172	0.0008	0.214012	0.0309529	1.0401	0.542485	0.638523	1.19054	0.557927	0.717744	0.402724	0.492654
165964	829815000	-89397.7	-86867.6	-2530.04	24.8677	17891.6	0.160274	0.142765	0.126769	0.125644	0.0747684	0.0906945	0.0657627	0.0476479	0.045272	0.0408144	0.0254186	0.0219376	0.0088089	0.00514407	0.00540347	0.004227	0.00453164	0.00269722	0.00141949	1.64992	1.13228	0.775648	0.845276	0.527716	0.727257	0.704972	0.627094	0.948388	0.404285	0.816322	0.605987	0.672384	0.0008	0.318887	0.306615	0.1237	0.152634	0.224397	0.163861	0.337069	0.360856	0.525136	0.196056
252167	1260830000	-89582.9	-87024.1	-2558.73	24.8102	17866.1	0.162756	0.140904	0.127091	0.126012	0.0748943	0.0910763	0.0682883	0.0493593	0.041965	0.0414087	0.0259663	0.0203224	0.00836061	0.00437228	0.0051967	0.00388923	0.0042439	0.00254551	0.00134818	2.28762	2.02943	1.33015	1.61771	1.15327	1.26481	1.73038	1.57302	1.84216	1.00738	1.17889	1.19098	1.43581	0.0008	0.125954	0.964911	0.850207	0.895823	0.855926	0.639704	1.64595	1.20135	1.42847	0.372136
67496	337475000	-89457	-86973.2	-2483.74	23.7663	16640.7	0.160349	0.143682	0.128094	0.125992	0.0716612	0.0899509	0.066083	0.0487465	0.0436578	0.0435512	0.0283647	0.0207488	0.00787618	0.00419667	0.00562458	0.00369337	0.00368165	0.00271516	0.00133187	0.798238	1.53943	2.07238	1.5174	1.49929	1.25009	1.22519	1.38834	1.49886	1.82899	1.38717	1.31365	1.06808	0.0008	0.253841	0.35835	0.588845	1.08506	0.852657	0.944001	0.657705	1.43948	0.913977	0.638532
481864	2409315000	-89558.8	-87031.2	-2527.62	24.8938	17893.3	0.165604	0.143281	0.127238	0.124246	0.0745964	0.0886001	0.0670759	0.0476065	0.0426244	0.041789	0.0256126	0.020925	0.00889273	0.00414942	0.00509444	0.00468669	0.00401028	0.00223675	0.00173132	1.95101	1.27833	0.895072	0.845768	0.619605	1.05267	0.843276	0.984905	0.945954	0.656551	0.727376	1.26048	0.803994	0.0008	0.0695974	0.137616	0.336069	0.290042	0.101396	0.454081	0.884971	0.321955	0.398381	0.593053
199481	997400000	-89562	-87034.4	-2527.66	24.5927	17870.2	0.160501	0.143932	0.128538	0.12542	0.074556	0.0905593	0.0670767	0.047784	0.0430033	0.0416485	0.0281868	0.0200994	0.00836437	0.00397829	0.00430824	0.00404149	0.00427796	0.00211108	0.00161272	1.34802	1.65788	0.909144	1.05621	1.38405	1.23509	0.655671	1.02754	0.910003	0.922799	0.985634	0.571689	1.11432	0.0008	0.0760409	0.301323	0.327505	0.229164	0.920438	1.13929	0.0417225	0.581926	0.873128	0.608982
432994	2164965000	-89495	-86973.8	-2521.28	24.7502	18123.4	0.163596	0.143465	0.12881	0.12479	0.0749035	0.0927144	0.0649278	0.0468842	0.0432536	0.0405485	0.0253469	0.0209924	0.00853275	0.00368166	0.00475483	0.00426571	0.00406258	0.00326909	0.00120094	1.50142	1.02926	0.875178	0.704536	0.303603	0.516508	0.64316	0.623624	0.704101	0.127775	1.09008	0.502152	0.289913	0.0008	0.0482387	0.0556164	0.154499	0.235058	0.184157	0.0104886	0.104045	0.284073	0.226104	0.280408
196237	981180000	-89602.7	-87013.9	-2588.77	24.7273	18180.4	0.163832	0.145781	0.129328	0.124734	0.0752425	0.0907373	0.0671308	0.0460563	0.0435423	0.0403355	0.0257305	0.0199041	0.00721587	0.00307127	0.00467585	0.00354557	0.00443651	0.00308865	0.00161239	2.87064	1.41011	1.05865	1.17076	0.93094	0.994526	0.717911	1.05354	0.963229	0.915425	0.973474	1.18705	1.07779	0.0008	0.182923	0.53849	0.531222	0.609626	0.477851	0.743412	0.450142	0.718934	0.63581	0.30337
454239	2271190000	-89507.4	-86988.4	-2518.92	24.5402	17425	0.161846	0.142526	0.127154	0.127595	0.075976	0.0879224	0.0666799	0.0472405	0.0418272	0.0425381	0.0269652	0.0218915	0.00886188	0.00463653	0.00493407	0.00396896	0.00302875	0.00303411	0.00137369	2.06311	1.31888	1.17161	1.2408	0.841164	1.09727	0.876592	0.786761	0.929835	1.1286	0.7672	1.00449	0.988758	0.0008	0.0380831	0.201032	0.197508	0.598804	0.529797	0.654962	0.570163	0.276987	0.590826	0.848993
126022	630105000	-89495.1	-86957.1	-2537.92	24.983	17775.9	0.166639	0.143492	0.127842	0.125533	0.0735606	0.0899708	0.0666187	0.046709	0.0418871	0.0406737	0.0254497	0.0209335	0.00859953	0.00400132	0.00536842	0.00375586	0.00461262	0.00275572	0.00159631	2.23104	1.53441	1.206	1.09947	0.927241	0.952425	0.98838	1.14671	0.610184	1.79083	0.29581	0.887413	0.619337	0.0008	0.365189	0.511476	0.551663	0.517898	0.545179	0.492412	0.693783	0.517411	0.780537	0.536367
5231	26150000	-89585.2	-87048.5	-2536.69	24.7921	17609	0.167951	0.139323	0.125082	0.12426	0.0756972	0.0915504	0.066651	0.0478909	0.0432678	0.0422113	0.0256552	0.0205034	0.00838563	0.00335971	0.00489982	0.00426947	0.00430078	0.00303002	0.00171175	2.12264	2.53615	2.64207	2.38478	1.82977	1.53451	2.00564	1.60094	2.71984	0.832239	1.8779	1.18073	1.77998	0.0008	0.162136	1.0845	1.75072	1.61585	1.63766	1.25917	1.48438	1.54361	1.44393	1.34881
318551	1592750000	-89493.5	-86972.1	-2521.41	24.9822	18131.1	0.161929	0.141746	0.129587	0.125101	0.0740026	0.0901592	0.0673868	0.0481313	0.0429545	0.041312	0.0254284	0.0212504	0.00959787	0.00381967	0.00460691	0.00394527	0.00436824	0.00314764	0.00152612	1.45287	1.02046	0.867942	1.02252	0.56774	0.843692	0.464094	1.03616	0.139923	0.445871	0.539815	0.883974	0.459645	0.0008	0.139163	0.204206	0.262891	0.238154	0.360701	0.567287	0.446168	0.184576	0.151873	0.242031
316826	1584125000	-89555.7	-87007.5	-2548.28	24.9881	18176.3	0.164117	0.142936	0.126124	0.121485	0.0763215	0.0879564	0.068698	0.0476235	0.0442876	0.0417461	0.0259839	0.0229134	0.0093006	0.00398791	0.00509873	0.00380008	0.00336252	0.00282737	0.00142935	2.1454	1.05598	0.855611	0.897137	0.820105	0.510294	0.813523	0.812343	0.378027	0.730564	0.91059	0.48299	0.772954	0.0008	0.185925	0.552373	0.113266	0.15201	0.581682	0.401584	0.136482	0.550901	0.0662778	0.615997
391211	1956050000	-89523.4	-86995.7	-2527.7	24.9366	17525.8	0.163393	0.139303	0.129653	0.126368	0.0763216	0.0903152	0.0644319	0.0473188	0.0441351	0.0398219	0.0257125	0.0221614	0.00876343	0.00397398	0.00515281	0.0043917	0.00476143	0.00280876	0.00121261	2.13181	1.22425	1.21731	1.17878	0.945058	0.679154	1.20789	0.803843	0.971461	1.08793	1.21924	0.61514	0.577636	0.0008	0.0838933	0.0807423	0.380145	0.444934	0.725739	0.442265	0.661174	0.352702	0.747369	0.43965
350821	1754100000	-89566.4	-87008	-2558.42	24.9093	18044.8	0.159683	0.143991	0.128642	0.128754	0.0746583	0.088382	0.066506	0.0486998	0.0434596	0.0428526	0.0266579	0.0204245	0.00763626	0.00358462	0.00420216	0.00405027	0.00356655	0.00291589	0.00133394	2.39767	1.53271	1.23765	1.21384	0.907703	0.888078	1.1812	1.13836	0.766983	0.926824	0.783988	1.3184	0.893573	0.0008	0.0785489	0.854845	0.513636	0.678331	0.510734	0.619109	0.66504	1.00443	0.509557	0.509555
14496	72475000	-89517.1	-87003	-2514.08	24.7057	17756.1	0.161679	0.138544	0.126155	0.125813	0.0770788	0.0930885	0.0679283	0.0467269	0.0430243	0.04251	0.0264511	0.0213991	0.00817033	0.00370252	0.00504481	0.00457477	0.00434621	0.0025442	0.0012203	2.16943	0.995736	0.819912	0.805181	0.519346	0.512357	0.737458	0.929085	0.848423	0.579698	0.448545	1.07787	1.02453	0.0008	0.202247	0.231512	0.00889759	0.191529	0.173106	0.085087	0.561228	0.51004	0.305378	0.45644
202066	1010325000	-89499.7	-86981.7	-2518	24.9781	18328.1	0.165254	0.141873	0.127276	0.130217	0.0712222	0.0889964	0.0662715	0.0466801	0.0436579	0.0415171	0.0245174	0.0223192	0.00861955	0.00434888	0.00395687	0.00518203	0.00413166	0.00272144	0.00123848	2.01959	1.54018	1.01709	1.38892	0.937694	1.44337	0.497121	1.1131	0.973899	0.680122	0.726988	0.834966	0.932509	0.0008	0.02776	0.423202	0.613206	0.527135	0.687685	0.976166	0.416133	0.597785	0.895792	0.552895
181146	905725000	-89537.6	-87005	-2532.55	24.8743	18089.3	0.162965	0.14279	0.128159	0.125677	0.0715255	0.0908342	0.0661979	0.0472556	0.0441524	0.0413251	0.0276588	0.019625	0.00832668	0.00466201	0.0046423	0.00400386	0.00490964	0.0033598	0.00193012	1.80835	1.10316	1.04227	0.912982	0.739717	1.00832	1.07611	0.575507	0.868019	0.667277	0.356254	1.26535	0.537879	0.0008	0.0850104	0.0805189	0.295847	0.43739	0.297784	0.505199	0.461835	0.432872	0.73089	0.304918
39798	198985000	-89490.8	-86973.1	-2517.77	24.8919	18028.8	0.163099	0.140136	0.128566	0.123971	0.0757515	0.0934186	0.0671915	0.0450593	0.0429157	0.0414405	0.0260339	0.022466	0.00961195	0.00410735	0.00472098	0.00398023	0.00395407	0.00238514	0.00119177	1.92244	2.37647	2.06472	2.27871	1.9366	1.19067	2.31741	1.28108	1.71513	2.09087	1.46838	1.47388	1.94139	0.0008	0.460505	1.10959	1.5503	1.21816	1.71393	1.28803	1.23172	1.48338	1.13384	1.63487
225962	1129805000	-89496.1	-86933.5	-2562.56	24.7476	18195.9	0.160313	0.140056	0.128542	0.126346	0.0762456	0.0913052	0.0672176	0.0471189	0.0430134	0.0412761	0.0272651	0.0210909	0.00883509	0.00358605	0.00525867	0.00377822	0.0047825	0.00269826	0.00127072	2.63535	1.6537	1.30476	1.30355	1.63114	0.48769	1.35479	1.32433	0.86725	1.05402	1.41126	0.940157	0.706516	0.0008	0.222285	0.58947	0.782376	0.551839	1.10452	0.900196	0.56591	0.403142	1.8468	0.393651
424377	2121880000	-89566.7	-87001.6	-2565.12	24.9751	18108.8	0.163103	0.144637	0.128188	0.124842	0.0728629	0.0921196	0.0679481	0.0465848	0.0423183	0.0403767	0.0267668	0.0207168	0.00969283	0.00375097	0.00469644	0.00432617	0.0032633	0.00259009	0.00121608	1.96813	1.09043	1.00106	1.00771	0.832163	1.06534	0.979376	1.06243	0.98365	0.874749	1.04593	0.812067	0.854947	0.0008	0.0853943	0.409466	0.40183	0.315825	0.603666	0.433442	0.677595	0.964604	0.371065	0.491606
329676	1648375000	-89478.5	-86924.7	-2553.82	24.9359	17788.9	0.163044	0.144218	0.124385	0.127925	0.0739013	0.088208	0.0691221	0.0467338	0.0447051	0.039642	0.0270932	0.021095	0.00886737	0.0035775	0.0048779	0.00400704	0.00403683	0.00297402	0.00158723	1.85333	1.77292	1.55242	1.36611	1.18773	1.36808	1.5449	1.21284	1.47803	1.6181	1.45839	0.760917	1.25396	0.0008	0.0790745	0.765366	0.807508	0.692367	0.787802	1.02358	1.32088	0.795206	0.942032	1.46333
170284	851415000	-89532.5	-87021.7	-2510.79	24.857	18220.3	0.162749	0.141982	0.128652	0.125968	0.0763934	0.0876821	0.0687745	0.0453864	0.0434962	0.0433932	0.0243609	0.0212262	0.00884412	0.00424871	0.00500267	0.00319311	0.00402382	0.0032741	0.00134973	2.0677	1.78808	1.51611	1.10377	1.53717	0.942267	1.97319	2.08526	1.53217	0.720024	0.773852	0.989197	1.70241	0.0008	0.203336	0.338238	1.22413	0.588636	0.451697	1.18511	1.45113	1.82313	0.981757	0.83213
372963	1864810000	-89517.3	-86978.1	-2539.21	24.9116	18416.2	0.166604	0.142572	0.12803	0.12497	0.0728291	0.0919287	0.0657578	0.0486008	0.043119	0.0419475	0.0269527	0.0184249	0.00758572	0.00359839	0.00428081	0.00398778	0.00456223	0.00252628	0.00172208	2.13522	1.2672	1.12402	1.14743	0.646731	0.600726	1.34288	0.82409	1.39087	0.849089	0.332654	0.71423	0.909135	0.0008	0.117234	0.437745	0.217341	0.974112	0.0753542	0.660548	0.392772	0.958771	0.237454	0.932414
139804	699015000	-89534.2	-86968.7	-2565.58	24.9251	18258.3	0.161068	0.145472	0.128493	0.127151	0.0752699	0.0892612	0.067581	0.0481811	0.0392115	0.0422684	0.0254259	0.0202374	0.00823484	0.00390991	0.00488359	0.0044691	0.00457512	0.00300128	0.0013055	1.75399	0.951083	1.0133	1.05643	0.694101	0.806679	0.9104	0.693999	0.613792	0.687109	0.681262	0.76518	0.582629	0.0008	0.116289	0.213908	0.24493	0.565044	0.310428	0.554916	0.423203	0.338039	0.161231	0.58721
237733	1188660000	-89539.4	-87008.2	-2531.11	24.687	17764.3	0.161534	0.142848	0.130725	0.122546	0.0758393	0.0912435	0.0653767	0.0478427	0.0431309	0.0431627	0.0263882	0.0205821	0.00861974	0.00351807	0.00418591	0.00445555	0.00390163	0.00284479	0.00125482	1.672	1.34901	1.28749	1.14455	1.07244	0.917389	0.977696	0.896619	1.16165	0.545801	0.856675	1.03984	1.02883	0.0008	0.0343675	0.315349	0.500358	0.563386	0.408835	0.906505	0.674462	0.402792	0.348932	0.641524
417762	2088805000	-89482.8	-86943.1	-2539.76	24.8915	17788.6	0.161068	0.14451	0.128347	0.122749	0.0763775	0.0882278	0.0696113	0.0456696	0.0428302	0.0412066	0.028367	0.0203403	0.00934685	0.00382561	0.00441601	0.0044304	0.00422005	0.00294571	0.00151071	1.35559	1.28719	0.937108	1.39397	0.955524	1.28299	1.18278	1.61202	1.04608	0.945275	1.0627	0.877047	1.04179	0.0008	0.0525994	0.163449	0.30207	0.42113	0.774237	0.667658	1.22475	0.751605	1.07472	0.574751
316745	1583720000	-89517.5	-86955.5	-2561.92	24.635	17800.6	0.166919	0.142936	0.126124	0.121485	0.0748979	0.0879564	0.0673201	0.0476235	0.0442876	0.0417461	0.0259839	0.0229134	0.0093006	0.00314892	0.00509873	0.00380008	0.00420152	0.00282737	0.00142935	2.05928	1.6685	1.29144	1.75564	1.28305	0.810925	1.57669	1.74768	1.28409	1.23198	1.63979	1.70961	0.742865	0.0008	0.0919145	0.686135	0.641489	1.02573	1.06805	0.520444	1.07506	1.03169	1.24558	1.14354
213012	1065055000	-89478.9	-86906.2	-2572.66	24.9239	17684.1	0.161968	0.145481	0.128848	0.12286	0.0758648	0.0900816	0.0670675	0.046164	0.0440247	0.0397711	0.0268738	0.0213353	0.00842412	0.00429491	0.00445546	0.00349911	0.00497427	0.00271094	0.00130069	1.22375	1.34056	1.44506	1.09164	1.19023	1.06081	0.846352	1.23818	1.28447	1.44135	1.05379	0.545088	0.886745	0.0008	0.243226	0.0674069	0.804247	0.447921	0.678597	0.775835	0.835382	0.629177	1.02745	0.831504
204996	1024975000	-89504.5	-86944.9	-2559.68	24.8644	18178	0.161891	0.143382	0.127587	0.127856	0.0712419	0.0902435	0.066649	0.0457292	0.0435445	0.0436255	0.0267205	0.0207527	0.00967465	0.00410902	0.00523661	0.00384962	0.00381923	0.00300464	0.00108406	1.89669	0.949431	0.921658	1.17477	1.33532	0.895938	0.790247	0.799172	1.18366	1.11208	0.64544	1.14642	1.10413	0.0008	0.14059	0.135638	0.330294	0.378025	0.995425	0.841927	0.1582	0.683434	0.467703	1.1365
354148	1770735000	-89531.3	-87027.2	-2504.1	24.4008	17657.5	0.163591	0.142548	0.129537	0.124853	0.0729673	0.0931715	0.0667563	0.0460537	0.042644	0.040698	0.0273937	0.0204009	0.00860004	0.00351203	0.00488744	0.00375447	0.00462988	0.00276151	0.0012408	2.26732	1.35484	1.20433	1.13886	0.806132	0.835316	0.574104	0.90717	0.424399	0.891452	1.29742	1.02739	1.34803	0.0008	0.0273963	0.277153	0.35676	0.693056	0.102199	0.902227	0.361241	0.108946	0.429339	0.163223
165295	826470000	-89532.3	-86999.9	-2532.43	24.6385	17911	0.162354	0.143114	0.126993	0.125448	0.0746949	0.089564	0.0655387	0.0479611	0.0435152	0.0410037	0.0254363	0.0228381	0.00878355	0.00402753	0.00526586	0.004227	0.00438295	0.00343225	0.00141949	1.30253	1.32129	1.15698	1.08632	0.84795	0.631423	1.03069	1.03324	1.00251	0.838112	1.15255	0.760002	0.762095	0.0008	0.0853398	0.245235	0.540153	0.555758	0.533711	0.279862	0.477523	0.756847	0.74552	0.642032
293257	1466280000	-89495.6	-86962	-2533.65	24.5349	17580.8	0.161541	0.142379	0.12803	0.1257	0.0751454	0.092514	0.0667077	0.0465441	0.0436233	0.0418157	0.0262656	0.0205449	0.00791411	0.00375046	0.00432393	0.00365341	0.00483963	0.00312516	0.00158265	1.32189	1.00277	1.30894	1.12476	0.877941	0.770835	0.7448	0.655586	0.810145	0.998122	0.986055	0.525386	0.964509	0.0008	0.114192	0.0814412	0.255424	0.685574	0.435929	0.354222	0.796006	0.179305	0.00841473	0.0857684
170735	853670000	-89485.8	-86972.2	-2513.54	24.9017	18673.8	0.162246	0.143149	0.130164	0.12515	0.0743016	0.0893069	0.0696674	0.0478229	0.0426073	0.0386051	0.0252498	0.0226709	0.00884412	0.00347557	0.0041676	0.00392493	0.00402382	0.0032741	0.00134973	1.50062	1.07699	1.45337	1.10627	0.881641	0.431837	0.830095	0.568943	1.01784	0.578584	1.09518	0.384233	0.833783	0.0008	0.0420696	0.113997	0.631748	0.778025	0.460741	0.385919	0.602859	0.173798	0.118972	0.501929
220927	1104630000	-89518.2	-87004.3	-2513.96	24.7271	18082.2	0.165072	0.144421	0.127272	0.125211	0.0738087	0.0865857	0.0672249	0.046622	0.0443982	0.0422891	0.0273875	0.0213135	0.00779399	0.00402076	0.00468548	0.00379844	0.00440489	0.00263559	0.00105519	2.50603	1.66744	1.57516	1.06818	0.970183	1.0049	0.471217	0.797872	1.40235	1.23455	1.16008	0.935999	1.00299	0.0008	0.0903218	0.775236	0.851467	0.435798	0.825226	0.327361	1.04465	0.00814293	0.0483476	1.39704
230587	1152930000	-89499.5	-86937.4	-2562.14	24.7545	17614.2	0.163976	0.140124	0.130988	0.123442	0.0763321	0.0904387	0.0670763	0.0477871	0.0426934	0.0435199	0.0257033	0.0202499	0.0080832	0.00365341	0.00458729	0.00366897	0.0041059	0.00236253	0.00120904	2.46486	1.47344	1.30822	1.18744	0.972446	1.17645	0.862567	0.591531	1.00453	0.789448	0.853268	0.8215	0.938541	0.0008	0.651513	0.418262	0.485364	0.735623	0.585149	0.647326	0.753752	0.265794	0.726649	0.476014
241579	1207890000	-89527.6	-86995.4	-2532.13	24.906	17782.9	0.164932	0.141878	0.130898	0.121884	0.0735777	0.0887716	0.0694614	0.0458852	0.0437146	0.0435118	0.0258887	0.02078	0.00798491	0.00389007	0.00448287	0.00412382	0.00409103	0.00288712	0.00135629	1.56376	0.963048	0.873735	0.827008	0.549512	0.439725	0.580805	0.605809	0.495709	0.726459	0.0366811	0.510524	0.795411	0.0008	0.120865	0.170607	0.0322414	0.195481	0.289705	0.337344	0.0786084	0.131961	0.157485	0.144202
266721	1333600000	-89515.1	-86961.6	-2553.49	24.3239	16996	0.161267	0.143966	0.128524	0.126746	0.0725497	0.0922384	0.0672239	0.0460016	0.0447579	0.040081	0.0259936	0.0212654	0.00866115	0.00408175	0.00488829	0.00397104	0.00419433	0.0023171	0.00127198	2.22758	1.18146	1.3834	1.32011	0.941037	1.07026	1.1871	1.06285	1.2248	0.540184	0.465558	0.850647	1.315	0.0008	0.166273	0.455662	0.330104	0.814333	0.26874	0.772574	0.782879	0.804064	0.747012	0.517096
107474	537365000	-89480.4	-86958.1	-2522.34	24.5211	16983.7	0.160696	0.141074	0.130216	0.125591	0.076045	0.0945269	0.0648367	0.045611	0.0439353	0.0422706	0.0264678	0.0200368	0.00845544	0.00346868	0.00418008	0.00381434	0.00420676	0.00324638	0.00132046	1.37781	1.77258	1.69232	1.74983	1.22329	1.64414	1.27953	1.3364	1.8127	1.48659	0.462473	1.16736	1.1523	0.0008	0.268082	0.463016	0.63052	1.1482	0.740195	1.01479	1.17149	1.1044	1.34394	0.745812
336238	1681185000	-89524.4	-86976.2	-2548.19	24.845	18385.9	0.165945	0.13976	0.126768	0.122553	0.0766501	0.0926257	0.0667659	0.0483221	0.0429957	0.0421943	0.0260875	0.0197096	0.00821769	0.00412806	0.00545998	0.00393838	0.00403095	0.00265655	0.0011911	2.01647	1.00227	0.741013	0.785963	0.540207	0.772637	0.653549	0.900559	0.726648	0.692249	0.737753	0.673408	0.684012	0.0008	0.205686	0.0938833	0.0491167	0.183634	0.291368	0.47005	0.265757	0.405769	0.585624	0.377713
305743	1528710000	-89600.1	-87066.7	-2533.35	24.9033	17866.6	0.166067	0.143962	0.124122	0.123385	0.0767818	0.0919778	0.0653083	0.0466211	0.0420619	0.0421397	0.0246512	0.0215717	0.0091084	0.00395931	0.00488514	0.00420454	0.00433661	0.00319464	0.00166289	2.77079	1.53035	1.30888	1.17398	0.947769	1.07126	0.732891	0.910788	0.881239	0.730295	0.675817	1.06475	0.758043	0.0008	0.506147	0.308736	0.845551	0.286896	0.853389	0.545838	0.575092	0.39519	0.38847	0.428476
447760	2238795000	-89422.9	-86895.4	-2527.51	24.5334	17438.5	0.161165	0.141731	0.129463	0.125973	0.0763762	0.0922906	0.0668117	0.0455656	0.0436024	0.0406194	0.0258761	0.0215183	0.0073462	0.00332436	0.00453704	0.00519084	0.00455039	0.00295572	0.0011033	2.80251	3.08038	2.00683	2.26242	2.20828	1.97924	2.05672	2.84691	2.18956	2.70553	1.63684	1.61964	2.23452	0.0008	0.386623	1.9823	1.47164	1.33445	1.59558	2.02621	1.59755	2.1569	1.65431	2.44389
282269	1411340000	-89511.7	-86980	-2531.72	24.6178	17286.6	0.163317	0.143725	0.13031	0.122821	0.0721509	0.0920656	0.068221	0.0467824	0.0436442	0.0415465	0.0248403	0.0206516	0.00877593	0.00386591	0.00446445	0.00415864	0.00356487	0.00319341	0.00190019	2.13659	1.72199	1.08886	1.46	0.865863	1.06823	0.98303	1.34299	1.17511	0.988895	0.874807	1.24354	1.04641	0.0008	0.124903	0.182835	0.565264	0.730927	0.335251	0.811767	0.717323	0.528135	1.22629	0.779401
133542	667705000	-89505.1	-86950.9	-2554.2	24.3939	17659.3	0.160871	0.144533	0.124713	0.124746	0.0746837	0.0926609	0.0676874	0.0482493	0.0424959	0.0426662	0.0248396	0.0210862	0.00859551	0.00426938	0.00489106	0.00394538	0.00450607	0.00310183	0.00145875	3.57164	1.49378	1.10528	1.10276	0.936225	0.959649	0.657178	0.658836	0.895313	1.01289	0.742259	0.668757	1.03215	0.0008	0.0758736	0.287617	0.417163	0.502412	0.354856	0.835081	0.471174	0.333207	0.561138	0.567014
231657	1158280000	-89421.7	-86884.3	-2537.41	24.677	17545.7	0.163602	0.14005	0.12995	0.126199	0.0727983	0.0919827	0.0676891	0.046977	0.0451474	0.0414153	0.0253236	0.0212457	0.00854722	0.00346486	0.00446763	0.00401706	0.0038912	0.00201746	0.00121433	1.34125	1.27786	1.08041	1.00024	0.866691	1.06692	1.31261	1.10474	1.00837	1.04874	1.10186	1.16267	1.1232	0.0008	0.141442	0.0509351	0.412039	0.202433	0.459855	0.606852	1.22168	0.650172	0.32551	0.738607
169216	846075000	-89439	-86897.5	-2541.46	24.9505	17563.4	0.160873	0.14552	0.127091	0.122526	0.0723923	0.0917115	0.0699702	0.0473474	0.0447796	0.0408202	0.0264124	0.0215416	0.00819795	0.00406759	0.00479385	0.00369911	0.00371653	0.0028338	0.00170642	1.55602	1.28131	0.821779	0.645434	0.909106	1.21224	0.896592	0.898883	1.14257	0.505772	0.833505	0.756282	1.1375	0.0008	0.079839	0.264526	0.0944783	0.000313343	0.227192	0.912238	0.51591	0.344062	0.6692	0.360139
406343	2031710000	-89545	-87005.5	-2539.51	24.9247	18499.1	0.163953	0.136224	0.128365	0.122223	0.0774692	0.0925293	0.0703066	0.0483357	0.042804	0.0410341	0.0264412	0.0202795	0.00878326	0.00365219	0.00415561	0.00433284	0.004224	0.0034335	0.00145457	2.28843	1.44592	1.17048	0.69706	1.5028	1.17586	0.916168	1.76646	1.14833	0.844496	1.37756	1.27921	1.65223	0.0008	0.019458	0.729277	0.63297	0.105891	0.811503	0.758132	1.37579	0.390625	1.02607	0.355576
41222	206105000	-89513.2	-86988.7	-2524.55	24.901	18097	0.163587	0.140932	0.127216	0.126587	0.0737304	0.092229	0.0677661	0.0473166	0.0417652	0.041485	0.0257264	0.0203633	0.00902161	0.0042783	0.00489503	0.00451165	0.00395407	0.0031089	0.00152629	2.90706	1.2362	0.703783	0.80226	0.461704	0.674523	0.694437	0.83153	0.684732	0.5301	0.498072	0.704347	1.03624	0.0008	0.0936646	0.522824	0.0752414	0.121032	0.208351	0.247054	0.376962	0.457598	0.208239	0.283905
289670	1448345000	-89535.3	-86979.6	-2555.73	24.9469	17999.5	0.16165	0.140233	0.128635	0.125593	0.0759236	0.0914477	0.0672002	0.0476709	0.0434216	0.0406202	0.0267935	0.0208478	0.00901054	0.00319612	0.00451756	0.00413731	0.00431896	0.00326183	0.00152081	1.77606	1.28774	0.932047	1.10188	0.767432	0.891114	1.04507	0.878306	0.886406	0.811884	0.998497	0.928848	0.867491	0.0008	0.278646	0.669426	0.257695	0.330988	0.238346	0.962591	0.461779	0.546706	0.304615	0.643529
176951	884750000	-89505.7	-86963.4	-2542.28	24.5623	18325.5	0.159869	0.141833	0.12772	0.128138	0.078577	0.0911123	0.0649088	0.0464568	0.0443943	0.0407728	0.025945	0.0216299	0.00787021	0.00357605	0.00447973	0.00397831	0.00421009	0.00307239	0.00145578	2.14274	0.897923	0.91805	1.42239	1.22691	0.955053	1.90162	0.835409	1.74122	1.92153	0.933379	1.17921	1.74855	0.0008	0.0814907	0.217624	0.09325	0.382317	1.23832	0.863206	1.01654	0.977873	1.19648	0.740722
493853	2469260000	-89514.2	-86974.8	-2539.37	24.9733	18133.6	0.163372	0.142122	0.126436	0.128869	0.0745699	0.0886748	0.0668574	0.0483605	0.0445724	0.0401998	0.0251395	0.0215461	0.00817392	0.00411723	0.00476332	0.00443502	0.0044158	0.00196335	0.00141175	2.23108	1.78335	1.44739	0.981567	0.930278	0.942088	1.05858	0.93727	0.758927	0.854847	0.955187	0.576012	1.37115	0.0008	0.454066	0.670136	0.722526	0.634257	0.53058	0.670231	0.450559	0.546987	0.804254	0.456383
323157	1615780000	-89585.6	-87009.4	-2576.18	24.9081	18648	0.165238	0.14046	0.123372	0.126592	0.0759949	0.0933645	0.0649199	0.046632	0.0448993	0.0415735	0.02722	0.0208997	0.00828698	0.00340711	0.00483632	0.00391767	0.00393677	0.00296894	0.00148026	1.99013	0.936193	0.887781	1.10569	1.27327	1.04292	1.07854	1.0141	0.962197	1.08298	0.891256	0.474555	1.12205	0.0008	0.198472	0.20316	0.200578	0.557303	0.630866	1.2393	0.52755	0.725042	0.706638	0.687859
212681	1063400000	-89559	-86991.8	-2567.24	24.8043	18280	0.162281	0.145784	0.12557	0.122128	0.0771932	0.0901317	0.0680936	0.0466402	0.0435485	0.0412953	0.0269506	0.0217991	0.00842412	0.00369048	0.00451254	0.00349911	0.00415552	0.00300296	0.00130069	2.03073	1.12771	1.24954	1.41585	0.911387	0.94186	0.856645	0.699559	1.05753	0.99062	0.757301	0.793323	1.12138	0.0008	0.348481	0.212577	0.599687	0.820471	0.613199	0.769625	0.405854	0.513208	0.30207	0.762123
432800	2163995000	-89532	-86972.2	-2559.79	24.991	18274	0.161811	0.143129	0.125902	0.12479	0.0766536	0.0927144	0.0680046	0.0468842	0.0432536	0.0408846	0.0253469	0.0209924	0.00853275	0.00368166	0.00411099	0.00426571	0.00406258	0.00326909	0.00171081	1.88298	1.14186	1.09575	0.987252	0.930204	0.89726	0.732687	0.606908	1.40176	0.968746	0.596475	0.687994	0.646485	0.0008	0.259781	0.414508	0.135677	0.647001	0.495485	0.613785	0.633824	0.181435	0.465867	0.731133
390248	1951235000	-89528	-86978.6	-2549.33	24.9198	18149.3	0.163325	0.140071	0.127687	0.125523	0.0739744	0.0928087	0.0677755	0.0466424	0.0427407	0.0421144	0.0255499	0.0224095	0.00713587	0.00397398	0.00515281	0.0043917	0.00437403	0.00280876	0.00154228	1.63258	1.06186	0.666098	0.871473	0.703328	0.914389	0.752104	0.834809	0.73993	0.743594	0.905431	0.784557	0.679967	0.0008	0.0791214	0.0549565	0.0191444	0.204503	0.272017	0.662619	0.162479	0.847572	0.127226	0.0437274
98285	491420000	-89529.5	-86984.4	-2545.1	24.963	18298.7	0.16225	0.142133	0.125666	0.124703	0.0755514	0.0934263	0.0685015	0.046828	0.043383	0.0413689	0.0266744	0.020692	0.00796363	0.00363897	0.00504037	0.0041703	0.00394588	0.00264254	0.0014213	2.23454	1.42771	1.33458	1.0191	0.603695	0.968672	0.919889	1.18885	1.04345	0.977483	0.415669	1.67033	0.0335779	0.0008	0.010776	0.487374	0.755827	0.54007	0.325369	0.648682	0.512219	0.634424	0.673858	0.528682
472527	2362630000	-89567.7	-87017.6	-2550.02	24.9197	17873.9	0.162026	0.141511	0.12698	0.126606	0.0769283	0.0897332	0.0675288	0.046816	0.0436947	0.0391515	0.0265217	0.0210847	0.00877049	0.0042958	0.0052368	0.004255	0.00431371	0.002824	0.00172219	2.3141	1.23773	0.87615	1.21732	0.65553	0.797295	1.07153	1.2058	1.10871	1.43542	1.01182	0.756522	1.02691	0.0008	0.159613	0.267502	0.313804	0.484974	0.2184	0.648693	0.55223	0.886968	0.489511	0.854581
304521	1522600000	-89510.9	-86923.5	-2587.41	24.9055	18276.2	0.162842	0.141924	0.12789	0.126008	0.0754787	0.0931215	0.0638695	0.0467141	0.0433106	0.0413484	0.0261519	0.0211308	0.00893142	0.00378452	0.0046429	0.00422964	0.00433303	0.00273571	0.00155317	1.89685	1.47005	1.1619	0.908615	1.02525	1.03608	1.01765	1.00433	0.834111	0.884984	0.799071	0.847076	1.16538	0.0008	0.0596782	0.575697	0.729003	0.406204	0.453732	0.90945	0.556812	0.684225	0.385286	0.54004
89040	445195000	-89524	-86993.2	-2530.86	24.9822	17199.8	0.160945	0.145495	0.126633	0.127892	0.0724304	0.0916486	0.0652214	0.0460619	0.043772	0.0421533	0.0259085	0.022369	0.0082466	0.00427746	0.00482753	0.00408553	0.00395276	0.00271625	0.00136386	1.35769	1.40585	1.16755	1.47318	1.189	0.959664	1.40656	1.21346	1.43008	1.28802	0.964569	1.1333	1.27002	0.0008	0.381661	0.908504	0.110196	0.720478	0.890233	0.467746	1.18064	0.644388	0.846452	0.776941
336564	1682815000	-89597.5	-87023	-2574.49	24.9377	18585.4	0.163312	0.141407	0.128091	0.122553	0.0766501	0.0926257	0.067871	0.0465792	0.0429957	0.0421943	0.0260875	0.0195795	0.00864919	0.00412806	0.00545998	0.00393838	0.00403095	0.00265655	0.0011911	2.06033	1.12834	1.2519	1.28484	0.857872	0.809225	0.873461	1.53137	1.41655	0.941203	1.67015	1.16595	0.842703	0.0008	0.0440425	0.0302903	0.568917	0.626354	0.763644	0.228626	0.741544	1.1553	0.668137	1.15239
295603	1478010000	-89519	-86955.7	-2563.35	24.979	18496.3	0.162594	0.144235	0.127725	0.126609	0.0724167	0.0915262	0.0671496	0.0471051	0.0433709	0.0416152	0.0260719	0.0214309	0.0082982	0.00359586	0.00422164	0.00418633	0.0041049	0.00219711	0.00154609	2.37067	1.30302	1.00248	0.875455	0.705386	0.833498	0.594472	0.679639	1.04417	1.04335	0.554097	0.916228	1.29342	0.0008	0.186975	0.7845	0.284798	0.320075	0.279071	0.816726	0.18711	0.385843	0.417633	0.126917
200231	1001150000	-89582	-87016.9	-2565.02	24.7987	18263.1	0.160753	0.143424	0.127098	0.128863	0.0757562	0.0914859	0.0665347	0.0470448	0.0418058	0.0403991	0.0270962	0.0205231	0.00738629	0.00457856	0.00473511	0.00406915	0.00446852	0.00295796	0.00101991	2.29039	1.1862	0.899708	0.980681	0.918786	0.920321	0.897622	0.813987	0.834028	1.03203	1.00166	0.910693	0.814608	0.0008	0.19724	0.369349	0.47372	0.211488	0.43267	0.778494	0.537521	0.458573	0.655309	0.658678
98272	491355000	-89523.2	-86970.7	-2552.45	24.7195	18146.8	0.16225	0.140872	0.129502	0.124703	0.0755514	0.0934263	0.0646658	0.046828	0.043383	0.0413689	0.0266744	0.020692	0.00796363	0.0038123	0.00504037	0.0041703	0.00503278	0.00264254	0.0014213	2.56222	1.57061	1.92218	1.40406	0.832396	0.908528	0.984675	1.25587	1.10516	1.11653	0.932433	1.81549	0.167878	0.0008	0.030702	0.317107	1.15001	0.885862	0.606871	0.50048	0.796924	0.615259	0.933667	0.755701
432903	2164510000	-89545.2	-86995.4	-2549.76	24.5614	18042.8	0.161811	0.143129	0.127652	0.12479	0.0749035	0.0927144	0.0680046	0.0468842	0.0432536	0.0408846	0.0253469	0.0209924	0.00853275	0.00368166	0.00475483	0.00426571	0.00406258	0.00326909	0.00106696	2.68297	1.47361	1.26445	0.816346	0.694407	1.10471	0.818218	0.868104	0.843413	0.830807	0.903872	0.766017	0.828453	0.0008	0.262725	0.665772	0.593311	0.222794	0.552813	0.415608	0.603423	0.616446	0.409404	0.110207
6973	34860000	-89634.6	-87123.2	-2511.48	24.7825	17700.1	0.163091	0.140665	0.125598	0.126769	0.0740805	0.0902091	0.0664195	0.048046	0.044586	0.0431446	0.0254218	0.0210779	0.00883415	0.0038432	0.00468084	0.0055361	0.00395552	0.0025039	0.00153823	1.35038	1.20162	0.817468	0.67795	0.59125	0.46487	0.838656	0.733978	1.23869	0.387417	0.772946	0.641735	0.712857	0.0008	0.0762323	0.239103	0.123601	0.020627	0.235222	0.00995957	0.29094	0.550896	0.340879	0.752319
219296	1096475000	-89483.2	-86979.6	-2503.57	24.8183	17949.7	0.161393	0.143074	0.125336	0.125717	0.0741082	0.0903649	0.0672008	0.0503302	0.0431826	0.0424528	0.0261717	0.020394	0.00942667	0.00411985	0.00424921	0.00458594	0.00397566	0.00263523	0.00128223	1.93404	1.7566	1.60531	1.48373	1.48633	1.03385	1.52627	1.52303	1.63775	0.781059	1.04349	0.545831	1.17342	0.0008	0.240556	0.677136	0.839122	0.913413	0.676537	0.830501	1.189	1.29664	1.24672	0.62446
186781	933900000	-89413	-86894.1	-2518.92	24.8653	17987.9	0.159288	0.142328	0.128239	0.125523	0.0747505	0.091752	0.0669631	0.0463638	0.0452463	0.0410536	0.0263483	0.02179	0.00944952	0.00439707	0.00473205	0.0043218	0.00318391	0.00298713	0.00128319	1.89759	1.24817	1.08471	0.924324	0.466685	0.605739	0.315697	0.821334	0.431182	0.674557	0.278384	0.885442	0.654024	0.0008	0.027346	0.247267	0.357295	0.29284	0.294172	0.227151	0.165627	0.291693	0.249448	0.250479
123757	618780000	-89525.4	-86938.6	-2586.78	24.8314	17500.2	0.163163	0.142249	0.123451	0.126602	0.0761077	0.0918845	0.0679384	0.0474141	0.0430426	0.0392221	0.0258217	0.0218028	0.00973645	0.00447088	0.00520064	0.0039194	0.00435559	0.00216	0.00145773	1.62415	1.59467	1.00356	0.656292	0.617346	0.964912	0.823008	0.925631	1.06608	0.405794	1.02771	0.131853	1.50243	0.0008	0.153624	0.366146	0.586965	0.144699	0.100223	0.321557	0.719234	0.660587	0.346181	0.609452
353615	1768070000	-89507.7	-86962.4	-2545.33	24.5798	17978.1	0.161945	0.142548	0.129537	0.128026	0.0728683	0.0927404	0.065826	0.0461276	0.0428574	0.040698	0.0273937	0.0198878	0.00874422	0.00395307	0.00455919	0.00383273	0.00429903	0.00291589	0.0012408	1.57436	1.66107	0.961615	0.899327	1.09361	0.938834	1.10996	0.630803	0.855182	1.18048	0.344291	0.511092	0.894216	0.0008	0.0997267	0.380039	0.353445	0.239072	0.622244	0.751878	0.756628	0.446086	0.298314	0.206101
370025	1850120000	-89565.6	-87050.4	-2515.21	24.7372	18057.8	0.160512	0.144547	0.129932	0.125199	0.071728	0.0925098	0.0681621	0.0471993	0.0428393	0.0406423	0.0254675	0.0220735	0.00884149	0.00359839	0.0043283	0.00362434	0.00356397	0.00366893	0.00156207	2.37146	1.12946	0.951352	0.800393	0.582725	0.603172	0.464262	0.537869	0.387334	0.448532	0.618871	0.772521	0.421386	0.0008	0.317865	0.215308	0.170535	0.31504	0.340134	0.240211	0.337471	0.113502	0.0229335	0.0914165
83044	415215000	-89523.5	-86970.2	-2553.3	24.8407	18224.7	0.165519	0.144819	0.127119	0.125117	0.0735439	0.089907	0.0653758	0.0489335	0.0427778	0.0400411	0.0264478	0.0222971	0.00720807	0.00406193	0.00515205	0.00390145	0.00397559	0.00268464	0.00111786	2.39318	1.03338	0.86341	0.843097	1.02855	0.984642	0.763593	0.855818	0.927384	0.997601	0.855991	0.866095	0.792791	0.0008	0.0429698	0.335098	0.0919721	0.324079	0.277926	1.16558	0.101633	0.465283	0.972782	0.450146
87342	436705000	-89530.5	-86994	-2536.54	24.818	17656.2	0.162383	0.143431	0.126219	0.122718	0.0724382	0.0923329	0.0663661	0.0495211	0.0450748	0.0427673	0.0254369	0.022542	0.00768566	0.00307523	0.00465709	0.00365375	0.00491876	0.00270366	0.00207537	1.97672	0.940678	0.86705	0.982017	0.738342	0.722651	0.731841	0.806739	0.407284	0.69452	0.680775	0.577966	0.927513	0.0008	0.0734993	0.167082	0.0503564	0.300981	0.282559	0.598387	0.250918	0.441632	0.378658	0.139625
236847	1184230000	-89455	-86947.5	-2507.55	24.4197	16413.4	0.164012	0.143706	0.130314	0.122347	0.0724856	0.0906977	0.0687467	0.0480772	0.0413971	0.042208	0.0253987	0.0205688	0.00826759	0.00422303	0.0046071	0.00477568	0.0036158	0.00329657	0.00125482	0.753083	1.79046	1.11833	1.07375	1.16804	1.12118	1.01771	1.07856	1.21911	1.08299	0.879402	1.24163	0.947079	0.0008	0.0484599	0.724037	0.146401	0.124373	0.733205	0.697195	0.524875	0.961209	0.508784	0.863115
454475	2272370000	-89459.3	-86958.9	-2500.4	24.2089	17207.7	0.161557	0.145569	0.125159	0.127031	0.075976	0.0873155	0.0666799	0.047027	0.0421107	0.0422476	0.027855	0.021608	0.00886188	0.00438705	0.00463031	0.00372861	0.0036094	0.00303411	0.00161404	2.14755	1.78711	1.34354	1.41344	1.34232	0.946803	1.00936	0.854993	1.20053	1.07574	1.17838	0.986659	1.25161	0.0008	0.614153	0.462833	0.529892	0.511121	0.967331	0.794369	0.621241	0.43777	0.395124	1.04056
40419	202090000	-89481.9	-86960.5	-2521.39	24.6761	17313.5	0.161298	0.143698	0.128646	0.123485	0.0744104	0.0917114	0.0671915	0.0485019	0.0428814	0.041251	0.0263375	0.020976	0.00838795	0.00368246	0.00514688	0.00398023	0.00395407	0.00288796	0.00157191	1.44695	1.36079	0.879258	0.819449	0.870765	1.09555	1.35013	0.614179	1.14668	0.867136	1.50942	1.27141	0.84453	0.0008	0.0302476	0.473781	0.0061923	0.251374	0.0143027	1.17258	0.551135	0.663148	0.323733	0.448742
215434	1077165000	-89535.2	-86969.1	-2566.16	24.4996	17752.2	0.166735	0.144445	0.127004	0.124336	0.0755676	0.0910209	0.0667116	0.0454962	0.0433066	0.0406529	0.0243177	0.0211199	0.00880458	0.00365204	0.00460228	0.00417398	0.00376563	0.0027394	0.00154866	2.31877	1.32585	1.11126	1.08531	0.863773	1.09991	0.875317	0.956871	1.07218	0.980217	1.19573	1.1795	1.03996	0.0008	0.225477	0.195104	0.443969	0.402736	0.528953	0.50849	0.94109	0.269741	0.343618	1.33166
208071	1040350000	-89557.5	-86999.5	-2557.98	24.7108	18104.4	0.164682	0.142924	0.130463	0.125522	0.0760582	0.0898195	0.0663701	0.0469163	0.0429112	0.0384764	0.0249226	0.0224961	0.00839932	0.00366377	0.00445476	0.00388431	0.00389968	0.0027223	0.00141445	2.22984	0.889315	0.696065	0.790545	0.779329	0.829503	0.858185	0.660429	0.539466	0.686809	0.641448	0.894025	0.775198	0.0008	0.0709113	0.268896	0.316676	0.0427063	0.333733	0.548472	0.341608	0.375409	0.310185	0.326645
469096	2345475000	-89582.8	-87079.4	-2503.39	24.143	17449	0.164083	0.139952	0.13096	0.12573	0.0754259	0.0906976	0.06519	0.0470335	0.0431455	0.041042	0.0259701	0.0227702	0.00725635	0.00329274	0.00512154	0.00400811	0.00390977	0.00289328	0.00151895	1.74356	1.24372	1.18974	0.825528	0.596006	0.782544	0.780034	0.627979	0.799995	0.667082	0.55128	0.912538	0.924455	0.0008	0.0238529	0.107949	0.368274	0.209907	0.412244	0.326815	0.0935351	0.589623	0.259983	0.317359
37493	187460000	-89563.5	-87055.1	-2508.37	24.8689	17841.6	0.161055	0.146326	0.124921	0.122853	0.0729142	0.0907937	0.0683869	0.0455617	0.0431629	0.0417026	0.0276296	0.0227493	0.00834229	0.00384134	0.00532877	0.00457517	0.00487536	0.00342495	0.00155645	1.19283	1.28571	0.893811	0.688718	0.417831	0.702045	0.512939	0.354885	0.785664	0.416792	0.536207	0.578835	0.429648	0.0008	0.14471	0.189217	0.246156	0.137362	0.0982343	0.185978	0.197626	0.166701	0.221107	0.0664033
116743	583710000	-89464.4	-86945.8	-2518.66	24.9686	18002.4	0.168159	0.140186	0.127619	0.123591	0.0743869	0.0931881	0.0649476	0.0462099	0.0426343	0.0396225	0.0282984	0.0200554	0.00839937	0.00384327	0.00525384	0.00502818	0.0045082	0.00286899	0.00120008	1.80198	1.1833	0.758717	0.789346	0.38358	0.393901	0.614164	0.582013	0.763221	0.738692	0.740287	0.721383	0.951904	0.0008	0.0758924	0.129518	0.186796	0.105421	0.30469	0.0110927	0.261665	0.0510584	0.57808	0.053921
471280	2356395000	-89493	-86982.8	-2510.28	24.992	17815.8	0.165369	0.144264	0.124537	0.123308	0.0743471	0.0892685	0.0664354	0.048382	0.0445182	0.0413126	0.0262405	0.0210659	0.00885261	0.0042958	0.00557324	0.00432372	0.00396346	0.00264414	0.00129981	2.60789	1.20692	1.00596	1.11143	0.423174	0.934181	0.890613	0.769807	0.823694	1.15567	1.0053	0.631196	0.866206	0.0008	0.66173	0.478311	0.277221	0.42149	0.335545	0.252682	0.274731	0.772093	0.436935	0.570164
263510	1317545000	-89532	-86967.4	-2564.6	24.983	17855.4	0.165054	0.141756	0.12644	0.123163	0.0725852	0.0918615	0.0685812	0.0476124	0.0441191	0.0405746	0.0266826	0.021054	0.00869232	0.00418023	0.00499768	0.00437082	0.00341313	0.00301267	0.00184961	1.58852	1.68583	1.45849	1.58939	1.19432	0.962795	1.03254	1.44558	1.13997	0.987204	1.07141	1.10417	1.02689	0.0008	0.471616	0.337427	0.779014	0.935778	0.822949	0.979037	0.7168	0.574967	0.797481	1.09741
136436	682175000	-89527.4	-86952.5	-2574.93	24.7105	17966.2	0.162434	0.145819	0.126416	0.122962	0.0756457	0.089071	0.0689401	0.0467484	0.0462629	0.0387837	0.0260104	0.0205235	0.00857956	0.00457419	0.00493466	0.00321584	0.00417357	0.00276114	0.00214493	1.74421	1.38676	1.03545	0.901787	0.89736	0.520068	0.861197	0.674947	0.952487	1.02384	0.815281	0.593798	0.254339	0.0008	0.242253	0.560335	0.415387	0.316789	0.45376	0.415207	0.468175	0.480102	0.390837	0.540672
57155	285770000	-89457.7	-86957.9	-2499.83	24.5688	17722.7	0.161983	0.139967	0.127692	0.125301	0.0737826	0.0929247	0.0657463	0.0486394	0.045918	0.0417173	0.0258306	0.0206066	0.00809429	0.00455516	0.00479981	0.00443224	0.00402218	0.00277996	0.00120745	1.57166	1.47324	0.96893	0.552683	0.668104	0.517552	0.913489	0.535693	0.85592	0.314123	0.350163	0.734837	0.945253	0.0008	0.237928	0.436474	0.331315	0.0537513	0.0553304	0.140184	0.430985	0.578775	0.411177	0.0940548
85704	428515000	-89525.8	-86970	-2555.77	24.95	17726.8	0.163502	0.139187	0.127635	0.123781	0.0759388	0.0918376	0.0707094	0.0466497	0.0432613	0.0408295	0.0254723	0.0213693	0.00844106	0.00409649	0.00452945	0.00460225	0.00380764	0.00333251	0.0010185	1.82283	1.27431	1.12979	0.991202	1.11027	1.03227	1.04165	0.886528	0.907542	0.963618	0.985977	1.03498	0.961002	0.0008	0.594968	0.221307	0.484707	0.358259	0.363765	0.881189	0.634854	0.572961	0.479436	0.57373
268316	1341575000	-89488.2	-86960.5	-2527.68	24.9897	17522.8	0.162924	0.141085	0.12757	0.129458	0.0781256	0.0903447	0.06442	0.0466535	0.0428576	0.0401534	0.0255827	0.0205763	0.00878925	0.00362083	0.00479185	0.00436041	0.0045749	0.00266685	0.00144582	1.40132	1.14531	0.724585	0.878664	0.511148	0.496366	0.69911	0.80689	0.568143	0.728909	0.712538	0.73733	0.506213	0.0008	0.325941	0.302352	0.124419	0.0662429	0.243321	0.225415	0.217834	0.295975	0.427229	0.380377
301845	1509220000	-89484.7	-86985.4	-2499.36	24.8542	17539.3	0.166105	0.13952	0.130309	0.122939	0.076199	0.0913206	0.065165	0.0493624	0.0438905	0.041804	0.0251484	0.018739	0.00851816	0.0037879	0.00442154	0.00351163	0.00442143	0.003148	0.00168978	2.15096	1.71506	1.2529	0.852954	0.849426	0.453555	0.867644	0.997243	0.879187	0.411875	0.825113	0.87926	0.467428	0.0008	0.0290129	0.691092	0.351894	0.452571	0.337496	0.383417	0.361659	0.347308	0.593854	0.207908
325986	1629925000	-89502.5	-86935.6	-2566.82	24.8113	18338	0.164867	0.143842	0.129827	0.121082	0.0734902	0.0900356	0.0676851	0.0459397	0.0439814	0.0407414	0.0257083	0.0214254	0.00962148	0.00429162	0.00443956	0.00388951	0.00476549	0.00299991	0.00136692	2.33453	1.07707	1.12889	0.72091	1.00121	0.576708	0.644264	0.991584	0.994809	0.687824	0.673143	0.705945	1.04538	0.0008	0.0972605	0.243129	0.466349	0.359265	0.702325	0.272698	0.426964	0.396829	0.447465	0.603177
324913	1624560000	-89514.6	-86956.3	-2558.27	24.9092	18006.8	0.166317	0.14601	0.126941	0.125376	0.0734136	0.0903678	0.0650732	0.0470169	0.0422762	0.0405002	0.025097	0.0207523	0.00860452	0.00355727	0.00549453	0.00381697	0.00450627	0.00347652	0.00140303	2.19243	1.13835	1.04642	0.793673	0.859669	0.895569	1.0673	1.04605	0.882172	1.01345	0.908663	0.929488	0.84009	0.0008	0.137309	0.366206	0.280809	0.460275	0.299226	0.592411	0.622721	0.706292	0.489134	0.843231
379119	1895590000	-89489.8	-86970.1	-2519.73	24.9168	17277.3	0.163472	0.145739	0.125908	0.12753	0.0709943	0.0923185	0.0666137	0.0469509	0.0422391	0.0415253	0.0264454	0.0212461	0.00779631	0.00463447	0.00518754	0.00371371	0.00355951	0.00206275	0.00206258	2.26489	1.37594	1.35692	1.25258	1.09257	0.655157	1.06213	1.20024	1.01316	0.735187	1.1828	0.979272	1.01099	0.0008	0.42264	0.191797	0.579626	0.560556	0.555595	0.683913	0.519854	0.626699	0.969392	0.725187
236325	1181620000	-89459.4	-86928.5	-2530.95	24.4245	17480.5	0.164017	0.144798	0.125419	0.122632	0.0730685	0.0936045	0.0666061	0.0487436	0.0434195	0.0411879	0.0254122	0.0207747	0.00821267	0.00414153	0.00530953	0.00350203	0.00460685	0.00328966	0.00125482	1.62429	1.5021	0.907501	0.606487	0.758865	0.690071	0.667961	0.688755	0.552727	0.489623	0.472499	0.981174	0.226649	0.0008	0.4858	0.0409792	0.115457	0.106581	0.29494	0.292088	0.415933	0.240725	0.0767387	0.227966
201545	1007720000	-89528.9	-86954	-2574.98	24.4742	18055.6	0.165444	0.143443	0.126864	0.122475	0.0770638	0.0895639	0.0672945	0.0447071	0.0437321	0.0424877	0.0255162	0.0217261	0.00768295	0.0038699	0.00527766	0.00403892	0.00458363	0.00267644	0.0015531	2.54455	1.57487	0.930927	1.23782	1.171	0.948391	0.966476	0.871966	0.983419	0.915642	0.859058	0.950383	0.667662	0.0008	0.192923	0.52793	0.632333	0.390729	0.882668	0.459509	0.917656	0.588647	0.568856	0.746498
101374	506865000	-89540	-87044.3	-2495.72	24.4235	17401.4	0.158956	0.141575	0.128753	0.124825	0.0768337	0.0923838	0.0642972	0.0467431	0.0423124	0.0438928	0.0265688	0.0218372	0.00839979	0.00407224	0.00447439	0.00529661	0.00429994	0.00278529	0.00169326	2.20026	1.07548	0.9451	0.719528	0.514153	0.58091	0.525837	0.869568	0.979972	0.665019	0.491975	0.789443	0.673299	0.0008	0.095224	0.182842	0.140489	0.107531	0.174821	0.10541	0.272399	0.191896	0.43304	0.650936
311653	1558260000	-89505.2	-86977.9	-2527.29	24.9632	17494.8	0.163074	0.142362	0.126391	0.127559	0.0738344	0.090931	0.067646	0.0479426	0.0425982	0.0415821	0.0265728	0.0210256	0.00818736	0.00350653	0.00495454	0.00414788	0.00376005	0.00240431	0.00152108	1.63155	0.867646	0.829368	0.578122	0.804978	0.500174	0.504833	0.662175	0.638272	0.705442	0.609781	0.574695	0.479418	0.0008	0.464388	0.00892584	0.137827	0.00745628	0.0981905	0.405967	0.0857047	0.369693	0.108023	0.470192
363443	1817210000	-89503.6	-86976	-2527.62	24.36	17401	0.164907	0.140753	0.123831	0.127106	0.07695	0.0908154	0.0669099	0.0456938	0.0444398	0.0413238	0.0268288	0.0205664	0.00835741	0.00372893	0.00488669	0.00343491	0.00443979	0.00319337	0.00183451	2.20094	0.936272	0.812546	0.840241	0.658217	0.547169	0.762178	0.537349	0.55857	0.443961	0.750147	0.574158	0.789155	0.0008	0.0166202	0.500877	0.0469394	0.191373	0.208993	0.319934	0.308584	0.1904	0.346381	0.275326
157150	785745000	-89491.4	-86979.1	-2512.21	24.3679	17271.7	0.162288	0.145399	0.126945	0.127512	0.0745666	0.090668	0.0649519	0.0456223	0.0427745	0.0407878	0.0257759	0.021036	0.00879839	0.00424694	0.00480906	0.00480563	0.00444582	0.00296	0.00160659	4.16668	1.15963	1.04345	1.33156	1.15984	1.60126	1.18455	1.2268	0.885729	0.950089	1.27225	0.946275	1.35542	0.0008	0.0742555	0.524725	0.0675588	0.660421	0.446187	1.25514	1.09276	0.477327	0.690801	0.829318
184960	924795000	-89509.3	-86994.4	-2514.94	24.9729	18440.3	0.164627	0.140839	0.128867	0.12155	0.0747372	0.0894264	0.0712265	0.0465814	0.0433239	0.0396616	0.0257543	0.0225398	0.00875137	0.00372128	0.00568526	0.00432621	0.00439974	0.00265829	0.00132424	2.13769	1.59075	1.66708	0.712329	0.894646	0.525824	0.333829	0.968482	0.85356	0.465422	0.745971	0.802511	0.31787	0.0008	0.282584	0.488511	1.19743	0.470983	0.301959	0.255209	0.40623	0.278446	0.494959	0.226264
378110	1890545000	-89564.3	-87050.1	-2514.13	24.9964	17383.6	0.164762	0.144778	0.123976	0.124502	0.0767169	0.0920971	0.0635296	0.0472849	0.0439724	0.0405185	0.0247534	0.0215307	0.00944624	0.00378039	0.00444896	0.00452758	0.00417929	0.00313321	0.00206258	1.85844	0.859404	0.987109	0.903849	0.808863	0.620648	1.09951	0.407361	0.944355	0.550461	0.72397	1.00811	0.814131	0.0008	0.0325266	0.114504	0.217101	0.239836	0.373935	0.402238	0.374403	0.391788	0.140916	0.551803
170154	850765000	-89499.9	-86975.5	-2524.35	24.5858	17852.3	0.162749	0.143521	0.128067	0.127515	0.0763934	0.0885953	0.0665681	0.0453864	0.0439198	0.0427239	0.0243609	0.0210854	0.00884412	0.00355822	0.0048033	0.00333392	0.00402382	0.0032741	0.00127831	2.0533	1.3805	0.856354	0.918503	0.905666	0.685827	0.748709	0.546993	0.604897	0.520401	0.769217	0.792235	0.553555	0.0008	0.380155	0.303401	0.166786	0.295619	0.425739	0.555381	0.402282	0.115184	0.24315	0.236943
346936	1734675000	-89514.9	-86996.3	-2518.57	24.905	17637.9	0.164333	0.139475	0.12722	0.12648	0.0758175	0.0902992	0.0688467	0.0459602	0.0466244	0.0404745	0.0265802	0.0208421	0.00790636	0.00376419	0.0044104	0.00387554	0.00324162	0.00221473	0.00163405	1.79877	1.44268	0.917293	0.911596	0.804077	0.507208	0.924233	1.32069	1.10435	0.838314	0.549067	0.842277	0.658585	0.0008	0.205218	0.355555	0.371891	0.170169	0.37816	0.268919	0.60083	0.31055	0.837809	0.821934
210352	1051755000	-89487.5	-86930.4	-2557.09	24.599	17809.8	0.165353	0.140988	0.128232	0.123884	0.0731101	0.0916919	0.0656741	0.0479079	0.0427316	0.0426344	0.0269749	0.0213571	0.0082918	0.00399388	0.00423213	0.00438772	0.00433397	0.00278681	0.00143378	1.74435	0.878012	0.910501	0.796073	0.743347	0.393604	0.6503	0.655732	0.662169	0.840242	0.400091	0.536123	0.925642	0.0008	0.155806	0.069828	0.144792	0.290356	0.350939	0.265347	0.263881	0.125977	0.329285	0.480005
91320	456595000	-89509.1	-87003.3	-2505.81	24.7009	17356.3	0.162935	0.142103	0.124746	0.127414	0.075999	0.0911948	0.0655854	0.0468514	0.04496	0.041518	0.0272355	0.019492	0.00791496	0.00449963	0.00491428	0.00428058	0.00422349	0.00270214	0.00143093	1.70428	1.32776	1.09023	0.975262	0.748204	0.686459	0.984707	0.682662	0.839362	1.15551	1.0247	0.619055	0.651239	0.0008	0.0638287	0.427684	0.361835	0.340718	0.304593	0.403279	0.338783	0.354932	0.70236	0.64628
397638	1988185000	-89520.9	-86946.9	-2573.97	24.9809	18457.2	0.167917	0.14183	0.126721	0.125358	0.0749202	0.0896387	0.0662565	0.0470158	0.0429213	0.0410406	0.0264878	0.0212181	0.00803718	0.00358798	0.00461784	0.00426272	0.00391579	0.00261369	0.0016396	2.75815	1.96714	1.97905	1.90442	0.976105	0.990435	0.897216	1.08377	1.28036	0.822284	0.44478	1.24088	0.380918	0.0008	0.245371	1.0978	1.228	1.35556	0.733451	0.973857	0.523833	0.727565	0.989339	0.610163
428130	2140645000	-89482.4	-86919	-2563.41	24.7491	17478.3	0.164337	0.144679	0.125877	0.125166	0.0746481	0.0861221	0.0700078	0.0467029	0.0427372	0.0437503	0.024811	0.0221857	0.00823681	0.00343012	0.00482972	0.00411162	0.0040544	0.00274136	0.00157222	1.99395	1.32167	1.0927	1.34937	1.14236	0.571971	0.939073	0.941511	0.47503	0.887877	0.642902	1.17792	0.0738416	0.0008	0.303611	0.430245	0.157127	0.545202	0.880088	0.402522	0.54947	0.629219	0.29898	0.363679
114095	570470000	-89420.4	-86874	-2546.41	24.6932	18185.7	0.1645	0.141023	0.125056	0.126303	0.0737798	0.0903796	0.069117	0.0469299	0.0429495	0.042591	0.0265788	0.0210735	0.00937933	0.00462183	0.0039534	0.0042419	0.00349934	0.00274985	0.00127327	2.01633	1.09834	0.695791	0.798759	0.469832	0.992137	0.9241	0.575987	0.224899	0.759408	0.876741	0.693032	0.818463	0.0008	0.305624	0.425901	0.0935407	0.0434361	0.241909	0.232237	1.04537	0.187223	0.079953	0.237251
397442	1987205000	-89477.6	-86955.2	-2522.4	24.8725	18507.3	0.167917	0.141039	0.123743	0.128187	0.0746977	0.0896387	0.065032	0.0470158	0.0429213	0.0410406	0.0264878	0.0226652	0.00803718	0.00378203	0.00536365	0.00426272	0.00391579	0.00261369	0.0016396	2.1339	1.15888	1.3098	1.52385	1.29166	1.29047	1.26632	1.15812	1.23244	1.17847	1.2468	1.17866	1.32547	0.0008	0.418192	0.0798914	0.653199	0.734152	1.406	0.272571	1.49932	1.03897	0.36329	1.07011
115928	579635000	-89516	-86981.8	-2534.16	24.7897	18021	0.161502	0.141655	0.125091	0.124726	0.0758166	0.0941926	0.0634351	0.0498285	0.0436372	0.0417534	0.0273308	0.0202862	0.00843504	0.00384327	0.00508722	0.00484956	0.00413527	0.0030351	0.00136	2.14981	1.01784	0.950284	1.0783	0.92043	0.867768	0.938728	1.04781	0.697399	0.445883	0.742951	1.21694	0.603329	0.0008	0.291351	0.180639	0.370261	0.237507	0.561481	0.505599	0.575749	0.711861	0.276585	0.700772
358986	1794925000	-89508.3	-86982.2	-2526.14	24.8742	17922.7	0.165056	0.14393	0.12932	0.125896	0.0751472	0.0894958	0.0683429	0.0467133	0.0406973	0.0414292	0.0246266	0.0209707	0.00833154	0.00332227	0.00465982	0.00412159	0.00390674	0.00257439	0.0014585	2.67837	1.27254	0.956589	0.937782	0.9219	0.92015	0.992678	0.884541	0.810949	0.806703	0.766992	0.793794	0.870579	0.0008	0.0601772	0.247567	0.214625	0.261301	0.472933	0.695781	0.354913	0.654335	0.63271	0.48603
65743	328710000	-89538.5	-87014.3	-2524.21	24.9834	17064.5	0.160816	0.144743	0.129333	0.126559	0.0754293	0.0876834	0.0680845	0.0473089	0.0421671	0.0407151	0.026038	0.0203084	0.00959237	0.00397553	0.00491717	0.00370011	0.00432015	0.0025486	0.0017612	0.669712	1.42435	1.15358	1.19299	1.64481	0.558422	1.52369	1.20072	0.858448	1.19473	1.17886	0.706109	0.982317	0.0008	0.147718	0.0372777	0.308736	0.396248	1.13037	0.753074	0.457813	1.24684	0.112089	0.378983
16130	80645000	-89517.6	-87014.7	-2502.91	24.7297	17853.6	0.166893	0.145135	0.123259	0.129042	0.0717463	0.0877417	0.0672686	0.0465528	0.0423537	0.0411422	0.0273238	0.0218295	0.00858731	0.00403097	0.00467747	0.00399056	0.00432418	0.00258678	0.00151455	2.06018	1.6226	1.7002	1.35005	1.05817	0.914199	0.90906	1.30115	1.2118	1.25597	0.631164	1.24231	0.17137	0.0008	0.280863	0.42329	0.774064	0.78721	0.789615	0.539008	0.911247	0.390702	0.657861	1.22517
262076	1310375000	-89562.5	-86967.2	-2595.33	24.7341	18077.5	0.16334	0.138972	0.12663	0.124975	0.0759594	0.0921653	0.0673738	0.0470273	0.0433974	0.0419309	0.0273249	0.0200035	0.00855931	0.00403063	0.0048368	0.0043325	0.00475027	0.00327807	0.00111232	2.30775	1.31173	0.940271	1.03933	0.811178	0.752548	0.917313	0.949381	0.854291	0.873496	0.712148	0.384775	1.09078	0.0008	0.242795	0.379401	0.466409	0.499474	0.392954	0.57459	0.496565	0.602554	0.594541	0.300046
140784	703915000	-89525.4	-87005.6	-2519.81	24.9202	17668.3	0.164959	0.13955	0.127125	0.130528	0.0741332	0.0905271	0.0653609	0.0488715	0.0414729	0.0411295	0.0241454	0.0222554	0.00807458	0.00394165	0.00492495	0.00409795	0.00454245	0.00284828	0.00151259	1.65918	1.26837	1.16682	1.28795	0.60731	0.938779	0.663243	0.255946	1.07058	0.987483	0.548418	0.980545	1.17624	0.0008	0.108128	0.460955	0.524118	0.496916	0.311633	0.705631	0.0986974	0.301344	0.333988	0.490935
132244	661215000	-89517.9	-86963.5	-2554.34	24.9326	17967	0.163788	0.14336	0.129219	0.124183	0.0738286	0.0894953	0.0666679	0.0472185	0.0435492	0.0420504	0.0250906	0.0216686	0.00777409	0.0041351	0.00429294	0.00455312	0.00448946	0.0031773	0.00145875	3.06417	1.10494	0.83305	0.756848	0.62402	0.621903	0.74442	0.818233	0.610701	0.287608	0.6642	0.78059	0.619031	0.0008	0.0585407	0.408941	0.203162	0.117688	0.234895	0.167543	0.720221	0.515348	0.25671	0.00706728
271082	1355405000	-89447	-86913.3	-2533.65	24.6809	17483	0.162986	0.145488	0.131438	0.12516	0.0751226	0.0889659	0.0662645	0.0461752	0.0417082	0.0418976	0.0254187	0.0209493	0.00733801	0.00398404	0.00457041	0.0049594	0.00333679	0.00244763	0.00178999	1.24111	1.97857	1.50589	1.76516	1.49552	0.766017	1.1095	1.19609	0.887246	1.48596	0.602785	0.746515	0.523162	0.0008	0.111265	0.518973	0.838283	1.05268	0.951868	0.747305	0.747278	0.85587	0.758492	0.402374
240974	1204865000	-89535.2	-86985.8	-2549.43	24.8486	17718	0.163315	0.142875	0.12963	0.124352	0.0746986	0.0925305	0.067519	0.0457511	0.0416844	0.0423891	0.0256719	0.0199851	0.00877364	0.00370898	0.00493308	0.00388054	0.00406489	0.00279336	0.00144372	1.66712	1.45147	0.992041	1.17529	0.9213	0.939501	0.884804	0.624416	0.392307	1.20141	1.24946	0.403795	0.359551	0.0008	0.324813	0.284512	0.304597	0.342997	0.744757	0.408802	0.611178	0.340711	0.160571	0.317015
251373	1256860000	-89566.8	-87021.3	-2545.51	24.9427	17276.4	0.165659	0.141855	0.127487	0.125674	0.0749597	0.0918052	0.0659615	0.0475082	0.0431899	0.0391674	0.0257504	0.0205732	0.00861567	0.00332109	0.00551643	0.00411736	0.0042439	0.00283966	0.00175528	1.53766	1.1149	1.10479	0.966617	0.943701	0.896479	0.711382	1.07107	0.906408	1.06325	0.911704	1.01709	0.402949	0.0008	0.121899	0.187188	0.207069	0.442074	0.138062	0.776911	0.498567	0.416047	0.461603	0.537085
4616	23075000	-89575.6	-87058	-2517.59	24.8863	17870.5	0.165133	0.142307	0.126728	0.125034	0.0720597	0.090209	0.0683301	0.0464748	0.0453655	0.0400765	0.0246159	0.022981	0.00902806	0.00346166	0.00501051	0.00426947	0.00426143	0.00303002	0.0016245	1.42935	2.13121	1.3253	1.05484	1.13063	1.15463	1.29984	0.907346	1.38215	1.0798	0.921633	1.27054	1.10231	0.0008	0.0377548	0.974781	0.808956	0.283252	0.827803	0.668952	0.993116	0.769688	1.04266	0.152818
414060	2070295000	-89476.8	-86943.5	-2533.26	24.8109	17916	0.166163	0.142145	0.127798	0.122755	0.0761728	0.0894334	0.0675319	0.047833	0.0419727	0.0396945	0.0269497	0.0220796	0.00880128	0.00311057	0.00545537	0.00369663	0.0038503	0.00329173	0.00126518	1.55081	0.868325	0.858675	0.524527	0.725253	0.523501	0.727443	0.741053	0.314742	0.840015	0.420607	0.933363	0.721787	0.0008	0.104118	0.0516969	0.217638	0.0725432	0.125109	0.336221	0.169378	0.274621	0.385157	0.14523
266944	1334715000	-89505.4	-86965.1	-2540.23	24.8485	17490.8	0.161378	0.146689	0.128524	0.126887	0.0725497	0.0922384	0.0672077	0.0467227	0.0406231	0.0407962	0.0264028	0.020589	0.00900997	0.00356109	0.00488829	0.00397104	0.00410652	0.00258379	0.00127198	1.06991	1.45367	1.27558	1.12059	0.643864	0.588122	1.07813	1.21588	0.691346	0.942251	0.916447	0.543303	0.457871	0.0008	0.255319	0.074664	0.597315	0.640786	0.338178	0.219067	0.380761	0.820557	0.55534	0.398592
477575	2387870000	-89592.2	-87037.7	-2554.41	24.9802	17296.1	0.164231	0.139222	0.129155	0.125077	0.0757414	0.0902829	0.0655079	0.0489237	0.0429389	0.0415719	0.0274941	0.0200288	0.00803734	0.00389973	0.00451962	0.00397514	0.00430447	0.00294708	0.00214188	1.31056	1.44597	1.17768	0.934316	1.05867	1.14857	0.3905	0.777809	0.766113	0.625987	0.975036	0.83133	0.374222	0.0008	0.149175	0.539931	0.403606	0.425301	0.335834	0.936521	0.387588	0.138154	0.561914	0.453874
25265	126320000	-89510.7	-86971	-2539.64	24.9922	18108.8	0.161968	0.142335	0.126732	0.123786	0.0743065	0.0942913	0.0681784	0.0478256	0.043563	0.0417255	0.0252746	0.0210729	0.00826993	0.00397396	0.00525264	0.00421787	0.00371412	0.00219741	0.00131552	2.01007	1.50425	1.43501	1.4124	0.936619	0.803019	1.27369	1.23341	0.969819	0.90136	0.73813	1.02585	1.05744	0.0008	0.0171771	0.638975	0.588297	0.836523	0.662165	0.50489	0.663976	0.963553	0.849647	0.478737
75558	377785000	-89606.8	-87084.9	-2521.93	24.7896	16679.2	0.16213	0.141239	0.130453	0.122283	0.0717291	0.0933036	0.0676091	0.0487091	0.043549	0.0416255	0.025652	0.0219064	0.0088762	0.00362855	0.00478828	0.00428625	0.00419881	0.00257294	0.00146178	0.983313	1.57578	1.23992	1.54852	1.22251	0.585823	1.54365	1.3102	1.50368	1.29048	1.1013	1.38563	1.03525	0.0008	0.0886334	0.262264	0.325092	0.739568	0.931808	0.192053	1.01178	0.746796	1.01388	1.00822
388582	1942905000	-89538.5	-86958.8	-2579.7	24.6602	17815.3	0.163621	0.141678	0.12902	0.127578	0.0739574	0.0927654	0.0626182	0.0489114	0.0442408	0.0412581	0.0254718	0.0208916	0.00845591	0.00387136	0.00438224	0.00346305	0.00395601	0.00256361	0.0012954	1.59268	1.37411	1.30957	1.28159	1.31832	1.29566	1.48342	1.37859	1.2939	1.28955	1.28616	0.88663	0.547335	0.0008	0.229464	0.267133	0.906598	0.18826	1.14464	1.15915	0.79777	1.06935	1.11468	0.574243
71042	355205000	-89558.5	-87032.9	-2525.53	24.9139	18435.1	0.16016	0.141381	0.126993	0.127219	0.0713975	0.0930787	0.0672408	0.0487257	0.0443115	0.0421365	0.0261716	0.021674	0.00858791	0.00446924	0.00421916	0.00366076	0.00420271	0.00306414	0.00130754	1.47879	1.07142	0.802954	0.831733	0.76972	0.841219	1.2181	0.608133	0.651053	0.75395	0.779014	0.648898	0.667681	0.0008	0.18739	0.0887202	0.112784	0.105763	0.686355	0.365897	0.546517	0.769603	0.138483	0.757046
272217	1361080000	-89526.7	-86985.2	-2541.51	24.4125	17431.5	0.161465	0.144969	0.1272	0.128543	0.0730319	0.0915719	0.0666763	0.0462953	0.0429656	0.0386212	0.0264214	0.0210516	0.00870585	0.00402678	0.0044608	0.0041019	0.00452174	0.00323141	0.00213816	1.87227	1.20745	0.983977	0.992865	0.856585	0.574678	0.619751	0.705532	0.813685	0.678865	0.588838	0.660264	0.748605	0.0008	0.0469217	0.172272	0.344922	0.126762	0.530441	0.300949	0.361745	0.243653	0.378146	0.264621
475726	2378625000	-89515.6	-87009.1	-2506.47	24.5608	17160.7	0.17005	0.142284	0.126677	0.125449	0.0728708	0.0889739	0.0646053	0.0487625	0.0435328	0.0399879	0.0248424	0.0219321	0.00840243	0.00404388	0.00489404	0.00344471	0.00476068	0.00289445	0.00159176	0.706371	1.33079	1.33201	1.63307	1.30578	1.52906	1.50532	1.33182	1.56129	1.03762	1.60113	1.29777	1.3382	0.0008	0.0660544	0.245693	0.537269	0.758956	0.855316	0.925783	1.62519	0.285689	1.1245	1.26249
481768	2408835000	-89557.8	-87007.7	-2550.1	24.6412	17592.7	0.159572	0.143281	0.127238	0.126281	0.0747679	0.0941004	0.0670759	0.0476065	0.0426244	0.041789	0.0256126	0.020925	0.00889273	0.00397785	0.00359066	0.00468669	0.00401028	0.00223675	0.00173132	1.62727	1.49534	0.994136	1.11271	1.06079	0.940646	0.758529	1.19442	0.607251	0.838211	0.862339	0.91759	0.617989	0.0008	0.039612	0.543837	0.251169	0.565711	0.472077	0.759979	0.378918	0.618598	0.571529	0.452483
438502	2192505000	-89530.6	-86974.1	-2556.53	24.9831	18531.5	0.162637	0.143368	0.126694	0.122516	0.07825	0.0907324	0.067807	0.0493476	0.042154	0.0404949	0.0255626	0.0213852	0.00817626	0.00388496	0.00423641	0.0038524	0.00486917	0.00266407	0.00136848	2.38417	1.01521	0.835671	0.903144	0.775619	0.759952	0.862524	0.975031	0.593594	0.877202	0.695237	0.681061	0.923366	0.0008	0.145578	0.312221	0.306617	0.265436	0.426756	0.558738	0.552602	0.23971	0.301342	0.539768
76958	384785000	-89547.5	-87022.7	-2524.73	24.7954	18195.9	0.16785	0.138839	0.12544	0.12638	0.0742696	0.0905375	0.0682586	0.0474675	0.0418139	0.0399046	0.0273707	0.0209391	0.00846867	0.00481514	0.00537389	0.00450741	0.00360415	0.00270989	0.0014495	2.34534	1.51862	1.19901	1.17817	0.904228	0.426455	1.16886	1.36242	0.518713	1.18928	0.857429	0.944042	0.566434	0.0008	0.247127	0.232005	0.763744	0.428352	0.640098	0.161034	0.966641	0.221298	0.890484	0.485393
489623	2448110000	-89577.7	-87044.7	-2532.99	24.9501	18593.1	0.162958	0.141678	0.128623	0.127062	0.0730751	0.0925078	0.0674407	0.0473811	0.0420958	0.0400895	0.0253701	0.0210358	0.00892315	0.00376178	0.00534016	0.00441949	0.00382023	0.00295804	0.00146092	1.94541	1.03983	0.938656	0.640637	1.34709	0.994224	0.993742	0.968121	0.909783	0.611959	1.18885	0.984579	0.910513	0.0008	0.23973	0.00355129	0.339174	0.0301894	0.990516	0.396889	1.06425	0.297129	0.658178	0.724792
184153	920760000	-89423.9	-86890.4	-2533.47	24.9241	18277.4	0.164319	0.143129	0.128975	0.127169	0.0700703	0.0936114	0.067406	0.0459979	0.0449634	0.0405695	0.0259217	0.0195786	0.0075734	0.00392954	0.00389412	0.00431563	0.00462756	0.00262444	0.00132424	2.29654	1.54281	1.30078	1.04426	1.18076	1.16894	1.62392	1.33887	1.42903	1.12178	1.45091	1.28122	1.30144	0.0008	0.0770543	0.388603	0.975508	0.282025	0.675542	0.782371	1.48675	0.855384	1.18936	0.652614
412297	2061480000	-89547.3	-86996.6	-2550.7	24.9281	17723.8	0.164492	0.140437	0.129026	0.123926	0.0748623	0.0890323	0.0691718	0.047845	0.0433604	0.0407813	0.0252698	0.0213489	0.0086373	0.00406503	0.00448754	0.00431738	0.00425008	0.00314929	0.00154093	1.5849	1.91899	1.37738	1.31251	1.09121	1.09266	0.815338	1.39264	1.37213	1.22213	0.618576	0.966066	1.21712	0.0008	0.0554786	1.01106	0.726753	0.516247	0.95931	0.674738	0.405517	0.732453	1.30609	0.76284
58626	293125000	-89535.8	-86995.1	-2540.63	24.7258	17964.1	0.164266	0.142327	0.129017	0.126878	0.0725533	0.0916205	0.0655789	0.0466883	0.0440807	0.040323	0.0244961	0.0225743	0.00875069	0.00374189	0.00444487	0.00383508	0.00415464	0.0031519	0.00151753	2.106	1.14238	1.10034	1.09117	1.10436	1.04774	0.929058	0.886813	0.932082	0.762308	1.04631	1.4417	0.864252	0.0008	0.047088	0.355558	0.406083	0.156707	0.932732	0.422327	1.05105	0.566811	0.0345037	0.803923
347196	1735975000	-89406.6	-86922.1	-2484.43	24.291	17095.6	0.163116	0.140005	0.12669	0.123756	0.0782153	0.0919457	0.0689602	0.047232	0.0430384	0.0409197	0.0251722	0.0203742	0.00917193	0.00376419	0.0044104	0.00426002	0.00458088	0.00311589	0.00127215	2.54882	1.12724	0.942263	1.00106	0.78726	0.523917	0.837599	1.17161	0.91708	0.434885	0.993155	0.766751	0.720367	0.0008	0.26161	0.0275252	0.0806711	0.179053	0.427955	0.0093252	0.611671	0.635566	0.150027	0.759942
359738	1798685000	-89570.8	-87041.5	-2529.35	24.9039	17894.7	0.16105	0.146548	0.124187	0.127214	0.0732509	0.0910934	0.067678	0.0469229	0.0429345	0.0414292	0.026236	0.0206152	0.00882075	0.00440767	0.00465982	0.0042456	0.00392662	0.00334137	0.00143854	2.21645	0.937098	0.813876	0.873466	0.75907	0.546208	0.780091	0.481641	0.807922	0.606372	0.630921	0.678884	0.581074	0.0008	0.0228304	0.428796	0.0195139	0.198484	0.576611	0.151723	0.476595	0.0473876	0.293064	0.585511
430559	2152790000	-89505.5	-86928.9	-2576.68	24.6539	17457.8	0.167177	0.139075	0.128438	0.125549	0.0758252	0.0883009	0.0672158	0.049243	0.0441521	0.0401397	0.0248447	0.0210812	0.00791547	0.00392166	0.00500955	0.00373391	0.00376237	0.00274136	0.00187285	1.90997	1.48203	0.934973	0.749981	0.586867	0.905605	0.925248	0.768084	0.799087	0.716093	0.527755	0.526421	1.12884	0.0008	0.114628	0.405691	0.471249	0.313164	0.0936891	0.43594	0.62409	0.385065	0.296619	0.568658
292718	1463585000	-89433.8	-86960.8	-2473.06	24.3044	16721.5	0.161242	0.143572	0.127455	0.12634	0.0765147	0.0902829	0.0679458	0.0479638	0.0442517	0.03932	0.0242237	0.0207417	0.00906769	0.00414026	0.00425404	0.00417176	0.00444012	0.00241558	0.00165679	0.399014	1.21397	1.33614	1.39231	0.869098	0.814774	0.689061	1.12326	1.03434	0.253911	0.576504	1.15616	0.296502	0.0008	0.123873	0.0259232	0.391542	0.751639	0.412872	0.302003	0.39704	0.631152	0.371115	0.469377
38637	193180000	-89513.1	-87006.4	-2506.74	24.652	17832.9	0.165106	0.14194	0.12508	0.125038	0.0772146	0.0898094	0.0665719	0.0474968	0.0434217	0.0425918	0.0249356	0.0203772	0.00868153	0.0039458	0.00458678	0.00355013	0.00448313	0.00324941	0.00192035	1.82872	0.965308	0.928718	1.27119	0.865407	0.436142	0.733512	0.824165	0.791767	0.454777	1.07489	0.701038	0.95836	0.0008	0.150255	0.0840265	0.0140159	0.426028	0.516273	0.651176	0.230237	0.346009	0.354084	0.262573
220151	1100750000	-89549.3	-86985	-2564.28	24.9298	18115.4	0.161527	0.143892	0.128897	0.124278	0.075218	0.0911764	0.0652552	0.0465885	0.0435043	0.0415264	0.0257586	0.0204763	0.00869931	0.00476138	0.00480892	0.0048612	0.00414202	0.00281667	0.00181275	1.7829	1.10612	0.960949	0.774734	0.859417	0.735144	0.70246	0.923287	1.23151	1.24334	0.992578	0.747154	1.11919	0.0008	0.189096	0.307676	0.203603	0.31761	0.353436	0.356343	0.49891	0.495997	0.420822	1.02556
244757	1223780000	-89480.6	-86956.3	-2524.23	24.8036	18123.7	0.163751	0.14132	0.127219	0.123582	0.0763181	0.0901066	0.0656492	0.0479476	0.044086	0.0412027	0.0276826	0.0214323	0.00892424	0.00350896	0.00515454	0.0036356	0.00411103	0.00267339	0.0016954	1.84913	0.992502	1.10292	0.985804	0.890524	0.668037	1.05258	0.706752	0.890914	0.407636	0.849486	0.746012	0.598388	0.0008	0.144379	0.0785759	0.432525	0.309734	0.588262	0.356829	0.649713	0.391003	0.13784	0.467176
200204	1001015000	-89569.8	-87008.4	-2561.45	24.9781	18420.5	0.160944	0.143424	0.127098	0.128863	0.0757562	0.0914859	0.0665347	0.0470448	0.0418058	0.0403991	0.0270962	0.0218166	0.00738629	0.00328509	0.00473511	0.00406915	0.00427796	0.00295796	0.00101991	1.86006	1.23435	1.05624	1.02651	0.927548	0.926073	0.898598	1.10452	1.04399	1.39982	0.8559	0.731033	0.688791	0.0008	0.0336888	0.205224	0.630296	0.427946	0.414685	0.87278	0.499372	0.562259	0.880509	0.872153
343065	1715320000	-89520.9	-86986.3	-2534.55	24.8595	16922.2	0.163641	0.142802	0.125251	0.123334	0.0753057	0.0902138	0.0681745	0.0474382	0.0431958	0.0428342	0.0262261	0.020946	0.00927445	0.0044532	0.00473114	0.00351734	0.0040865	0.00339316	0.00118118	0.85067	1.36813	1.16815	0.956351	0.580438	1.01645	0.703067	0.979132	0.632565	0.974611	0.767934	0.278296	0.476352	0.0008	0.197748	0.149521	0.367872	0.45086	0.0493818	0.554909	0.429161	0.590658	0.154066	0.610763
51669	258340000	-89518.6	-87003.7	-2514.86	24.4249	17784.1	0.164048	0.141918	0.12822	0.12268	0.0743015	0.0908804	0.0699191	0.0471217	0.042647	0.0418747	0.0253627	0.0213506	0.0086954	0.00390155	0.00480435	0.00402078	0.0040127	0.00270755	0.00153269	2.42833	1.77117	1.62211	1.36865	1.3327	1.00909	1.13281	1.06805	1.04429	1.08566	0.581929	1.02646	1.00371	0.0008	0.808675	0.256553	1.26603	0.278955	1.2522	0.612373	0.71644	1.07828	0.412925	0.434139
433082	2165405000	-89606.5	-87055.2	-2551.36	24.8512	18423.2	0.163596	0.143465	0.12881	0.12479	0.0749035	0.0927144	0.0649278	0.0468842	0.0432536	0.0405485	0.0253469	0.0209924	0.00848253	0.00368166	0.00475483	0.00426571	0.00406258	0.00326909	0.00125116	1.713	1.70199	1.07207	1.02376	1.08449	0.792929	0.922184	1.1295	1.56947	0.659037	1.60057	0.728029	0.503004	0.0008	0.0495953	0.875756	0.599271	0.342989	0.675799	0.831857	0.661255	0.507812	0.659416	1.1136
169385	846920000	-89412.9	-86897.3	-2515.54	24.9899	17260.6	0.162329	0.14552	0.127091	0.123634	0.0730849	0.0917115	0.0698301	0.0474875	0.0424989	0.0395244	0.0264124	0.0215416	0.00867804	0.00406759	0.00479385	0.00369911	0.00371653	0.00310152	0.00127831	2.10406	1.44946	1.03772	0.908084	1.13133	0.883088	1.15926	1.20936	0.991321	0.953399	0.645729	1.14939	1.16568	0.0008	0.55289	0.686471	0.143706	0.373151	0.356836	0.441219	0.950082	0.63366	0.823269	0.376577
354882	1774405000	-89469.2	-86948.1	-2521.11	24.7759	18165.8	0.163101	0.144974	0.129436	0.127111	0.0719432	0.0934046	0.0650077	0.0477724	0.0422835	0.0402998	0.0260601	0.0198789	0.00858445	0.00382885	0.00437917	0.00375447	0.00365127	0.00318831	0.00134112	2.07473	1.56839	1.21825	0.839031	1.40594	0.995181	1.34871	1.01966	1.42553	1.08269	1.16449	1.11442	0.895004	0.0008	0.124434	0.491951	0.515517	0.395258	0.473876	0.832789	1.32758	0.570809	0.854324	0.836555
3582	17905000	-89491.5	-87038.9	-2452.59	24.7836	16667	0.164043	0.142841	0.127421	0.125945	0.0715636	0.0924202	0.0673015	0.0452291	0.0428465	0.0425566	0.0266092	0.0218551	0.00850672	0.00365798	0.00492887	0.00442903	0.00369785	0.00303002	0.00111718	1.09731	1.75849	1.87641	1.48993	1.06723	1.12997	0.843816	0.99468	1.35995	1.77469	1.196	1.05411	1.46715	0.0008	0.0399155	1.0708	0.694081	0.796031	0.485867	0.715276	0.315796	0.979385	0.886047	0.630206
415502	2077505000	-89489	-86966.2	-2522.77	24.7284	17136	0.161057	0.143563	0.127424	0.129822	0.0741181	0.0890792	0.0688342	0.0483373	0.0428341	0.0391193	0.0261454	0.0194817	0.00849027	0.00331593	0.00519712	0.00476416	0.00393779	0.00317719	0.00130232	1.87114	1.26533	0.995064	0.770165	1.08733	0.712453	0.872462	0.898665	0.839331	1.08683	0.571132	0.780115	1.00269	0.0008	0.149658	0.540768	0.277553	0.089224	0.288106	0.693392	0.410594	0.629492	0.521684	0.5846
259669	1298340000	-89606.7	-87019.9	-2586.84	24.6777	17824.7	0.161606	0.141483	0.124574	0.128188	0.0778678	0.0916148	0.0624038	0.0473978	0.0439066	0.0424481	0.0261008	0.0229498	0.00915698	0.00372307	0.0040162	0.00387544	0.00409659	0.00308676	0.00150422	1.60736	1.43008	1.55052	1.38173	0.838013	0.730719	0.525954	0.960835	0.533479	0.140869	0.429187	0.770533	1.25095	0.0008	0.180501	0.455437	0.864229	0.742129	0.600081	0.565467	0.398228	0.345793	0.122543	0.288247
274504	1372515000	-89511.9	-86959.2	-2552.75	24.7026	17571	0.161101	0.145905	0.124043	0.127606	0.0769359	0.0906231	0.0656497	0.0477814	0.0428565	0.0397444	0.0251392	0.0215622	0.00864613	0.00381616	0.00547255	0.00426016	0.00464803	0.00259542	0.00161469	2.75712	1.4573	1.0406	0.97082	1.47211	1.03441	1.04438	1.17042	1.20872	0.923171	1.13819	1.08407	0.901976	0.0008	0.0775881	0.19965	0.653576	0.0671402	1.13166	0.78465	0.231743	1.17354	0.943782	0.777357
459905	2299520000	-89464.9	-86931.1	-2533.78	24.6749	17546.4	0.165444	0.143574	0.127426	0.125021	0.0731128	0.0905506	0.0687852	0.0482547	0.0412661	0.0414205	0.0270029	0.0205906	0.00846109	0.00312735	0.00395821	0.00347057	0.00436226	0.00287275	0.00129942	1.75452	1.23683	1.03085	0.743481	0.525599	0.496361	0.376861	0.936088	1.36977	0.66043	1.16108	0.959091	0.179234	0.0008	0.314526	0.00803976	0.351461	0.116381	0.276508	0.0828458	0.0115007	0.535276	0.500849	0.533547
261763	1308810000	-89446.8	-86940.5	-2506.31	24.4284	17360.7	0.164042	0.139733	0.12663	0.123352	0.0741373	0.0927165	0.0673759	0.0447742	0.0463613	0.0414498	0.0272663	0.0219048	0.00832998	0.00398079	0.00506613	0.00384292	0.00419915	0.00332791	0.00151018	1.90714	1.05946	0.882841	0.908639	1.03563	0.26969	0.728959	1.00026	0.503475	0.730207	0.0546943	0.525459	1.2162	0.0008	0.19284	0.00871948	0.191805	0.0814743	0.708555	0.211322	0.200084	0.284766	0.37504	0.547426
156583	782910000	-89558.2	-87018.6	-2539.61	24.5155	17945	0.163015	0.14038	0.129319	0.125126	0.0749202	0.0906104	0.0650205	0.0471345	0.0445914	0.0398886	0.026606	0.0229957	0.00879839	0.00384162	0.00474864	0.00475951	0.00382919	0.00296	0.00145627	1.9668	1.08397	0.872472	1.14194	0.710838	0.595689	0.392088	0.954578	0.682521	0.941181	1.19417	1.16634	1.12404	0.0008	0.127172	0.0661122	0.17423	0.619618	0.191701	0.486251	0.0770759	0.51359	0.331992	0.334431
212017	1060080000	-89569.3	-87007.1	-2562.21	24.7156	18013.5	0.165647	0.141486	0.131315	0.122361	0.0726398	0.08979	0.070485	0.0466402	0.0424599	0.0414287	0.0262835	0.0211847	0.00793748	0.00369048	0.00468184	0.00350918	0.0041561	0.00300296	0.00130069	2.08697	1.28173	1.07621	1.06126	0.954206	1.14803	1.17724	0.96328	0.76923	1.08533	1.03105	1.02484	1.05939	0.0008	0.107992	0.296559	0.315658	0.463119	0.394577	0.887767	0.957008	0.621649	0.162399	1.30412
291029	1455140000	-89523.8	-86959.7	-2564.11	24.92	18265.2	0.163268	0.141434	0.127107	0.126174	0.073069	0.0923659	0.0672994	0.0448251	0.0430417	0.0431511	0.0251786	0.020716	0.00928745	0.00428704	0.00517467	0.00443914	0.00427549	0.00363759	0.00126793	1.53963	1.00443	0.765814	0.80574	0.646941	0.764417	0.656894	0.860853	0.612025	0.629242	0.880634	0.60645	0.692739	0.0008	0.0445353	0.136132	0.250383	0.289	0.326603	0.291042	0.351291	0.493533	0.246637	0.563826
257474	1287365000	-89533.5	-87009.4	-2524.08	24.8602	17123.6	0.167909	0.143532	0.127021	0.126103	0.0716762	0.0898518	0.0691949	0.0458377	0.0403032	0.0408752	0.0261969	0.0203279	0.00892938	0.00406702	0.00547177	0.00406116	0.00439512	0.00276342	0.001484	1.42525	1.3575	1.08047	1.36966	1.15692	1.27977	1.30841	1.06165	1.19517	1.26967	1.38269	0.932017	1.26122	0.0008	0.0591085	0.0877517	0.293563	0.62359	0.421042	1.28535	0.767654	0.541977	0.933896	0.532026
489013	2445060000	-89608	-87051.6	-2556.38	24.9998	18302	0.162804	0.140315	0.129756	0.127059	0.0717122	0.0891524	0.0667926	0.0488399	0.0454668	0.041023	0.0254719	0.021223	0.00921178	0.00375804	0.00562706	0.00441949	0.00377678	0.00238941	0.00120247	1.6307	1.40054	1.30375	0.908577	0.511019	1.09481	1.26047	0.939982	1.20316	1.2719	0.863032	0.685405	0.408188	0.0008	0.0852439	0.297314	0.855015	0.452189	0.10374	0.680663	0.69565	0.849044	0.644085	0.862206
164497	822480000	-89510.2	-86923.3	-2586.91	24.9891	18248.9	0.163765	0.141456	0.126119	0.126802	0.0720324	0.092281	0.0662522	0.0459309	0.0443819	0.0414338	0.0278354	0.023061	0.00867933	0.00402753	0.00418437	0.00389034	0.00383563	0.00254589	0.00148736	2.32446	1.27022	1.03541	0.731835	0.936895	0.644954	0.925846	0.722097	0.317458	0.743827	0.663278	0.896245	0.538993	0.0008	0.137002	0.468754	0.567517	0.263716	0.514307	0.478822	0.211849	0.596435	0.236073	0.369268
248255	1241270000	-89514.7	-86980.7	-2534	24.9567	17738.8	0.161917	0.143719	0.128985	0.126765	0.0739305	0.0921929	0.0664925	0.0454188	0.0438751	0.0394997	0.025119	0.0216202	0.00893859	0.00377501	0.00557723	0.00416974	0.00434282	0.00242782	0.0012335	2.0796	1.1577	1.09191	0.888965	0.710701	0.564756	0.940087	0.553726	0.378757	0.587106	1.19309	0.84732	1.23718	0.0008	0.219591	0.249588	0.274555	0.435807	0.106676	0.399344	0.700649	0.107802	0.1547	0.27233
163509	817540000	-89447.8	-86905.8	-2541.99	24.9335	18406.5	0.1635	0.142935	0.127804	0.126114	0.0763558	0.0915167	0.0677114	0.0460783	0.0422802	0.0385398	0.0255427	0.0223388	0.00768348	0.00339675	0.00515239	0.0043173	0.00485391	0.00258926	0.001289	2.41229	1.06382	0.774699	0.541303	0.401337	0.384949	0.299683	0.556525	0.67787	0.793356	0.545913	0.397911	0.20184	0.0008	0.0858273	0.242358	0.317781	0.136494	0.0326261	0.103104	0.0504662	0.0921857	0.22905	0.195695
94012	470055000	-89525.1	-86988.8	-2536.32	24.6729	17852.5	0.160065	0.139554	0.128558	0.126907	0.0788283	0.0917883	0.064664	0.0488676	0.0444487	0.0402794	0.0257772	0.020754	0.00912148	0.00334033	0.00454399	0.0041406	0.00369523	0.0031936	0.00147307	1.93981	1.14531	1.13257	1.05485	0.587472	0.720164	0.535299	1.09316	0.648791	0.971518	0.812515	0.608126	0.29537	0.0008	0.314304	0.28342	0.310316	0.480808	0.350434	0.397125	0.343956	0.256278	0.389892	0.441853
218307	1091530000	-89585.9	-87000.6	-2585.31	24.9784	17606.6	0.164182	0.141355	0.125407	0.124098	0.0743506	0.0928331	0.067045	0.0472458	0.042431	0.043145	0.0260653	0.0206783	0.0100879	0.00415719	0.00442356	0.0041211	0.0047608	0.00222482	0.0013895	1.20519	1.14086	0.99287	0.884884	0.723861	0.619693	0.771806	1.10115	1.02263	0.526763	0.753375	0.544133	0.0993644	0.0008	0.051006	0.028763	0.462165	0.0809573	0.556299	0.323568	0.130585	0.90769	0.723124	0.021681
221876	1109375000	-89517.9	-87004.2	-2513.71	24.4926	17178.7	0.161541	0.139743	0.128311	0.12622	0.0748907	0.090007	0.069235	0.0486358	0.0429144	0.0398608	0.0255646	0.0219519	0.00848657	0.00486108	0.00408473	0.00514116	0.00432413	0.00271491	0.00151266	1.43176	1.30294	1.26744	1.44294	1.07752	0.66599	0.562179	1.27864	0.714201	0.600497	0.60661	1.02927	0.965956	0.0008	0.101839	0.0251783	0.311133	0.760999	0.582005	0.422796	0.359085	0.695228	0.497653	0.157684
490796	2453975000	-89501.2	-86976.8	-2524.37	24.2354	18294.7	0.164458	0.140956	0.127009	0.12496	0.0735124	0.0900894	0.0686224	0.0478505	0.0434597	0.0408255	0.0269307	0.0220555	0.00785421	0.00383844	0.00534016	0.00419201	0.00382023	0.00281904	0.00140694	2.92596	1.52965	1.02895	0.854348	0.810559	0.781529	1.08182	0.720718	1.30921	1.13316	0.441435	1.16615	0.598719	0.0008	0.304962	0.599015	0.530039	0.357974	0.193913	0.886681	0.313647	0.459798	0.811643	0.879218
286017	1430080000	-89377	-86926.7	-2450.25	24.4915	15844	0.16375	0.142774	0.128049	0.129492	0.0765689	0.0878741	0.06804	0.0476011	0.0423646	0.0388083	0.0244629	0.0195197	0.00852034	0.00349034	0.00539866	0.00446741	0.00397909	0.00318407	0.00165544	0.8114	0.984837	1.37837	1.2378	1.15355	1.36305	1.15229	1.04877	1.05734	1.06652	0.757261	1.47927	1.37898	0.0008	0.0143846	0.0767845	0.0478519	0.465564	0.29216	0.67985	1.28323	0.439346	0.585028	0.67415
480127	2400630000	-89611.5	-87052	-2559.45	24.7747	18152.6	0.159441	0.144855	0.13064	0.12167	0.0767994	0.091374	0.069191	0.0448138	0.0428975	0.0420073	0.0257867	0.021325	0.00969153	0.00354959	0.00453845	0.00375921	0.00427883	0.00186196	0.00151993	1.7495	1.20632	0.996444	1.08873	1.00311	1.13294	0.898278	0.712217	0.791749	1.34174	0.593623	0.997036	1.37482	0.0008	0.114682	0.257198	0.404318	0.560017	0.292497	0.866363	0.383216	0.985172	0.343045	0.492423
49753	248760000	-89542.9	-86989.6	-2553.26	24.94	18454.9	0.158454	0.143171	0.131498	0.126205	0.0735155	0.0909621	0.0661878	0.0482326	0.0425512	0.0429794	0.0265768	0.0204106	0.00802182	0.0040141	0.00496031	0.00399432	0.00396357	0.00276851	0.00153316	1.71064	1.48163	1.49336	1.66664	1.10757	1.06348	0.743274	1.14552	1.57941	1.27282	0.917228	0.45078	1.55954	0.0008	0.0261583	0.471065	0.742735	0.958878	0.951936	0.960547	0.244604	0.91684	0.924673	0.92878
210530	1052645000	-89520.1	-86969.3	-2550.76	24.8614	17592.8	0.163053	0.14529	0.127544	0.123805	0.0722527	0.0916919	0.064772	0.0487654	0.043191	0.0433548	0.0262424	0.0214368	0.00792546	0.00399388	0.0044807	0.00472572	0.00361361	0.00242896	0.00143378	2.08996	1.36258	1.27954	0.805056	0.89771	0.772338	0.5825	1.11002	0.854146	0.726919	0.819826	0.502136	0.540304	0.0008	0.174151	0.250499	0.692452	0.267867	0.420173	0.42097	0.486509	0.33372	0.383678	0.501201
101183	505910000	-89482.1	-86970.8	-2511.34	24.8758	18010.2	0.160855	0.141575	0.128753	0.122374	0.0758226	0.0923838	0.0646042	0.0483065	0.0423124	0.0438928	0.0265688	0.0230369	0.00839979	0.00407224	0.00424864	0.00401566	0.00429994	0.00278529	0.00169326	1.31754	1.56641	1.2432	1.4101	1.06844	0.74002	1.19123	1.39959	0.158538	2.21124	1.25304	0.346499	1.11311	0.0008	0.0949734	0.541972	0.468736	0.700866	0.775368	0.518362	0.800908	0.938827	0.472746	0.786677
19107	95530000	-89563.7	-87010.3	-2553.44	24.6532	17888.3	0.165422	0.141866	0.124656	0.124412	0.0726886	0.0927163	0.0647153	0.0486751	0.0426656	0.0452372	0.0267737	0.0204647	0.00737403	0.00379987	0.00538794	0.0043504	0.00441559	0.00295435	0.00142609	3.35208	1.74666	1.14823	1.22386	1.10261	1.06836	1.1333	0.916175	0.774727	0.735156	0.741458	0.636543	0.44466	0.0008	0.540448	0.815579	0.729213	0.314608	0.717327	1.00225	0.690139	0.421525	0.530686	0.57344
393328	1966635000	-89497.7	-86958.3	-2539.4	24.7098	17396.5	0.166075	0.141567	0.130619	0.124878	0.0709945	0.0915901	0.0671404	0.0471171	0.0440618	0.0410874	0.0240675	0.0202125	0.00856947	0.00456578	0.00452291	0.00463548	0.0039604	0.00264459	0.00169057	2.35647	1.09765	0.869708	0.796141	0.618265	0.66469	0.707232	0.633865	0.682988	0.645224	0.743644	0.448054	0.812886	0.0008	0.211249	0.0445607	0.263839	0.137644	0.154013	0.281832	0.234293	0.499733	0.261847	0.268937
1418	7085000	-89608.3	-87130.2	-2478.12	24.9981	18161	0.161356	0.14152	0.13165	0.122323	0.0748508	0.0910431	0.0664432	0.0482329	0.0427986	0.0419684	0.0255983	0.0208702	0.0089752	0.00413611	0.00491295	0.00446958	0.00441739	0.00293225	0.00150238	1.75971	1.11164	1.01616	0.953767	0.9415	1.19556	0.514831	1.1745	0.511019	0.847071	0.807893	0.894725	0.779994	0.0008	0.0887138	0.193815	0.19741	0.224623	0.66404	0.614068	0.692695	0.342929	0.161048	1.08019
149332	746655000	-89551.6	-86988.9	-2562.67	24.8621	18374.5	0.162578	0.142951	0.128425	0.123919	0.0767206	0.0897552	0.0685552	0.0469917	0.0403415	0.0428631	0.0265448	0.0209497	0.00791241	0.00343476	0.00480338	0.00399593	0.0045688	0.00254368	0.00214634	1.9185	1.04416	1.01928	0.774324	0.822491	1.09229	0.948624	1.06424	1.01747	1.06883	1.17114	0.907016	1.04356	0.0008	0.00902849	0.379216	0.422729	0.24679	0.34153	0.880929	0.261727	0.918748	0.615878	0.869146
134598	672985000	-89448.9	-86918.7	-2530.21	24.3913	17675	0.161598	0.140968	0.125521	0.126567	0.0738779	0.0895178	0.0665713	0.0486771	0.0447465	0.0413098	0.0268545	0.0212386	0.00879305	0.00361673	0.00572224	0.0043192	0.00453181	0.00321386	0.0023548	1.69531	1.55481	1.07364	0.962205	0.752846	1.16264	0.871157	1.21275	0.594379	1.35361	0.708056	0.455174	0.745665	0.0008	0.135198	0.217733	0.561827	0.331237	0.285462	0.78051	0.402781	0.415105	0.888278	0.648858
173894	869465000	-89510.6	-86944.1	-2566.55	24.9078	18188.2	0.164528	0.138969	0.127517	0.127021	0.0758845	0.0918242	0.0653067	0.0480921	0.0429477	0.0418509	0.0259914	0.0200937	0.00924055	0.00422152	0.00469507	0.00360723	0.00416576	0.00277831	0.00126492	2.38884	1.3663	1.10275	1.06997	0.679244	1.17043	0.788543	0.814072	0.949387	0.826899	0.963665	1.16535	0.753841	0.0008	0.366037	0.522569	0.543909	0.411842	0.543578	0.353295	0.693561	0.444714	0.658109	0.596193
130833	654160000	-89503.9	-86953.3	-2550.63	24.695	17837.4	0.165869	0.13841	0.126404	0.125186	0.0753465	0.0935925	0.0658706	0.0465461	0.0442943	0.039597	0.027078	0.0219306	0.00884282	0.00429362	0.00433523	0.00411811	0.00387816	0.0029489	0.00145875	2.36608	1.41648	1.1917	1.20598	0.780221	0.903333	1.19133	0.744221	1.08942	0.909956	1.01202	0.877185	1.09602	0.0008	0.300035	0.708868	0.389784	0.601134	0.465747	0.581173	0.720814	0.667716	0.542185	0.336269
252451	1262250000	-89497.4	-86965.1	-2532.31	24.8814	17645.3	0.159643	0.14197	0.130217	0.124198	0.0752788	0.093304	0.0672221	0.0477816	0.041965	0.0414087	0.0259663	0.0218535	0.00836061	0.00437599	0.00426227	0.00463392	0.0034746	0.00254551	0.00153794	2.32781	1.45002	0.959944	1.01088	0.666867	0.522801	0.511164	0.729721	0.960059	0.705683	0.451634	0.551536	0.61525	0.0008	0.100174	0.322308	0.193998	0.534329	0.218044	0.326013	0.274748	0.108065	0.474434	0.142639
321366	1606825000	-89565.4	-87003.1	-2562.34	24.8507	17964.2	0.167141	0.145179	0.126867	0.124066	0.0722785	0.0907097	0.066447	0.0465144	0.0435279	0.0406251	0.02564	0.0219409	0.0089738	0.00343488	0.00461938	0.00418212	0.00386292	0.00269387	0.00129646	2.67643	1.23291	0.907434	0.733272	0.663954	0.665633	0.702712	0.562278	0.573101	0.561702	0.635393	0.710244	0.887566	0.0008	0.338143	0.33198	0.370054	0.298823	0.216822	0.259728	0.342536	0.417315	0.119955	0.358788
83564	417815000	-89548.4	-87049.3	-2499.1	24.916	17804.8	0.164795	0.143962	0.125278	0.128302	0.073977	0.0890889	0.0665345	0.0475611	0.0416508	0.0424548	0.0254746	0.0205201	0.00854104	0.00359813	0.00543695	0.00414059	0.00397559	0.00289184	0.00181687	1.04694	1.65265	1.1452	0.874246	0.470471	0.227373	0.737819	0.482254	0.753587	0.801491	0.180619	0.652137	0.708179	0.0008	0.0233364	0.290148	0.530542	0.428762	0.041688	0.107774	0.0831749	0.191636	0.387816	0.0801132
144581	722900000	-89622.9	-87067.1	-2555.81	24.6989	18336.8	0.166208	0.14562	0.124997	0.128685	0.0747769	0.0936491	0.0658248	0.0460686	0.0424641	0.0387288	0.0241807	0.0199431	0.00807103	0.00344361	0.00508369	0.00382299	0.00415764	0.00287029	0.00140502	1.95398	1.51228	1.1691	0.997725	0.754534	1.02253	0.687699	1.28077	0.748441	0.78958	0.349519	1.27128	0.928168	0.0008	0.163867	0.547797	0.558826	0.568915	0.373363	0.536645	0.576524	0.646402	0.718586	0.487703
340225	1701120000	-89551.6	-87011.9	-2539.7	24.9077	17844.7	0.162189	0.140945	0.128741	0.124909	0.0750829	0.0914555	0.070283	0.0462541	0.0441964	0.0405785	0.0255061	0.0209389	0.00851414	0.00329658	0.00480262	0.00368707	0.00355056	0.00353485	0.00153399	1.5445	1.38951	1.00076	1.0337	1.07581	0.935209	1.46565	0.712999	1.51349	1.30439	0.428543	1.12544	0.433851	0.0008	0.0812306	0.253834	0.349956	0.238824	0.629295	0.674896	0.671931	1.01752	0.770208	0.820851
248738	1243685000	-89436.8	-86906.4	-2530.44	24.9198	17550.3	0.164055	0.146114	0.12996	0.125687	0.0754052	0.0880253	0.0650908	0.0479009	0.040418	0.0409156	0.0259667	0.019745	0.00839385	0.00391828	0.00557723	0.00419232	0.00448769	0.00242782	0.00171919	2.60299	2.04761	1.90024	1.65463	1.92599	1.35324	1.90415	0.643811	1.68248	1.94603	1.82359	1.65732	0.996518	0.0008	0.208638	0.447032	1.65526	0.693396	1.49259	1.37592	0.961257	0.707024	0.744872	1.88365
350244	1751215000	-89505.9	-86968.6	-2537.34	24.8132	18081.6	0.159683	0.144641	0.130282	0.125854	0.0725745	0.0885839	0.0682773	0.0479198	0.0436578	0.0410933	0.0274313	0.0216466	0.00741575	0.0034954	0.00510739	0.00441997	0.00380418	0.00277857	0.00133394	2.2579	1.24343	1.27767	0.9052	1.1328	0.580651	1.23893	1.01181	0.783795	0.829022	0.704831	0.68792	0.703183	0.0008	0.167401	0.622905	0.369153	0.487367	0.447114	0.699855	0.647329	0.614255	0.791349	0.273716
382436	1912175000	-89508.1	-87007.4	-2500.68	24.7535	17922.2	0.164465	0.141846	0.130235	0.125595	0.0743138	0.0893301	0.067688	0.0481412	0.0416485	0.0422221	0.0243603	0.0211121	0.00764685	0.00428338	0.00475475	0.00384795	0.00382228	0.00281895	0.00186805	2.66	1.11724	0.798203	0.72079	0.517752	0.969804	0.855259	0.781756	0.56276	0.527712	0.915953	1.20352	0.748238	0.0008	0.0123817	0.43415	0.0484505	0.0021096	0.146151	0.235418	0.749975	0.696502	0.0775991	0.113765
136209	681040000	-89502.8	-86956	-2546.8	24.8064	17882.6	0.160903	0.143878	0.132773	0.124753	0.075784	0.0880106	0.0662484	0.0467484	0.0417644	0.0421795	0.024675	0.0205235	0.00857956	0.00509721	0.00473353	0.00330272	0.00417357	0.00425161	0.00162191	2.19407	1.60135	1.36156	1.90852	1.23843	1.60809	1.46072	2.01161	2.02929	1.65545	0.501565	1.67439	1.17981	0.0008	0.107871	0.633849	0.815157	0.882663	1.30881	0.921867	1.17256	1.42348	1.62287	1.19416
3523	17610000	-89546.2	-87085.3	-2460.94	24.5486	17258.5	0.164043	0.142841	0.127421	0.125945	0.0713575	0.0924202	0.0673015	0.045442	0.0428465	0.0427627	0.0266092	0.0218551	0.0082939	0.00365798	0.00492887	0.00442903	0.00369785	0.00303002	0.00111718	0.874531	1.6116	1.25553	0.868117	0.745529	0.690636	0.4471	0.847029	0.865832	0.85348	1.00279	1.0252	0.119964	0.0008	0.0762957	0.314016	0.333622	0.446818	0.136633	0.328071	0.446163	0.0504057	0.640003	0.0284752
403204	2016015000	-89473.2	-86988.5	-2484.65	24.6736	17585.4	0.163083	0.145295	0.123091	0.123875	0.0769995	0.0912272	0.0695172	0.0471596	0.0433559	0.0405918	0.0260534	0.0211551	0.00873668	0.00328525	0.00448827	0.00367322	0.004088	0.00291003	0.00141473	1.40716	1.39845	1.03245	1.24601	0.61911	1.06159	0.482272	1.35443	1.00245	0.464169	0.551217	0.975262	1.00601	0.0008	0.14383	0.211104	0.192128	0.538165	0.38444	0.640498	0.370204	0.430612	0.827371	0.415936
208166	1040825000	-89555.8	-87013.9	-2541.91	24.882	18249	0.165197	0.142924	0.129948	0.126218	0.0760582	0.0898195	0.0665698	0.0477968	0.0428496	0.0382766	0.0249226	0.0209812	0.00839932	0.00366377	0.00445476	0.00388431	0.00389968	0.0027223	0.00141445	2.80226	1.70318	1.64434	1.59816	1.37936	1.56672	1.36692	1.72417	1.64373	1.90056	1.53569	1.55947	1.22616	0.0008	0.057826	0.505438	1.43686	0.58294	1.33606	1.10953	0.587471	1.56658	1.89723	1.09221
168019	840090000	-89508.4	-86997.7	-2510.69	24.5157	17472.9	0.161021	0.140721	0.129933	0.124801	0.0761074	0.0918206	0.0662129	0.0479563	0.0439494	0.0417778	0.0248365	0.0207327	0.00748275	0.0042094	0.00537352	0.00436229	0.00384466	0.00343758	0.00141949	1.72028	1.89001	1.57455	1.43935	1.15165	0.984761	1.08153	1.07925	1.5558	1.25113	0.713108	0.749564	0.79952	0.0008	0.01415	0.637124	0.845848	0.953846	0.457907	0.764713	0.858221	0.678133	0.826043	0.547592
41918	209585000	-89533.4	-87000.2	-2533.19	24.9488	18233.9	0.165511	0.144059	0.130347	0.123958	0.0724037	0.0892482	0.0661838	0.0475106	0.0427502	0.0420412	0.0248928	0.0209092	0.00838739	0.00364809	0.00497004	0.00473845	0.00395407	0.00296098	0.00152629	2.34638	1.15566	1.30851	1.64908	1.50075	1.08959	1.34372	1.78097	1.3979	1.02418	0.994696	0.835042	1.06352	0.0008	0.14641	0.228778	0.547591	0.716234	1.40577	0.952338	0.743407	1.37046	1.02339	0.60225
395159	1975790000	-89508.2	-86978.2	-2530	24.7621	17871.2	0.164667	0.143478	0.128965	0.122369	0.0738807	0.0924215	0.0660773	0.0468265	0.0417846	0.0423292	0.0262153	0.0213488	0.00877301	0.00417151	0.00451589	0.00350648	0.00428461	0.00269452	0.00169057	1.75085	1.37081	0.873839	1.07436	1.06339	0.607055	0.991067	1.08653	0.380128	0.815035	0.420672	0.939901	0.778428	0.0008	0.028178	0.478899	0.169644	0.199102	0.837854	0.401921	0.326332	0.634808	0.946948	0.43329
347138	1735685000	-89498.8	-86984.3	-2514.45	24.6999	17506.5	0.163116	0.139475	0.12722	0.123756	0.0758175	0.0919457	0.0689602	0.047232	0.0454362	0.0409197	0.0251722	0.0203742	0.00917193	0.00376419	0.0044104	0.00426002	0.00458088	0.00311589	0.00127215	1.1954	1.43847	1.31425	1.11985	0.401674	0.824353	1.20435	0.853204	0.852039	1.46834	1.06564	0.783112	0.937738	0.0008	0.175867	0.0843892	0.427122	0.788695	0.0613177	0.140612	0.89434	0.57909	0.358379	0.749294
175968	879835000	-89472	-86984.5	-2487.52	24.8078	17732	0.165503	0.140949	0.126638	0.125426	0.0762941	0.0931564	0.0680011	0.0470093	0.0433178	0.0400429	0.0251694	0.0199509	0.00743575	0.00424916	0.00426828	0.00454291	0.00402647	0.00256757	0.00145176	1.13561	1.38564	1.1033	1.39182	0.763493	0.649779	1.09247	0.291512	1.28008	0.767394	1.18245	0.46469	0.379386	0.0008	0.0331534	0.285925	0.205822	0.593252	0.624449	0.537744	0.349103	0.249975	0.263155	0.306698
369666	1848325000	-89589.2	-87043.5	-2545.64	24.7526	18518.3	0.160512	0.144617	0.127514	0.127473	0.0720718	0.0925098	0.069269	0.0471993	0.0448668	0.0407666	0.0245373	0.019718	0.00827352	0.00359839	0.00450374	0.00414799	0.00356397	0.00355627	0.00130079	2.02349	0.820504	0.845468	0.641825	0.742333	1.08112	0.659658	0.897154	0.61944	0.744666	0.899494	0.441085	0.81121	0.0008	0.091852	0.111939	0.331302	0.0123711	0.353732	0.717661	0.377389	0.371495	0.640087	0.188833
217089	1085440000	-89497.2	-86974.4	-2522.85	24.8676	17151.7	0.168468	0.140512	0.123112	0.122338	0.0756035	0.089807	0.0707794	0.0476082	0.0438433	0.0397433	0.0256543	0.0223843	0.00867753	0.00366099	0.00474466	0.00428662	0.00479217	0.0025563	0.00142827	0.441673	1.47908	1.05218	0.975248	0.430591	0.835098	0.853059	0.620405	0.667493	1.25625	0.631831	0.982741	0.702253	0.0008	0.0257669	0.255562	0.255325	0.282714	0.154051	0.148956	0.520405	0.798389	0.171299	0.487893
93922	469605000	-89450.8	-86929.5	-2521.29	24.6443	17938.9	0.160065	0.139554	0.129102	0.126907	0.0753781	0.0917883	0.0688708	0.0467132	0.0431469	0.0402794	0.0257772	0.0215124	0.00951451	0.00461772	0.00427125	0.0041406	0.00369523	0.0031936	0.00147307	1.73148	1.04393	0.867413	0.799791	0.683079	0.701698	0.576044	0.564166	0.873197	0.625761	0.554761	0.755218	0.670298	0.0008	0.0807459	0.132413	0.0308163	0.101664	0.433874	0.462408	0.380462	0.0365282	0.312509	0.212987
232649	1163240000	-89548.7	-86989.2	-2559.45	24.9966	17517.6	0.163403	0.140708	0.128607	0.126572	0.0744751	0.0916543	0.0658982	0.0467929	0.041936	0.0427278	0.0264767	0.020083	0.00845059	0.00392419	0.00471681	0.00496977	0.00472282	0.0026381	0.00124423	1.52541	1.80202	1.45456	1.18505	1.28125	0.489471	0.846521	0.952174	1.14909	0.865054	0.665935	0.767386	0.879304	0.0008	0.117787	0.640205	0.941722	0.535883	0.747258	0.439236	0.500931	0.597886	0.594271	0.485762
213677	1068380000	-89575.7	-87012	-2563.7	24.9511	18360.2	0.16388	0.14197	0.129879	0.123343	0.0743494	0.0896915	0.0690322	0.0465251	0.0436176	0.0412072	0.0252032	0.0216729	0.00842412	0.00438209	0.00468024	0.00385096	0.00423881	0.0027527	0.00130069	2.32581	1.2322	1.09089	0.91068	0.959017	0.940541	0.93986	1.12696	0.206312	0.869846	0.445166	0.873622	0.587183	0.0008	0.10067	0.788684	0.33408	0.410491	0.623934	0.61575	0.621209	0.246868	0.527376	0.827695
407852	2039255000	-89490.6	-86920.7	-2569.93	24.8373	17750.7	0.165257	0.141634	0.130549	0.12475	0.0748805	0.0905285	0.0668712	0.0469407	0.043193	0.0405579	0.0274116	0.0203792	0.00776092	0.00362031	0.00418969	0.00395956	0.004224	0.00217785	0.00111458	2.35195	2.40245	2.02628	1.9921	1.79245	2.00854	2.54862	2.22023	2.12484	1.53171	1.66146	1.56965	1.64738	0.0008	0.466287	1.16805	1.58224	1.04367	1.74547	1.12963	2.38453	2.15912	1.07539	1.68706
461142	2305705000	-89513.5	-87012.6	-2500.93	24.788	17540.7	0.163999	0.144723	0.1291	0.12138	0.0752057	0.0931136	0.0644595	0.0477364	0.0432012	0.0401457	0.0263809	0.0219489	0.00770565	0.00330083	0.00516138	0.00414408	0.00349775	0.00305784	0.00173842	1.36864	1.88259	1.06936	0.918732	0.650084	0.573623	0.810105	0.596326	0.705869	0.727278	0.531637	0.754725	0.455206	0.0008	0.0194627	0.690656	0.481341	0.0575986	0.440989	0.419259	0.369248	0.109863	0.345566	0.376705
284751	1423750000	-89527.9	-86969.1	-2558.84	24.895	17774.5	0.166978	0.145305	0.128526	0.123669	0.0754865	0.0886424	0.0650649	0.0465539	0.0418034	0.0418139	0.0258676	0.0211911	0.00706871	0.00391102	0.00491974	0.0044795	0.00432192	0.00284218	0.00155592	1.09197	1.5256	1.12643	1.31123	1.19896	1.02483	1.02041	0.764732	1.36484	0.831784	1.21461	0.999993	1.04057	0.0008	0.0147228	0.0927567	0.599783	0.59535	0.89639	0.393848	1.05948	0.487243	0.585353	0.688285
366145	1830720000	-89541.4	-86983	-2558.39	24.5251	17865.5	0.160907	0.146342	0.127486	0.12389	0.0751725	0.0910462	0.067395	0.0476384	0.044299	0.0418882	0.024892	0.0211571	0.0080678	0.00396123	0.00410816	0.00381837	0.00453593	0.00250133	0.000894683	1.53465	1.43889	1.71769	1.39965	1.37175	1.14914	1.2931	1.63331	1.34899	0.729276	0.836192	1.31917	0.580084	0.0008	0.131164	0.0588342	1.26055	0.801327	0.903956	0.768148	1.01254	0.945667	1.46441	0.329463
230824	1154115000	-89529.5	-86949.5	-2579.94	24.8203	16837.7	0.163959	0.144068	0.132729	0.125436	0.074536	0.0908248	0.064421	0.0477871	0.0420817	0.039836	0.0253788	0.0202333	0.0080832	0.00365341	0.00458729	0.00366897	0.00429377	0.0032141	0.00120904	1.18018	1.45681	1.10943	1.18096	1.17733	0.843571	0.571464	1.29967	1.70078	1.25073	1.60985	0.785219	0.989154	0.0008	0.27189	0.478622	0.419095	0.50089	0.422404	0.960742	0.37416	0.521872	0.71669	1.16957
101240	506195000	-89559.1	-87046.5	-2512.61	24.9493	17916.7	0.158956	0.141575	0.128753	0.124273	0.0758226	0.0923838	0.0646042	0.0483065	0.0423124	0.0438928	0.0265688	0.0230369	0.00839979	0.00407224	0.00424864	0.00401566	0.00429994	0.00278529	0.00169326	1.53101	1.45181	1.07178	0.974229	0.445609	0.654269	0.98186	1.00007	0.043197	1.02304	1.17694	0.613799	0.77006	0.0008	0.421187	0.275885	0.404525	0.386106	0.104422	0.368925	0.679204	0.1006	0.404379	0.148879
65310	326545000	-89534.5	-86996.8	-2537.68	24.5182	17727.5	0.161639	0.142026	0.126535	0.125747	0.0759332	0.0922226	0.0679813	0.0450968	0.0447016	0.042311	0.0249415	0.0203084	0.00893046	0.00397553	0.00476907	0.00426411	0.0037849	0.0031902	0.0016424	1.62542	1.53108	1.41197	1.48898	1.2335	1.36386	1.05059	1.4189	1.48013	1.71089	1.27181	1.2943	1.28247	0.0008	0.140923	0.00686526	0.609846	0.868536	0.661167	1.29453	0.79377	0.857553	1.27763	1.12872
466778	2333885000	-89587	-87012.3	-2574.67	24.8014	17974.2	0.163162	0.141487	0.12631	0.124245	0.0759764	0.0914515	0.0695301	0.0460972	0.0458493	0.0388634	0.0263346	0.0197493	0.0080597	0.00447028	0.00470538	0.00395371	0.00466126	0.0035787	0.00151589	1.45689	1.12622	0.970604	0.620683	0.86369	1.05592	0.768052	0.769009	1.04036	0.256757	0.903568	0.986801	0.758355	0.0008	0.0495427	0.183402	0.561027	0.130875	0.166295	0.721042	0.627379	0.124651	0.577337	0.457536
267815	1339070000	-89537.5	-86988.2	-2549.32	24.7478	17469.7	0.164454	0.146911	0.124539	0.123971	0.0750593	0.090837	0.0646728	0.0477079	0.0437104	0.042619	0.0271346	0.0199802	0.0077102	0.00362083	0.00516721	0.00388216	0.00428425	0.00252967	0.00121099	1.64186	1.38182	0.907345	1.02382	0.636778	0.635038	0.595358	0.700078	0.632102	0.636309	0.624624	0.49946	0.605134	0.0008	0.223473	0.3175	0.233732	0.351682	0.202696	0.38563	0.39729	0.291553	0.209965	0.427586
22031	110150000	-89529.5	-87018.4	-2511.07	24.8679	18120.3	0.165802	0.143816	0.12613	0.124603	0.0730748	0.0886857	0.0673211	0.047336	0.0434773	0.0418347	0.0257646	0.0203535	0.00931981	0.00407325	0.00523597	0.00430743	0.00436837	0.00286745	0.00162864	1.57628	1.46567	0.997879	0.878508	1.04971	0.553386	0.877321	0.607798	1.23826	0.586581	1.02391	0.812711	0.600295	0.0008	0.0169405	0.348093	0.419214	0.206539	0.513512	0.584153	0.256732	0.496776	0.395153	0.638061
409413	2047060000	-89511.1	-86937.5	-2573.68	24.8631	17730.3	0.162183	0.144798	0.130012	0.123699	0.0741913	0.0910801	0.0664761	0.0467886	0.0427412	0.0421905	0.026165	0.0191897	0.00810251	0.00419061	0.00479427	0.00434399	0.0045381	0.00305713	0.00145897	1.67585	1.08067	0.87806	0.954707	0.763381	0.841385	0.917153	0.675547	0.847878	0.808256	0.777937	0.922625	1.10323	0.0008	0.0832561	0.380049	0.243429	0.191656	0.40759	0.360407	0.658657	0.318827	0.317659	0.331633
24710	123545000	-89541	-87034	-2507.07	24.3578	17731.9	0.166568	0.142398	0.124119	0.124699	0.0729621	0.0908647	0.0680141	0.0459468	0.0442929	0.0414003	0.0276592	0.0210729	0.00819913	0.00366311	0.00587526	0.00464305	0.00354933	0.00275821	0.00131552	2.87353	1.34399	1.07406	1.15019	1.14468	0.805397	0.758808	1.46233	1.04274	0.833879	1.16947	0.840708	1.06217	0.0008	0.0147089	0.733551	0.405397	0.429293	0.64259	0.692732	0.369418	0.728322	0.635483	0.90273
277744	1388715000	-89473.2	-86948.5	-2524.67	24.8021	17221.9	0.163894	0.145758	0.128814	0.123296	0.076274	0.0900421	0.0667715	0.0473371	0.0407986	0.0413479	0.0253316	0.0209259	0.00879732	0.00360089	0.00476269	0.00427015	0.00382693	0.00273472	0.00141633	1.31868	1.27359	1.05743	1.1886	0.839461	0.562112	0.797797	1.24802	1.13884	0.656015	0.476445	0.53789	1.25801	0.0008	0.0910074	0.219851	0.268407	0.54545	0.461408	0.220342	0.341877	0.699144	0.801946	0.387412
328806	1644025000	-89456.2	-86905.5	-2550.74	24.9065	17870.1	0.161679	0.146737	0.126322	0.126321	0.0728992	0.0918921	0.0691449	0.0488668	0.0433019	0.0410733	0.0237958	0.0196557	0.0079724	0.00374776	0.00418845	0.00446016	0.00414094	0.00273692	0.0010637	1.68811	1.00613	0.569537	0.768741	0.473818	0.471718	0.810719	0.511087	0.701131	0.789676	0.53605	0.584608	0.751392	0.0008	0.151216	0.0513507	0.106492	0.147007	0.0705229	0.257193	0.0883359	0.374578	0.434704	0.130479
58427	292130000	-89537.1	-86983.2	-2553.9	24.8849	18238	0.162093	0.142076	0.128372	0.125574	0.0736361	0.0903651	0.0663552	0.049334	0.0435983	0.0401008	0.0267693	0.0219197	0.00875069	0.00374189	0.00466369	0.00383018	0.00415464	0.0031519	0.00151363	1.44037	0.965721	0.85841	1.01213	0.688228	0.642826	0.545971	0.597956	0.705984	0.715705	0.506342	0.684147	0.660764	0.0008	0.184412	0.15127	0.0926987	0.233536	0.71731	0.344629	0.0549858	0.246631	0.155925	0.35513
18105	90520000	-89552.9	-87002.5	-2550.44	24.8284	18130.6	0.159806	0.146052	0.127976	0.12524	0.0717849	0.0927271	0.0629338	0.0479067	0.0468818	0.0410335	0.0259521	0.0209227	0.00864726	0.00379987	0.00500934	0.0043504	0.00441559	0.00308507	0.00147626	1.6274	1.30232	1.03023	0.789075	0.617126	0.705393	0.64984	0.804119	0.977634	0.489333	0.650358	0.242436	1.12141	0.0008	0.211685	0.238002	0.463374	0.290251	0.293623	0.365111	0.323256	0.244233	0.368304	0.338177
32940	164695000	-89508.5	-86978.2	-2530.34	24.8911	17914.2	0.162537	0.146046	0.130473	0.125517	0.0741718	0.092828	0.0656156	0.046188	0.0428261	0.0408904	0.0248805	0.0206502	0.00734036	0.0038873	0.00398413	0.00353543	0.00384286	0.00327883	0.00150778	2.00655	1.09955	1.00976	0.74071	0.788041	0.567696	0.648986	0.771181	0.695139	0.289375	0.742127	0.71195	0.655664	0.0008	0.0841274	0.268347	0.170205	0.162713	0.427648	0.449118	0.286614	0.332643	0.177913	0.24215
54847	274230000	-89579.1	-87021.1	-2557.96	24.7555	18437.4	0.161638	0.144116	0.126386	0.12628	0.0735655	0.0912665	0.0677776	0.0487682	0.0434806	0.0420217	0.0250872	0.0210538	0.00744663	0.00407095	0.00439727	0.00423216	0.00429066	0.00272384	0.00139711	1.79696	0.642565	0.82689	0.927423	0.583815	0.468479	0.450762	0.744022	0.695017	0.491016	0.718101	0.473528	0.857336	0.0008	0.0918163	0.037625	0.0326304	0.262074	0.45714	0.363606	0.162453	0.11899	0.103509	0.35382
228841	1144200000	-89495.3	-86943.6	-2551.73	24.9786	18396.8	0.164986	0.144326	0.124611	0.1243	0.0740945	0.0908224	0.0667851	0.048065	0.0441693	0.0397887	0.0269417	0.0209561	0.010164	0.00422378	0.00467887	0.00313119	0.00414304	0.00235516	0.00145881	2.19776	1.74864	1.4564	1.80493	1.50679	1.29509	1.31259	1.23458	1.74882	1.55634	0.722747	0.985204	1.28102	0.0008	0.189308	0.857902	0.708744	1.22682	1.16091	0.838824	1.28588	0.99199	1.06027	1.12267
376366	1881825000	-89507.7	-86971.5	-2536.2	24.8947	17155.1	0.162312	0.140596	0.124494	0.128383	0.0746353	0.0902729	0.0688623	0.0481891	0.0443848	0.0395851	0.0249142	0.0221373	0.00923587	0.00446079	0.00510723	0.00434708	0.00399523	0.00260889	0.0014792	1.59762	1.55004	1.47781	1.465	0.940081	1.03914	1.15921	0.962689	1.4696	1.03578	0.768469	1.09466	1.15338	0.0008	0.154841	1.09988	0.530168	0.759725	0.524351	0.738303	0.828747	0.723574	0.802957	0.658392
156447	782230000	-89581.7	-87003.7	-2578.04	24.8801	18010.1	0.163731	0.141783	0.126421	0.125126	0.0749202	0.0905242	0.0650205	0.0457967	0.0445178	0.0439005	0.0248291	0.0217504	0.00978641	0.00390447	0.00462956	0.00475951	0.00391539	0.00322807	0.00145627	2.47901	2.02115	1.93627	1.36821	1.29712	1.34226	1.33095	2.20226	0.657617	1.45259	1.86191	1.14423	1.08018	0.0008	0.121514	1.16027	1.31237	0.977582	0.614711	1.08421	1.2437	1.22793	0.963684	1.14988
463306	2316525000	-89613	-87025.1	-2587.87	24.8996	18451.4	0.164886	0.141849	0.12451	0.127344	0.0711578	0.0914345	0.0685003	0.0485112	0.0430654	0.0409629	0.0263595	0.0214477	0.00964601	0.00349165	0.0043778	0.00404785	0.00410282	0.00256644	0.00173842	2.20838	1.43966	1.54246	1.01508	0.632914	0.390409	0.804018	1.27806	0.913601	1.2965	0.875475	0.990623	0.654836	0.0008	0.118917	0.718891	0.815438	0.686293	0.650588	0.0946281	0.204412	0.764082	0.970077	0.370438
434532	2172655000	-89496.3	-86947.4	-2548.9	24.9516	17915.2	0.169028	0.140593	0.125448	0.121451	0.0733935	0.090673	0.0664287	0.0501141	0.0453732	0.0408646	0.025649	0.0215235	0.00811428	0.00395089	0.00475483	0.00383453	0.00428473	0.00326909	0.00125116	1.94253	0.919799	1.10729	0.84844	0.895822	1.05131	0.795875	0.992946	0.484693	0.763926	0.69306	0.742817	1.07327	0.0008	0.258863	0.237128	0.373192	0.0980138	0.511467	0.81127	0.552041	0.444287	0.622498	0.471348
329558	1647785000	-89546.8	-87011.4	-2535.39	24.9022	17545.9	0.163044	0.144218	0.124385	0.127629	0.0739013	0.088208	0.0691221	0.0467338	0.0447051	0.039642	0.0270932	0.021095	0.00886737	0.0035775	0.0048779	0.00400704	0.00403683	0.00297402	0.0018835	2.19689	1.97937	1.29836	1.3225	1.04881	0.657916	0.639772	1.26201	0.990967	0.581328	0.626432	1.19366	1.01041	0.0008	0.0308379	0.581244	0.612218	0.62165	0.623781	0.541976	0.344214	0.486441	0.469724	0.608699
454834	2274165000	-89496.8	-86982.9	-2513.9	24.6957	16952.1	0.165126	0.146542	0.124703	0.124868	0.0751687	0.0885091	0.0672822	0.0460641	0.0421107	0.0412895	0.027259	0.0199129	0.00796036	0.00438705	0.00543756	0.00457534	0.00415618	0.00303411	0.00161404	1.33536	1.76176	1.74349	1.29736	0.985562	0.679253	1.36594	0.631701	1.67358	0.668131	0.863174	0.422741	1.03999	0.0008	0.194335	0.724277	0.639687	0.882734	0.173888	0.777601	0.74243	0.490831	0.677484	0.950563
104975	524870000	-89540.1	-87033.4	-2506.67	24.8455	17739.3	0.160565	0.139031	0.128673	0.127336	0.072363	0.0949774	0.0677163	0.0459761	0.0426654	0.0416609	0.0256242	0.0216899	0.00962828	0.00382697	0.0056728	0.00401735	0.00424331	0.00270129	0.00163225	1.49558	1.09444	0.925496	0.721438	0.47772	0.415089	0.863803	0.933558	0.656707	0.899276	1.00298	0.720151	0.772018	0.0008	0.0861873	0.432839	0.128425	0.0417532	0.127394	0.283867	0.0748771	0.536745	0.663957	0.491019
79770	398845000	-89390.5	-86960.8	-2429.7	22.1657	15772.5	0.166142	0.140709	0.127611	0.127025	0.0722817	0.0884836	0.0670684	0.0496883	0.0440051	0.0394001	0.0252212	0.0218326	0.00875134	0.00492321	0.00441122	0.00407812	0.00375782	0.00282557	0.00178467	0.773876	1.36181	1.96507	2.14503	1.39705	1.25567	1.76397	1.30036	1.56441	1.77908	1.43411	1.30854	1.7347	0.0008	0.0449301	0.488567	0.803655	1.22389	0.637613	0.866354	1.39501	0.961857	0.923019	1.26335
212597	1062980000	-89472.1	-86937	-2535.12	24.4082	17797.7	0.159327	0.145784	0.129716	0.122128	0.0771932	0.0901317	0.0680936	0.0466402	0.0435485	0.0401028	0.0269506	0.0211234	0.00842412	0.00369048	0.00451254	0.00417479	0.00415552	0.00300296	0.00130069	3.25955	1.17818	0.910727	0.806284	0.557866	0.669182	0.447796	0.681764	0.776794	0.516404	0.666537	0.598847	0.696502	0.0008	0.0227881	0.0284544	0.418136	0.153213	0.269477	0.399443	0.147302	0.0772167	0.31932	0.199092
180635	903170000	-89545.6	-87075.2	-2470.36	24.166	16844.4	0.161296	0.143569	0.128614	0.128333	0.073594	0.0903687	0.0642453	0.0460921	0.0452294	0.0399713	0.0275508	0.0208587	0.0086586	0.00502327	0.00509512	0.00395753	0.00372936	0.00278278	0.00103169	1.37948	1.54771	1.40106	1.20443	0.953224	0.934006	0.701245	0.787635	0.69377	1.2658	1.1743	1.06908	1.00518	0.0008	0.183664	0.315768	0.356121	0.447382	0.412027	0.733526	0.406584	0.176804	0.643908	0.446989
83474	417365000	-89567.8	-87049.3	-2518.48	24.3729	17635.5	0.164795	0.14089	0.125278	0.128718	0.073713	0.0927994	0.0672075	0.0475611	0.0416508	0.0401429	0.0257769	0.0221935	0.00845067	0.00359813	0.00445304	0.00351967	0.00495951	0.00247569	0.00181687	1.5243	1.47051	1.31236	1.17013	0.943797	0.668202	1.25446	1.20994	0.569262	1.00296	0.52761	1.19386	0.0257972	0.0008	0.415466	0.355713	0.521084	0.472187	0.621029	0.433962	0.512156	0.667533	0.544618	0.624819
125464	627315000	-89478.6	-86953.1	-2525.43	24.4124	17372.8	0.165408	0.143905	0.130416	0.124944	0.0723639	0.0885953	0.0662752	0.046489	0.0436281	0.0406876	0.0257929	0.0209335	0.0085928	0.00418615	0.00511873	0.00375586	0.00455945	0.00293787	0.00141177	2.02468	1.22782	0.903187	0.850625	0.903575	0.907186	0.863412	0.900545	0.864321	1.08707	0.357057	0.79932	0.673481	0.0008	0.039104	0.320108	0.26945	0.143674	0.224246	0.731073	0.393485	0.402332	0.463049	0.768513
81086	405425000	-89570	-87039	-2531	24.3593	17741.8	0.166388	0.142741	0.127676	0.1257	0.0735097	0.0928364	0.0667645	0.0467114	0.0422709	0.0401473	0.025384	0.0205801	0.00772504	0.00424594	0.00452079	0.00414428	0.00480661	0.00231302	0.00153489	1.80513	1.51817	0.944753	0.832774	0.864452	0.732713	0.859662	0.950829	0.982025	0.982102	0.919591	0.713508	1.03654	0.0008	0.0509761	0.230133	0.285793	0.152618	0.322431	0.485573	0.800526	0.254607	0.66594	0.585046
157335	786670000	-89489.7	-86996.5	-2493.18	24.1094	17193.3	0.160877	0.145399	0.125676	0.126834	0.075836	0.089673	0.067029	0.0456223	0.0437808	0.0407878	0.0257759	0.021036	0.00879839	0.00424694	0.00480906	0.00480563	0.00444582	0.00296	0.00160659	2.18004	1.4705	1.208	1.49657	0.919642	0.590341	1.42594	1.11879	1.50403	1.178	0.103709	1.20853	0.429628	0.0008	0.0245572	0.132917	0.521286	0.709453	0.540111	0.423795	0.86592	0.633629	1.12101	0.435367
117813	589060000	-89508.5	-86977	-2531.51	24.9256	17344.9	0.164427	0.140512	0.12609	0.126574	0.0730524	0.0921963	0.065691	0.0497338	0.0451604	0.0408616	0.0241233	0.020764	0.00899592	0.00422553	0.00507978	0.0041813	0.00426164	0.00286899	0.00120008	1.54889	1.26865	1.00484	1.49252	0.57224	0.714704	0.693718	0.769162	0.904674	1.18815	0.751397	0.903653	0.452926	0.0008	0.287067	0.263474	0.141456	0.73365	0.647485	0.185841	0.364752	0.381086	0.38798	0.683326
263159	1315790000	-89509.7	-86919.3	-2590.4	24.9446	17863.4	0.161042	0.142695	0.128941	0.126974	0.0744728	0.0897805	0.068274	0.0486169	0.0433585	0.040499	0.0251838	0.0213711	0.00785407	0.00359332	0.00497971	0.00408259	0.00373512	0.00301267	0.00153421	1.51202	1.00953	1.13852	0.934446	0.785509	0.948803	0.738296	0.95607	0.804024	0.977373	1.06427	0.79675	0.662439	0.0008	0.0352203	0.0702867	0.195358	0.511481	0.226336	0.646287	0.862684	0.135175	0.159308	0.968315
418727	2093630000	-89494.9	-86957.7	-2537.13	24.6914	17536.4	0.161843	0.143581	0.126602	0.127066	0.0743725	0.0938634	0.0621282	0.0491088	0.0451478	0.0409018	0.0257597	0.0200137	0.00934685	0.00382561	0.00415749	0.00354536	0.00422005	0.00300686	0.00151071	1.51326	1.0846	0.770387	0.767957	0.558856	0.688017	0.741539	0.604185	0.504073	0.583808	0.802261	0.583279	0.848403	0.0008	0.0964965	0.0970949	0.136531	0.0491078	0.102407	0.431674	0.249072	0.415883	0.329006	0.157811
379781	1898900000	-89524.1	-86978.7	-2545.4	24.9605	17208.5	0.162322	0.140082	0.128753	0.12573	0.0724305	0.0932664	0.0656608	0.0489562	0.0428403	0.0415253	0.0269517	0.020327	0.00840227	0.00385512	0.00499517	0.00471172	0.00406126	0.00325995	0.00186805	1.66163	1.27046	1.13369	1.09551	0.679448	0.714744	0.955134	0.961537	1.34725	0.796909	0.678368	1.22275	0.512776	0.0008	0.698921	0.62734	0.27771	0.374988	0.487826	0.0360574	0.629328	0.542657	0.933285	0.610811
481994	2409965000	-89602.3	-87051.7	-2550.61	24.7635	17970.5	0.165604	0.143435	0.127288	0.124246	0.0745964	0.0886001	0.0670759	0.0476065	0.0426244	0.041789	0.0254586	0.020925	0.00889273	0.00414942	0.00509444	0.0046367	0.00401028	0.00223675	0.00173132	1.1768	1.35178	1.27107	1.19765	1.12198	0.831986	0.959693	0.852043	0.618781	0.918539	0.850895	0.889497	0.468513	0.0008	0.0768461	0.594835	0.520134	0.646541	0.745291	0.548445	0.556455	0.595819	0.24155	0.395407
431513	2157560000	-89517.8	-86969	-2548.84	24.9987	18282.9	0.162206	0.143578	0.127023	0.122347	0.0760928	0.0897797	0.0665179	0.0482246	0.0426255	0.0415733	0.0271609	0.0208996	0.00797721	0.00424089	0.0052928	0.00454704	0.00452137	0.00351895	0.00187285	2.13908	1.40059	1.20603	1.23277	1.28515	0.811557	1.05018	1.2283	1.27999	1.30885	1.0648	1.09467	0.534903	0.0008	0.0575117	0.85886	0.69725	0.471085	0.907529	0.61686	0.75621	0.712118	0.729012	1.2062
277767	1388830000	-89539	-86977.3	-2561.75	24.9588	17342.8	0.163616	0.145758	0.128814	0.123296	0.076274	0.0900421	0.0667715	0.0473371	0.0407986	0.0413479	0.0253316	0.0209259	0.00879732	0.00360089	0.00476269	0.00427015	0.00382693	0.00273472	0.0016942	1.79884	1.25456	0.933205	0.982226	0.888479	0.606319	0.562187	0.614643	0.788487	0.734422	0.489413	0.887777	0.377955	0.0008	0.160484	0.436439	0.27586	0.268515	0.536112	0.330264	0.187258	0.155716	0.200429	0.474527
296210	1481045000	-89534.5	-86977.5	-2557.04	24.5592	17414.2	0.162388	0.146256	0.127686	0.125772	0.0745974	0.0929006	0.0638845	0.0472769	0.0425728	0.0399367	0.0258891	0.0211407	0.00945496	0.00349184	0.00413498	0.00381145	0.00444732	0.0028654	0.00149221	1.68872	1.02987	0.89856	1.376	1.05829	1.56218	1.33776	1.19071	1.41895	0.586879	1.53361	1.20681	0.855984	0.0008	0.28032	0.0186193	0.0471139	0.561998	0.796214	1.05229	0.971548	1.10606	0.30512	1.01872
295202	1476005000	-89569.7	-86991.8	-2577.85	24.7799	17584.5	0.164112	0.141504	0.12481	0.127778	0.0710385	0.0933277	0.0679102	0.0481717	0.04099	0.0424517	0.0260719	0.0219781	0.00852212	0.00376866	0.0055317	0.00418633	0.0041049	0.00219711	0.00154609	1.93122	2.152	2.19118	2.93503	1.89185	1.16659	1.91368	1.91788	1.91614	2.09225	1.68118	0.80033	1.16498	0.0008	0.0671863	1.26908	1.32624	2.21588	1.68713	1.06467	1.33462	1.21829	1.93174	1.3986
175222	876105000	-89521.5	-86977.8	-2543.68	24.9044	18241.4	0.16489	0.142623	0.126557	0.12469	0.0730449	0.0899146	0.0669371	0.0483407	0.0425988	0.04217	0.0264642	0.0209251	0.00783003	0.00455002	0.00504538	0.0047602	0.00426998	0.00293749	0.00145176	1.91504	1.74331	1.57442	1.02417	1.41653	1.04537	1.08684	0.987664	0.750296	1.28889	0.945138	0.756968	1.28015	0.0008	0.183626	0.387849	1.18557	0.467739	1.02535	0.805022	0.668096	0.606376	0.693971	0.0142041
200279	1001390000	-89501.4	-86938.8	-2562.58	24.837	18402.8	0.160589	0.143424	0.124718	0.128776	0.0757562	0.0925508	0.0665232	0.0470448	0.0433842	0.0403991	0.0270962	0.0205231	0.00773815	0.00457856	0.00473511	0.00406915	0.00446852	0.0026061	0.00101991	1.7843	0.859847	0.839625	0.845595	0.613497	0.968825	0.625644	0.716509	0.525003	0.537025	0.556939	0.599012	0.390174	0.0008	0.188037	0.116424	0.185702	0.288295	0.325261	0.394692	0.35994	0.594437	0.152457	0.118048
230567	1152830000	-89514.5	-86964	-2550.45	24.8732	17654.7	0.162652	0.140124	0.130988	0.123442	0.0776558	0.0904387	0.0670763	0.0477871	0.0426934	0.0435199	0.0257033	0.0202499	0.0080832	0.00365341	0.00458729	0.00366897	0.0041059	0.00236253	0.00120904	2.20941	1.29853	0.966665	0.930117	0.999105	1.10382	0.880291	0.464908	0.666614	1.14837	0.81267	0.373541	1.068	0.0008	0.0898001	0.47079	0.342237	0.281686	0.359793	0.747181	0.835979	0.205163	0.436365	0.307612
175900	879495000	-89545.9	-87038.8	-2507.04	24.9011	17680.6	0.168179	0.140949	0.126638	0.125426	0.0736175	0.0931564	0.0677581	0.0470093	0.0433178	0.0389993	0.026213	0.0199509	0.00743575	0.00424916	0.00451132	0.00454291	0.00402647	0.00256757	0.00145176	1.46376	1.82137	1.06844	1.68565	1.15158	0.615598	1.31786	1.13711	1.11948	1.00624	1.31816	0.869517	1.57489	0.0008	0.115505	0.391645	0.240204	1.11357	0.500714	0.857401	0.679664	0.832038	0.563209	1.00426
362011	1810050000	-89546.6	-86974.8	-2571.81	24.9162	17835	0.161438	0.141428	0.128074	0.126544	0.0758717	0.0896388	0.0686034	0.0489444	0.043155	0.0398663	0.0255328	0.0220505	0.00838612	0.00360315	0.00451568	0.00337301	0.00443979	0.00280986	0.001725	2.38058	1.35169	1.17388	0.977599	0.996984	0.585216	1.07595	1.39056	0.661446	1.40049	0.902495	0.917449	1.12514	0.0008	0.139325	0.354297	0.60151	0.342191	0.716073	0.086259	1.11409	0.47025	0.673928	1.05527
78586	392925000	-89560.2	-87026	-2534.22	24.973	18090	0.164127	0.143452	0.125422	0.130366	0.075074	0.0891831	0.0656078	0.046801	0.0421945	0.0408294	0.0271825	0.0212562	0.0085374	0.00319167	0.00475643	0.00367244	0.00399084	0.00293085	0.00142433	1.09913	1.13062	0.926722	1.26514	0.771617	0.66996	0.67001	0.769644	0.753436	0.943046	0.763646	0.906377	0.548748	0.0008	0.0578193	0.0403163	0.267273	0.36432	0.948059	0.144287	0.183431	0.695964	0.336592	0.571333
79748	398735000	-89436.2	-86970.9	-2465.31	24.7281	16711	0.166709	0.140709	0.127611	0.127025	0.0722817	0.0880437	0.066501	0.0496883	0.0440051	0.0394001	0.0246306	0.0218326	0.00875134	0.00492321	0.00441122	0.00407812	0.00478831	0.00282557	0.00178467	0.675028	1.268	1.64134	1.45281	1.16016	1.21605	1.50086	1.58719	1.39104	1.54	1.41254	1.16416	1.36514	0.0008	0.104568	0.593539	0.375668	0.66003	0.684282	0.617029	1.3769	0.981361	0.856578	1.24165
338915	1694570000	-89433.1	-86979.9	-2453.22	24.0926	16059.7	0.163914	0.141005	0.127249	0.126933	0.0738111	0.0916965	0.0640252	0.0480705	0.0454971	0.040051	0.0257252	0.0220026	0.00843195	0.00334409	0.00471652	0.00423211	0.00452252	0.00340001	0.00137191	0.476724	1.4811	1.08175	0.991737	0.922306	0.569769	0.775997	0.679497	1.05491	0.579238	0.62727	0.575738	0.873401	0.0008	0.0849126	0.134647	0.246679	0.173832	0.111501	0.452046	0.13348	0.365355	0.640534	0.13952
324943	1624710000	-89478	-86927.5	-2550.5	24.6204	17905.3	0.166317	0.14601	0.12711	0.125376	0.0734136	0.0903678	0.063574	0.0485162	0.0422762	0.0405002	0.025097	0.0207523	0.00860452	0.00355727	0.0053887	0.00404797	0.00450627	0.00318297	0.00140303	1.89529	1.20219	1.08496	1.16624	1.09271	0.894287	1.16823	1.33287	1.19542	1.40662	0.831654	0.790768	1.03355	0.0008	0.166427	0.11883	0.365676	0.569814	0.717141	0.725589	0.56096	0.690206	0.895082	1.08325
432580	2162895000	-89523.4	-86984.8	-2538.6	24.9823	18712.6	0.165188	0.140171	0.125902	0.12479	0.0766536	0.0916738	0.0680046	0.0466344	0.0432536	0.0411599	0.025968	0.0203654	0.00853275	0.00368166	0.00411099	0.00489279	0.00378724	0.00351895	0.00171081	2.19602	0.873062	1.05818	0.711527	0.343768	0.857224	0.795453	1.23215	0.727087	1.22808	0.611096	0.407309	0.899283	0.0008	0.0699155	0.458021	0.280619	0.442549	0.023744	0.223252	0.414167	0.784199	0.722114	0.583324
382056	1910275000	-89546.2	-87026.8	-2519.39	24.6279	17684.8	0.164465	0.141083	0.127315	0.125595	0.0757238	0.0921326	0.0662239	0.0484406	0.0414932	0.0417231	0.0243603	0.0208324	0.00841103	0.00343685	0.00475475	0.00471172	0.00461002	0.00281895	0.00186805	2.15076	1.25275	0.898096	0.60206	0.604803	0.638715	0.494934	0.964062	0.566216	0.856386	0.610976	0.719902	0.829613	0.0008	0.0415258	0.534777	0.223895	0.088854	0.128844	0.383274	0.113836	0.226044	0.357332	0.528172
175688	878435000	-89502.7	-86952.3	-2550.38	24.8592	18027.3	0.163823	0.144598	0.126665	0.125426	0.0736326	0.0907785	0.0662489	0.0470093	0.0449018	0.0417362	0.0266006	0.0199509	0.00783003	0.00357304	0.00451132	0.00454291	0.00363219	0.00308856	0.00145176	1.74464	1.25163	1.15465	0.760229	1.03608	1.0035	0.831784	0.725084	1.10086	1.0849	0.695011	0.539146	1.19848	0.0008	0.114068	0.0439742	0.679046	0.132758	0.477437	0.6928	0.81156	0.211158	0.389246	0.888143
425332	2126655000	-89556	-87009.6	-2546.4	24.8931	17657	0.165532	0.146047	0.126044	0.125	0.0744276	0.090268	0.0693963	0.0459206	0.044249	0.0398229	0.0259238	0.0189562	0.00752312	0.00432079	0.00462207	0.00390999	0.0042302	0.00259009	0.00121608	1.93013	2.0683	1.7222	1.61185	0.771493	1.92296	1.51066	1.61963	2.55167	1.68555	0.69978	1.45251	1.28031	0.0008	0.127517	0.837001	1.15363	0.833017	0.439156	1.31852	1.46005	1.2277	1.27924	1.48844
449703	2248510000	-89479.5	-86941.5	-2537.96	24.4733	18131.8	0.162072	0.144889	0.125806	0.123211	0.0739369	0.0934973	0.0676959	0.0468235	0.0439736	0.0403427	0.0266895	0.0220103	0.00919304	0.00366918	0.00427679	0.00382163	0.0039708	0.00267798	0.00144177	2.21217	1.45718	0.846926	0.874049	0.554179	0.542809	0.636243	0.961934	0.972452	0.909792	0.411785	0.752609	0.534517	0.0008	0.38095	0.215127	0.342406	0.30973	0.303824	0.283672	0.355901	0.290088	0.675379	0.405717
53190	265945000	-89532.7	-86988.7	-2544.06	24.8633	18199.6	0.160908	0.139405	0.132114	0.126172	0.0747304	0.090641	0.0671344	0.0478672	0.0437917	0.0407236	0.0271064	0.0198118	0.0091	0.0041187	0.00481008	0.00427676	0.00393636	0.00245235	0.000899611	2.1184	1.39562	1.34971	1.19047	1.1411	1.08383	0.728598	1.28082	1.32908	1.05572	1.32469	1.24082	0.85461	0.0008	0.0271283	0.330887	0.598993	0.654791	0.931887	0.502632	0.661169	0.815716	0.6314	0.780784
113512	567555000	-89530.5	-86998.7	-2531.74	24.7452	17889.9	0.164634	0.141088	0.129812	0.12498	0.0759952	0.0900167	0.0654553	0.0450731	0.0438463	0.0415044	0.0254221	0.0205226	0.0097512	0.00462183	0.00388134	0.00438093	0.00475587	0.00298635	0.00127327	1.86201	1.25958	0.979242	0.807537	0.855406	0.720992	1.00453	0.543506	0.677499	0.786447	0.695548	0.784569	0.662071	0.0008	0.153294	0.152488	0.532336	0.311157	0.145401	0.684297	0.380183	0.290999	0.437267	0.775355
125730	628645000	-89478.2	-86950.5	-2527.7	24.9696	17957.1	0.161888	0.143898	0.130367	0.125533	0.0723639	0.0917331	0.0668032	0.046489	0.0438053	0.0403515	0.0254497	0.0209335	0.00859953	0.00400132	0.00511873	0.00375586	0.00455945	0.00293787	0.00141177	2.10864	1.38974	1.27023	0.940376	0.618353	0.766246	0.88959	1.01829	0.945923	0.891251	0.53012	0.459639	0.661262	0.0008	0.12935	0.261643	0.508084	0.50237	0.241152	0.340103	0.718708	0.411139	0.460518	0.227694
449904	2249515000	-89543.8	-86979.8	-2564.03	24.7562	17752.9	0.166751	0.139588	0.125806	0.126427	0.0736774	0.0919704	0.0680195	0.0468235	0.0441543	0.0401619	0.0266895	0.0216731	0.00839979	0.00366918	0.00427679	0.00382163	0.0039708	0.00267798	0.00144177	2.79882	1.40769	1.59855	1.3229	0.989139	1.2084	0.655619	1.41612	0.685649	0.82838	0.689324	1.28421	0.664974	0.0008	0.3808	0.540514	0.687901	0.897315	0.630622	0.719387	0.79596	0.430223	0.680507	0.732033
92248	461235000	-89501.4	-86949.7	-2551.69	24.8569	17570.7	0.160769	0.140769	0.126219	0.128946	0.0738369	0.0920804	0.0683374	0.0479037	0.044926	0.0399492	0.0261122	0.0203457	0.00872017	0.00414522	0.00503308	0.00407298	0.00406822	0.00236959	0.00139585	1.24332	1.30444	1.01295	0.843569	0.784377	1.20649	0.575198	0.892407	1.08706	1.09583	0.894824	0.733703	1.31945	0.0008	0.0793844	0.148665	0.478133	0.0878734	0.290768	0.854267	0.582843	0.317271	0.586863	0.558623
424511	2122550000	-89485.7	-86899.3	-2586.4	24.4734	17568.9	0.163103	0.146329	0.129338	0.124842	0.0728629	0.0920977	0.0679481	0.0465848	0.0411909	0.0403767	0.0267668	0.0207168	0.0080005	0.00375097	0.00469644	0.00432617	0.0032633	0.00259009	0.00121608	2.62396	1.5839	1.62389	1.59113	1.83678	1.44018	1.54243	1.66493	1.55451	1.57245	1.91014	1.71174	1.63161	0.0008	0.0866941	0.771869	1.09018	0.717335	1.61558	0.989509	1.07078	1.62286	0.803328	1.31603
288961	1444800000	-89583.8	-87023.1	-2560.66	24.9605	18159.6	0.162471	0.14269	0.128241	0.128632	0.0750901	0.0900698	0.065681	0.0478458	0.0430396	0.0412119	0.0244368	0.0208478	0.00911477	0.00328521	0.00448071	0.00435568	0.00431896	0.00312893	0.00105851	1.64828	1.0023	0.855277	1.02058	1.17931	1.43193	1.56517	1.00635	0.429461	0.819626	0.402036	1.36729	0.776556	0.0008	0.268358	0.244959	0.0445887	0.401496	0.547143	1.35551	0.990914	0.579893	0.397252	0.0605018
281349	1406740000	-89505.4	-86956.9	-2548.53	24.6115	17955.5	0.161622	0.146269	0.127954	0.12468	0.0716747	0.0922357	0.0692706	0.0481174	0.0420828	0.0399956	0.0264062	0.0198799	0.00879429	0.00404414	0.00472502	0.00370952	0.00465301	0.00273182	0.00115472	2.05239	1.96005	1.7693	1.67791	1.32911	1.47702	1.20343	1.64021	1.16363	1.68613	1.47605	1.37572	1.05246	0.0008	0.0968244	0.970579	1.27734	0.819938	1.23104	1.08668	1.00599	0.842441	0.929352	1.48399
373872	1869355000	-89489	-86989.8	-2499.17	24.0141	17042.5	0.162081	0.141715	0.129486	0.127272	0.0729275	0.0892207	0.0650599	0.0491243	0.0449026	0.0407208	0.025261	0.021868	0.00846238	0.00393043	0.00519224	0.00398778	0.00401032	0.00348131	0.00129823	2.30092	1.82377	1.20318	1.38064	1.37064	0.91834	0.98584	0.64867	0.917759	1.12536	0.976129	1.29538	0.495387	0.0008	0.0610103	0.334687	0.48447	0.329315	1.1647	0.705615	0.698595	0.236689	0.523678	0.557304
259569	1297840000	-89578.1	-87024.6	-2553.5	24.8265	18070.1	0.161606	0.141483	0.127435	0.125557	0.0772569	0.0886097	0.066667	0.0462984	0.0440692	0.0424481	0.0261008	0.0226439	0.00915698	0.00366971	0.0040162	0.00387544	0.00451584	0.00308676	0.00150422	2.28459	1.22572	1.11816	0.775276	0.574805	0.843261	0.760334	0.846504	0.975064	1.23077	0.237672	0.839265	0.79877	0.0008	0.253405	0.534645	0.17564	0.561669	0.147444	0.301108	0.564984	0.309273	0.220074	0.892649
304616	1523075000	-89513.4	-86947.7	-2565.68	24.7304	18039.7	0.162842	0.14434	0.125474	0.125389	0.0759685	0.0931215	0.0638695	0.0467141	0.0433106	0.0413484	0.0261519	0.0211308	0.00893142	0.00391395	0.0046429	0.00428393	0.00433303	0.00268143	0.00155317	2.02973	1.2169	1.23259	1.29816	0.927319	0.738344	0.958978	1.02416	0.824456	0.757631	0.801906	0.688448	1.16644	0.0008	0.178749	0.0438576	0.825407	0.445012	0.671643	0.634686	0.481176	0.73611	0.457565	0.306345
371035	1855170000	-89542.6	-86998.7	-2543.97	24.9231	17686.9	0.162174	0.148343	0.130997	0.124133	0.0713931	0.0917553	0.0675116	0.0465511	0.0415023	0.0408601	0.0253677	0.0200895	0.00884149	0.00359839	0.0043283	0.00385929	0.00423836	0.00311754	0.00133953	2.25044	1.64315	1.24457	0.902849	0.52507	0.629012	0.752205	1.19646	0.643872	0.843513	0.953757	0.798588	0.634828	0.0008	0.54103	0.205304	0.661548	0.457742	0.215373	0.241449	0.384054	0.23314	0.392391	0.62311
105955	529770000	-89419.5	-86980.3	-2439.24	23.222	15852.5	0.164094	0.14187	0.128373	0.121568	0.0734338	0.094553	0.0671018	0.0467203	0.0428249	0.0413969	0.0267143	0.0219414	0.00776884	0.00382697	0.00485187	0.00470949	0.00448432	0.00275172	0.00101472	0.245946	1.48425	1.39734	1.00995	1.01814	0.84724	1.11394	1.282	1.29375	1.02177	1.39436	0.890566	1.25267	0.0008	0.139322	0.235884	0.343871	0.368773	0.121254	0.46037	0.686653	0.796648	0.603787	0.782726
379188	1895935000	-89520.8	-87023.6	-2497.25	24.9393	16686	0.163472	0.145739	0.125908	0.12753	0.0709943	0.0923185	0.0654234	0.0473356	0.0422391	0.0415253	0.0264454	0.0213584	0.00729928	0.00463447	0.00518754	0.00371371	0.00355951	0.00325309	0.00206258	0.597827	1.19631	1.36867	1.28928	1.04145	0.974299	1.04783	1.33197	1.16611	1.32135	1.18317	1.28192	1.07056	0.0008	0.179909	0.19238	0.239119	0.544609	0.681532	0.567457	0.745677	0.778403	1.12713	0.785013
174541	872700000	-89504.1	-86936.8	-2567.4	24.5842	17658.6	0.161883	0.13688	0.127691	0.125521	0.0763659	0.0909681	0.0702252	0.0472015	0.0440937	0.0413377	0.026136	0.0205946	0.0091994	0.00406478	0.00484959	0.00510415	0.00441321	0.00220698	0.00126492	3.28363	1.24207	0.998756	0.806898	0.512502	0.60861	0.4787	1.45562	0.779137	0.939428	1.02386	0.750296	1.26294	0.0008	0.318756	0.257348	0.330939	0.334365	0.0477577	0.294994	0.265742	0.805571	0.263725	0.529768
139922	699605000	-89544.2	-86974	-2570.2	24.9808	17846.1	0.161068	0.145472	0.128493	0.127151	0.0752699	0.0895116	0.0656304	0.0481811	0.0392115	0.0422684	0.0252421	0.0211046	0.00823484	0.00436067	0.00526588	0.0044691	0.00457512	0.00300128	0.00148921	1.65279	1.13506	0.946252	1.02997	0.921039	0.991196	1.00713	1.08045	1.20821	0.941773	1.04441	0.966464	0.951536	0.0008	0.245019	0.39559	0.176668	0.237535	0.695352	0.624811	0.713656	0.653818	0.628248	0.590897
164052	820255000	-89508.6	-86956.6	-2552.04	24.8943	18453.2	0.161536	0.144342	0.125703	0.126583	0.0763558	0.0907192	0.0658732	0.0457889	0.0436116	0.0413778	0.0257026	0.0212445	0.00819801	0.00402753	0.00542146	0.0043173	0.00485391	0.00267071	0.00167378	1.74602	1.33637	0.938883	1.00181	1.24185	0.746946	0.921268	1.07921	1.12603	0.997647	0.742752	1.09967	0.964069	0.0008	0.202169	0.569182	0.183441	0.354021	0.733903	0.883774	0.142352	0.782613	0.778748	0.197993
275267	1376330000	-89525.3	-86930.6	-2594.75	24.851	18119.6	0.167052	0.141764	0.126969	0.12447	0.0737783	0.0899969	0.0672426	0.04651	0.042831	0.0422742	0.0255974	0.0209334	0.00803352	0.00452329	0.00467115	0.00402492	0.00495264	0.00259542	0.00178126	1.55226	1.08796	1.09948	0.930662	1.24346	1.0326	1.32922	1.21183	0.766142	1.38585	0.909543	0.945464	1.28144	0.0008	0.199686	0.225598	0.547153	0.359216	0.619498	0.878071	1.05601	0.739936	0.379152	0.696759
277105	1385520000	-89463	-86936.9	-2526.18	24.5728	17308	0.16555	0.140747	0.128518	0.124698	0.0764069	0.0919546	0.0659959	0.04647	0.0420539	0.0412831	0.0275096	0.0198629	0.00808642	0.00386128	0.00448138	0.00386374	0.00398908	0.00322947	0.0014393	1.98053	1.65477	1.19115	1.39007	0.832526	1.06357	0.889282	1.18457	1.10722	0.463465	1.22568	0.722546	1.18945	0.0008	0.171865	0.354745	0.585434	0.603267	0.593979	0.598038	0.582603	0.630686	0.42347	0.725689
10250	51245000	-89598.8	-87079.5	-2519.34	24.6971	17623	0.165752	0.145366	0.125813	0.123569	0.0731327	0.0905796	0.0696317	0.0479012	0.0429653	0.0402018	0.0249013	0.0214276	0.00857996	0.00356643	0.00457641	0.00380662	0.00401438	0.00293996	0.0012747	2.00522	1.24122	1.28222	1.39333	1.00681	0.787096	1.20997	0.514376	0.764593	0.797543	0.456843	0.6223	1.4183	0.0008	0.0545245	0.450417	0.24148	0.831642	0.583243	0.586718	0.610017	0.496525	0.729781	0.13272
281780	1408895000	-89532.5	-87027.1	-2505.43	24.7941	17145.5	0.163402	0.144135	0.126887	0.122726	0.0737361	0.089934	0.0679604	0.0498342	0.044693	0.0389224	0.0260374	0.0199395	0.00881055	0.00436866	0.00472502	0.00468731	0.00456973	0.00273182	0.00190019	0.761892	1.71615	1.32472	1.6014	1.3932	1.23828	1.26503	1.46383	1.37244	1.55201	1.45888	1.26242	1.59866	0.0008	0.100476	0.619629	0.580192	0.853581	0.660884	1.15123	0.804902	0.896102	1.16105	0.703373
393219	1966090000	-89593.1	-87058.4	-2534.64	24.7857	17566.4	0.16412	0.141567	0.132446	0.125123	0.0709945	0.0893753	0.0671404	0.0471171	0.0440618	0.0418952	0.0262823	0.0202125	0.00832387	0.00388644	0.00452291	0.00463548	0.0039604	0.00264459	0.00169057	2.66929	1.91981	1.51688	1.48795	1.72482	0.733442	0.893265	1.75652	1.74065	1.50253	1.10036	1.13666	0.768895	0.0008	0.116261	1.18724	0.80991	0.773124	1.11081	1.05053	0.121411	0.753941	1.76366	1.73438
337675	1688370000	-89516.6	-86973	-2543.64	24.9221	18388.5	0.164352	0.143257	0.126729	0.122204	0.0762703	0.093317	0.0655134	0.0463092	0.0442211	0.040053	0.026341	0.0213114	0.00844869	0.00397986	0.00471652	0.00357448	0.00469769	0.00340001	0.00130376	2.7958	1.21425	1.122	1.22464	0.903596	1.01846	0.886599	1.01059	0.925414	0.674048	0.961267	0.803354	1.04678	0.0008	0.216978	0.319571	0.584461	0.535107	0.633325	0.704826	0.425272	0.695823	0.646632	0.713281
62124	310615000	-89552	-87004.2	-2547.74	24.5657	17932.8	0.162385	0.140958	0.1258	0.132225	0.0723566	0.0911987	0.0690212	0.0468999	0.0435805	0.0395732	0.025449	0.0204713	0.00864218	0.00452646	0.00532161	0.00394615	0.00386573	0.00257233	0.00120696	1.97823	1.01611	0.884846	0.919269	0.645381	0.84432	0.438866	0.83056	0.842337	0.445756	0.280219	0.685354	0.833377	0.0008	0.633683	0.339129	0.145128	0.264539	0.173309	0.752362	0.230819	0.115751	0.484182	0.270666
260410	1302045000	-89502.5	-86943.2	-2559.36	24.6443	17342	0.163617	0.141002	0.12787	0.126014	0.0734616	0.0920983	0.0652567	0.0489079	0.0415296	0.0418656	0.0260166	0.0223431	0.00816518	0.00322547	0.00545469	0.0043298	0.00395026	0.00330282	0.00158875	1.55652	1.61261	1.56389	1.71922	1.6199	1.68699	1.85062	1.50469	1.5963	1.75783	1.4766	1.30751	1.25377	0.0008	0.110725	0.43983	0.720726	1.00668	1.17437	1.14756	1.61956	1.12451	1.29917	1.49404
382252	1911255000	-89559.8	-87013.1	-2546.73	24.9838	17976.5	0.164465	0.141083	0.130235	0.125595	0.0757238	0.0882429	0.0653774	0.0484406	0.0416485	0.0422221	0.0243603	0.0208324	0.00959032	0.00428338	0.00475475	0.00384795	0.00461002	0.00281895	0.00186805	1.80047	1.44506	1.35667	1.58137	2.22225	1.5386	1.78738	1.09159	1.6957	1.47777	1.29551	1.42256	1.37597	0.0008	0.0955047	0.223537	0.677448	0.648642	1.93537	1.17301	1.29196	0.722555	1.57933	1.32114
78520	392595000	-89527.8	-87012.9	-2514.89	24.4703	17889.9	0.164046	0.142848	0.125422	0.130366	0.0753711	0.0891831	0.0656078	0.046801	0.0421945	0.041433	0.0271825	0.0211071	0.0087677	0.00319167	0.0046812	0.00367244	0.00369373	0.00293085	0.00149956	2.20518	2.12218	1.79016	1.63847	1.4089	1.16198	1.43021	1.7209	1.32434	1.33726	1.52537	1.06602	0.984751	0.0008	0.205381	0.808048	1.07267	1.00159	0.971452	0.970847	1.17399	1.06514	0.999082	1.04357
137464	687315000	-89525.8	-87011.7	-2514.13	24.9623	17627.1	0.166536	0.141546	0.123354	0.127881	0.0742652	0.0916091	0.0679442	0.0486065	0.0444078	0.040851	0.0248023	0.0192759	0.0080568	0.0034399	0.00472063	0.00404992	0.0040745	0.00329853	0.00128091	2.31632	1.32556	1.40819	0.98813	0.578874	0.486493	1.09492	0.806745	0.789618	0.541247	0.803694	0.649672	1.16985	0.0008	0.012276	0.375582	0.75955	0.568563	0.155311	0.310709	0.399428	0.58454	0.494325	0.260064
181774	908865000	-89559.1	-87031.5	-2527.61	24.8124	17947.4	0.163022	0.142139	0.12811	0.126032	0.0734641	0.090575	0.0657265	0.0480216	0.0445757	0.0414865	0.0270457	0.0205483	0.00767731	0.00401858	0.00479757	0.00400386	0.00426899	0.00267612	0.00181082	1.44223	1.4245	0.948283	0.938133	0.721068	0.862022	0.752528	0.892939	0.662419	0.950657	0.449476	0.742601	0.793552	0.0008	0.113545	0.228695	0.41542	0.293915	0.386156	0.378989	0.575976	0.372087	0.551499	0.469543
56106	280525000	-89579.6	-87035.6	-2543.94	24.8666	17947.6	0.160228	0.143957	0.126861	0.126878	0.0741738	0.0894576	0.0681462	0.0484993	0.0427415	0.0401218	0.027734	0.0210042	0.0096924	0.00378085	0.00452474	0.00413525	0.00372966	0.00260713	0.00172677	1.19373	1.69303	1.33072	1.81299	1.60938	1.57087	1.91521	1.49131	1.85969	1.44666	1.5232	1.26684	1.09333	0.0008	0.0280095	0.353002	0.688842	0.89167	1.28096	1.34412	1.27089	1.44319	1.25348	1.29073
193006	965025000	-89519.5	-87002.4	-2517.16	24.9162	18180.7	0.166268	0.141716	0.126444	0.126553	0.0745029	0.0933542	0.0664079	0.046219	0.0429998	0.0412546	0.0246813	0.0196974	0.0088007	0.00378214	0.00476013	0.00447808	0.00418227	0.00236762	0.00153057	1.78115	1.13006	0.878327	0.834704	0.673296	0.815468	0.842022	0.581956	0.369208	0.896131	0.918143	0.512653	0.604494	0.0008	0.0244587	0.305346	0.28718	0.0822215	0.356903	0.51146	0.302011	0.450462	0.395336	0.158062
264456	1322275000	-89513.6	-86963.2	-2550.47	24.7738	17228.5	0.161086	0.143457	0.131503	0.124899	0.0724532	0.093803	0.0641081	0.048383	0.0430788	0.0386381	0.0267686	0.0207663	0.00869475	0.00466169	0.0057868	0.00382495	0.00382596	0.00269439	0.00156727	2.33243	2.30072	1.847	1.73437	1.17386	1.34983	1.07198	1.46709	1.62947	1.39088	1.26388	1.5118	0.730015	0.0008	0.110122	0.922542	1.01149	0.859567	0.893401	0.894005	0.784759	1.32102	1.3065	0.840971
411978	2059885000	-89531.3	-87006	-2525.29	24.7844	17398.2	0.164492	0.142647	0.130706	0.121707	0.0737412	0.0896756	0.0677881	0.0477946	0.0433691	0.0407813	0.0252698	0.0213489	0.0086373	0.00392403	0.00448754	0.00431738	0.00459578	0.00314929	0.0015675	2.10384	1.62661	1.41854	1.52886	1.42326	1.22123	1.37592	1.4139	1.65874	1.20081	1.32868	0.879942	1.16337	0.0008	0.427943	0.443047	0.529453	0.897353	0.724954	1.27459	0.785246	1.00074	1.50984	0.914548
469922	2349605000	-89562.3	-87020	-2542.38	24.9289	17743	0.162974	0.142206	0.129663	0.122939	0.0744659	0.0889976	0.0661791	0.0500665	0.0426257	0.0414923	0.0250978	0.0227702	0.00896117	0.00431661	0.00453471	0.00400811	0.00390977	0.00327393	0.00151895	1.58551	1.42866	1.09046	1.17876	1.02346	0.750834	0.952031	0.676955	0.751666	0.738519	0.466075	0.411958	0.9367	0.0008	0.0655943	0.435798	0.262618	0.463143	0.699814	0.515033	0.679206	0.140123	0.577047	0.35563
298009	1490040000	-89532.3	-86962.9	-2569.48	24.9636	18268.3	0.16038	0.140743	0.129652	0.125345	0.0752875	0.0927778	0.0671441	0.047036	0.0452116	0.0412417	0.0268609	0.0198513	0.00844869	0.00317573	0.00514969	0.00378986	0.00420904	0.00254674	0.00114865	2.10976	1.26286	1.1587	1.07995	1.1305	0.844411	0.949647	1.06923	1.03075	1.03181	1.06198	0.955314	1.07905	0.0008	0.160067	0.659107	0.565489	0.538638	0.745993	0.653531	0.452999	0.480029	0.649964	0.917346
135998	679985000	-89507.4	-86944.3	-2563.09	24.905	18080.4	0.163851	0.143819	0.127498	0.1266	0.0735633	0.0880106	0.069987	0.0465613	0.0417644	0.0409721	0.024675	0.0207694	0.00874857	0.00509721	0.00473353	0.00330272	0.00417357	0.00425161	0.00162191	1.5945	1.19658	0.876349	0.929546	1.18781	0.943887	1.29724	0.987058	0.748816	1.35301	0.912262	0.745152	1.00443	0.0008	0.256301	0.173757	0.254775	0.284367	0.561387	0.919637	0.856845	0.439033	0.614927	0.602669
272795	1363970000	-89431.7	-86902	-2529.69	24.8329	17283.6	0.160496	0.143279	0.127653	0.124007	0.0761991	0.0899142	0.0679201	0.046827	0.0444538	0.0416372	0.0270435	0.0206968	0.00786825	0.00409299	0.0049585	0.00394964	0.00452174	0.002651	0.00183207	1.43223	2.06368	1.48888	1.96073	1.79397	1.28275	1.53343	1.18114	1.9175	1.40446	1.71803	1.20855	1.64023	0.0008	0.0493063	0.804529	0.751588	1.20924	1.12134	1.37464	1.02266	0.950318	1.28664	1.15145
135536	677675000	-89540.4	-86989.6	-2550.8	24.8862	18028.8	0.161681	0.143544	0.127346	0.12546	0.076803	0.0913848	0.0660904	0.0453195	0.0430052	0.0419089	0.0257487	0.0222783	0.00795919	0.00388945	0.00423199	0.00330272	0.00417357	0.00425161	0.00162191	2.0003	0.832695	0.808316	0.690017	0.498766	0.417107	0.570506	0.623423	0.479287	0.298936	0.503198	0.444257	0.792871	0.0008	0.0602692	0.144881	0.0956558	0.0767583	0.265392	0.0565535	0.0802187	0.40907	0.222526	0.0159459
380521	1902600000	-89474	-86955.2	-2518.75	24.6582	17282.9	0.160809	0.141556	0.13083	0.124846	0.0722808	0.0929575	0.0658581	0.0463793	0.0448802	0.0422554	0.0258405	0.020327	0.00841103	0.0046075	0.00470117	0.00471172	0.00406126	0.00281895	0.00186805	2.0766	2.05544	1.29208	1.25786	1.13569	1.87338	1.22594	1.57147	1.15646	0.508862	1.08271	1.34203	0.936922	0.0008	0.0527364	0.762706	0.56196	0.500861	0.607702	1.24662	1.14831	1.34378	0.580615	0.983676
486103	2430510000	-89570.2	-87031.4	-2538.72	24.9098	17618.6	0.161968	0.145088	0.124627	0.127494	0.0746031	0.0907397	0.065565	0.0451974	0.0452815	0.0424553	0.0273271	0.0208627	0.00758598	0.00375558	0.00499298	0.00365979	0.00481736	0.00248611	0.00149387	1.45059	0.96814	0.734225	1.19642	0.793167	0.532111	0.647348	0.513393	0.711371	0.580224	0.393554	0.689023	1.00506	0.0008	0.0696979	0.261643	0.0607563	0.379083	0.514938	0.318156	0.196699	0.319157	0.260289	0.439968
281224	1406115000	-89485.9	-86924.9	-2561.04	24.6949	17881.2	0.159692	0.145849	0.127954	0.12468	0.0745485	0.0922357	0.0692706	0.0481174	0.0420828	0.0399956	0.0261772	0.0198799	0.00879429	0.00357151	0.00472502	0.0041293	0.00465301	0.00248976	0.00115472	2.01392	1.01092	0.915975	1.03913	0.868989	0.968101	0.934933	0.977175	0.895386	0.933147	1.07319	0.84484	0.784362	0.0008	0.063858	0.157707	0.383131	0.332798	0.377992	0.5459	0.72532	0.596603	0.494337	0.616353
219793	1098960000	-89490.7	-86945.8	-2544.92	24.745	17796.8	0.163011	0.144098	0.128204	0.125678	0.075218	0.0903126	0.0672008	0.0456186	0.0421321	0.0428014	0.0245198	0.0220595	0.00879271	0.00313172	0.00417104	0.00384686	0.00470828	0.00281667	0.00167866	2.20647	1.38436	1.04742	1.15189	0.913691	1.16606	0.948606	0.917517	0.895605	1.00603	0.796919	1.1631	1.03294	0.0008	0.0983561	0.498497	0.330381	0.470558	0.569504	0.718478	0.60616	0.40546	0.941979	0.701369
225548	1127735000	-89415.8	-86898.8	-2517.04	24.7805	17840.6	0.160313	0.1448	0.130304	0.123709	0.0708554	0.0934666	0.066472	0.0455822	0.0461342	0.0416501	0.0267289	0.0208766	0.0090746	0.00358605	0.00472866	0.00392323	0.00397547	0.00254776	0.00127072	2.52347	1.30389	1.04181	0.96245	0.98119	0.754575	1.32589	0.660854	1.0838	0.768735	0.706719	0.671638	1.0711	0.0008	0.144653	0.491861	0.130503	0.310581	0.303068	0.76038	0.897591	0.445151	0.0468734	0.82061
231477	1157380000	-89487.3	-86961.9	-2525.46	24.8888	17182.4	0.163602	0.14005	0.12995	0.126199	0.0750261	0.093099	0.0676891	0.0458607	0.0423787	0.041774	0.0253236	0.0208869	0.00854722	0.0035165	0.00467537	0.00401706	0.0038912	0.00229892	0.00121433	1.17539	1.06778	1.19536	0.841935	1.02023	0.642271	1.03797	0.660958	1.05868	0.68555	0.532379	1.02369	0.771009	0.0008	0.188181	0.17768	0.28783	0.196181	0.430714	0.501901	0.307059	0.807678	0.299248	0.560742
390872	1954355000	-89594.3	-87070.4	-2523.87	24.5618	17609.3	0.163393	0.139906	0.128142	0.124266	0.0739744	0.0918266	0.0688806	0.0473188	0.0440101	0.0398219	0.0257125	0.0221614	0.00876343	0.00397398	0.00515281	0.0043917	0.00428318	0.00280876	0.00121261	1.84272	1.36924	1.13073	1.00429	1.08993	0.706423	1.03051	1.05707	0.413215	0.285487	0.794418	0.885278	0.248928	0.0008	0.224768	0.667567	0.341816	0.130369	0.894267	0.683761	0.313718	0.52709	0.695722	0.0879948
305642	1528205000	-89526.4	-87019.1	-2507.26	24.9986	18184	0.165503	0.143962	0.12755	0.120987	0.0767818	0.0919778	0.0650433	0.0469652	0.0420619	0.0421397	0.0246231	0.0210546	0.0091084	0.00395931	0.00496321	0.00420454	0.00425739	0.00319464	0.00166289	1.51335	1.0514	0.967691	0.810726	0.830134	0.652171	0.484876	0.710319	0.509865	0.62638	0.483987	0.630235	0.578218	0.0008	0.143381	0.201769	0.0436909	0.139038	0.554412	0.508775	0.0699102	0.00635535	0.536062	0.340512
76579	382890000	-89468.2	-86954.1	-2514.18	24.6401	17819.5	0.165093	0.142984	0.127327	0.125093	0.07467	0.0912073	0.0652067	0.0476299	0.0413312	0.0408755	0.0270516	0.0207519	0.0088762	0.00481514	0.00494537	0.00437349	0.00360873	0.00270989	0.0014495	1.87903	1.06203	0.840853	1.04595	0.688691	0.607267	0.79059	0.724719	0.550418	0.533211	0.871975	0.98881	0.459437	0.0008	0.0678619	0.333373	0.161092	0.268651	0.359977	0.427316	0.207321	0.268012	0.381825	0.554276
398291	1991450000	-89522.1	-86978.3	-2543.81	24.8404	18702.6	0.166615	0.1437	0.126721	0.125571	0.0768523	0.0886015	0.0656088	0.047117	0.0422482	0.0410184	0.0257517	0.0202137	0.00811309	0.00358798	0.00592527	0.00418681	0.00391579	0.00261369	0.0016396	1.99386	0.848455	0.797277	0.758821	0.619158	0.614356	0.613734	0.618419	0.727058	0.530563	0.69223	0.765696	0.806992	0.0008	0.0659047	0.0609446	0.228818	0.296362	0.173724	0.160662	0.583352	0.388306	0.0555493	0.207863
311865	1559320000	-89507.4	-86969.9	-2537.49	24.8289	17324.2	0.15821	0.143597	0.126598	0.127559	0.0764269	0.0901506	0.0664111	0.0479426	0.0430338	0.0409395	0.0265728	0.0222628	0.00839831	0.00350653	0.00495454	0.00418015	0.00509465	0.00240431	0.00175805	1.19427	1.60288	1.14343	0.959364	1.27504	0.651359	1.35005	0.896001	1.57901	1.27644	1.36221	0.668354	1.17153	0.0008	0.091414	0.131278	0.505715	0.156061	0.88755	0.386623	0.840324	0.948199	0.423546	0.481629
403739	2018690000	-89542.7	-86986.4	-2556.31	24.8445	18676.5	0.163863	0.145295	0.122811	0.126119	0.0761256	0.0931774	0.066732	0.0471596	0.0445826	0.0416484	0.0242448	0.0202547	0.00823932	0.00332168	0.00433945	0.00367322	0.004088	0.00291003	0.00141473	2.0028	1.06792	0.941712	0.971204	1.05326	0.986773	0.816354	0.963529	1.06069	0.949113	0.961768	0.959273	0.443933	0.0008	0.053382	0.266955	0.270496	0.560737	0.383123	0.988807	0.450651	0.475485	0.582106	1.01842
53118	265585000	-89544.9	-86994.9	-2550.07	24.9532	18189.8	0.160908	0.13957	0.132114	0.126172	0.0747304	0.090641	0.0671344	0.0478672	0.0437917	0.0407236	0.0271064	0.0198118	0.0091	0.0041187	0.00481008	0.00427676	0.00377196	0.00245235	0.000899611	1.75266	1.65006	1.48479	1.24875	1.01697	0.47023	1.10474	1.02023	1.40134	1.00101	1.30063	0.948711	1.16168	0.0008	0.189854	0.473527	0.75776	0.784002	0.755778	0.200127	0.539956	0.772869	0.725342	0.878966
145964	729815000	-89639.6	-87118.4	-2521.24	24.8278	18529.5	0.163264	0.146036	0.12269	0.12712	0.0762729	0.0904846	0.06836	0.0465234	0.0425291	0.0419477	0.0266414	0.0198564	0.00752353	0.00339717	0.00491788	0.00387332	0.00384777	0.00338645	0.00132796	2.50282	1.02673	0.795978	0.915746	0.40998	0.609228	0.49927	0.452973	0.547185	0.613849	0.229128	0.816456	0.1206	0.0008	0.397119	0.182415	0.263058	0.259361	0.489923	0.00821192	0.258694	0.0270934	0.194927	0.0740442
342706	1713525000	-89563.9	-87017.4	-2546.5	24.7377	17531.9	0.164629	0.141099	0.126032	0.123334	0.0771761	0.0902681	0.0683989	0.0464506	0.0417721	0.0428342	0.0266914	0.0209734	0.00927445	0.00422884	0.00451805	0.00351734	0.0040865	0.00338599	0.0013304	1.93694	1.07925	1.14185	1.05117	0.909238	0.807809	1.03706	0.595006	0.589354	1.17323	0.749175	0.521002	0.800485	0.0008	0.478073	0.0838602	0.337296	0.267761	0.597996	0.552614	0.635581	0.366118	0.249625	0.508145
42829	214140000	-89471.3	-86975.3	-2495.99	24.9469	17736.1	0.165741	0.140268	0.131189	0.123416	0.0752328	0.0905921	0.0662201	0.0494864	0.0438509	0.0402125	0.0252796	0.0200364	0.00838739	0.00390343	0.00488112	0.00350677	0.00395407	0.00284113	0.00100158	1.36539	0.965679	0.912214	1.43529	0.787767	0.605593	0.955443	0.472193	1.20452	0.812676	0.702401	0.778879	0.825731	0.0008	0.0587884	0.10834	0.00687963	0.485735	0.71718	0.522336	0.201408	0.581683	0.171159	0.228476
41926	209625000	-89479.8	-86961.6	-2518.2	24.9292	18230.3	0.165511	0.144059	0.130347	0.123958	0.0724037	0.0892482	0.0661838	0.0475106	0.0427502	0.0420412	0.0248928	0.0209092	0.00838739	0.00364809	0.00497004	0.00473845	0.00395407	0.00296098	0.00152629	2.45339	1.51393	1.43134	1.58255	1.37429	0.972874	1.342	1.71862	1.1508	1.29521	0.989169	0.934398	1.01649	0.0008	0.0803821	0.262334	0.725122	0.646206	1.28207	0.947553	0.754473	1.31639	1.01825	0.623148
300675	1503370000	-89487	-86956.9	-2530.12	24.8422	17225.4	0.163656	0.14129	0.127999	0.11938	0.0755575	0.092161	0.0659551	0.0483962	0.0446586	0.045383	0.0257785	0.0201722	0.00927259	0.00387957	0.00474177	0.00397685	0.00434585	0.00219004	0.0012069	1.73414	1.24808	1.13795	0.850207	0.700519	0.457462	0.587544	0.823447	0.530925	0.851343	0.848163	0.634086	0.842916	0.0008	0.0433455	0.291108	0.453862	0.0550116	0.324842	0.239471	0.173274	0.188562	0.325211	0.334921
348146	1740725000	-89476.3	-86962.2	-2514.12	24.6778	17423.6	0.167979	0.141295	0.127208	0.124723	0.0717839	0.0924038	0.065014	0.0478102	0.0439843	0.0401185	0.0268131	0.020458	0.0087211	0.00376419	0.00497463	0.00457832	0.00405064	0.00251169	0.00180915	1.76595	1.53116	1.22114	1.41637	1.09744	1.27685	1.25464	1.21282	1.31812	1.19893	1.18213	1.38153	1.29165	0.0008	0.0665432	0.375932	0.415711	0.753676	0.447687	1.21845	0.780675	1.05257	0.458146	1.13559
409575	2047870000	-89491.7	-86935.3	-2556.42	24.9401	17894.3	0.162726	0.145818	0.12868	0.123699	0.0741913	0.0915126	0.0645343	0.0463174	0.045584	0.0413462	0.0258698	0.019661	0.00810251	0.00478695	0.00488983	0.0038693	0.00444253	0.00250959	0.00145897	1.83982	1.4219	1.6691	1.32747	0.850921	0.992861	0.500451	1.36287	1.40778	0.566291	0.864532	1.44794	1.33455	0.0008	0.134406	0.618046	0.837665	0.937925	0.479454	0.594758	0.434604	0.598625	0.875315	0.501664
280427	1402130000	-89503	-86986.2	-2516.76	24.51	17354.5	0.162953	0.143925	0.128526	0.123397	0.0770451	0.0919486	0.0646905	0.0457374	0.0436642	0.0400672	0.0275209	0.0201783	0.00879429	0.00361692	0.00463599	0.00419613	0.00468927	0.00292182	0.00149182	2.5301	1.45995	0.999037	1.07985	0.836756	0.932933	0.432437	0.789662	1.0045	0.891223	0.454622	0.46809	1.19618	0.0008	0.0676292	0.351454	0.239993	0.349932	0.38699	0.515122	0.185149	0.635707	0.544475	0.290672
407954	2039765000	-89500.2	-86987.5	-2512.72	24.375	17493.7	0.165257	0.141634	0.130549	0.123485	0.0748805	0.0917929	0.0668712	0.0469407	0.0423137	0.0405579	0.0248418	0.0203792	0.0103307	0.00362031	0.00418969	0.00395956	0.004224	0.00305713	0.00111458	1.22339	1.24325	1.06961	1.00444	0.968422	0.409534	0.7896	0.749206	0.625202	0.526839	0.578652	0.604887	0.892835	0.0008	0.306915	0.155223	0.278628	0.3495	0.447083	0.342625	0.44984	0.339294	0.280895	0.200242
477089	2385440000	-89538.7	-87015.4	-2523.21	24.9494	17432.8	0.163141	0.139932	0.127268	0.126214	0.073154	0.0936169	0.0656958	0.049517	0.0425024	0.0418057	0.0274941	0.021055	0.00897483	0.00362573	0.00455477	0.00397514	0.00428326	0.00229809	0.000892264	1.5756	1.22018	1.20755	1.20754	0.81308	1.18189	1.15609	0.890227	0.511184	0.838871	0.682197	0.821875	0.501311	0.0008	0.425068	0.176947	0.431245	0.418056	0.566018	0.844683	0.556757	0.892195	0.163889	0.293216
14579	72890000	-89605.6	-87081.6	-2523.93	24.7837	17492.5	0.161679	0.138544	0.126155	0.125813	0.0770788	0.0930885	0.0679283	0.0467868	0.0430243	0.04251	0.0264511	0.0213392	0.00817033	0.00370252	0.00504481	0.00457477	0.00434621	0.0025442	0.0012203	2.22874	1.58583	1.11546	0.85879	0.481324	0.933532	0.538819	1.43864	1.2062	0.928362	0.83874	1.22832	1.24166	0.0008	0.256115	0.768752	0.163719	0.367524	0.110636	0.306913	0.319761	0.845803	0.84549	1.1146
260185	1300920000	-89478.2	-86958.2	-2520.03	24.2013	17094.8	0.163454	0.146037	0.12616	0.122484	0.0734616	0.0906233	0.0661553	0.0489079	0.0439037	0.0402626	0.0260975	0.0218498	0.00816518	0.00322547	0.00545469	0.00502961	0.00458213	0.00263869	0.00150791	2.65461	1.82116	1.13738	1.1207	0.97617	1.16074	1.3197	0.880607	1.51506	1.03742	0.948405	1.17712	1.04422	0.0008	0.269959	0.538048	0.517534	0.406968	0.469364	0.640157	0.931468	0.863696	0.946987	1.03606
394080	1970395000	-89497.2	-86984.9	-2512.26	24.9987	17703.7	0.167448	0.140274	0.129283	0.121627	0.073889	0.093721	0.0651904	0.048155	0.0418773	0.0412237	0.026039	0.0219021	0.00790884	0.00417151	0.00526002	0.00343657	0.00386353	0.00303885	0.00169057	1.80427	0.914626	0.955021	0.715128	0.401957	0.978552	0.487372	0.652451	0.549558	0.36226	0.481275	0.760798	0.592499	0.0008	0.0982933	0.028678	0.195793	0.14356	0.19369	0.233358	0.41302	0.348101	0.225531	0.0965021
184530	922645000	-89437.6	-86927.2	-2510.42	24.6723	18191.8	0.164419	0.141988	0.129691	0.123015	0.071711	0.0904954	0.0707467	0.0432831	0.0459407	0.0404201	0.0254892	0.022143	0.00894096	0.00372128	0.00475307	0.00432621	0.00439974	0.0031922	0.00132424	2.41157	1.66522	1.17935	1.4068	1.42279	1.15362	0.892803	1.29098	1.21662	1.27301	1.0814	1.04925	0.841999	0.0008	0.119335	0.618853	0.697046	0.627831	1.10104	0.736943	0.701738	0.745161	0.84723	0.88373
299313	1496560000	-89496.9	-86971.8	-2525.1	24.226	17247.3	0.161514	0.142334	0.126439	0.124918	0.0723192	0.0927008	0.0702631	0.0480102	0.0431556	0.0396431	0.0255953	0.0216622	0.0093153	0.00337584	0.00461885	0.00408311	0.00550227	0.00316427	0.00138553	0.753436	1.66696	1.51926	1.30217	1.06495	1.06097	0.845773	0.75558	1.14239	1.22152	1.21651	1.05907	0.345799	0.0008	0.0875721	0.314217	0.652922	0.847462	0.444033	0.832724	0.851644	0.095132	0.405624	1.16828
274199	1370990000	-89499.2	-86966.6	-2532.62	24.5317	17246.8	0.159601	0.144033	0.124467	0.127525	0.0785697	0.090306	0.066071	0.0468077	0.0433983	0.0420146	0.0248341	0.0211627	0.00856099	0.0041402	0.0050242	0.00394964	0.00494839	0.00297204	0.00161469	2.75737	1.22877	1.1365	1.05619	1.27361	0.972757	1.07942	1.07225	0.945274	0.941358	1.07306	0.941298	1.04807	0.0008	0.338482	0.407758	0.255624	0.375281	0.705966	0.620886	0.880815	0.698475	0.437576	0.665714
172118	860585000	-89501.1	-86954.3	-2546.73	24.6111	18203.2	0.164997	0.14186	0.125977	0.125933	0.0752337	0.0885415	0.066418	0.0478843	0.0460358	0.0403671	0.0258302	0.0214068	0.00818287	0.00414549	0.00443988	0.00424192	0.00402649	0.00340991	0.00106974	2.60408	1.05099	0.817324	0.852218	0.741906	0.766031	0.547193	0.813228	1.08773	1.1432	0.397844	0.398038	0.829174	0.0008	0.267303	0.260377	0.294285	0.181461	0.367702	0.309755	0.414319	0.394046	0.604435	0.706511
275039	1375190000	-89527.8	-86927.6	-2600.11	24.7824	17655.9	0.163487	0.141249	0.128821	0.125515	0.0740931	0.0898544	0.0670858	0.0458569	0.042831	0.0409836	0.0265026	0.022473	0.00844707	0.00350882	0.00560024	0.00426016	0.00495264	0.00259542	0.00188291	2.66769	1.6475	1.08291	1.56187	0.928535	1.01894	1.9084	1.55601	0.873507	1.10138	0.846992	1.02314	0.6779	0.0008	0.390283	1.26267	0.367242	0.655157	0.870053	0.580124	1.0194	2.0273	0.317137	0.25367
200063	1000310000	-89536.2	-87021.1	-2515.06	24.4212	17951.4	0.157386	0.143424	0.128819	0.128863	0.0762745	0.0914859	0.0661755	0.0470448	0.042187	0.0418873	0.0265682	0.0213048	0.00738629	0.00363771	0.00473511	0.00406915	0.00427796	0.00345266	0.00101991	2.48723	1.47322	1.16623	1.03976	0.896565	1.04398	1.53754	0.767588	0.609599	0.89162	1.30625	0.967915	0.87475	0.0008	0.0590951	0.334225	0.76491	0.214595	0.376016	0.811113	0.857849	1.06976	0.279544	0.213111
105637	528180000	-89504.9	-86979.6	-2525.34	24.6286	17496.5	0.166689	0.14065	0.125018	0.123671	0.0776457	0.0908485	0.0654582	0.0482153	0.0428249	0.04159	0.0267143	0.0211963	0.00776884	0.00382697	0.00576034	0.00387255	0.00448432	0.00275172	0.00101472	1.87135	1.01579	0.952009	0.850275	1.04066	0.788187	1.15761	0.781109	1.06466	0.622847	1.05739	1.0022	0.738746	0.0008	0.425828	0.152027	0.222936	0.220533	0.332597	0.597419	0.697927	0.694847	0.452016	0.374327
160111	800550000	-89625.8	-87059.5	-2566.29	24.6875	17985.1	0.159951	0.144578	0.125755	0.125335	0.0772259	0.092377	0.0674716	0.0487931	0.0422456	0.0396913	0.0255761	0.0199123	0.00767096	0.00413343	0.00522505	0.00468803	0.00431736	0.00309837	0.00195502	2.64236	1.85481	1.15783	1.11739	0.715205	0.865158	0.500778	0.890471	0.923452	0.254526	1.25891	0.372252	0.478304	0.0008	0.0259983	0.836619	0.496358	0.604568	0.432355	0.496018	0.423922	0.335594	0.26506	0.737794
58284	291415000	-89521.4	-86985	-2536.4	24.5825	18039.5	0.16377	0.142076	0.127787	0.125574	0.0748241	0.0906117	0.0659848	0.049334	0.0435983	0.0392832	0.0250927	0.0219197	0.00875069	0.0039795	0.00466369	0.00393107	0.00415464	0.0031519	0.00151363	1.94412	1.21626	0.783905	0.875072	0.535211	0.788996	0.911588	0.638181	0.563354	0.676185	0.807735	0.753122	0.63028	0.0008	0.0632208	0.0799512	0.35174	0.106145	0.172022	0.638628	0.32858	0.532345	0.156042	0.342878
381163	1905810000	-89420.3	-86927.5	-2492.82	24.6349	16712.5	0.164174	0.145086	0.126672	0.12438	0.0753834	0.0895655	0.0658581	0.0484033	0.0429348	0.0420957	0.0252905	0.0201473	0.00841103	0.00343685	0.00470117	0.00471172	0.00406126	0.00281895	0.00186805	0.211694	1.49711	1.35667	0.913628	1.0448	0.981312	1.2221	0.996928	0.881308	1.09428	1.26429	0.559954	1.19387	0.0008	0.0924407	0.374291	0.367301	0.0638555	0.579564	0.368154	1.19478	0.349016	0.477229	0.951671
442449	2212240000	-89521.4	-87020.3	-2501.09	24.7907	17450.7	0.166235	0.138913	0.128181	0.123061	0.0746562	0.0897151	0.0701659	0.0491345	0.0437598	0.0399318	0.0259538	0.0216208	0.00818748	0.00333273	0.00480295	0.00439234	0.00418032	0.00234812	0.00142816	1.47	1.38718	0.989205	0.766695	0.637996	0.468041	0.540475	0.712294	0.483058	0.716873	0.418014	0.356131	0.345179	0.0008	0.291997	0.250818	0.299228	0.134957	0.203842	0.391723	0.0913104	0.173233	0.257973	0.151273
393619	1968090000	-89549.7	-87006.1	-2543.61	24.7055	17765.6	0.166112	0.141567	0.130619	0.123924	0.0742233	0.0915901	0.0657692	0.0471171	0.040833	0.0410874	0.0266082	0.0196056	0.00856947	0.00456578	0.00499233	0.00452032	0.0039604	0.00264459	0.00169057	2.57767	2.04488	1.90833	1.71614	1.26921	0.99664	1.09139	1.09329	1.27454	0.782028	0.469813	0.789913	0.96752	0.0008	0.196877	0.866683	1.25808	1.04041	0.938121	0.941499	0.669419	0.703225	0.812742	0.293753
59921	299600000	-89521.9	-86998.4	-2523.51	24.9053	18193.4	0.16117	0.142874	0.130732	0.123702	0.0728323	0.0903717	0.0672363	0.0485172	0.0436033	0.0432171	0.0245035	0.0214681	0.00789308	0.00438742	0.00463753	0.00397708	0.00448771	0.00311101	0.00127941	1.61919	1.41879	1.37373	1.37817	1.55549	1.32719	0.629413	0.911375	0.716844	0.424224	0.590212	1.68027	0.63327	0.0008	0.0886682	0.248645	0.567072	0.697973	1.23105	1.09887	0.429698	0.590589	0.541115	0.068191
423920	2119595000	-89541.1	-87004.8	-2536.26	24.7525	18126.2	0.163588	0.141553	0.128188	0.127071	0.0728629	0.0918509	0.0663649	0.0477107	0.0423183	0.0420796	0.0252461	0.0210858	0.00969283	0.00375097	0.0048439	0.00396759	0.00362188	0.00280065	0.00140192	2.16641	1.88701	1.78139	1.41042	1.30702	1.11135	1.78263	1.41647	0.49457	1.12504	0.755737	0.786431	1.21385	0.0008	0.213374	0.883085	0.926281	1.05004	0.873951	0.836209	1.07897	1.01553	1.17923	0.331145
66324	331615000	-89526.1	-87049.2	-2476.95	24.9817	17674.4	0.159621	0.145346	0.12608	0.124122	0.0763344	0.0909416	0.0658196	0.0499603	0.0425817	0.0415704	0.0265349	0.0200061	0.0090835	0.00456148	0.0047599	0.00392046	0.00434463	0.00250746	0.00190463	1.58934	1.15248	0.993487	0.773164	0.96534	0.281984	1.29904	0.622807	0.367975	0.522666	0.572229	0.687627	0.393018	0.0008	0.0638224	0.258789	0.0818111	0.27951	0.277462	0.402371	0.657887	0.283907	0.082996	0.153671
276064	1380315000	-89482.1	-86946.4	-2535.63	24.6877	17898.3	0.16482	0.139531	0.129004	0.124614	0.0712612	0.0940437	0.0694857	0.0476348	0.0440154	0.0407957	0.025662	0.0203881	0.00813867	0.00353336	0.00540097	0.00364258	0.00360413	0.00292044	0.00150415	0.783658	1.89059	1.39778	1.38373	1.25929	0.706236	0.738437	1.9698	1.30673	1.44856	1.51821	1.02328	0.668792	0.0008	0.1072	0.412711	0.884656	0.569126	1.08844	0.298741	0.576032	1.20051	0.925435	1.19349
34052	170255000	-89575.2	-87033.1	-2542.06	24.9761	17481.6	0.156962	0.142176	0.127334	0.127626	0.0746468	0.0919123	0.0661558	0.04627	0.0456786	0.0421293	0.0265359	0.0202557	0.0107966	0.00463568	0.00518893	0.00361046	0.003364	0.00289273	0.00182939	1.71643	1.19142	0.895031	1.0379	0.702827	0.632002	1.18554	0.629814	1.00545	0.883676	1.11221	0.705557	0.795703	0.0008	0.0243209	0.0888108	0.0597976	0.500277	0.164556	0.382267	0.784501	0.248563	0.66673	0.523613
491276	2456375000	-89546	-87029.3	-2516.66	24.5119	18013.8	0.161606	0.140583	0.130306	0.126642	0.0759744	0.0910275	0.0674945	0.045812	0.0419797	0.0410106	0.0267569	0.0219489	0.00785421	0.00383844	0.00530402	0.00419201	0.00382023	0.00254866	0.00130069	1.87435	1.39156	1.31649	0.894921	0.614956	0.896771	0.625657	0.301509	1.04937	0.843086	0.402515	1.26477	0.406936	0.0008	0.142897	0.347469	0.548058	0.596868	0.261451	0.416661	0.298152	0.20908	0.178955	0.314241
114545	572720000	-89506.1	-86961.2	-2544.97	24.8872	18258.1	0.163295	0.146406	0.122703	0.124946	0.073019	0.0906291	0.0652321	0.0504304	0.0436662	0.042793	0.0276856	0.0202765	0.00824138	0.00323453	0.00450249	0.00416688	0.00389508	0.00344549	0.00143266	2.37831	1.76339	1.42198	1.41661	1.44961	0.939857	1.15375	1.20516	1.02875	1.33363	0.977825	1.07677	1.48627	0.0008	0.133208	0.797319	0.771897	0.797762	0.997377	0.941353	1.04924	0.676815	0.439945	1.18096
250168	1250835000	-89508.7	-87002.1	-2506.56	24.9585	17775.1	0.165811	0.145206	0.129339	0.128479	0.0733896	0.0896438	0.0672368	0.0448526	0.0403185	0.040619	0.0250295	0.0204178	0.00778469	0.00369128	0.00505489	0.00419647	0.00487004	0.00283966	0.00122058	1.22952	1.13456	1.30257	1.34073	0.55018	0.878098	1.33039	0.443778	1.35188	0.740826	0.600697	1.00324	1.3014	0.0008	0.112888	0.0549248	0.54962	0.702702	0.510658	0.194953	0.66343	0.686417	0.426493	0.440521
241812	1209055000	-89434.3	-86974.1	-2460.15	23.8388	15961.3	0.162085	0.145	0.124845	0.126566	0.0752117	0.0926138	0.0694614	0.0474379	0.0421016	0.0404127	0.02484	0.0212003	0.00798491	0.0035179	0.00448287	0.00392589	0.00409103	0.00286612	0.00135629	1.33838	1.44484	1.94908	1.25063	0.916576	1.13293	1.1668	1.08284	1.57971	1.20224	0.976642	0.967817	0.919114	0.0008	0.301587	0.360986	0.601643	0.593744	0.28169	0.594137	0.89681	0.628518	0.640846	0.832091
170654	853265000	-89529.6	-86948.9	-2580.64	24.9341	18570.4	0.162246	0.142315	0.126067	0.12515	0.0743016	0.0893069	0.0696674	0.0478229	0.0426073	0.0435355	0.0252498	0.0221359	0.00884412	0.00347557	0.0047026	0.00392493	0.00402382	0.0032741	0.00134973	2.11412	1.29537	1.03683	1.05902	1.0533	0.824371	1.19716	0.679868	0.983501	1.02898	0.903529	0.909218	0.728309	0.0008	0.136988	0.490201	0.612438	0.437456	0.623232	0.574593	0.890437	0.52077	0.500873	0.853113
200965	1004820000	-89489.1	-86932.2	-2556.83	24.9568	18065.6	0.162927	0.14033	0.125322	0.124826	0.074713	0.0909881	0.0716072	0.0454329	0.0434769	0.0431134	0.0267373	0.0202136	0.00817752	0.00443793	0.00473511	0.00406915	0.00504408	0.00229623	0.0015531	1.81615	1.1334	1.23072	1.30495	0.88774	0.913808	0.878695	0.942641	0.892267	1.50919	0.843653	0.686639	1.11438	0.0008	0.038761	0.32251	0.597759	0.551527	0.803165	0.209553	0.779704	0.722873	0.247479	0.664669
179326	896625000	-89522.1	-87023.3	-2498.76	24.4209	17247.1	0.16449	0.141219	0.127646	0.124139	0.0774498	0.093866	0.0667822	0.0485008	0.0416227	0.0403334	0.0252353	0.020281	0.00871044	0.00319995	0.00490796	0.00372043	0.00392375	0.00278876	0.00118261	2.49908	1.81957	1.12621	1.57215	1.30925	1.07442	0.749831	1.58459	1.00843	0.871051	1.13981	0.771557	1.10786	0.0008	0.594427	0.742738	0.224042	0.9216	0.650827	0.815288	0.576164	0.999309	0.66433	0.466189
356907	1784530000	-89584.5	-87049.5	-2534.97	24.8901	17703.3	0.163266	0.141934	0.126284	0.125585	0.0766134	0.0907836	0.0651388	0.0503228	0.0415851	0.0424406	0.0257001	0.0201588	0.00916962	0.00331623	0.00511819	0.00431283	0.00390674	0.00302298	0.00134112	1.20603	1.46273	1.189	1.50226	1.94373	1.16857	1.22312	1.8271	0.947725	1.21399	1.23602	0.906024	1.19093	0.0008	0.11036	0.0793725	0.622121	0.40253	1.65182	1.01074	1.10584	0.401009	0.667638	1.47472
246524	1232615000	-89593	-87047.3	-2545.63	24.9955	17629.6	0.166708	0.142646	0.127506	0.126512	0.0768382	0.087612	0.0653301	0.0466261	0.0439323	0.0419434	0.0240307	0.0204581	0.00927559	0.00418525	0.00481397	0.0036613	0.00411664	0.00255592	0.00124759	1.81493	1.12263	1.1202	1.02523	0.618012	0.831299	0.650309	1.055	0.404626	1.0135	0.756608	0.552081	0.789952	0.0008	0.329045	0.536673	0.270022	0.396125	0.404437	0.299228	0.542579	0.324861	0.186294	0.666974
310960	1554795000	-89523.8	-87031.7	-2492.06	24.5979	17132.4	0.165834	0.142229	0.12227	0.122705	0.0755747	0.094582	0.0651417	0.0473553	0.0453738	0.0417252	0.0249851	0.022837	0.00933925	0.00350653	0.00532702	0.0037486	0.00327757	0.00266739	0.00152108	1.19752	1.18594	1.16962	1.15098	1.34732	1.12154	0.998798	1.07409	1.09688	1.24182	1.2017	1.13988	1.08619	0.0008	0.223925	0.100323	0.143617	0.468971	0.355976	1.39292	0.70652	0.253076	1.09481	0.130784
145902	729505000	-89524.6	-87006.1	-2518.49	24.9199	18587.9	0.163258	0.146036	0.12269	0.12712	0.0762794	0.0904846	0.06836	0.0465234	0.0425291	0.0419477	0.0261787	0.0198564	0.00752353	0.00339717	0.00491788	0.00387332	0.00431043	0.00338645	0.00132796	2.04141	0.905912	0.740203	0.74934	0.615374	0.631714	0.627762	0.66539	0.322066	0.4849	0.760168	0.500816	0.829074	0.0008	0.0975569	0.208424	0.161131	0.0159433	0.357235	0.414089	0.371096	0.189866	0.0253961	0.217041
458107	2290530000	-89483	-86942.5	-2540.5	24.6884	17449.7	0.161559	0.142366	0.126557	0.127321	0.0757095	0.0916424	0.0676265	0.0479022	0.0440625	0.0400369	0.0249778	0.0197389	0.00863978	0.00453637	0.00485589	0.00384573	0.00461386	0.00277927	0.0012291	1.87517	1.48747	1.09024	1.33634	1.30882	1.32533	1.32296	1.16463	1.18823	1.51917	1.04139	1.3817	1.10687	0.0008	0.0647304	0.443632	0.319242	0.473259	0.931944	1.05467	0.780764	0.978611	0.855738	0.818647
264583	1322910000	-89525	-86985.7	-2539.33	24.9882	17624.1	0.160403	0.142017	0.131503	0.126339	0.0731363	0.0906196	0.0649713	0.048383	0.0430788	0.0423794	0.0259053	0.0210788	0.00869475	0.00466169	0.00491634	0.00382495	0.00382596	0.00269439	0.00156727	1.75872	1.55935	0.991685	1.05851	1.20742	0.941426	1.04663	0.881679	0.723495	1.20971	0.682377	0.80967	0.909668	0.0008	0.468275	0.305171	0.376967	0.216762	0.854671	0.613951	0.768153	0.314825	0.75282	0.599637
318264	1591315000	-89536.7	-86979.7	-2557	24.9748	17901.1	0.16509	0.141992	0.128703	0.124973	0.0743375	0.0861543	0.0682501	0.0466554	0.045388	0.0426078	0.0254194	0.0200511	0.00862868	0.0037528	0.00460691	0.004349	0.00436824	0.00314764	0.00152612	1.89838	1.64919	1.29865	1.37518	1.0424	0.923794	1.23881	1.12144	0.899166	0.945286	0.761694	1.10559	0.643078	0.0008	0.210783	0.583746	0.850736	0.640624	0.720396	0.694929	0.765869	0.742479	0.668416	0.397936
345657	1728280000	-89533.7	-87001.7	-2531.96	24.8867	17954.8	0.168552	0.143448	0.126112	0.124383	0.0745476	0.0940464	0.0652811	0.0468653	0.0442803	0.0398373	0.0250286	0.0193983	0.00863435	0.00395643	0.00434962	0.00405499	0.00353462	0.00221473	0.00147606	1.24719	1.53371	1.10159	1.11	0.879713	0.675404	0.764464	0.56574	1.07114	0.824354	0.671059	0.499239	0.768474	0.0008	0.0506543	0.460042	0.535982	0.469056	0.417624	0.591469	0.417198	0.349806	0.419714	0.418479
470061	2350300000	-89454.2	-86949.9	-2504.23	24.9146	17911.7	0.166045	0.142206	0.128839	0.122939	0.0721684	0.0898224	0.0693588	0.0468867	0.0418515	0.0414923	0.0250978	0.0227702	0.00904807	0.00422971	0.00453471	0.00400811	0.00457064	0.00261306	0.00151895	1.84872	1.643	0.901161	2.106	1.38308	1.34467	0.485012	1.26762	0.82278	1.94267	1.87203	0.929187	1.41456	0.0008	0.264356	0.451804	0.141456	1.23055	0.986844	1.44126	0.224281	0.66989	0.334435	1.45432
54082	270405000	-89497.8	-86977.2	-2520.65	24.8829	18433.6	0.165035	0.142224	0.129614	0.126616	0.0736288	0.0889516	0.0658777	0.0472863	0.0436628	0.0400135	0.026882	0.020808	0.00952929	0.00399841	0.00439727	0.00386174	0.00387447	0.00274884	0.000990902	2.24775	1.37342	0.964901	0.944615	0.749252	0.561087	0.957424	0.744339	0.879736	0.420375	0.845948	0.44408	0.63237	0.0008	0.367919	0.210042	0.370957	0.30715	0.634419	0.164612	0.445458	0.391803	0.593176	0.395163
50336	251675000	-89493.8	-86947.8	-2546.05	24.8504	18422.1	0.165296	0.141414	0.129415	0.123549	0.0746084	0.0910735	0.0667556	0.0483409	0.0429355	0.0412078	0.0248284	0.0215131	0.00814385	0.00450662	0.00467252	0.00370986	0.00383004	0.00276851	0.00143147	2.43949	0.863528	0.895566	0.792298	1.03326	0.876377	0.788463	0.909494	0.83008	0.832437	0.788128	0.837175	0.965223	0.0008	0.324725	0.19881	0.192735	0.0808831	0.469365	0.840364	0.691423	0.367821	0.486176	0.469
325693	1628460000	-89541.3	-86972.9	-2568.41	24.8375	18390.3	0.165292	0.14356	0.131872	0.124121	0.0734902	0.0898945	0.0680363	0.0452293	0.0424883	0.0402153	0.0257083	0.0200229	0.00922734	0.00418909	0.00480148	0.00404797	0.00397914	0.0024584	0.00136692	1.92264	0.937776	1.22314	0.960477	0.89478	0.890186	0.884063	0.948559	0.99574	0.663579	0.854924	0.753684	0.62487	0.0008	0.0774863	0.25406	0.36759	0.629115	0.497148	0.682071	0.604476	0.501506	0.470714	0.50456
280742	1403705000	-89523.6	-86930.4	-2593.23	24.7249	17884.9	0.160724	0.146445	0.129329	0.128471	0.0744506	0.091516	0.0645743	0.0458946	0.0429808	0.039938	0.0255866	0.0205681	0.00879429	0.00361692	0.00481809	0.00421018	0.00439619	0.00242134	0.00126583	2.153	0.956893	0.855909	0.769648	1.07352	0.951481	0.712849	0.852797	0.918274	0.895475	1.11177	0.339816	0.382092	0.0008	0.0896319	0.177595	0.0729845	0.456248	0.155603	0.880413	0.667895	0.401058	0.393397	0.262756
13666	68325000	-89500.1	-87022.6	-2477.52	24.5321	17535.9	0.16313	0.140513	0.126918	0.125574	0.0702585	0.0916407	0.0672143	0.049544	0.0474449	0.0388287	0.0268346	0.0205119	0.00897345	0.00366537	0.00593102	0.00457477	0.00434621	0.00244627	0.00164958	1.68165	1.89414	1.24676	1.43792	0.834312	0.758053	0.994379	1.21088	1.28938	0.708883	0.872549	0.864199	0.852995	0.0008	0.148251	0.658354	0.318456	0.723655	0.545156	0.335797	0.860801	0.298086	1.06416	0.630931
453480	2267395000	-89478	-86925.3	-2552.69	24.7992	17917	0.159541	0.14413	0.127144	0.126894	0.0754427	0.0919225	0.0654733	0.0462057	0.0430538	0.0417203	0.0269652	0.0211929	0.00882877	0.00394142	0.00460749	0.00433922	0.00431788	0.00290505	0.00137369	2.68084	0.985448	0.769468	0.756953	0.609682	0.527529	0.689086	0.840573	0.546622	0.535781	0.805119	0.565531	0.593497	0.0008	0.118221	0.0998557	0.310193	0.0393251	0.136165	0.193321	0.462943	0.334758	0.33413	0.166104
140556	702775000	-89547.8	-87025.7	-2522.11	24.6741	17266.8	0.157683	0.145893	0.127754	0.124921	0.07492	0.088792	0.0682157	0.0486421	0.0414402	0.0411295	0.0277649	0.0220023	0.00855655	0.00443706	0.00492495	0.0044691	0.00457512	0.00284828	0.00103062	1.80766	1.73409	0.966834	0.94087	1.07157	1.01952	1.1361	1.24312	1.11	0.703119	0.97381	0.785226	0.669735	0.0008	0.0518608	0.474374	0.316929	0.12994	0.470984	0.53026	1.01912	0.815382	0.515175	0.710822
28059	140290000	-89591.4	-87074.3	-2517.02	24.7194	17795.2	0.160091	0.144261	0.131862	0.124295	0.0754107	0.0887108	0.065464	0.046889	0.0444676	0.0414077	0.0254225	0.0216208	0.00913849	0.00374994	0.00464147	0.00389202	0.00458264	0.00266162	0.00143136	2.10643	1.19171	1.00314	0.937327	0.850826	0.827251	0.785003	1.04332	1.06982	0.959578	0.84078	1.01041	0.45191	0.0008	0.133547	0.137292	0.147288	0.333275	0.350251	0.707739	0.264237	0.530208	0.687934	0.660408
91755	458770000	-89569	-87041.3	-2527.62	24.5413	16875.5	0.160952	0.143633	0.127606	0.128145	0.0732663	0.0918321	0.0675174	0.0468271	0.0445258	0.0397946	0.023634	0.0219073	0.00872017	0.00403043	0.00528135	0.00411702	0.00411227	0.00270214	0.00139585	1.35808	1.13416	1.09502	0.871505	0.607506	0.590181	0.387578	0.813498	0.302834	0.49026	0.637242	0.531787	1.07042	0.0008	0.0863017	0.299267	0.260542	0.205992	0.38076	0.0424253	0.154872	0.341667	0.265389	0.0370742
96745	483720000	-89523.1	-86994	-2529.08	24.5911	17768	0.161441	0.145453	0.126318	0.123182	0.0761223	0.0920816	0.0664233	0.0471747	0.043258	0.0410705	0.025325	0.0212952	0.007734	0.00398258	0.00559073	0.00382845	0.00524745	0.00309475	0.00137774	2.16357	1.48165	1.21125	0.973535	0.639554	0.340986	0.95707	0.667469	0.760627	0.660062	0.884539	0.992443	0.600761	0.0008	0.282831	0.218847	0.620514	0.377478	0.37911	0.106863	0.473384	0.409355	0.0924703	0.493461
251267	1256330000	-89531.9	-87014.3	-2517.61	24.3121	17277.2	0.165659	0.141079	0.127487	0.12645	0.0742783	0.0918052	0.0659615	0.0475082	0.0431899	0.0391674	0.0256835	0.0213215	0.00861567	0.00332109	0.00551643	0.00411736	0.0042439	0.00283966	0.00175528	1.53087	1.79763	1.4672	0.901	1.40991	1.31069	1.72547	1.31246	2.07613	1.22983	1.79821	1.04208	1.16701	0.0008	0.131688	0.263144	0.92349	0.356473	0.411976	1.43464	0.851887	1.27657	1.4601	0.911613
206423	1032110000	-89484.8	-86986.7	-2498.18	24.8241	17188.1	0.165363	0.141681	0.124541	0.126271	0.0720576	0.0897481	0.0690357	0.0466501	0.0437156	0.041184	0.0268093	0.0214988	0.00817519	0.00483146	0.00484307	0.004255	0.00484124	0.00313485	0.00136332	2.05184	1.36764	1.02631	0.957548	0.626596	0.673777	1.00772	0.62758	1.00161	0.790104	0.676104	0.724737	0.887213	0.0008	0.0376641	0.253586	0.170407	0.197669	0.431825	0.00519013	0.49257	0.83893	0.236152	0.277249
191067	955330000	-89531.5	-86995.3	-2536.21	24.8851	18387.4	0.164819	0.143259	0.124292	0.126187	0.0774398	0.0897013	0.0672831	0.0473226	0.042276	0.0413458	0.0256674	0.0218164	0.00873918	0.00373965	0.00433124	0.00345584	0.00388176	0.00301631	0.00142709	2.474	1.10115	0.729708	0.686802	0.528585	0.404034	0.388191	1.33074	0.0634563	0.534062	0.142285	1.00217	0.666334	0.0008	0.136668	0.239885	0.330305	0.0743097	0.276159	0.145759	0.191429	0.197636	0.0177737	0.415936
275130	1375645000	-89487	-86924.7	-2562.29	24.9069	18082.9	0.163487	0.141764	0.128821	0.126474	0.0727422	0.0927448	0.0685331	0.0443618	0.042831	0.0409836	0.0255411	0.0209334	0.00803352	0.00350882	0.00560024	0.00431114	0.00495264	0.00259542	0.00178126	1.70897	1.33416	0.94087	0.982912	0.706089	0.925808	0.487154	0.724643	0.449356	0.742918	0.818621	0.4942	0.812188	0.0008	0.0438214	0.337523	0.368332	0.428507	0.339606	0.655599	0.323714	0.385249	0.176484	0.260979
457162	2285805000	-89500.5	-86963.2	-2537.31	24.8636	18072	0.165591	0.142106	0.127579	0.124116	0.0728953	0.0900781	0.0677768	0.0484216	0.0429897	0.0391247	0.0277724	0.0210687	0.00793777	0.00453637	0.00516796	0.00460577	0.00347167	0.00294368	0.00181793	2.75861	2.67088	2.26179	2.03389	1.06456	1.4878	1.54491	1.89462	1.9604	1.62856	1.64201	1.51871	1.19626	0.0008	0.14231	1.38426	1.62195	1.35501	1.21658	0.76521	1.3615	1.23302	1.64649	1.35622
492110	2460545000	-89621.9	-87085.5	-2536.42	24.8212	18144.2	0.162351	0.141223	0.122264	0.124963	0.0755901	0.0967092	0.0670441	0.0467797	0.0443159	0.042469	0.0258075	0.0206745	0.00785421	0.00383844	0.0047519	0.00419201	0.00449096	0.00338068	0.00130069	2.26534	0.977002	0.841212	0.887407	0.715253	0.77219	0.868462	0.874324	0.75149	0.708231	0.733152	0.673524	0.692287	0.0008	1.07114	0.259783	0.0199392	0.226436	0.320099	0.531684	0.576264	0.377136	0.268662	0.418697
436021	2180100000	-89426.9	-86932.9	-2494.08	24.6914	16559.9	0.163051	0.13906	0.128845	0.12326	0.0746141	0.0938476	0.0644038	0.0486809	0.0431992	0.0430472	0.02502	0.0216768	0.00981833	0.00451308	0.0047094	0.00383453	0.00417647	0.00280203	0.0014397	1.14192	1.34994	1.35751	1.51669	1.38316	1.21675	1.00464	1.01973	0.67789	0.946659	0.00370317	1.72154	0.725134	0.0008	0.457394	0.526921	0.277899	0.753877	0.734483	0.888905	0.71873	0.788428	0.159013	0.315764
322325	1611620000	-89527.3	-86984.9	-2542.45	24.7174	18329.6	0.16229	0.142956	0.130546	0.125734	0.0754034	0.0922226	0.0665428	0.047137	0.0423884	0.0410693	0.0248179	0.0204544	0.00810548	0.00381213	0.00418395	0.00403825	0.00382677	0.00296894	0.00150303	2.8826	1.48456	1.12429	1.11188	1.41789	1.00121	0.943634	1.0698	1.09761	0.862962	1.0045	1.05544	1.20438	0.0008	0.0504178	0.624806	0.510068	0.598689	0.708987	1.47436	0.0488822	0.643453	0.625312	0.853684
141147	705730000	-89517.9	-86965.6	-2552.31	24.3971	17882.3	0.16311	0.144618	0.128536	0.12546	0.0757935	0.0913365	0.0636627	0.0480873	0.0430318	0.0407378	0.0254263	0.0207949	0.00834723	0.00394165	0.00492495	0.00409795	0.00454245	0.00203885	0.00151259	2.84896	1.58037	0.958032	0.891862	0.552983	0.627748	1.05788	0.757836	0.706992	0.721394	0.8869	0.53849	0.769314	0.0008	0.047874	0.40714	0.497649	0.262021	0.376698	0.0629504	0.60817	0.499281	0.476991	0.219208
375102	1875505000	-89537.4	-87000.6	-2536.8	24.7176	17326.9	0.164193	0.144305	0.128398	0.120989	0.0725941	0.0890404	0.0683818	0.0495056	0.0421431	0.0407317	0.0267022	0.0213791	0.00892739	0.00446954	0.00510723	0.00398778	0.00418469	0.00335981	0.00160073	1.87218	1.6017	1.64857	1.58353	1.02946	1.73359	1.20256	1.60238	1.49102	1.4453	0.5677	1.69645	0.737534	0.0008	0.112148	0.440065	0.756455	0.985862	0.305266	1.59305	0.464161	1.78078	0.810161	1.12439
276126	1380625000	-89532.6	-87001.3	-2531.36	24.8385	17924.2	0.16482	0.139531	0.129004	0.124614	0.0735792	0.0940437	0.0654037	0.0493988	0.0440154	0.0407957	0.025662	0.0203881	0.00813867	0.00353336	0.00540097	0.00364258	0.00360413	0.00298528	0.0014393	2.12231	1.98597	1.20325	1.18116	0.992967	0.956131	0.914696	1.41136	0.695365	0.893704	0.835484	1.17011	1.70266	0.0008	0.079356	0.805036	0.56435	0.635443	0.624083	0.626696	0.761974	0.954388	0.365125	0.338765
429784	2148915000	-89439.3	-86923.7	-2515.55	24.0531	16503.1	0.164267	0.140427	0.127438	0.123604	0.0770661	0.0901726	0.0666461	0.0479934	0.043854	0.0429978	0.0262352	0.0198632	0.00791547	0.00400954	0.00502398	0.00373391	0.00413812	0.00274136	0.00187285	2.02622	1.21474	1.41991	1.21624	1.0436	1.1632	1.01928	0.707054	1.25223	0.382801	0.649412	0.901578	1.05855	0.0008	0.212329	0.206543	0.402284	0.690689	0.194723	0.881279	0.905685	0.304269	0.479256	0.458575
159676	798375000	-89518.4	-86979.6	-2538.77	24.9988	18563.2	0.158864	0.14638	0.126954	0.125908	0.0777354	0.0924163	0.0648807	0.0452098	0.0434388	0.0413	0.0254692	0.0209498	0.00977589	0.00357526	0.00480502	0.00305051	0.0047217	0.00261055	0.00195502	2.21742	1.07037	0.691685	0.715563	0.389959	0.689977	0.554101	0.752839	0.637995	0.920636	0.59347	0.323341	0.649241	0.0008	0.152015	0.385633	0.0883346	0.4276	0.0314437	0.167953	0.273594	0.245374	0.575428	0.284173
363403	1817010000	-89506.9	-87005.3	-2501.62	24.6301	17675.3	0.164907	0.140753	0.123831	0.127106	0.07695	0.0908154	0.0669099	0.0456938	0.0446865	0.0413238	0.0268288	0.0205664	0.00835741	0.00372893	0.00488669	0.00343491	0.00443979	0.00319337	0.00158787	2.17232	1.21542	1.00224	0.765862	0.559932	0.279714	0.459659	0.527114	0.452916	0.597516	0.705959	0.569586	0.503618	0.0008	0.0703292	0.49079	0.296567	0.0105378	0.329784	0.143914	0.118153	0.0645353	0.184679	0.059902
351036	1755175000	-89610.5	-87065.2	-2545.28	24.9267	17898.1	0.159683	0.140249	0.127974	0.128754	0.0750834	0.0921239	0.0661754	0.0482747	0.0443247	0.0428526	0.0264725	0.0204245	0.00830353	0.00358462	0.00420216	0.0033707	0.00389707	0.00291589	0.00133394	2.55558	1.14611	0.821878	0.795368	0.658037	0.559931	0.813903	0.953727	0.795845	0.176096	1.42918	0.900393	0.365006	0.0008	0.0663039	0.543682	0.240929	0.0201856	0.527444	0.0515698	0.418029	0.556201	0.140218	0.6591
220647	1103230000	-89567.2	-87019.2	-2548.01	24.9581	18274	0.160663	0.141929	0.13047	0.125986	0.0749128	0.0900801	0.0683431	0.046622	0.0441896	0.0413582	0.0247721	0.0216341	0.0083659	0.00402076	0.00411458	0.00470966	0.00330075	0.00271623	0.00181275	2.64301	1.17203	1.02258	0.946106	0.991406	0.973479	1.07849	0.742537	1.1239	0.892077	1.10164	1.07585	0.961776	0.0008	0.0970874	0.360487	0.327388	0.435809	0.392855	0.881471	0.187921	0.827912	0.725988	0.6873
15288	76435000	-89531.1	-87002.8	-2528.29	24.8055	17682.3	0.162713	0.139458	0.128089	0.125099	0.075796	0.0938641	0.0677945	0.0479828	0.0415586	0.0430414	0.023997	0.0216238	0.00858731	0.00351662	0.00478372	0.00356298	0.00432418	0.00269376	0.00151455	1.29502	1.16403	1.47867	0.878632	0.640801	0.448555	1.04141	1.1689	0.885738	0.819724	0.629177	0.672008	0.672263	0.0008	0.0523727	0.0347236	0.512891	0.383479	0.317725	0.331917	0.237296	0.412796	0.363468	0.651848
211432	1057155000	-89518	-86960.6	-2557.45	24.8847	17511.6	0.162118	0.14413	0.123687	0.12453	0.0741457	0.0921006	0.0673713	0.0489271	0.0434173	0.0433593	0.0256737	0.0206973	0.00793748	0.00369048	0.00534631	0.00401508	0.0041561	0.00320734	0.00149033	2.56001	1.22539	0.957005	0.928968	0.780639	0.867105	1.16597	0.782544	1.15571	0.734944	0.712921	1.07988	0.838484	0.0008	0.436951	0.137209	0.190438	0.407646	0.211487	0.594798	0.924063	0.566392	0.315414	0.554203
36419	182090000	-89544.1	-87000	-2544.11	24.3325	18096.6	0.162734	0.14411	0.123999	0.123062	0.0762187	0.094438	0.0689662	0.0482454	0.0449664	0.0406105	0.0260275	0.0200849	0.00722406	0.00396891	0.00507568	0.00332619	0.00325258	0.00213303	0.00155645	1.50839	1.17763	1.20047	1.06449	0.484999	0.934915	0.615272	0.827795	0.48039	1.10768	1.10755	0.918476	0.578922	0.0008	0.0893058	0.128136	0.466366	0.577578	0.354397	0.147979	0.652364	0.385054	0.0628425	0.334084
133192	665955000	-89526.3	-86971.7	-2554.61	24.971	18149.3	0.161216	0.144006	0.124763	0.124748	0.0726275	0.0960079	0.0663251	0.0477082	0.0422648	0.042551	0.0265792	0.0213091	0.00838613	0.00426938	0.00490787	0.00446962	0.00330112	0.00310183	0.00145875	1.95511	1.26788	1.14863	0.972332	0.967894	1.1258	1.00386	1.02582	1.11843	0.79513	0.859952	0.73158	1.11292	0.0008	0.0512801	0.418593	0.531442	0.49698	0.551225	0.704383	0.54078	0.991509	0.333288	0.83873
406312	2031555000	-89550.7	-86970.9	-2579.81	24.9687	18508.5	0.163953	0.136224	0.128365	0.122223	0.0774692	0.0928365	0.0703066	0.0483357	0.042804	0.0410341	0.026134	0.0202795	0.00878326	0.00365219	0.00415561	0.00433284	0.004224	0.0034335	0.00145457	1.79658	1.13087	1.08283	0.853578	1.25046	0.829989	0.897352	1.02951	1.05527	0.552681	0.934245	1.11451	0.913694	0.0008	0.0195359	0.283106	0.496489	0.284159	0.735358	0.393551	1.07658	0.203416	0.887033	0.165001
237955	1189770000	-89508.9	-86944.4	-2564.44	24.8691	17938.6	0.161534	0.141139	0.128384	0.122753	0.0757047	0.0915399	0.0673251	0.0497327	0.043243	0.0408495	0.0263882	0.0229235	0.00893213	0.00295248	0.0047515	0.00384676	0.00390163	0.00284479	0.00125482	2.55773	1.36981	1.36537	0.903239	0.576675	0.625687	0.745666	0.824526	0.543439	0.49026	0.568862	0.550792	0.736839	0.0008	0.11003	0.312596	0.673494	0.379383	0.197918	0.39752	0.428139	0.633398	0.0578007	0.491678
159746	798725000	-89561.4	-87030.6	-2530.83	24.5398	18188.3	0.158864	0.14638	0.126954	0.125286	0.0777354	0.0921205	0.0669856	0.0464234	0.0434388	0.0396913	0.0260916	0.0209498	0.00767096	0.00357526	0.00520007	0.00305051	0.00501758	0.00261055	0.00195502	2.05961	1.46092	1.43104	0.878413	0.491702	0.782658	0.724048	0.93745	0.654005	1.20449	0.051721	1.05878	1.13845	0.0008	0.046121	0.17493	0.883288	0.608881	0.0444275	0.273263	0.46656	0.781443	0.11396	0.590317
242793	1213960000	-89431.7	-86925.6	-2506.09	24.1533	16664.1	0.163004	0.143975	0.130377	0.124503	0.0745404	0.0888998	0.0659562	0.0472526	0.0444656	0.039822	0.0263678	0.0213287	0.0092522	0.00359417	0.00475964	0.00333387	0.00406547	0.0030427	0.00146034	2.51208	1.38741	1.48092	1.36023	1.24342	1.26826	1.54518	1.08229	1.29041	1.213	0.990169	1.20201	1.17868	0.0008	0.265961	0.391478	0.347893	0.79606	0.54324	0.915403	1.13179	0.692651	0.715349	1.19124
150716	753575000	-89546	-86989.9	-2556.08	24.6332	17908.6	0.163297	0.143167	0.126526	0.127935	0.07563	0.0911198	0.0677695	0.0471721	0.0426212	0.0396462	0.0252653	0.0218052	0.00797851	0.00413485	0.00444677	0.00393716	0.00403638	0.00220868	0.00130297	2.02333	2.08717	2.33	2.28543	2.34486	1.97838	2.02641	1.78647	2.05347	1.95805	1.56898	2.07031	1.54321	0.0008	0.096805	0.841685	1.5762	1.72183	1.89641	1.62258	1.6061	1.6775	1.51712	1.87913
326048	1630235000	-89525.4	-86965.8	-2559.54	24.9118	18433.3	0.164867	0.143842	0.129827	0.121082	0.0734902	0.0900356	0.0676851	0.0459397	0.0439814	0.0407414	0.0257083	0.0214254	0.00962148	0.00429162	0.00443956	0.00388951	0.00476549	0.00299991	0.00136692	2.58796	1.13337	1.10353	1.00754	0.770057	0.849043	0.780744	0.8931	0.957881	0.993884	0.66612	0.790938	0.8145	0.0008	0.196482	0.421193	0.488681	0.279741	0.616362	0.498623	0.589624	0.247071	0.615358	0.670486
436963	2184810000	-89551.5	-86990.2	-2561.29	24.8052	18416.5	0.161013	0.144184	0.128559	0.121624	0.0759348	0.0906143	0.0687352	0.04895	0.0432365	0.0398606	0.0246611	0.0216924	0.00981833	0.00393894	0.0047094	0.00452868	0.00391975	0.00272752	0.0012917	1.9857	1.21165	0.930863	0.759696	0.74198	0.921052	0.866406	1.21437	0.972006	1.20541	0.686887	1.52082	0.0587378	0.0008	0.241323	0.214296	0.52477	0.210501	0.370282	0.556359	0.373646	0.873585	0.898412	0.690508
82167	410830000	-89561.6	-87012.8	-2548.77	24.8513	18239.7	0.164659	0.14237	0.127474	0.125763	0.0750647	0.0926282	0.0665898	0.0451757	0.0417952	0.0419896	0.0248448	0.0195917	0.00911048	0.00429772	0.00465308	0.00468368	0.00476347	0.0030069	0.00153915	2.37262	1.8995	1.81739	1.80951	1.42867	1.20692	1.6223	1.50801	0.623373	1.42997	1.49833	1.28821	0.64222	0.0008	0.146707	1.00354	0.965664	1.2095	1.21582	1.07395	0.954605	0.975161	1.00484	0.806736
443181	2215900000	-89525.8	-86935.2	-2590.64	24.7645	17727.6	0.166431	0.141757	0.127486	0.125543	0.0737909	0.091284	0.0680986	0.0482868	0.0426458	0.0410225	0.0236097	0.020836	0.00818748	0.00333273	0.00510719	0.00370594	0.0040421	0.00333404	0.00149915	1.60148	1.03064	0.798212	0.683543	1.1407	0.668448	1.41681	0.9422	1.07796	0.443386	0.951745	0.116707	1.52849	0.0008	0.329728	0.161773	0.0544503	0.185423	0.271155	0.691697	0.752801	0.892083	0.198614	0.742594
53822	269105000	-89502.2	-86968.6	-2533.65	24.6279	18115.1	0.159596	0.142224	0.129614	0.127065	0.0736288	0.0896017	0.0671344	0.0472863	0.0453999	0.0424736	0.026882	0.0209219	0.00880351	0.00399841	0.00439727	0.00335898	0.00387447	0.00274884	0.000990902	1.83331	1.16941	0.716339	0.873081	0.886759	0.782956	0.797629	0.55802	1.05186	0.826121	0.174109	0.804871	0.88506	0.0008	0.0375719	0.415369	0.0873737	0.0690913	0.519562	0.572505	0.441546	0.398472	0.26214	0.366027
47954	239765000	-89538.4	-87035.4	-2503	24.7644	17888.7	0.162719	0.144379	0.129129	0.122636	0.0762492	0.0930899	0.0644236	0.0462992	0.0421094	0.0412341	0.0281203	0.0203999	0.00891185	0.00343214	0.00461158	0.00422594	0.00401416	0.00259935	0.00141693	2.28274	1.25222	1.10411	0.927241	0.849322	0.683419	0.980576	0.429966	0.517496	1.14417	0.684249	0.786943	0.637178	0.0008	0.256145	0.309512	0.254506	0.236382	0.335137	0.511941	0.762879	0.264138	0.0814591	0.220912
267035	1335170000	-89535.3	-86974.4	-2560.91	24.9249	17792.3	0.161378	0.145684	0.128524	0.126887	0.0734556	0.0922384	0.0672077	0.046822	0.0406231	0.0407962	0.0264028	0.020589	0.00900997	0.00356109	0.00488829	0.00397104	0.00410652	0.00258379	0.00127198	1.70138	1.46183	1.0758	0.941372	0.831986	1.39751	0.90656	0.85873	0.734695	0.901451	0.616246	1.42406	0.231232	0.0008	0.199153	0.476515	0.47017	0.280628	0.391598	1.01058	0.775518	0.345751	0.424533	0.553365
450720	2253595000	-89497.2	-86954	-2543.2	24.8944	17616.7	0.166284	0.143269	0.124754	0.122599	0.0751952	0.0919704	0.0686027	0.0467488	0.0435252	0.0390429	0.0264068	0.0216055	0.00811243	0.00400466	0.00490035	0.00386296	0.00477695	0.00267798	0.00166109	2.85296	1.09925	0.742638	0.639423	0.502255	0.603301	0.423725	0.600893	0.58526	0.354828	0.724758	0.365551	0.522755	0.0008	0.762659	0.102143	0.19158	0.138437	0.111165	0.0369824	0.40175	0.0253168	0.0779488	0.307363
137024	685115000	-89516	-86975.6	-2540.4	24.7592	17302.9	0.162918	0.139068	0.124896	0.128761	0.0749377	0.0927026	0.0672393	0.0473994	0.0421935	0.0395683	0.0261068	0.0230503	0.00795389	0.00446786	0.00472063	0.00475485	0.00474384	0.0032366	0.00128091	1.44948	1.56042	1.2098	1.21455	1.21502	0.850703	0.69266	0.69044	1.28428	0.986972	0.899257	0.71299	0.746962	0.0008	0.0276292	0.390896	0.533392	0.463283	0.739508	0.811506	0.559153	0.179693	0.406595	0.576812
320457	1602280000	-89517.6	-86957.3	-2560.3	24.9776	18283.5	0.164924	0.141253	0.128621	0.127033	0.0712011	0.0910104	0.0671008	0.0499011	0.0426623	0.0397194	0.0253805	0.0214375	0.00935279	0.00331634	0.00455449	0.00372726	0.00434533	0.00265149	0.00180872	1.74275	1.64884	1.66856	1.48017	1.01884	1.03812	1.62481	0.824028	1.64673	1.01191	1.18586	1.18828	1.37903	0.0008	0.157322	0.804641	1.0474	0.909862	0.854404	0.783332	0.824872	0.908487	0.849662	1.11151
83055	415270000	-89550.7	-86974.8	-2575.87	24.6622	18086.4	0.165519	0.144819	0.127119	0.125117	0.0735439	0.089907	0.0653758	0.0489335	0.0427778	0.0400411	0.0264478	0.0222971	0.00720807	0.00406193	0.00515205	0.00390145	0.00397559	0.00268464	0.00111786	2.46107	1.13017	1.03733	1.16902	1.15997	1.20014	0.973388	1.00988	1.11062	1.20353	1.06991	0.90336	1.05868	0.0008	0.533893	0.323124	0.222794	0.606555	0.474039	1.45925	0.275057	0.695779	1.17314	0.32533
36935	184670000	-89497.4	-86949.2	-2548.17	24.6328	17927.7	0.162578	0.143818	0.12906	0.124273	0.0731432	0.0924575	0.0644398	0.0457622	0.0446942	0.0418631	0.0259438	0.0206208	0.0086415	0.00373111	0.00507568	0.00457517	0.00453644	0.00323016	0.00155645	2.01573	1.73653	1.14898	1.2004	1.22751	1.11378	0.367081	1.00322	0.715953	0.756522	1.06053	0.907456	0.715993	0.0008	0.0425843	0.913526	0.11769	0.681922	0.839538	0.763891	0.78768	0.215037	0.212857	0.601937
100943	504710000	-89516.7	-87026.7	-2490.02	24.8925	17771.9	0.162431	0.139922	0.126025	0.125364	0.0766243	0.0910036	0.0670285	0.0469382	0.043902	0.0431656	0.0243046	0.0237523	0.00839979	0.00407224	0.00424864	0.00412351	0.00429994	0.00292237	0.00147189	2.2258	1.68528	1.32107	1.21317	1.40988	1.04094	1.33354	1.67817	0.921326	1.17966	0.953137	1.13711	1.15051	0.0008	0.879516	0.447825	0.400667	0.636325	0.738095	0.904655	1.06756	1.0768	0.47732	0.992545
275742	1378705000	-89504.5	-86964.5	-2540.03	24.5701	17629.4	0.163962	0.138773	0.128426	0.121695	0.0745912	0.0932923	0.0685322	0.0497156	0.0440154	0.0406478	0.0251527	0.0212717	0.00842595	0.00431787	0.00540097	0.00364258	0.00371369	0.00292044	0.00150415	0.887575	1.14712	1.08611	0.997613	0.797633	0.601763	1.12215	0.97832	0.982752	0.998643	0.908275	0.423255	0.972685	0.0008	0.115241	0.103043	0.194142	0.492693	0.217668	0.480853	0.656549	0.647518	0.322111	0.570175
434640	2173195000	-89552.3	-87002.4	-2549.92	24.9517	17843.5	0.166629	0.140593	0.125448	0.122477	0.0733935	0.0924128	0.0646889	0.0501141	0.0453732	0.0408646	0.025649	0.0228971	0.00811428	0.00395089	0.00475483	0.00383453	0.00428473	0.00326909	0.00125116	1.80834	1.31899	1.15565	1.24748	0.913265	0.668784	0.984534	1.19139	1.00454	1.06338	1.24659	0.784939	0.424771	0.0008	0.106419	0.465998	0.546109	0.243298	0.902582	0.50799	0.25428	0.520916	0.975126	0.515727
182552	912755000	-89480.7	-86954.5	-2526.15	24.9829	18428.6	0.161559	0.143128	0.126603	0.127356	0.074298	0.0927165	0.0655279	0.0464734	0.0458422	0.0420501	0.0249448	0.0213892	0.00735007	0.00385733	0.00521165	0.00400386	0.00410585	0.00234186	0.00124198	2.02238	0.997997	1.12659	1.0481	1.06159	0.604401	1.03587	1.07033	1.11157	0.865001	0.845782	0.632563	0.835172	0.0008	0.0374724	0.248799	0.285659	0.511299	0.718238	0.488337	0.670015	0.673808	0.0735855	0.415113
376332	1881655000	-89507.2	-86961.6	-2545.54	24.9928	17250.3	0.162312	0.140596	0.124494	0.128383	0.0752831	0.0902729	0.0688623	0.0481891	0.0443848	0.0395851	0.0249142	0.0214895	0.00923587	0.00446079	0.00510723	0.00434708	0.00399523	0.00260889	0.0014792	1.50508	1.82269	1.94101	1.76899	1.44543	1.43573	1.62986	1.3238	1.81538	1.21551	1.49198	1.33554	1.66934	0.0008	0.0110617	0.892225	1.04742	1.15539	0.892636	1.22747	1.20984	1.20372	0.956944	0.766195
341612	1708055000	-89609.6	-87082.9	-2526.63	24.8581	18541.6	0.164973	0.139017	0.127396	0.122112	0.0746099	0.0926456	0.0690094	0.0467497	0.0424806	0.0420164	0.0271916	0.0206011	0.00927445	0.00453157	0.00514803	0.00368707	0.00431685	0.00270653	0.00153399	2.00935	1.10844	1.00133	1.20341	1.12358	1.09812	1.1346	0.765777	1.07962	0.74874	1.12138	1.16532	0.96912	0.0008	0.239779	0.406673	0.308348	0.545416	0.614454	0.745062	1.09624	0.577068	0.384276	0.725512
201078	1005385000	-89537.6	-87029.2	-2508.41	24.8569	18262.8	0.163039	0.141329	0.125079	0.123827	0.0747868	0.0909881	0.0716072	0.0459499	0.0433414	0.0427949	0.0268116	0.0202136	0.00817752	0.00443793	0.00473511	0.00406915	0.00458363	0.00267644	0.0015531	2.70896	1.0297	0.779486	0.985097	0.612743	0.478012	1.14593	0.56488	0.905796	0.973688	1.00752	0.521772	0.573222	0.0008	0.231714	0.284451	0.0835121	0.485697	0.0982382	0.354964	0.191339	0.460606	0.736787	0.657041
210719	1053590000	-89519.9	-86986.6	-2533.34	24.8367	17990.9	0.161889	0.143006	0.126885	0.123109	0.0722527	0.0924725	0.065468	0.0487654	0.0443541	0.0433548	0.0267589	0.0218719	0.00792546	0.00399388	0.0044807	0.00472572	0.00482419	0.00242896	0.00143378	1.51088	0.94062	0.733696	0.911686	0.910037	0.547938	0.730983	0.783521	0.797379	0.262021	0.807875	0.855869	0.580879	0.0008	0.0775692	0.00498754	0.00266886	0.147175	0.687602	0.186363	0.510694	0.308603	0.306464	0.395558
244296	1221475000	-89506.1	-86941.9	-2564.26	24.8217	18181.5	0.163279	0.143417	0.124995	0.126585	0.0746603	0.0943172	0.068239	0.0470251	0.0439939	0.0389243	0.0261551	0.0200897	0.00805755	0.003411	0.00528176	0.0036356	0.00423242	0.00227476	0.00142568	2.16075	1.09172	0.976168	0.685359	0.693889	0.664365	0.468831	0.954851	0.501366	0.937131	0.595828	0.0744401	0.368788	0.0008	0.335981	0.108872	0.243821	0.423634	0.149997	0.32082	0.213939	0.391319	0.581611	0.0660466
355985	1779920000	-89490.4	-86969.1	-2521.3	24.8513	17704.5	0.165229	0.140576	0.129865	0.122057	0.0769916	0.0915318	0.0674705	0.0472239	0.0430709	0.040681	0.0260772	0.02052	0.00910218	0.00323653	0.00438309	0.00380574	0.00381405	0.00302298	0.00134112	1.8936	1.20502	0.890815	1.47041	1.15783	0.953801	1.01479	1.0478	0.956385	0.908959	1.27417	1.09809	0.976617	0.0008	0.573974	0.204131	0.169384	0.432461	1.02982	0.456228	0.741037	1.08744	0.208717	0.585006
43642	218205000	-89490.6	-86948.6	-2542.01	24.7157	17366.3	0.164499	0.142679	0.128141	0.123112	0.0763832	0.0915654	0.0664199	0.0478634	0.041405	0.0425854	0.0246681	0.0208098	0.00835196	0.00409855	0.00498984	0.00401853	0.00417261	0.00323588	0.00100158	1.32051	1.21159	1.05239	1.02882	0.76336	0.650147	0.783737	0.861384	1.35022	0.832095	0.661298	0.860913	0.551049	0.0008	0.0757928	0.128621	0.20318	0.44348	0.492847	0.336197	0.218413	0.56211	0.857953	0.58072
434556	2172775000	-89574.4	-87034.7	-2539.67	24.9303	17924.7	0.166629	0.140593	0.125448	0.123851	0.0733935	0.090673	0.0664287	0.0501141	0.0453732	0.0408646	0.025649	0.0215235	0.00811428	0.00395089	0.00475483	0.00383453	0.00428473	0.00326909	0.00125116	1.34471	1.03956	1.21956	0.975597	1.07117	0.559333	0.948796	1.047	0.746302	0.775514	0.617777	0.994288	0.773757	0.0008	0.131864	0.19833	0.394243	0.470892	0.493805	0.630242	0.538667	0.35044	0.356763	0.619073
68776	343875000	-89452.2	-86910.6	-2541.55	24.5598	17613.3	0.162824	0.139765	0.127978	0.124349	0.076139	0.0907951	0.0657588	0.0480042	0.0444983	0.0403996	0.0262983	0.0222497	0.00861985	0.00419667	0.00509152	0.00375541	0.00500169	0.00280874	0.00146707	2.81015	1.51364	1.2454	1.15979	0.977044	1.21711	0.84357	0.895305	0.961031	0.675913	1.05262	0.892649	0.749093	0.0008	0.122349	0.347985	0.59775	0.572961	0.560716	0.756112	0.726192	0.507908	0.524467	0.60797
433350	2166745000	-89520.1	-86971.4	-2548.69	24.9476	18262.9	0.166036	0.145464	0.129293	0.125542	0.0760497	0.0889411	0.0651987	0.0451399	0.0432536	0.0393725	0.0253469	0.0205092	0.00848253	0.00368166	0.00475483	0.00426571	0.00414844	0.00326909	0.00125116	2.31477	1.46616	1.35719	0.698118	0.769661	1.08328	0.816485	1.11781	0.516652	0.803078	0.91279	1.022	0.514476	0.0008	0.151366	0.326588	0.657731	0.235257	0.5307	0.335064	0.846651	0.550243	0.545016	0.351932
225937	1129680000	-89483.5	-86931.6	-2551.92	24.5483	18103.9	0.160313	0.140056	0.128542	0.126346	0.0762456	0.0913052	0.0672176	0.0471189	0.0430134	0.0412761	0.0272651	0.0210909	0.00883509	0.00358605	0.00525867	0.00377822	0.0047825	0.00269826	0.00127072	2.45391	1.1554	0.925585	0.873852	0.737892	0.459637	0.662078	0.951104	0.810106	0.652089	0.537735	0.549408	0.927028	0.0008	0.0871528	0.0239935	0.397301	0.154847	0.626864	0.217249	0.212783	0.0699333	1.04696	0.436403
191859	959290000	-89552.5	-86988.9	-2563.61	24.7257	18377.4	0.16495	0.140119	0.128661	0.128094	0.0743149	0.0894853	0.0663773	0.04678	0.0440041	0.0415899	0.0259895	0.021185	0.00821248	0.00402651	0.00478299	0.0031892	0.00379695	0.00251417	0.00192822	1.55619	1.04357	1.04509	0.521781	0.619411	0.478399	0.623527	1.12555	0.750914	0.584829	0.570712	0.956051	0.398853	0.0008	0.175109	0.0231193	0.474104	0.289364	0.166847	0.0813783	0.42206	0.397747	0.721263	0.305218
296746	1483725000	-89529.4	-86995.6	-2533.84	24.7004	17513.1	0.163848	0.141812	0.131192	0.123822	0.0745974	0.0902639	0.0704511	0.0457895	0.0421453	0.0411673	0.0239808	0.0210508	0.00842529	0.00343146	0.00540721	0.00429394	0.00396483	0.0028654	0.00149221	1.45959	1.1881	1.17832	1.26712	0.752909	0.502187	0.82995	1.07148	1.07137	1.04909	1.15602	0.861163	0.821676	0.0008	0.266406	0.233557	0.244998	0.940012	0.216388	0.373959	0.0532075	0.819035	0.344518	1.25448
247124	1235615000	-89613	-87067.9	-2545.09	24.928	18124.1	0.164049	0.140462	0.128691	0.124456	0.075362	0.0911052	0.0682703	0.0469682	0.0436931	0.0401573	0.026732	0.0203407	0.00927559	0.00418525	0.00436737	0.00381147	0.00411664	0.00245221	0.00150408	2.26002	2.04031	1.80175	1.90531	1.41704	1.74607	1.63202	1.58086	1.65005	1.35195	1.40824	1.44346	1.34783	0.0008	0.0556013	1.14309	1.06305	1.30499	0.982182	1.51386	1.20556	1.21333	1.19232	1.32558
163953	819760000	-89502.8	-86964.3	-2538.53	24.9182	18167.9	0.161536	0.146122	0.124481	0.126263	0.0763558	0.0908911	0.0658732	0.0473301	0.0407181	0.0413778	0.0257026	0.0212445	0.00913969	0.00402753	0.00542146	0.0043173	0.00485391	0.00267071	0.00167378	1.98465	1.3832	1.18664	1.12098	1.05796	0.677625	0.519601	0.925312	0.740205	0.652098	0.753709	0.895836	1.07057	0.0008	0.822093	0.359489	0.419418	0.638468	0.574536	0.375557	0.616018	0.198113	0.177698	0.586604
132859	664290000	-89519.1	-86977.3	-2541.86	24.675	17973.3	0.161216	0.146737	0.127502	0.124967	0.0726275	0.0922268	0.0678856	0.044475	0.0439294	0.0435934	0.0251842	0.0213091	0.00826292	0.00426938	0.00434792	0.00359857	0.00365652	0.00275357	0.00145875	1.46951	1.28104	0.936359	0.935072	0.533015	0.633286	0.465557	0.936191	0.30664	0.554068	0.26669	0.956214	1.06697	0.0008	0.103387	0.279473	0.254315	0.485807	0.15004	0.298531	0.299275	0.228454	0.401058	0.234599
66655	333270000	-89556	-87004.8	-2551.18	24.7974	17850.9	0.159523	0.145123	0.127269	0.124124	0.0736218	0.0926194	0.0661445	0.0498493	0.0424741	0.0426459	0.0254205	0.0204977	0.00885918	0.00442163	0.00463575	0.00388766	0.00434463	0.00250746	0.00203229	1.73395	1.12442	0.932554	0.852738	1.12607	0.721849	0.835558	0.590527	0.546481	0.830519	0.735537	0.298749	0.79277	0.0008	0.232914	0.198608	0.0934723	0.252196	0.510863	0.658253	0.650878	0.00740626	0.528041	0.348524
141432	707155000	-89537.2	-86992.6	-2544.63	24.9368	18000.8	0.163444	0.144447	0.128536	0.124125	0.0757935	0.0907043	0.0649056	0.0480873	0.0447286	0.0384223	0.0257221	0.0207949	0.00834723	0.00364582	0.00492495	0.00409795	0.00454245	0.00337358	0.0013575	1.98197	1.37314	1.1215	1.14092	0.97334	0.701369	0.760089	1.27458	1.05891	0.797705	0.894136	1.10083	0.571976	0.0008	0.516064	0.347385	0.455777	0.403808	0.573991	0.582155	0.499124	0.700314	0.65321	0.734992
419134	2095665000	-89559.4	-87013	-2546.41	24.874	17552.8	0.162653	0.143475	0.122704	0.126357	0.0742707	0.0900276	0.0701925	0.0486548	0.0431457	0.0426152	0.0264713	0.0197402	0.00934008	0.00384867	0.00415749	0.00354536	0.00422005	0.00307399	0.00150741	1.71797	1.54112	1.387	1.2315	1.22061	0.940813	0.822789	1.05246	0.153065	0.950534	1.45051	1.1712	0.492343	0.0008	0.256975	0.508396	0.461546	0.745578	0.685223	0.674661	0.895291	0.160629	0.200415	0.488396
14684	73415000	-89490.3	-86997.9	-2492.33	23.6792	16727.9	0.163592	0.138544	0.127968	0.125739	0.0751655	0.0930885	0.0679283	0.0467868	0.0433142	0.0407707	0.0264511	0.0213392	0.00817033	0.00370252	0.00504481	0.00428488	0.00434621	0.0025442	0.0012203	1.68648	1.55951	1.32748	1.36024	1.38009	1.57876	1.28648	1.26574	1.32076	1.50677	1.02224	1.29616	0.800783	0.0008	0.136966	0.240929	0.100552	0.682026	0.603531	1.20258	1.5212	0.293991	0.673614	1.98907
72891	364450000	-89482.4	-86937.9	-2544.42	24.9777	18157.9	0.164711	0.143142	0.128235	0.125504	0.0719942	0.0894447	0.0678646	0.0491555	0.0452403	0.0405171	0.0260939	0.0187054	0.00957585	0.00351187	0.00421845	0.00405781	0.00372194	0.00303	0.00127657	1.48628	1.39345	1.29866	1.32856	1.23907	1.15913	1.3345	1.672	1.26088	1.66809	1.42584	1.48608	1.32859	0.0008	0.0484088	0.227502	0.876349	0.363524	1.15863	0.574451	0.964246	1.59405	1.09382	1.11744
262730	1313645000	-89498.3	-86971.9	-2526.48	24.8329	17402.7	0.162294	0.145416	0.129468	0.124193	0.0743494	0.093006	0.0661327	0.0461174	0.0432395	0.0405583	0.0251704	0.0200035	0.00949189	0.00374035	0.00491913	0.00419644	0.00375598	0.00283583	0.00111232	0.975027	1.24628	1.11711	0.801827	0.675477	0.400937	0.854921	1.1755	0.306311	1.00723	0.371995	0.604899	0.694299	0.0008	0.0224766	0.0145487	0.332059	0.221994	0.240476	0.319903	0.0929817	0.696508	0.160382	0.386065
212605	1063020000	-89460.9	-86951.2	-2509.7	24.2729	17773.1	0.159327	0.145784	0.129716	0.122128	0.0771932	0.0901317	0.0680936	0.0466402	0.0435485	0.0401028	0.0269506	0.0217991	0.00842412	0.00369048	0.00451254	0.00349911	0.00415552	0.00300296	0.00130069	2.78453	1.08042	0.677772	0.987958	0.985163	0.797618	0.468463	0.744549	0.798641	0.688968	0.650588	1.18	0.604903	0.0008	0.348403	0.0614835	0.045636	0.0309071	0.682319	0.680203	0.242833	0.140243	0.479826	0.05462
427707	2138530000	-89475.5	-86946.6	-2528.92	24.8794	18099	0.162581	0.146433	0.124901	0.126991	0.0751755	0.0881018	0.0671551	0.0452555	0.0429944	0.0411832	0.0259321	0.0221857	0.00863859	0.00447753	0.00518247	0.00411162	0.0040544	0.00307344	0.00157222	2.30095	1.21288	0.921686	1.15398	0.715905	1.23225	1.05719	1.5493	1.04049	0.760654	1.37229	0.730149	1.04498	0.0008	0.20026	0.400587	0.31859	0.367849	0.338544	0.952442	0.719754	0.787147	0.853147	0.771426
94282	471405000	-89457.3	-86946.2	-2511.06	24.7918	18531.8	0.159549	0.141456	0.129617	0.12681	0.0740658	0.0896973	0.0678529	0.0488676	0.0444487	0.0402794	0.0268072	0.0211745	0.00912148	0.00334033	0.00422072	0.0041406	0.00388466	0.0031936	0.00147307	1.82025	1.20931	0.932977	0.669612	0.476819	0.632252	0.974013	0.795923	0.76972	0.817579	0.814201	0.604557	0.685548	0.0008	0.520366	0.154138	0.417733	0.121719	0.0989221	0.375717	0.342932	0.757495	0.0548349	0.650268
79646	398225000	-89459	-86977.3	-2481.73	24.4579	16912.3	0.165051	0.140268	0.127611	0.123804	0.0722817	0.0929228	0.0673471	0.0496883	0.0440051	0.0394001	0.0246306	0.0218326	0.00875134	0.00492321	0.00441122	0.00367244	0.00478831	0.00282557	0.00178467	1.04384	1.39501	1.69562	1.69867	1.39473	1.05159	1.50511	1.59431	0.950392	1.32764	1.49438	1.37984	0.922634	0.0008	0.288298	0.230487	0.343969	1.08586	0.86499	0.669937	1.35056	0.911634	0.830541	0.744293
113665	568320000	-89513.5	-86980.4	-2533.09	24.9541	17878.3	0.164634	0.141088	0.129812	0.12498	0.0757608	0.0900167	0.0654553	0.0450731	0.0438463	0.0415044	0.0262458	0.0202913	0.0097512	0.00462183	0.00388134	0.00438093	0.00475587	0.00262818	0.00127327	1.64466	1.22007	0.878944	1.05219	0.990082	1.13961	0.928226	0.768989	0.518304	0.574906	0.966784	0.650364	1.00302	0.0008	0.183114	0.322691	0.231341	0.332178	0.547332	0.518596	0.947516	0.576701	0.0999423	0.184347
25702	128505000	-89500.4	-86966.2	-2534.21	24.7807	17701	0.161736	0.144638	0.127449	0.123821	0.0734184	0.0919817	0.0659755	0.0493875	0.0456772	0.0407394	0.0252746	0.0208833	0.00876909	0.00395275	0.00487496	0.00421787	0.00369154	0.00219741	0.00131552	1.31724	1.5297	1.47276	1.4247	0.8285	0.601355	0.712899	1.04835	0.797297	1.13211	0.446704	0.482252	0.911324	0.0008	0.331531	0.229942	0.726803	0.930747	0.277093	0.838602	0.0319436	0.617801	0.428506	0.770471
472522	2362605000	-89560.8	-87021	-2539.83	24.9498	17955.9	0.162026	0.141511	0.12698	0.126606	0.0769283	0.0897332	0.0675288	0.046816	0.0436947	0.0391515	0.0265217	0.0210847	0.00877049	0.0042958	0.0052368	0.004255	0.00431371	0.002824	0.00172219	1.91195	1.52738	1.11334	1.0321	1.1422	1.0037	1.08326	1.30626	1.2517	1.59811	1.28035	0.697744	1.05108	0.0008	0.32482	0.268426	0.74339	0.315771	0.624421	0.884949	0.572793	1.02854	0.477069	0.863381
394824	1974115000	-89524.7	-86978.3	-2546.39	24.9352	18427.9	0.164043	0.146193	0.125809	0.124268	0.0737229	0.09275	0.0660773	0.0477534	0.0417846	0.0412237	0.0249398	0.0223861	0.00790884	0.00417151	0.00451589	0.00350648	0.00456236	0.00269452	0.00169057	2.52661	0.951464	1.4427	1.09338	0.662666	1.02416	0.699124	0.889307	0.453353	0.543094	1.33078	0.715622	0.125168	0.0008	0.26232	0.116679	0.732575	0.467208	0.657946	0.603531	0.433722	0.256575	0.387885	0.340473
121535	607670000	-89497.6	-86948.3	-2549.32	24.5518	17731.1	0.16249	0.137168	0.130421	0.128857	0.0773438	0.0907459	0.0652787	0.0471535	0.044724	0.0397258	0.0264708	0.0206263	0.00859361	0.0030748	0.00447655	0.00457085	0.00399714	0.00265029	0.00163178	1.74772	1.13458	0.665134	0.66974	0.506432	0.599723	0.828099	0.351865	0.514029	0.538712	0.332426	0.73489	0.413178	0.0008	0.118913	0.059821	0.0403908	0.076212	0.172456	0.0717107	0.444479	0.0717434	0.157449	0.171059
353472	1767355000	-89514.3	-86981.5	-2532.77	24.8383	17893.3	0.161945	0.142548	0.129537	0.127817	0.0728683	0.0927404	0.0655143	0.0461276	0.0426786	0.040698	0.0262811	0.0208476	0.00874422	0.00395307	0.00541147	0.00383273	0.00429903	0.00291589	0.0012408	2.0318	1.15877	1.24971	0.634387	0.506678	0.649257	0.417235	0.754842	0.637776	0.92512	0.791617	0.616467	0.63206	0.0008	0.015345	0.289582	0.534255	0.277591	0.164958	0.136878	0.256534	0.169603	0.358518	0.47871
452910	2264545000	-89534.7	-86974.6	-2560.13	24.9855	18041.4	0.161694	0.142355	0.126814	0.122672	0.0769625	0.0930451	0.0654733	0.047713	0.0437976	0.0425484	0.0267263	0.0205408	0.00868072	0.00360831	0.00494061	0.0043172	0.00404466	0.00290505	0.00116146	1.97519	1.1959	1.04814	0.669302	0.853441	0.696765	0.67542	0.673671	0.872723	0.724393	0.692261	0.815809	0.770782	0.0008	0.0698383	0.287395	0.473189	0.157832	0.339724	0.427367	0.296949	0.518894	0.411626	0.199699
492358	2461785000	-89578.7	-87042.7	-2535.94	24.6805	18297.7	0.159991	0.141039	0.126391	0.12576	0.0755901	0.0959118	0.064941	0.0481973	0.0445003	0.0442053	0.0258075	0.0206745	0.00785421	0.00383844	0.0047519	0.00419201	0.0030788	0.00197542	0.00130069	1.83027	1.24064	1.19399	0.795013	0.684242	0.732339	0.646191	0.843373	0.760235	0.716272	0.524834	0.583079	0.567419	0.0008	0.253212	0.337831	0.347048	0.546132	0.165956	0.669917	0.262014	0.197387	0.643301	0.300561
91362	456805000	-89535.4	-87047.2	-2488.22	24.93	17283.6	0.161396	0.143643	0.124746	0.126333	0.075999	0.0911948	0.0665916	0.0468514	0.0439538	0.042599	0.0272355	0.019492	0.00791496	0.00449963	0.00491428	0.00428058	0.00422349	0.00270214	0.00143093	0.775545	1.71226	1.28398	1.12632	0.708724	0.904386	1.1245	1.06894	0.694723	0.744033	0.507955	1.45317	1.03939	0.0008	0.187843	0.412165	0.361371	0.363203	0.258862	0.318156	1.13074	0.715502	0.280561	0.222099
334618	1673085000	-89569.1	-87050.4	-2518.67	24.9627	18235	0.160463	0.142013	0.131048	0.122179	0.0771111	0.09093	0.064696	0.048211	0.0421664	0.0424068	0.0264891	0.0220835	0.00858408	0.0042305	0.00520826	0.00432636	0.00407452	0.00265167	0.00112722	1.66898	0.946334	0.866878	0.777002	0.864229	0.358959	1.18131	0.188492	0.735959	0.465595	0.646436	0.724862	0.55433	0.0008	0.0929639	0.181949	0.243904	0.125914	0.4975	0.424066	0.299192	0.329081	0.251135	0.246576
65355	326770000	-89586	-87051.6	-2534.43	24.766	18025.9	0.161639	0.142633	0.126535	0.125747	0.0759332	0.0916156	0.0679813	0.0450968	0.0445823	0.042311	0.0250295	0.0203084	0.00893046	0.00397553	0.00476907	0.00438346	0.0037849	0.00310211	0.0016424	2.25655	1.88161	1.52998	1.60542	1.54363	1.32814	1.21342	1.59911	1.51455	1.7492	1.44707	1.5873	1.1927	0.0008	0.0952297	0.698777	0.728689	1.05477	0.783964	1.4917	0.87663	0.913982	1.41786	1.03864
115867	579330000	-89510.9	-86976.8	-2534.14	24.9989	18182.2	0.161502	0.14511	0.12578	0.126833	0.0741501	0.0924046	0.0634351	0.0498285	0.0429474	0.0417534	0.0252244	0.0202862	0.00843504	0.00384327	0.00508722	0.00484956	0.00413527	0.0030351	0.00136	2.68745	1.32875	1.15419	0.904236	0.959506	0.48102	0.845556	0.5874	0.734101	0.324952	0.808506	0.362613	0.197885	0.0008	0.429549	0.689269	0.544724	0.285181	0.59128	0.279352	0.37032	0.452537	0.218098	0.237278
199495	997470000	-89538.1	-86966.1	-2572	24.8413	18026.8	0.160501	0.143932	0.128538	0.12542	0.074556	0.0905593	0.0670767	0.047784	0.0430033	0.0416485	0.0281868	0.0200994	0.00836437	0.00397829	0.00430824	0.00404149	0.00427796	0.00211108	0.00161272	1.82836	1.55105	1.47067	1.15333	1.77163	1.69141	1.28905	1.32841	1.26648	1.48072	1.26259	0.78845	1.40624	0.0008	0.166607	0.348806	0.991419	0.358356	1.30127	1.60151	0.973289	0.726349	1.3263	1.05722
451409	2257040000	-89578.3	-87012.1	-2566.19	24.8156	17847.6	0.166275	0.13954	0.129649	0.123421	0.0726946	0.0901489	0.0662698	0.0502589	0.0444104	0.0414138	0.0248231	0.021902	0.0084005	0.00422103	0.00494393	0.0040022	0.00378662	0.00267798	0.00116146	1.74617	1.5509	0.879972	1.16599	1.0452	0.592001	0.900254	0.733244	0.567295	0.671609	1.17992	0.251982	0.621294	0.0008	0.0462195	0.653063	0.317558	0.0854565	1.10679	0.447902	0.321041	0.401175	0.628585	0.450271
421445	2107220000	-89484.5	-86950.6	-2533.97	24.4274	17695.5	0.164308	0.137984	0.128838	0.129178	0.0748479	0.0901758	0.0667487	0.0480191	0.042473	0.043064	0.0258304	0.019465	0.00807405	0.00387956	0.00471651	0.0038365	0.00423272	0.00287943	0.00144857	1.66712	0.955094	0.907588	0.638476	0.444548	0.48219	0.954778	0.571585	1.05645	0.24769	0.360458	0.758581	1.08128	0.0008	0.587714	0.00960326	0.147026	0.272886	0.0381717	0.0217368	0.300172	0.371538	0.378258	0.190058
283398	1416985000	-89448.3	-86877.3	-2571.04	24.9867	17761.1	0.161307	0.144588	0.126199	0.124621	0.0721005	0.0901159	0.0684897	0.0467589	0.0446256	0.0436738	0.0243844	0.0222539	0.00921289	0.00445871	0.00398892	0.00440294	0.0039295	0.00326649	0.00162178	1.4255	1.30568	0.908735	1.02707	0.931153	0.613927	0.759188	0.817977	0.845591	0.566236	0.404083	1.22396	0.641845	0.0008	0.369892	0.363771	0.318405	0.169875	0.498127	0.67244	0.318012	0.518518	0.51946	0.681766
243291	1216450000	-89522.9	-86995.8	-2527.16	24.96	18727.8	0.159212	0.144739	0.130183	0.12494	0.0742817	0.0931427	0.0655673	0.0460283	0.0427148	0.03994	0.0275119	0.0213287	0.0092522	0.00394378	0.00503885	0.00378879	0.00388359	0.0030427	0.00146034	1.96726	1.2059	1.06838	0.587791	0.553631	0.627963	0.557101	0.854322	0.984824	0.891071	0.693369	0.758592	0.460067	0.0008	0.0416438	0.449388	0.48814	0.175071	0.282785	0.214464	0.207668	0.367298	0.505929	0.562026
99516	497575000	-89554.7	-87027.2	-2527.51	24.9311	17657.2	0.161815	0.142249	0.129155	0.125506	0.0749876	0.0934379	0.0675876	0.0459916	0.0439303	0.0382567	0.0243566	0.0220517	0.00947855	0.00392815	0.00452918	0.00427225	0.00442277	0.002576	0.00146845	2.23117	1.14964	1.68075	1.59586	1.35341	1.3851	0.927835	1.46268	1.65176	1.22366	1.09623	1.20132	1.45043	0.0008	0.15854	0.0744784	0.625059	0.981035	1.1179	0.7814	0.83369	1.02679	0.988288	1.22108
75932	379655000	-89515.2	-86949.5	-2565.69	24.9843	17749.5	0.164777	0.142058	0.128902	0.123777	0.074106	0.0933436	0.0675321	0.0472701	0.0427604	0.040134	0.0256681	0.0202633	0.0088762	0.002951	0.00465134	0.00428625	0.00447264	0.00270989	0.00146178	1.38613	1.93673	1.51245	1.67203	1.10834	0.695319	0.894916	1.05034	1.45383	1.47002	0.636362	1.11369	0.738422	0.0008	0.0371354	0.600007	0.711299	1.17029	0.787293	0.455787	0.294009	0.93545	0.811851	0.581144
494316	2471575000	-89568.8	-87029.2	-2539.6	24.9297	17990.6	0.16249	0.139455	0.127428	0.123929	0.076418	0.0945851	0.0675578	0.0483605	0.0439835	0.0407809	0.0246402	0.0210404	0.00821594	0.00418788	0.00464429	0.00443502	0.0038405	0.00259561	0.00141175	1.81281	1.40002	1.16551	0.865685	0.747183	0.782441	1.1286	0.376297	0.95062	0.288948	0.627646	1.04909	0.268171	0.0008	0.384689	0.439031	0.508551	0.394927	0.340393	0.379643	0.489061	0.599989	0.274535	0.371845
87355	436770000	-89575.9	-87026.2	-2549.72	24.9254	17808.3	0.162383	0.143431	0.126219	0.122718	0.0724382	0.0923329	0.0663661	0.0495211	0.0450748	0.0427673	0.0254369	0.022542	0.00768566	0.00307523	0.00465709	0.00365375	0.00491876	0.00270366	0.00207537	3.14907	1.34618	0.907155	0.890076	0.610423	0.677613	0.603518	0.830791	0.667544	0.63884	0.567248	0.882824	0.82615	0.0008	0.35133	0.82477	0.0255248	0.416262	0.283263	0.135665	0.503536	0.254895	0.612732	0.485445
384935	1924670000	-89499.6	-86954.3	-2545.26	24.6681	17687.4	0.163214	0.142764	0.127926	0.12609	0.0790359	0.0929871	0.0656873	0.0444098	0.0422964	0.0390925	0.0258346	0.0208991	0.00817638	0.00410155	0.00492398	0.00402507	0.00395364	0.00340147	0.00118147	2.05576	1.80681	0.822607	0.789417	0.950216	0.681672	1.11542	1.10888	0.686121	1.01457	0.780973	0.744958	0.748638	0.0008	0.0774474	1.09248	0.204117	0.0953571	0.415041	0.44673	0.783239	0.195473	0.815116	0.769847
398170	1990845000	-89506.3	-86958.7	-2547.65	24.7573	18580.6	0.166763	0.142835	0.126721	0.125571	0.0765797	0.0906113	0.0669781	0.0460203	0.0422482	0.0410184	0.0264683	0.0202137	0.00811309	0.00358798	0.0039155	0.00418681	0.00391579	0.00261369	0.0016396	2.34493	1.1276	0.876919	0.869547	0.515978	0.689841	0.589637	0.996921	0.918591	0.722043	0.167328	0.391539	0.710651	0.0008	0.0901985	0.284259	0.214328	0.251082	0.370483	0.234857	0.641329	0.286121	0.494379	0.139568
331724	1658615000	-89624.3	-87032.4	-2591.88	24.9797	17896.5	0.161674	0.139932	0.129329	0.130375	0.0734691	0.0891999	0.0661062	0.0488006	0.0428512	0.0412976	0.0260992	0.0216892	0.00794394	0.00390059	0.00445554	0.00443743	0.00394501	0.00303265	0.00146253	2.17701	1.39602	1.02515	1.07075	0.672223	0.430079	0.658874	0.72031	0.812279	0.506298	0.808829	0.913624	0.616277	0.0008	0.295541	0.398065	0.576224	0.472439	0.392572	0.130673	0.293684	0.300094	0.167536	0.49472
69100	345495000	-89544.7	-87005.2	-2539.5	24.8977	18061.7	0.163432	0.141199	0.12906	0.122139	0.0771409	0.0907951	0.0645863	0.0496468	0.0444983	0.0403869	0.0262983	0.0205029	0.00861985	0.00419667	0.00512112	0.0044087	0.00369316	0.00280874	0.00146707	2.11782	1.36032	1.32821	1.10712	1.04784	0.549579	1.32458	0.872025	1.36898	0.75502	0.608653	0.728099	0.92183	0.0008	0.128974	0.388123	0.325942	0.823578	0.425762	0.579315	0.769726	0.519335	0.792144	0.435879
196060	980295000	-89548.9	-86970.3	-2578.55	24.6989	17624.2	0.16308	0.144195	0.129296	0.124734	0.0752425	0.0925854	0.0671308	0.0460563	0.0434223	0.0403355	0.0257602	0.0199808	0.00721587	0.00398045	0.00467585	0.00366556	0.00397211	0.00305898	0.00161239	2.11179	1.43513	0.991381	1.12002	1.22653	1.30074	0.837146	0.968241	1.17825	0.438039	0.629024	1.03152	0.381617	0.0008	0.410112	0.148099	0.500412	0.273915	0.677667	1.27354	0.644396	0.598899	0.587977	0.203747
215009	1075040000	-89457.6	-86940.7	-2516.96	24.9583	18377.9	0.163912	0.1411	0.128403	0.122427	0.0746072	0.0944175	0.0669021	0.0482936	0.0440861	0.0408563	0.0248494	0.0215523	0.00880458	0.00352108	0.00464248	0.00368693	0.00376563	0.0027394	0.00143354	2.12353	1.39029	1.43743	1.04825	0.669883	0.752167	1.21216	0.954963	0.675807	1.00892	0.699367	0.834757	1.18048	0.0008	0.396311	0.447918	0.435892	0.761364	0.368759	0.408921	0.738395	0.574027	0.333431	0.431079
292141	1460700000	-89498.6	-86972.5	-2526.13	24.9047	16979.4	0.164258	0.142491	0.12928	0.125605	0.0752457	0.0915506	0.0652927	0.0453141	0.0429704	0.0420261	0.0240849	0.0219733	0.00841284	0.00428704	0.00433281	0.00417176	0.00452782	0.00295407	0.00122209	2.06823	1.44174	1.24832	0.824254	0.739706	0.600374	0.736022	0.663426	0.582403	1.0176	0.90714	0.589814	0.394612	0.0008	0.249988	0.425895	0.368444	0.507172	0.208272	0.0681908	0.425877	0.456091	0.243444	0.355823
368299	1841490000	-89594.7	-87050.9	-2543.81	24.965	18135.4	0.162245	0.143788	0.126147	0.125468	0.0758415	0.0925903	0.0672791	0.0464649	0.0439321	0.0396341	0.0261551	0.0204194	0.00845545	0.00361175	0.00529248	0.0043285	0.00430653	0.00273374	0.00130831	2.52068	1.23933	0.941281	0.859169	0.940918	0.816885	0.745772	0.716975	0.96624	0.831742	0.719879	0.629944	1.15178	0.0008	0.150496	0.440254	0.171663	0.241544	0.553445	0.795706	0.0289477	0.735702	0.336424	0.336983
315048	1575235000	-89555	-87035.6	-2519.35	24.7343	17140.2	0.159175	0.144368	0.130341	0.122533	0.075181	0.0917944	0.0663268	0.0462388	0.0431589	0.0409945	0.0251409	0.0218481	0.00976514	0.00386917	0.0060313	0.00458972	0.00394189	0.00336223	0.00134005	1.05429	1.6448	1.38627	1.17034	1.21559	0.56553	0.392628	0.785563	0.607217	0.395554	0.855857	0.508268	0.435255	0.0008	0.153947	0.679663	0.661752	0.510971	0.612696	0.653145	0.0167082	0.333601	0.40819	0.0186632
489124	2445615000	-89569.7	-87012.2	-2557.53	24.5762	18015.7	0.164153	0.142101	0.127541	0.127062	0.0734328	0.092726	0.0667926	0.0473811	0.0456831	0.0382373	0.0249211	0.021223	0.00786259	0.00371459	0.00534016	0.00441949	0.00382023	0.00238941	0.00119916	2.43653	1.58706	1.2491	1.19991	1.10193	0.786846	0.997301	1.06751	1.22479	1.15369	1.10136	0.73217	1.22049	0.0008	0.100247	0.339226	0.707336	0.483279	0.794554	0.802863	0.102859	1.0171	0.58114	1.05279
293704	1468515000	-89492.6	-86928.3	-2564.31	24.5959	17250.8	0.161732	0.142793	0.126285	0.124158	0.0751454	0.0924724	0.0680704	0.0474341	0.0432752	0.0412288	0.0258005	0.0223633	0.00804343	0.00375046	0.00432393	0.00454178	0.00487329	0.00212735	0.00158265	1.47519	1.14414	1.17139	1.42963	1.36472	1.25641	1.248	1.30927	1.39295	1.52488	0.587575	1.08344	0.964794	0.0008	0.157997	0.175035	0.248321	0.683604	0.945332	0.836379	1.12958	0.887327	0.597438	0.78075
113979	569890000	-89488.4	-86950.7	-2537.65	24.7067	18059	0.1645	0.141023	0.125056	0.126303	0.0736238	0.0903796	0.069117	0.0469299	0.0429495	0.042591	0.0265788	0.0210735	0.00937933	0.00462183	0.0039534	0.0042419	0.00353872	0.0028665	0.00127327	1.45558	1.21082	1.15493	0.920048	0.628787	0.946088	0.529574	0.859204	0.638295	0.737373	0.650218	0.541611	0.797132	0.0008	0.167321	0.325263	0.47694	0.442054	0.408115	0.412323	0.310328	0.461952	0.173216	0.42819
189739	948690000	-89484.8	-86923.1	-2561.67	24.9768	17959.5	0.160508	0.141916	0.127914	0.124224	0.0748294	0.0917662	0.0689278	0.0474033	0.0454721	0.0424448	0.02608	0.0197582	0.00822328	0.00342951	0.00463777	0.004326	0.00404003	0.00268795	0.00141182	2.16607	1.62481	1.01953	1.28592	1.06213	1.12423	1.06724	1.42872	0.359011	1.26605	0.746518	1.04904	1.32353	0.0008	0.248401	0.810839	0.580553	0.516816	0.684221	0.600226	1.0517	0.632619	0.611523	0.37606
444093	2220460000	-89441.4	-86964.5	-2476.87	24.8356	17892.2	0.163529	0.145177	0.125656	0.126013	0.0738552	0.0916831	0.0669382	0.0487177	0.0411662	0.0399783	0.0252545	0.0220875	0.00828711	0.00333273	0.00459157	0.00398844	0.00491232	0.00333404	0.00149915	2.50651	1.23269	0.873164	0.875312	0.407149	0.388833	0.694601	1.02583	0.215906	0.529278	0.417675	0.603721	0.682947	0.0008	0.0411447	0.209427	0.150121	0.198615	0.263171	0.218435	0.107366	0.249968	0.194602	0.363298
186486	932425000	-89580.8	-87030	-2550.79	24.5762	17894.9	0.164513	0.137262	0.123825	0.125523	0.0748608	0.0911268	0.0682852	0.0488158	0.0454935	0.041186	0.0265658	0.0204944	0.00926505	0.00405555	0.00473205	0.0039281	0.00510481	0.00340766	0.00155688	1.86195	1.83517	1.26031	0.89336	0.899086	0.774434	0.688618	0.640148	0.990115	1.25434	0.839256	1.09461	1.1207	0.0008	0.117402	0.509763	0.80886	0.343972	0.623703	0.352961	0.500578	0.312781	0.242373	0.675524
445794	2228965000	-89477.8	-86969.7	-2508.06	24.6976	17996	0.162202	0.142244	0.126645	0.126201	0.0764094	0.0907821	0.0648787	0.0488214	0.0426623	0.0417033	0.0252819	0.0217496	0.00875921	0.00387427	0.00480043	0.00396594	0.0046058	0.00302735	0.00138562	2.02433	1.32079	1.18233	0.808636	0.670932	0.870743	0.841141	0.342831	0.442241	1.26731	0.11269	0.76856	1.25885	0.0008	0.0588865	0.363856	0.526457	0.362087	0.24139	0.509037	0.313044	0.362605	0.132595	0.212425
93074	465365000	-89537.3	-86986.1	-2551.19	24.9949	17842.8	0.166824	0.139132	0.127182	0.124874	0.0757899	0.0908753	0.0694078	0.0473452	0.043024	0.0400489	0.0253972	0.0203526	0.00860098	0.00415513	0.00454335	0.0044773	0.00418486	0.00231233	0.00147307	1.49731	1.14573	1.12985	0.934142	0.936763	1.30537	1.02008	1.27019	1.11531	0.9314	1.58607	0.968235	0.788229	0.0008	0.296419	0.243811	0.23379	0.51844	0.198843	0.973397	1.01966	0.54488	0.15845	1.15747
230095	1150470000	-89537.6	-87015.6	-2521.98	24.0892	16900.7	0.16011	0.142917	0.130196	0.12431	0.076416	0.0915092	0.0669608	0.0463169	0.0431714	0.0427147	0.0267691	0.0200824	0.0080832	0.00426174	0.00487861	0.00337765	0.0041059	0.00261102	0.00120904	1.28047	1.49364	0.720547	0.92272	0.996447	1.01	0.841177	1.20837	0.914887	1.04642	0.437237	0.853193	0.94042	0.0008	0.165253	0.522128	0.0105118	0.139897	0.346279	0.722554	0.791799	0.638498	0.314598	0.511638
265470	1327345000	-89550.1	-87020.3	-2529.87	24.6268	17258.8	0.163071	0.141725	0.128322	0.125088	0.0762937	0.0888626	0.0674963	0.0465815	0.0458823	0.0393848	0.0265275	0.0219101	0.00888722	0.00369033	0.00473101	0.00411233	0.00347334	0.00253405	0.00142635	1.00809	1.48456	1.02131	0.850496	0.742569	0.437807	0.525924	0.942442	1.01679	0.789625	0.241134	0.930282	0.2595	0.0008	0.0513804	0.381608	0.495556	0.0840866	0.394046	0.252682	0.344556	0.0685676	0.452276	0.151177
128537	642680000	-89511.6	-86948.9	-2562.69	24.9532	18042.6	0.16572	0.14346	0.125585	0.12844	0.0752844	0.0886938	0.064302	0.0454584	0.0436925	0.0405387	0.0263538	0.0215969	0.00858529	0.00354979	0.00467814	0.00479492	0.00486152	0.00280903	0.00159631	1.32413	1.13848	0.879814	0.913245	0.654469	0.807979	0.699768	0.924165	0.693377	1.07311	0.94538	0.783654	1.17764	0.0008	0.130857	0.0338568	0.36057	0.23749	0.0943655	0.76734	0.400645	0.262682	0.383444	0.424747
295086	1475425000	-89552.9	-86968.6	-2584.24	24.9166	17990.8	0.164112	0.141504	0.128433	0.125566	0.0710385	0.0919316	0.0662763	0.0478116	0.0426239	0.0424517	0.0260719	0.0219781	0.00852212	0.00376866	0.0055317	0.00418633	0.0041049	0.00254189	0.00154609	1.90467	1.53187	1.80829	1.2198	1.36244	1.56119	1.01476	0.802469	1.27013	0.742513	1.05931	0.757941	1.0991	0.0008	0.0740451	0.381637	1.06004	0.674254	1.01968	0.964472	1.08875	0.753333	0.439816	1.06847
317910	1589545000	-89485.1	-86970.8	-2514.24	24.0393	17277.2	0.164021	0.143327	0.128703	0.121463	0.0742997	0.0924326	0.0652361	0.0471082	0.044489	0.0413273	0.0265882	0.0207846	0.00862868	0.00454639	0.00513645	0.00380008	0.00363478	0.0031224	0.00135258	1.91789	1.14062	1.07131	0.732452	0.73079	0.55828	0.654264	1.08125	0.912485	0.546723	0.46158	0.933056	0.77185	0.0008	0.0703526	0.213848	0.301203	0.299735	0.233845	0.270423	0.244417	0.346346	0.347778	0.472999
478635	2393170000	-89494.5	-86972.1	-2522.44	24.5817	17534.4	0.161364	0.1405	0.130013	0.125066	0.0756067	0.0905212	0.065063	0.0491441	0.0437596	0.0412234	0.0257773	0.021603	0.00835426	0.00389973	0.00572715	0.00360622	0.00430447	0.00294708	0.00151993	1.33236	1.92868	1.95513	1.6994	1.544	2.04434	2.04668	1.91572	2.02643	1.36972	1.55585	1.52091	1.81943	0.0008	0.146319	0.499837	0.986185	1.11717	0.760687	1.94124	1.37452	1.73709	1.34755	1.16942
49842	249205000	-89527.4	-86984.8	-2542.59	24.9711	18248.1	0.165237	0.142805	0.128408	0.123606	0.075113	0.092455	0.0661878	0.0449037	0.0425512	0.0433844	0.0251091	0.0204106	0.00859526	0.0040141	0.00496031	0.00399432	0.00396357	0.00276851	0.00153316	1.85207	1.71394	1.52527	1.55551	1.61678	1.25075	1.33029	1.20777	1.93601	0.938402	0.925178	1.28858	1.13208	0.0008	0.163408	0.585881	0.929545	0.873912	1.07301	1.29284	0.725784	1.1683	0.963131	1.34043
101128	505635000	-89539.6	-87019	-2520.56	24.7813	18018.6	0.159823	0.141575	0.128753	0.122374	0.0758226	0.0917191	0.0670285	0.0469382	0.043902	0.0431656	0.0265688	0.0230369	0.00839979	0.00407224	0.00424864	0.00401566	0.00429994	0.00278529	0.00147189	2.28979	1.38301	1.31799	0.77271	0.937926	0.513742	0.594922	1.33474	0.87976	0.96245	0.923542	0.720041	1.16833	0.0008	0.0497693	0.39557	0.450649	0.394448	0.476548	0.360184	0.340854	0.349575	0.808751	0.687658
345587	1727930000	-89480.3	-86973.7	-2506.63	24.9812	18033.1	0.168552	0.143448	0.126112	0.124383	0.0745476	0.0940464	0.0652811	0.0468653	0.0442803	0.0398373	0.0244161	0.0193983	0.00863435	0.00395643	0.0049621	0.00405499	0.00353462	0.00221473	0.00147606	1.71726	1.22915	0.881554	1.08882	0.695634	1.15659	0.613488	0.885814	0.931108	0.820121	0.409099	0.981134	0.640846	0.0008	0.130148	0.349267	0.154316	0.261568	0.518455	0.903606	0.179954	0.409418	0.717228	0.667283
382675	1913370000	-89523.3	-86994	-2529.27	24.6555	17273.2	0.162345	0.141846	0.130235	0.125537	0.0760355	0.0898403	0.0671777	0.0481412	0.0416485	0.042023	0.0230226	0.0211121	0.00898464	0.00428338	0.00475475	0.00384795	0.00447753	0.00281895	0.00186805	2.49898	1.30247	1.62597	1.23332	1.40586	1.03227	0.532612	1.29743	1.35253	1.03359	0.746553	1.51481	1.0332	0.0008	0.584378	0.313331	0.619389	0.700524	0.950242	0.732233	0.644394	0.298047	0.742491	1.03699
222069	1110340000	-89510.7	-87028	-2482.69	24.8298	16197.8	0.161021	0.141654	0.12971	0.12622	0.0734281	0.0913238	0.0697555	0.0470286	0.0434897	0.0398608	0.0256451	0.0219519	0.00828177	0.0040617	0.00449281	0.00352404	0.00432413	0.00271491	0.00151266	1.79299	1.86089	1.95554	1.85986	1.56014	1.64565	1.96293	1.67557	2.07643	1.77106	1.91667	1.4456	2.23098	0.0008	0.414978	1.01495	0.766999	1.35539	0.633874	1.2732	1.35132	1.54489	1.64141	1.25892
195553	977760000	-89505.5	-86963.9	-2541.67	24.9765	18156.4	0.160102	0.145628	0.128787	0.126188	0.0740678	0.0901913	0.0670204	0.0458418	0.0410385	0.0412664	0.0282627	0.0210794	0.00918588	0.00385686	0.00505257	0.00407046	0.00397211	0.00277654	0.00161239	1.64405	1.00777	0.859648	0.765633	0.514678	0.898664	0.58852	0.800401	0.676016	0.859455	1.01297	0.441344	0.706395	0.0008	0.232145	0.183854	0.175393	0.0881104	0.38137	0.412209	0.445407	0.137514	0.379377	0.500279
26813	134060000	-89471.8	-86945.2	-2526.56	24.924	17443.5	0.163651	0.140765	0.128144	0.12587	0.0730235	0.0913434	0.0685952	0.0490932	0.0432485	0.0385968	0.0268564	0.0203364	0.0078869	0.00384063	0.00547638	0.0043337	0.00438616	0.0031296	0.00142464	1.69526	0.999083	0.890813	0.946684	0.6249	0.639674	0.815878	0.322002	0.621105	1.16157	0.489477	0.446233	0.438401	0.0008	0.236145	0.194572	0.0301968	0.394269	0.141876	0.476733	0.188763	0.336276	0.232016	0.18363
202232	1011155000	-89465.7	-86953.9	-2511.79	24.9513	17553	0.161218	0.144884	0.128247	0.127939	0.0717273	0.092866	0.0653936	0.0480144	0.0415514	0.0415171	0.025495	0.0223192	0.00861955	0.00389234	0.00395687	0.00420439	0.00413166	0.00272144	0.00130224	1.30631	1.56962	1.22528	1.0764	1.82281	0.853252	1.16603	0.985226	0.975264	0.991069	0.783571	0.8749	0.833343	0.0008	0.285898	0.298906	0.483478	0.25227	1.25191	0.641873	0.731979	0.999466	0.613306	0.209807
221331	1106650000	-89525.3	-86982	-2543.25	24.9467	18224	0.165728	0.142043	0.124894	0.124516	0.073843	0.0912572	0.0685811	0.0478613	0.0414378	0.0404877	0.0255612	0.0221729	0.00848657	0.00402076	0.00508086	0.0047653	0.00402359	0.00333078	0.00190929	1.99502	1.52649	1.24468	0.726493	1.09752	1.32778	0.601167	1.34746	0.781457	1.1265	0.942563	0.548266	0.531389	0.0008	0.030112	0.449978	0.835313	0.0795953	0.635353	0.917293	0.612139	0.636606	0.493532	0.907782
241422	1207105000	-89527	-86970.1	-2556.84	24.9487	17755.5	0.163008	0.13706	0.130349	0.124174	0.0739987	0.0913345	0.0694614	0.0460806	0.044486	0.0435118	0.0258887	0.02078	0.00903653	0.00389007	0.00448287	0.00412382	0.00409103	0.00288712	0.00135629	1.78197	1.30351	1.30885	0.843533	0.85461	0.698641	0.80575	0.793082	0.797776	0.82654	1.00855	0.900266	0.417222	0.0008	0.141609	0.0898119	0.72092	0.394535	0.367117	0.478459	0.529386	0.078482	0.628395	0.803803
267553	1337760000	-89505.5	-86962.2	-2543.29	24.9426	17899.7	0.164549	0.146805	0.124701	0.124969	0.0751352	0.0915907	0.0652103	0.0472009	0.0444263	0.0404315	0.0252781	0.0198493	0.00900997	0.00390039	0.00488829	0.00388216	0.00471259	0.00225011	0.00121099	2.26967	1.64078	1.09297	1.10437	1.37402	0.918486	1.24647	1.07331	0.974604	0.834187	1.01945	0.770697	0.992875	0.0008	0.107356	0.750287	0.592378	0.25306	0.748905	1.03563	0.643371	0.784088	0.522621	0.900095
219616	1098075000	-89463.8	-86924.6	-2539.15	24.781	17604.9	0.163655	0.145292	0.124793	0.123105	0.075218	0.0903126	0.0672008	0.0478556	0.0421321	0.0413449	0.0268978	0.0213366	0.00879271	0.00411985	0.00417104	0.00456974	0.00470828	0.00281667	0.00167866	2.03486	1.12333	0.74795	0.85723	0.612683	0.801828	0.466107	0.846155	0.663888	0.662799	0.8257	0.693657	0.578391	0.0008	0.153042	0.373625	0.21291	0.147748	0.400353	0.317822	0.164032	0.347865	0.380958	0.227322
392352	1961755000	-89519.6	-86963.5	-2556.1	24.9255	17652.1	0.163493	0.14091	0.125995	0.124997	0.0776479	0.0914194	0.0670589	0.0476451	0.0447013	0.0400132	0.02474	0.0204496	0.00889434	0.00373192	0.00568196	0.00437945	0.0039604	0.00264459	0.00163732	1.91583	1.09828	1.16356	1.464	0.665662	0.446655	0.907847	0.798481	1.19573	0.903416	0.958349	0.160286	1.01417	0.0008	0.0461755	0.177511	0.272605	0.916546	0.353933	0.344776	0.0596561	0.756783	0.318417	0.754695
435228	2176135000	-89523.5	-86971.6	-2551.89	24.9627	17951.5	0.164316	0.140458	0.130762	0.127313	0.0735244	0.0872518	0.0688854	0.0482094	0.0431051	0.0398562	0.0254877	0.0205681	0.00891283	0.0042152	0.00475483	0.00383453	0.0041007	0.00300478	0.0014397	1.76107	0.948453	1.00974	1.16215	0.716026	0.779656	0.606375	0.776221	0.874117	0.605727	0.810538	0.959133	0.82042	0.0008	0.0659023	0.395538	0.186223	0.593327	0.427009	0.424721	0.597849	0.0982878	0.479508	0.408748
305521	1527600000	-89524.4	-87038.8	-2485.61	24.218	17478.7	0.165503	0.1431	0.12403	0.125476	0.075443	0.0907545	0.0650433	0.0469652	0.0443688	0.0406947	0.0262163	0.0210546	0.0091084	0.00395931	0.00499353	0.00417421	0.00425739	0.00319464	0.00166289	2.09834	1.7042	1.0141	1.3072	0.840356	0.570067	0.939999	0.84254	0.81643	1.34565	0.0237508	0.620734	0.387679	0.0008	0.0912831	0.368845	0.442544	0.410471	0.56587	0.562094	0.262002	0.440925	0.339612	0.521691
404546	2022725000	-89524	-86971.9	-2552.07	24.8679	18379.2	0.165521	0.143875	0.126486	0.12589	0.072759	0.0903027	0.0691053	0.046432	0.0432783	0.0418757	0.0251991	0.0207746	0.00823932	0.00333812	0.00510005	0.00316565	0.00404415	0.00291003	0.00170482	2.2473	1.90521	1.41285	0.924375	1.18132	0.975624	0.996382	0.584262	1.15368	1.19283	0.931392	1.03888	0.656693	0.0008	0.280803	1.16023	0.788114	0.336975	0.835784	0.760847	0.604592	0.367338	0.45361	0.482649
398834	1994165000	-89548	-86985.8	-2562.14	24.6517	18355.5	0.164016	0.143567	0.125823	0.125756	0.0759723	0.0931299	0.0648222	0.0472725	0.042649	0.0416465	0.0260679	0.0209882	0.00776018	0.00329099	0.00470934	0.00452988	0.00374614	0.00261369	0.0016396	2.10147	1.13089	0.853108	0.541912	0.405699	0.42524	0.693235	0.84074	0.77954	0.334984	0.277386	0.67735	1.06979	0.0008	0.0317948	0.101807	0.3505	0.215822	0.112985	0.0425717	0.0257009	0.490682	0.452752	0.223212
446781	2233900000	-89507.4	-86986.5	-2520.93	24.9557	17949.3	0.162123	0.141953	0.131211	0.123654	0.0762371	0.0905845	0.0683691	0.045606	0.0429656	0.0406454	0.0258761	0.0213094	0.00880172	0.00413628	0.0045003	0.0035196	0.00421125	0.00295572	0.00134057	1.85633	1.31819	1.1321	0.835584	0.557124	0.829204	0.6924	0.535034	0.427874	0.733677	0.470525	0.717157	0.293384	0.0008	0.0582303	0.250248	0.519948	0.484844	0.00306521	0.346481	0.596421	0.199524	0.0634864	0.219911
177273	886360000	-89566.8	-86987.1	-2579.7	24.8909	18466	0.158246	0.138292	0.130412	0.127783	0.0762155	0.092055	0.0679729	0.0456767	0.0443943	0.0407728	0.0252649	0.0216299	0.00957382	0.00447685	0.00447973	0.0039029	0.00419446	0.00325002	0.00140687	2.23086	1.18677	1.10147	1.15237	1.11463	0.542963	0.877726	0.97761	1.14976	0.779428	1.0885	1.09845	1.42323	0.0008	0.374071	0.467021	0.570493	0.417075	0.808844	0.450624	0.188341	0.825797	0.642815	0.842389
374078	1870385000	-89509.5	-87003	-2506.53	24.1494	17297.1	0.162081	0.141715	0.130085	0.126436	0.0729275	0.0894724	0.0650599	0.0491243	0.0449026	0.0407208	0.025261	0.021868	0.00846238	0.00393043	0.00494056	0.00398778	0.00424715	0.00348131	0.00129823	1.54011	1.20296	0.865517	0.962949	0.993866	0.516913	0.883446	0.841818	0.483632	0.433483	0.534539	0.628812	1.04915	0.0008	0.191507	0.00534977	0.24252	0.0546804	0.638106	0.530575	0.12832	0.301762	0.392978	0.329841
177418	887085000	-89474.8	-86897.2	-2577.58	24.8858	18503.2	0.160214	0.137661	0.130777	0.124415	0.0756122	0.0907135	0.0681825	0.049132	0.0443943	0.0407728	0.0277177	0.021051	0.0080138	0.00447685	0.00447973	0.0039029	0.00403608	0.00304044	0.00140687	2.50774	2.62987	1.80631	1.67286	1.42676	2.17934	1.70595	2.09044	1.56856	1.76306	2.06388	1.41813	1.62797	0.0008	0.398712	1.77132	1.38356	0.952609	1.27417	1.6161	1.52767	1.39813	1.19341	1.64336
363815	1819070000	-89515.6	-87000	-2515.64	24.9218	17425.2	0.167297	0.139672	0.126458	0.126884	0.0738772	0.0913625	0.0676825	0.0456938	0.0429906	0.0409707	0.0262419	0.0207133	0.00835741	0.00426279	0.00531012	0.00343491	0.00443979	0.00319337	0.00115724	1.3905	1.65715	0.962284	1.56261	1.0863	1.35804	1.55015	1.6295	1.49236	1.1118	0.443779	1.25676	1.2899	0.0008	0.0988462	0.0495872	0.346561	0.884902	0.270301	1.3174	1.06425	1.31694	0.604372	1.07623
182662	913305000	-89486.9	-86930.8	-2556.13	24.9326	18251.1	0.163242	0.143128	0.125309	0.12865	0.0723994	0.0927165	0.0655279	0.0464734	0.0458422	0.0420501	0.0238048	0.0218723	0.00735007	0.00388645	0.00521165	0.00400386	0.00410585	0.0031849	0.00124198	2.20098	1.02102	0.8728	0.721118	0.822412	0.722834	0.819754	0.802248	0.748742	0.750584	0.811529	0.723669	0.774736	0.0008	0.199446	0.181506	0.450135	0.00330009	0.256927	0.612275	0.405217	0.594099	0.470476	0.0187452
197438	987185000	-89577.4	-87058.6	-2518.76	24.7799	18360.2	0.163189	0.141439	0.129597	0.124254	0.0740344	0.0930086	0.0690132	0.048776	0.0405607	0.0405562	0.0246113	0.0214347	0.00848809	0.00378939	0.00437919	0.00362344	0.00483849	0.00308865	0.00131856	2.16188	1.12722	1.02677	1.05555	0.802852	0.824095	0.996594	0.682226	0.414249	0.786309	0.853517	0.608626	0.49907	0.0008	0.0542515	0.227787	0.558913	0.289643	0.398374	0.736467	0.55405	0.254729	0.257247	0.180128
257660	1288295000	-89454.9	-86947	-2507.87	24.9213	17153.3	0.162878	0.14523	0.128757	0.125641	0.0739706	0.0898518	0.0646279	0.0470967	0.0416606	0.0408752	0.02647	0.0226643	0.00892938	0.00406702	0.00411437	0.00406116	0.00439512	0.00276342	0.00194565	1.70787	2.14169	1.20587	1.05858	1.15408	0.836873	0.80235	0.959729	0.930777	1.23118	0.112847	1.16121	0.246784	0.0008	0.098139	0.634639	0.0699805	0.784294	0.36047	0.752267	0.501639	0.467585	0.461302	0.581622
56462	282305000	-89484.7	-86996.5	-2488.17	24.5892	16985.6	0.162017	0.145252	0.127865	0.126878	0.0751784	0.0890551	0.0676089	0.0460805	0.043295	0.0416271	0.0257903	0.0210042	0.00836947	0.00430018	0.00452474	0.00394975	0.00372966	0.0022668	0.00120745	1.28952	1.36048	1.41632	1.469	1.11002	0.917783	1.38209	0.669007	0.805234	1.04546	0.970833	0.705615	1.45227	0.0008	0.238064	0.503493	0.293918	0.789119	0.556954	0.517834	1.01654	0.360974	0.543347	0.674908
253323	1266610000	-89536.5	-86972.5	-2564.01	24.8031	17583.1	0.158473	0.138431	0.130882	0.126541	0.0753354	0.0920787	0.066354	0.0473119	0.0444793	0.0416558	0.0257138	0.0221861	0.00912436	0.00351912	0.00539656	0.00377624	0.00477802	0.00254551	0.00141847	1.33034	1.56084	1.19538	1.01605	1.29096	1.12747	1.57929	1.17865	1.12837	1.14061	1.0877	1.10966	1.16524	0.0008	0.222587	0.533687	0.501111	0.516635	0.482621	1.21819	0.977894	0.672214	0.842097	1.3202
46921	234600000	-89530.6	-86983	-2547.63	24.9338	18450	0.160956	0.144367	0.129599	0.124372	0.0718223	0.0954576	0.0670975	0.0461793	0.0440159	0.0397391	0.0253025	0.0203294	0.00891185	0.00343214	0.00533892	0.00422594	0.00433803	0.00300182	0.00151416	2.6567	0.980328	0.69027	0.771071	0.608268	0.765489	0.84948	0.811404	0.838202	0.707418	0.84645	0.550964	0.794511	0.0008	0.185353	0.388212	0.130446	0.0511964	0.395138	0.293276	0.513236	0.404428	0.17209	0.853829
449375	2246870000	-89517.4	-86978	-2539.4	24.9752	18426.7	0.162072	0.147421	0.128681	0.126884	0.0710091	0.0912212	0.0673218	0.0467561	0.0440953	0.0387602	0.0246239	0.0219046	0.0096899	0.00366918	0.00403126	0.00382163	0.00391746	0.00267798	0.00144177	1.60243	1.03816	0.990726	1.09392	1.03785	0.868159	0.900859	0.554396	0.779724	0.842381	0.671505	0.744032	1.17349	0.0008	0.0966779	0.0374524	0.279583	0.423162	0.717371	0.797634	0.207506	0.340086	0.658487	0.513389
353561	1767800000	-89545.2	-86993.7	-2551.5	24.7832	18058.4	0.161945	0.142548	0.129537	0.127639	0.0728683	0.0927404	0.0655143	0.0461276	0.0428574	0.040698	0.0267456	0.0208476	0.00874422	0.00395307	0.00494694	0.00383273	0.00429903	0.00291589	0.0012408	2.01686	1.2793	1.09629	0.654821	0.685229	0.717079	0.927302	0.611223	0.749294	0.400737	0.710784	0.698623	0.475924	0.0008	0.0530668	0.205507	0.605518	0.15962	0.319128	0.373568	0.317037	0.380623	0.287823	0.26806
33522	167605000	-89599.5	-87088.2	-2511.27	24.5257	17375.1	0.161723	0.146046	0.128346	0.126796	0.0733355	0.0902783	0.0639896	0.0457773	0.0447688	0.0422751	0.0249614	0.0224029	0.00709164	0.00489366	0.00491777	0.00361046	0.00416295	0.00289273	0.00173124	1.86228	1.36224	1.12173	1.04991	0.969311	0.476729	0.575547	0.809621	0.721199	0.50943	0.397448	0.905854	0.310886	0.0008	0.0768156	0.0978922	0.150419	0.471574	0.612159	0.325544	0.23183	0.212324	0.194836	0.333886
77823	389110000	-89503.8	-86943	-2560.78	24.9371	18128.1	0.166215	0.137164	0.129544	0.126914	0.0742492	0.0922268	0.065407	0.0480579	0.0426844	0.0419121	0.025477	0.0201826	0.00776008	0.00474162	0.00509552	0.00367244	0.00397863	0.0031488	0.00156771	1.56744	1.12544	0.987766	0.936841	0.744019	0.757697	0.845254	0.922821	0.744045	0.250545	0.457348	1.15625	0.99678	0.0008	0.121523	0.0909079	0.570315	0.109465	0.437415	0.532886	0.658299	0.243393	0.469826	0.370443
80293	401460000	-89464.9	-86963.7	-2501.2	24.4707	17676.5	0.160996	0.141853	0.130709	0.125805	0.0731999	0.089636	0.0668342	0.0486411	0.0436265	0.0399259	0.0255675	0.0218326	0.00997154	0.00378099	0.00441122	0.00407812	0.00419158	0.00321111	0.00172795	2.42588	1.60567	1.53468	1.0288	0.918694	1.04176	1.31059	0.704549	0.820181	0.626479	0.785239	1.19492	0.45575	0.0008	0.0456399	0.445305	0.845266	0.474509	0.395467	0.664692	0.806049	0.715695	0.570983	0.328072
307809	1539040000	-89501.7	-86983.2	-2518.54	24.8169	17560.3	0.159381	0.144356	0.129065	0.125537	0.0726862	0.0922168	0.0666067	0.0486142	0.0439763	0.0401209	0.0258825	0.0211361	0.00870039	0.00354319	0.0042262	0.00399716	0.00444883	0.00347266	0.00203394	1.30137	1.56188	1.16752	0.913398	1.05898	0.631848	1.20197	1.1685	1.08742	0.916482	1.13881	1.27856	1.05941	0.0008	0.278893	0.267071	0.799552	0.107456	0.470587	0.408605	0.695232	0.704949	0.583504	0.94735
113378	566885000	-89505.5	-86926.1	-2579.42	24.9965	18140.7	0.164072	0.141501	0.129812	0.125697	0.0759952	0.0905248	0.0658293	0.0450731	0.0426468	0.0415044	0.0271708	0.0190914	0.0097512	0.0032401	0.00553588	0.00422607	0.00407059	0.00298635	0.00127327	2.31252	1.40545	1.17473	1.19751	1.2423	1.14498	0.985154	1.07384	1.09636	1.03177	0.988487	0.718876	1.29977	0.0008	0.00419656	0.600746	0.465622	0.617975	0.63834	0.970306	0.815601	0.827414	0.476672	1.17744
83760	418795000	-89580	-87048.6	-2531.35	24.9988	18308.2	0.164946	0.138954	0.130286	0.128222	0.0743567	0.0890889	0.0667215	0.0469685	0.0416508	0.0424548	0.0240722	0.0219225	0.00696718	0.00427112	0.00555178	0.00414745	0.0049037	0.00288498	0.00162985	1.94637	1.28131	1.15275	1.1641	1.19092	0.645237	0.900895	0.788821	0.812158	1.37848	0.826567	0.77536	0.457117	0.0008	0.112054	0.372923	0.431702	0.496322	0.815055	0.625148	0.6529	0.159135	0.691624	0.698743
374189	1870940000	-89545.7	-87005.5	-2540.12	24.8983	17704.4	0.162081	0.141715	0.130085	0.126436	0.0721436	0.0894724	0.0658438	0.0491243	0.0445188	0.0407208	0.025261	0.021868	0.00846238	0.00431421	0.00494056	0.00398778	0.00424715	0.00348131	0.00129823	2.28184	1.57653	1.46481	1.14497	1.29091	1.00534	0.788581	1.14458	1.0169	1.16182	1.09496	0.417759	1.11717	0.0008	0.630155	0.604244	0.557804	0.677435	0.73903	0.809122	0.481912	0.857095	0.624717	0.760083
55203	276010000	-89545.2	-87027.3	-2517.86	24.3937	17765.7	0.157369	0.144444	0.129039	0.125257	0.0735452	0.0897476	0.0668324	0.0479835	0.0445658	0.0437263	0.0270027	0.0210699	0.00821179	0.00407095	0.00439727	0.00455418	0.00406217	0.00272384	0.00139711	2.00909	1.31121	0.828771	1.09418	0.879842	0.568763	1.41487	0.601968	0.494875	0.688045	1.05044	0.923655	0.576656	0.0008	0.105955	0.267819	0.243104	0.249331	0.693924	0.123184	0.504491	0.762306	0.375461	0.220837
89741	448700000	-89516.7	-86989.5	-2527.14	24.2553	17039.3	0.161999	0.142757	0.125745	0.125136	0.0739351	0.0931733	0.068206	0.0493039	0.044007	0.0413783	0.0251889	0.0199688	0.00819545	0.0038193	0.00482753	0.00378744	0.00436497	0.0030258	0.00118106	1.9007	1.06844	1.12649	0.771627	0.952992	0.76566	0.748249	0.96257	0.61304	0.808608	0.716531	0.67872	0.729276	0.0008	0.125945	0.430683	0.437373	0.14016	0.170529	0.745846	0.300661	0.477602	0.262175	0.31592
453862	2269305000	-89458.1	-86957.5	-2500.55	24.8379	17456.9	0.161846	0.14413	0.127154	0.127595	0.0747418	0.0874916	0.0650585	0.0466205	0.0437585	0.0425825	0.0269652	0.0220134	0.00882877	0.00415716	0.00460749	0.00396896	0.00448574	0.00262105	0.00137369	1.65528	1.28706	0.975625	1.23623	0.61617	0.599858	1.19034	0.832096	0.585243	0.911089	0.556485	0.157118	0.731351	0.0008	0.877794	0.149088	0.187774	0.329896	0.49446	0.243409	0.375145	0.77934	0.349621	0.601451
270451	1352250000	-89546.2	-86982.4	-2563.79	24.9413	17632.4	0.16269	0.146035	0.130596	0.12395	0.076321	0.0904963	0.0629427	0.0465519	0.0429838	0.0395175	0.0268837	0.0214524	0.00844162	0.0041093	0.00477113	0.0035082	0.00455152	0.00282619	0.00137221	2.02185	1.79994	1.39291	1.24275	1.22131	1.18939	1.31015	1.4898	1.26416	0.966135	1.13712	0.610226	1.3245	0.0008	0.109248	0.681965	0.720001	0.725085	0.566052	0.825308	1.13262	1.08795	0.910889	0.631328
371628	1858135000	-89528.9	-86989.6	-2539.28	24.5563	17844.9	0.161681	0.141963	0.129764	0.12492	0.0745863	0.0940499	0.0675116	0.0465511	0.0421238	0.0415577	0.0247481	0.0209658	0.00884149	0.00359839	0.00407152	0.00398778	0.00423836	0.00311754	0.00172208	1.78548	1.66407	1.0222	1.03293	0.759573	0.958735	1.0241	0.80563	0.961907	0.733025	0.727688	1.06296	0.835177	0.0008	0.0871072	0.395924	0.419691	0.31484	0.583177	0.541539	0.41272	0.514309	0.643751	0.673373
75537	377680000	-89502.4	-87005.3	-2497.19	24.6525	16718.1	0.16213	0.141239	0.130453	0.122283	0.0717291	0.0933036	0.0676091	0.0487091	0.043549	0.0416255	0.025652	0.0219064	0.0088762	0.00362855	0.00433006	0.00428625	0.00419881	0.00303116	0.00146178	0.771671	1.36223	1.49429	1.14082	1.26924	0.687089	0.987305	1.14413	1.38763	1.06113	1.21858	0.920629	1.44243	0.0008	0.066072	0.0615445	0.371293	0.436048	0.857491	0.175322	0.696974	0.723413	0.79613	0.731141
460388	2301935000	-89615.7	-87062.7	-2552.99	24.4648	17619.5	0.164454	0.14482	0.127779	0.12257	0.0743478	0.089379	0.0676753	0.0472732	0.0432012	0.0406196	0.0248224	0.0219489	0.00911096	0.00515876	0.00395821	0.00408889	0.0045995	0.00299496	0.00119807	1.85334	1.43564	1.79257	1.62559	1.08398	0.568796	0.783734	0.698649	1.6062	0.556032	0.845128	0.968509	1.16515	0.0008	0.0647767	0.094458	0.944323	0.940788	0.995006	0.564754	0.100018	0.377067	0.685228	0.424216
241171	1205850000	-89502.6	-86974	-2528.57	24.8833	17719.5	0.163166	0.143933	0.128572	0.124287	0.0730034	0.0927296	0.0691651	0.0457511	0.0425142	0.0414052	0.0256719	0.0199851	0.00903653	0.00370898	0.00481234	0.00376885	0.00406489	0.00306821	0.00135629	1.3526	1.42613	1.0521	0.991964	0.6682	0.504271	0.781818	0.846205	0.534817	0.45393	0.724277	0.697408	0.538219	0.0008	0.0118077	0.313722	0.404142	0.331566	0.584539	0.109895	0.241956	0.289518	0.445723	0.307111
273781	1368900000	-89539.6	-86999.1	-2540.56	24.975	17382.2	0.161678	0.145791	0.12908	0.124574	0.0788182	0.089263	0.067646	0.0468718	0.0424646	0.0386789	0.0255389	0.0197865	0.00792767	0.00393708	0.00487198	0.00394964	0.00449385	0.00297204	0.00165723	1.86346	1.52423	1.12034	1.21744	0.993408	0.978209	1.20822	0.991118	0.858177	1.01391	0.981289	1.09887	1.39969	0.0008	0.0538629	0.289898	0.400033	0.464332	0.503311	0.663777	0.797857	1.05554	0.276553	0.357644
492345	2461720000	-89476	-86995.8	-2480.19	24.268	18006.1	0.159991	0.141039	0.126391	0.12576	0.0755901	0.0959118	0.064941	0.0481973	0.0445003	0.0442053	0.0258075	0.0206745	0.00785421	0.00383844	0.0047519	0.00419201	0.0030788	0.00197542	0.00130069	2.15477	1.28764	1.1966	0.753458	0.735071	0.852577	0.625282	0.990332	0.609321	0.653535	0.503585	0.570323	0.744281	0.0008	0.259924	0.31712	0.381267	0.165235	0.311384	0.571788	0.369298	0.263924	0.440535	0.188484
187456	937275000	-89486.5	-86962	-2524.59	24.8292	18321	0.164791	0.142488	0.124794	0.126975	0.0727827	0.0911918	0.0665175	0.0461009	0.0445996	0.0416816	0.0260318	0.0212004	0.00918657	0.00441685	0.00475999	0.00363989	0.00460584	0.00298713	0.00124927	2.20058	1.49919	0.93648	0.763758	0.46481	0.40787	0.985336	0.303126	0.687348	0.6671	0.678441	0.697819	1.15349	0.0008	0.0171416	0.51804	0.523915	0.296885	0.145391	0.122305	0.2044	0.486842	0.201263	0.287369
417971	2089850000	-89544.5	-86988.3	-2556.18	24.9006	17663.2	0.158654	0.141397	0.128347	0.122749	0.0765592	0.0936589	0.0697071	0.0469119	0.0447202	0.0399643	0.0268936	0.0197421	0.00934685	0.00382561	0.00436662	0.00447979	0.00422005	0.00294571	0.00151071	1.78927	2.85713	2.31384	1.99756	2.46179	2.15432	2.85818	2.815	1.77047	1.45461	2.39336	2.12507	1.92288	0.0008	0.0193953	1.12869	1.99796	1.0817	2.12613	1.69523	2.66973	1.89034	2.15111	1.35912
52823	264110000	-89513.7	-86994.8	-2518.88	24.8959	18221	0.162922	0.13957	0.133567	0.126709	0.0747304	0.0915653	0.0656811	0.0478672	0.0411875	0.0407236	0.0271224	0.0209426	0.00761916	0.0041187	0.00499976	0.00373995	0.00377196	0.00226267	0.000899611	1.93634	1.06761	0.799638	0.617788	0.790859	0.518832	1.00697	0.550385	1.35986	0.406798	0.97049	0.109569	0.894903	0.0008	0.0732466	0.0825216	0.172991	0.0782254	0.283252	0.379445	0.16265	0.832489	0.374404	0.476969
57519	287590000	-89487.1	-86972.6	-2514.52	24.5077	17800.8	0.163493	0.139269	0.127015	0.125529	0.0722335	0.0929247	0.066883	0.047445	0.0439618	0.0444767	0.0258306	0.0216454	0.0090547	0.00370242	0.00386674	0.00443224	0.00402218	0.00277996	0.00143522	1.52809	1.92447	1.84439	1.38716	1.13107	1.55678	1.04786	1.18319	0.894206	1.04148	1.45907	0.95894	1.09767	0.0008	0.0914284	0.745328	1.18568	0.826611	0.667551	1.13534	0.645576	0.787616	0.836187	0.705569
33340	166695000	-89515.1	-86993	-2522.12	24.8969	17665.1	0.165517	0.146046	0.125354	0.126796	0.0733355	0.0898882	0.0657867	0.0460974	0.0447688	0.0430246	0.0248805	0.0206502	0.00734036	0.0035903	0.00446096	0.00361046	0.00384286	0.00327883	0.00173124	2.39544	1.84116	1.33665	1.31983	1.2118	0.945782	0.973395	0.858822	0.666796	1.41273	0.951121	0.888681	0.924114	0.0008	0.183055	0.426108	0.649665	0.699171	0.655226	0.933479	0.602126	0.712003	0.361458	0.447571
139393	696960000	-89595.2	-87018.7	-2576.49	24.8401	18465.6	0.160315	0.140317	0.129071	0.126856	0.0764183	0.0928875	0.0653843	0.0467847	0.0437364	0.0413217	0.0263433	0.0209927	0.00823484	0.00390991	0.00428298	0.00444831	0.00435221	0.00300128	0.00134261	2.68707	1.90468	1.82734	2.33796	2.15502	2.25501	2.29227	1.57167	2.35701	1.17707	1.89902	1.64932	1.54654	0.0008	0.0291093	1.2827	1.14052	1.46879	2.11676	1.87608	2.10568	1.62042	1.07392	0.829497
121274	606365000	-89462.3	-86893.9	-2568.38	24.9555	17852.7	0.163891	0.142758	0.129067	0.129852	0.0717013	0.0907459	0.0646436	0.0471535	0.0433097	0.0397258	0.0259345	0.0218949	0.00922871	0.00317243	0.00447655	0.00416537	0.00399714	0.00265029	0.00163178	1.95537	1.2017	1.10335	1.02695	0.868373	0.717688	0.705425	0.908699	0.47009	1.07036	1.20101	0.336578	0.294926	0.0008	0.188478	0.356868	0.3926	0.347874	0.380054	0.749799	0.207733	0.367529	0.509004	0.416643
293498	1467485000	-89472.3	-86968.6	-2503.7	24.9303	17857.3	0.163176	0.142793	0.125342	0.125912	0.0751454	0.0923603	0.0655507	0.0461301	0.0443467	0.0415656	0.026191	0.0220265	0.00791411	0.00375046	0.00432393	0.00365341	0.00495045	0.00328554	0.00158265	1.91543	0.746191	0.881238	0.832374	0.568366	0.520556	0.581957	0.794893	0.6993	0.965135	0.612754	0.75613	0.521	0.0008	0.156655	0.0776453	0.0931669	0.117721	0.197742	0.211014	0.414782	0.107989	0.476182	0.188293
223756	1118775000	-89444.5	-86962.4	-2482.14	24.01	17489.4	0.165464	0.144003	0.124018	0.125334	0.0748994	0.0918394	0.0655746	0.04754	0.0437798	0.0419998	0.025659	0.0196736	0.00890234	0.00404487	0.00422453	0.00417229	0.0045971	0.00276209	0.00151266	2.44935	1.62416	0.871173	0.7939	0.71901	1.01056	0.455609	0.752668	0.514589	0.917521	0.2519	0.632465	0.86022	0.0008	0.234398	0.65252	0.323226	0.0727598	0.24263	0.303416	0.632086	0.308522	0.149654	0.372931
231858	1159285000	-89545.6	-87004	-2541.57	24.5385	17248.5	0.165082	0.142786	0.127557	0.126282	0.0732542	0.0906937	0.0667175	0.0476301	0.0447949	0.0402809	0.0256064	0.0212457	0.00854722	0.00391524	0.00446763	0.00401706	0.00337291	0.00253575	0.00121433	1.48634	1.6084	1.36832	1.3984	0.817559	1.10644	0.978976	0.987003	1.45405	0.415624	1.73093	1.15207	0.119092	0.0008	0.0691735	0.621971	0.351225	0.846428	0.562373	0.440773	0.880559	0.525681	0.807602	0.554357
65015	325070000	-89540.2	-87010.3	-2529.87	24.949	18131.2	0.166235	0.142633	0.126535	0.122265	0.0758913	0.0935579	0.0666932	0.0451473	0.0415045	0.0411159	0.0256674	0.0217597	0.00887316	0.00397553	0.00476907	0.00432141	0.00422333	0.0031902	0.0016424	2.22752	0.92834	0.936001	0.930447	0.981477	0.608711	1.08877	1.82456	0.971635	0.781129	1.53975	0.498626	1.51606	0.0008	0.0502526	0.0250155	0.290995	0.16607	0.664895	0.363073	0.528262	1.01358	0.977347	0.47709
126954	634765000	-89512	-86992.3	-2519.68	24.5628	17392.3	0.160193	0.140804	0.125185	0.124734	0.0751908	0.0913135	0.067971	0.0484026	0.0439874	0.0420801	0.0261226	0.0206628	0.0102228	0.0043947	0.00534179	0.00419669	0.00476476	0.00283509	0.00159631	1.85753	1.77203	0.845307	0.740811	0.913678	0.672811	1.09634	0.843812	0.76205	0.475305	1.02633	0.717809	0.939291	0.0008	0.611021	0.33339	0.252736	0.0379713	0.31038	0.291212	0.727182	0.743359	0.0318694	0.539403
201826	1009125000	-89555	-87014.1	-2540.88	24.8179	18134	0.166529	0.140032	0.127276	0.125774	0.0713444	0.0920802	0.0669773	0.0472894	0.0437321	0.0398966	0.0259629	0.0212005	0.00890107	0.00409286	0.00552495	0.0044909	0.00413166	0.0034731	0.00129137	2.92579	1.1368	1.1257	1.0932	0.376996	0.98041	0.799666	0.914417	1.35972	0.793048	0.788138	0.757877	0.967793	0.0008	0.199538	0.450654	0.416216	0.52452	0.0864402	0.496147	0.724169	0.643117	0.270508	0.465897
95571	477850000	-89419	-86960.9	-2458.11	23.8265	17233.2	0.165918	0.141146	0.124879	0.126391	0.0747015	0.0921964	0.0654638	0.048326	0.0429452	0.0408229	0.0264455	0.0206628	0.00805982	0.00431989	0.00528934	0.00391236	0.00457689	0.0025699	0.00137398	1.32401	1.42672	1.26718	0.994205	0.768564	0.433105	0.684609	0.628325	0.532266	0.179585	0.725293	0.415971	0.84749	0.0008	0.0757305	0.087451	0.231341	0.274187	0.258694	0.306198	0.396279	0.082654	0.0255914	0.00517818
33225	166120000	-89547.8	-87035.7	-2512.1	24.7554	17887.1	0.167683	0.146046	0.125137	0.126796	0.0758947	0.0898882	0.0660032	0.0460974	0.0429912	0.0404653	0.0248805	0.0206502	0.00734036	0.0035903	0.00407326	0.00361046	0.00384286	0.00327883	0.00173124	1.68862	1.28249	1.20389	0.89047	0.920102	0.693928	0.612361	1.0699	0.50942	0.407635	0.716554	0.737382	0.58468	0.0008	0.126684	0.278574	0.325797	0.462151	0.405223	0.414237	0.400433	0.386297	0.508276	0.223647
477770	2388845000	-89491	-86966.7	-2524.31	24.9111	17134.7	0.165068	0.141181	0.129155	0.123118	0.0750208	0.0926815	0.0655079	0.0489237	0.0429389	0.0415719	0.0256509	0.019422	0.00808866	0.00389973	0.00524024	0.00397514	0.00430447	0.00294708	0.00130566	1.84866	1.38531	1.18376	0.919447	0.835751	0.75634	0.956674	1.09573	0.738299	0.825978	0.917342	0.952851	0.834599	0.0008	0.148109	0.257371	0.263246	0.390876	0.194582	0.490337	0.690118	0.449351	0.442078	0.696623
39733	198660000	-89494.2	-86995	-2499.22	24.7961	18045.1	0.164001	0.140136	0.126815	0.123971	0.0748494	0.0928215	0.0695391	0.0450593	0.0429157	0.0414405	0.0256965	0.022466	0.00961195	0.00410735	0.00472098	0.00398023	0.00395407	0.00272248	0.00119177	1.49444	1.6259	1.49834	1.60799	0.730859	0.721616	0.931044	1.66247	1.27563	0.883577	1.56479	1.0256	0.888426	0.0008	0.0765608	0.401297	0.618629	0.751358	0.766925	0.414617	0.472837	0.921599	0.967944	0.946269
412222	2061105000	-89507.9	-86938.1	-2569.79	24.9694	17539	0.164492	0.140437	0.128795	0.123926	0.0740837	0.0890323	0.0691718	0.0486236	0.0433604	0.0407813	0.0252698	0.0213489	0.0086373	0.00426972	0.00448754	0.00431738	0.00425008	0.00314929	0.0015675	2.1238	1.39891	1.1565	1.39366	0.975726	0.542835	1.02481	1.28539	0.700649	1.00061	0.767298	1.20112	1.11091	0.0008	0.0916813	0.706305	0.387783	0.460114	1.02916	0.153787	0.506368	0.651138	1.05272	0.232344
156780	783895000	-89530.6	-86997.3	-2533.38	24.9529	17755.7	0.161324	0.146012	0.130598	0.123796	0.074871	0.0906104	0.0668836	0.0436566	0.0429606	0.0408822	0.0258266	0.0214932	0.00879839	0.00429078	0.00474864	0.00475951	0.00407168	0.00296	0.00145627	2.36707	1.38771	1.07497	1.02093	0.758314	0.615241	0.675261	0.74293	1.19666	0.515768	0.649286	0.498665	1.14203	0.0008	0.995505	0.348331	0.462496	0.317715	0.437789	0.372582	0.307225	0.417913	0.452805	0.535222
462120	2310595000	-89556.8	-87011.5	-2545.3	24.9067	17689.9	0.16301	0.141946	0.125632	0.126106	0.0720095	0.092819	0.0682658	0.0485199	0.0449079	0.041077	0.0244327	0.0216099	0.00889605	0.00349165	0.00497717	0.00340021	0.00410282	0.00305784	0.00173842	1.61555	1.19707	1.31733	1.249	0.601158	0.8562	0.832419	0.504126	0.783776	0.831516	0.940136	0.382401	1.35907	0.0008	0.245293	0.0551511	0.32969	0.929057	0.286053	0.598532	0.128209	0.0796297	0.742707	0.621071
186877	934380000	-89488	-86970	-2518.01	24.9336	18045.1	0.160201	0.142328	0.128502	0.125523	0.075806	0.091752	0.0656188	0.0463638	0.0452463	0.0413425	0.0263483	0.0208773	0.00918657	0.00439707	0.00473205	0.0043218	0.00318391	0.00298713	0.00128319	2.04967	1.71438	1.44383	1.61465	0.680448	1.00122	1.30591	1.11849	1.11149	0.900271	0.370584	1.29372	0.787535	0.0008	0.178031	0.460329	0.862929	0.806241	0.600298	0.76035	0.6935	0.753674	0.625717	0.840616
5261	26300000	-89583.5	-87054.7	-2528.76	24.9572	17632.9	0.16614	0.141172	0.126773	0.123605	0.0756972	0.0915504	0.066651	0.0478909	0.0432678	0.0422113	0.0256552	0.0194668	0.00838563	0.00335971	0.00489982	0.00426947	0.00430078	0.00303002	0.00167456	1.74434	1.64609	1.53492	1.45099	1.019	1.07917	0.956506	1.29079	1.60962	1.03528	0.763089	1.24297	0.991698	0.0008	0.0800317	0.554283	0.6685	0.726091	0.806038	0.609081	0.865061	0.970402	0.741148	0.832655
278740	1393695000	-89485	-86970	-2515	24.9128	17797.5	0.165273	0.145973	0.123595	0.124639	0.0716565	0.0912697	0.0680068	0.0489057	0.0434804	0.0416789	0.0259837	0.0212563	0.00789488	0.00361692	0.00450637	0.00399902	0.00451595	0.00252214	0.00122705	1.5877	2.112	0.973556	1.86063	1.35022	1.41647	0.831986	1.09705	1.70829	1.47028	0.534605	1.11472	1.72228	0.0008	0.303686	0.64082	0.577282	0.987696	1.19819	0.778482	0.957542	0.712976	0.833206	0.592981
411213	2056060000	-89473.8	-86964.5	-2509.29	24.8895	17684.1	0.163815	0.145753	0.121834	0.12729	0.0754561	0.0906569	0.0681364	0.0463732	0.0429706	0.0420801	0.02581	0.0213489	0.00802951	0.00323852	0.00448754	0.00431738	0.00459578	0.00223989	0.0015675	3.12322	1.20325	1.17566	1.33088	1.22772	0.922357	0.865259	1.02708	1.05006	1.07722	0.777515	1.08282	0.705879	0.0008	0.957756	0.0647494	0.335186	0.663199	0.580188	0.875246	0.614458	0.4438	0.464549	0.880735
317682	1588405000	-89463.9	-86901.3	-2562.62	24.8374	17817.1	0.162855	0.144606	0.129826	0.122995	0.0747427	0.0918809	0.064315	0.0486928	0.0432328	0.0426539	0.0261061	0.0207846	0.00862868	0.00342302	0.00400555	0.00380008	0.00377462	0.00232555	0.00135258	1.56919	1.30438	1.02979	1.31035	0.589058	0.433853	0.788762	0.794707	0.555003	0.651757	0.706253	0.515978	1.22365	0.0008	0.0858978	0.162887	0.324945	0.658766	0.566011	0.00695066	0.0514159	0.699129	0.25533	0.504649
471595	2357970000	-89525	-87018	-2507.04	24.716	17844.4	0.162378	0.142398	0.127909	0.12908	0.0734283	0.0892685	0.0672295	0.0471413	0.0431499	0.0399286	0.0266198	0.0199883	0.00900647	0.0042958	0.00519401	0.00432372	0.00471702	0.00264414	0.00129981	1.64328	1.57299	1.12716	1.13671	0.856771	1.33799	0.689492	1.18703	1.15288	0.74064	0.474609	1.21454	1.02198	0.0008	0.0386469	0.680138	0.496489	0.0866827	0.833249	0.616916	0.767287	0.654169	0.568614	0.479675
176003	880010000	-89461.8	-86955.6	-2506.26	23.9643	17571	0.165503	0.139998	0.128362	0.123702	0.0762941	0.0931564	0.0680011	0.0479602	0.0433178	0.0400429	0.0251694	0.0199509	0.00743575	0.00424916	0.00426828	0.00454291	0.00402647	0.00256757	0.00145176	1.92078	2.41246	1.14285	1.11431	0.883504	0.98467	1.10135	0.527776	1.9445	0.128181	0.785748	0.458169	1.73918	0.0008	0.0435921	0.749396	0.486908	0.431174	0.374994	0.763877	0.817209	0.484602	0.29793	0.642028
476640	2383195000	-89508.6	-86988	-2520.57	24.6171	16697.5	0.165251	0.141673	0.125478	0.125145	0.0759774	0.0942096	0.0669881	0.0459754	0.0440883	0.0413862	0.0247776	0.0200653	0.00913713	0.00365683	0.00525702	0.00365765	0.00388777	0.00229809	0.00109014	1.74726	1.27774	1.29766	1.33638	1.30286	0.99449	0.757138	1.08559	0.958381	0.795738	0.597092	1.09493	1.14255	0.0008	0.310575	0.465084	0.0275318	0.654239	0.892261	0.542147	0.759389	0.381827	0.575443	0.477935
305237	1526180000	-89525.2	-86992	-2533.18	24.8473	17579.2	0.16707	0.141153	0.130585	0.125007	0.0711275	0.0900998	0.0655914	0.0487173	0.0429719	0.040053	0.026985	0.0211717	0.0079038	0.00427665	0.00449135	0.00417421	0.00425739	0.00270142	0.00166289	2.14024	1.21235	1.11639	0.980555	1.20796	1.20097	1.04264	1.06245	1.061	0.913455	0.875499	0.560964	1.34629	0.0008	0.314229	0.353931	0.337966	0.147543	0.507897	1.21854	0.728907	0.632461	0.591153	0.648169
229936	1149675000	-89539	-86944.3	-2594.68	24.8681	17739.8	0.163659	0.143438	0.128518	0.124486	0.0712458	0.0911784	0.0668491	0.0463169	0.0456747	0.0425287	0.0267691	0.0200824	0.0080832	0.00426174	0.00487861	0.00370842	0.0041059	0.00300718	0.00120904	1.3943	1.67752	1.70081	1.07225	1.37718	1.0245	1.06315	0.619699	0.981956	1.44456	1.05101	0.597499	1.44607	0.0008	0.0430438	0.106716	1.13997	0.600425	0.886766	0.931774	0.769689	0.0989643	0.556738	1.06989
408982	2044905000	-89471	-86989.2	-2481.74	24.7063	17039.4	0.163939	0.145378	0.123557	0.126267	0.0764404	0.0910554	0.0655555	0.0467886	0.0423167	0.0389676	0.0270318	0.0225034	0.00852376	0.00372509	0.00479427	0.00434399	0.0045381	0.00305713	0.00121647	0.718183	1.54181	1.11144	1.11106	0.57792	1.13116	1.17877	0.902165	1.22992	1.316	1.24988	0.965093	0.731649	0.0008	0.0815572	0.2749	0.435689	0.216636	0.276207	0.482716	0.63699	0.973568	0.81019	0.739442
48895	244470000	-89552.8	-86988.3	-2564.48	24.8992	18507.7	0.158822	0.140929	0.131088	0.122336	0.0744084	0.0952736	0.0675075	0.0485147	0.042299	0.0415743	0.0264572	0.020514	0.00903555	0.00433496	0.00509035	0.00410104	0.00405855	0.00223953	0.00141687	2.01925	1.79406	1.4452	0.972944	1.31019	0.940405	0.734345	1.05673	1.201	0.824173	1.20826	1.04229	0.778577	0.0008	0.0256769	0.749697	0.921422	0.486798	0.730942	1.14235	0.295098	0.589513	0.75995	0.56351
391563	1957810000	-89467.4	-86955.8	-2511.64	24.1053	16657.2	0.160473	0.141559	0.130317	0.125294	0.0747682	0.0904305	0.0670589	0.0473188	0.0441351	0.040064	0.0257125	0.0221737	0.00876343	0.00373192	0.00515281	0.00437945	0.00464614	0.00280876	0.00121261	1.05957	1.58464	1.78354	1.52467	1.60655	1.81304	2.147	1.74549	2.21297	1.74476	1.63939	1.68226	1.49659	0.0008	0.0788996	0.37507	0.867211	0.766991	1.01782	1.22524	1.80568	1.21304	1.91497	1.66112
203172	1015855000	-89486.7	-86926.2	-2560.55	24.9835	18128.1	0.161935	0.143947	0.127606	0.125267	0.0735515	0.0908861	0.0667286	0.0481353	0.044679	0.0402196	0.0262601	0.0213751	0.00861955	0.00387856	0.00524734	0.00395489	0.00394169	0.00268361	0.00108406	1.90652	1.55304	1.74411	1.76732	1.36961	1.53555	0.916036	1.17245	1.45864	1.38152	0.805551	1.19675	1.33246	0.0008	0.177067	0.633942	0.93962	1.2502	0.836363	1.30813	0.818868	0.775712	0.497092	1.89664
62818	314085000	-89519.5	-87002.4	-2517.03	24.9733	17697.1	0.160775	0.148639	0.125867	0.125587	0.0735338	0.0903238	0.0671847	0.0458238	0.0435805	0.0422592	0.0272707	0.0204713	0.00857897	0.00358405	0.00445474	0.00430542	0.00399264	0.00257233	0.00119631	1.69544	1.10237	1.23549	1.05061	0.859159	0.718225	0.843985	1.04651	1.05079	0.982727	1.08639	0.579553	0.659841	0.0008	0.41144	0.027273	0.370556	0.632737	0.317412	0.395898	0.426872	0.669393	0.777498	0.769636
259027	1295130000	-89522	-86987.4	-2534.55	24.7034	18208.8	0.162509	0.140233	0.12758	0.123979	0.0757098	0.0911214	0.0659791	0.0479572	0.0421299	0.0415415	0.0277784	0.0210198	0.00891383	0.00431584	0.00540273	0.00500196	0.00379413	0.00318809	0.00184521	1.84136	1.29638	1.04247	0.97705	1.20402	0.749759	0.836554	1.03312	0.885134	0.793715	0.99699	1.05194	1.33456	0.0008	0.159371	0.392666	0.319817	0.366381	0.567815	0.667138	0.889928	0.124417	0.498296	0.550634
461673	2308360000	-89543.3	-86994.2	-2549.11	24.5695	17324.4	0.167283	0.140137	0.126297	0.126106	0.0741998	0.0889238	0.0682658	0.047712	0.0432012	0.041077	0.0249712	0.0214004	0.00858821	0.00351702	0.00516138	0.00426032	0.00410282	0.00305784	0.00173842	2.10776	1.44243	1.35578	1.74443	1.68555	1.58265	1.98586	1.81561	1.72044	1.25095	1.34789	1.53757	1.2423	0.0008	0.0662699	0.703988	0.344056	0.912792	1.29976	1.1221	1.87822	1.60231	0.952573	1.00576
337177	1685880000	-89574.9	-87035.9	-2538.92	24.9894	18556.8	0.163312	0.143838	0.127643	0.122884	0.0749926	0.0928114	0.0670461	0.0472484	0.0433752	0.0393728	0.0262478	0.0217644	0.00876269	0.00354797	0.00471652	0.00381602	0.00403095	0.00340001	0.0011911	2.59857	1.28746	1.22478	0.987616	1.30935	0.833164	0.798741	1.39902	0.780121	0.520417	1.49135	0.0561199	0.959623	0.0008	0.0414725	0.824501	0.263597	0.701303	0.783468	0.322307	0.855542	0.185407	0.768023	1.00667
329537	1647680000	-89482.6	-86962	-2520.68	24.6279	17341.3	0.160114	0.147149	0.124385	0.127629	0.0739013	0.088508	0.0691221	0.0464338	0.0454964	0.039642	0.0263019	0.021095	0.00886737	0.0035775	0.0048779	0.00400704	0.00403683	0.00297402	0.0018835	1.78345	1.19713	0.892697	0.670591	0.584169	0.685919	0.85393	0.802651	0.378265	0.570388	0.371607	0.745139	0.708829	0.0008	0.540427	0.273676	0.138523	0.0949683	0.113108	0.284516	0.262128	0.271582	0.316098	0.175525
326853	1634260000	-89510.3	-86929.5	-2580.86	24.9177	18215.8	0.161429	0.140748	0.131415	0.124079	0.0746486	0.0910762	0.0666646	0.048493	0.0442589	0.038744	0.0263732	0.0215815	0.00876859	0.00310458	0.00523829	0.00409641	0.00452133	0.00313291	0.00162725	2.72998	1.2294	1.41331	1.41842	1.36614	1.42056	1.18472	1.23874	1.42599	1.32951	1.34294	1.65091	1.54337	0.0008	0.517697	0.259684	0.547051	0.983528	0.886849	1.12213	1.24143	0.261347	1.01688	1.4055
368780	1843895000	-89484.7	-86926	-2558.71	24.4479	17425.4	0.161169	0.144842	0.128048	0.128219	0.0733345	0.0926062	0.0672244	0.0470006	0.0439868	0.0392969	0.0243841	0.0204194	0.00845545	0.00379764	0.00476995	0.00453229	0.00430653	0.00229898	0.00130831	2.18774	1.54419	1.04905	1.00792	0.829974	0.797849	0.856492	0.907312	1.0631	0.553607	0.516372	0.926665	1.058	0.0008	0.0367358	0.33127	0.41997	0.405116	0.413053	0.473781	0.412263	0.725234	0.43002	0.556083
120637	603180000	-89442.2	-86936.4	-2505.8	24.805	17819	0.160629	0.140466	0.13044	0.124824	0.0758122	0.0909371	0.0648192	0.0467989	0.0442929	0.0421248	0.0267092	0.0217777	0.00844006	0.0038872	0.00447797	0.00449891	0.0047858	0.00279133	0.00148817	2.55695	1.4531	0.857521	0.916567	0.593812	0.648409	0.587574	0.71007	0.605481	0.753934	0.872399	0.846395	0.457934	0.0008	0.0455325	0.148115	0.201476	0.29284	0.404593	0.16988	0.326332	0.165243	0.352206	0.425063
440375	2201870000	-89515.7	-86943.8	-2571.82	24.9191	18294	0.163479	0.142326	0.130499	0.124203	0.0756043	0.0918802	0.0670006	0.0457699	0.0437537	0.0405751	0.0242139	0.022005	0.0086069	0.00379892	0.00479955	0.00346528	0.00376316	0.00284801	0.00140844	2.39731	1.73872	1.4542	0.615317	1.12612	1.51545	0.916043	0.87033	1.05186	0.721071	0.96151	0.917095	0.769957	0.0008	0.153987	0.754214	1.20685	0.117302	0.380602	1.45054	0.53268	0.725305	0.570305	0.643927
294904	1474515000	-89472.3	-86935.7	-2536.61	24.806	18133.3	0.160901	0.141731	0.131116	0.125566	0.0731866	0.0922792	0.0670998	0.0491029	0.0421023	0.0391312	0.0261093	0.0214735	0.00890177	0.00376866	0.0055317	0.0037456	0.0041049	0.00260297	0.00154609	2.06415	1.66376	1.44438	1.2837	1.5035	1.3913	1.54656	1.51108	1.28348	1.24777	1.28411	1.32301	1.2466	0.0008	0.386038	0.637383	0.817171	0.479797	1.08673	1.28001	1.04952	1.1192	1.04759	0.802632
367734	1838665000	-89487.6	-86961.7	-2525.92	24.9812	17645.9	0.161319	0.143066	0.132083	0.125468	0.0759257	0.0924798	0.0672372	0.0454777	0.0425647	0.0392294	0.0239379	0.0194797	0.00837887	0.00432267	0.00525513	0.0043285	0.00430653	0.00387475	0.00126601	1.98977	1.75061	1.27849	1.38515	1.13952	1.5695	0.586981	0.742798	1.63785	1.20514	1.1595	0.483304	1.18952	0.0008	0.512289	0.762123	0.417249	0.513226	0.839772	1.20059	0.818508	0.116811	0.15713	2.02357
425028	2125135000	-89498.2	-86962.7	-2535.5	24.9484	18041.5	0.16416	0.144666	0.127426	0.12573	0.0746382	0.0923479	0.0672629	0.0457881	0.0433474	0.0398229	0.0258162	0.0195592	0.00819956	0.00432079	0.00498284	0.00432617	0.00379986	0.00259009	0.00121608	3.33914	1.52592	0.946732	0.933492	0.797249	0.91343	0.808452	0.821364	0.835629	0.928378	0.417145	0.896831	0.907764	0.0008	0.349514	0.649187	0.234085	0.210181	0.374356	0.574365	0.704697	0.268842	0.695593	0.417174
454262	2271305000	-89513.6	-86982.8	-2530.79	24.7993	17587.5	0.161846	0.142526	0.127154	0.127899	0.075976	0.0886534	0.0666799	0.0472405	0.0418272	0.0425381	0.0262342	0.0218915	0.00886188	0.00463653	0.00463031	0.00396896	0.00302875	0.00303411	0.00137369	1.48432	1.21571	1.04359	1.23962	0.942525	1.02753	1.3116	0.709639	0.998956	1.04614	1.313	1.06934	1.1602	0.0008	0.0312829	0.0207316	0.231385	0.606112	0.592686	0.540901	0.770813	0.75315	0.58254	0.799804
180265	901320000	-89475.1	-87024.7	-2450.37	24.9593	16953.1	0.159852	0.142348	0.127853	0.124354	0.0727358	0.0910277	0.0666488	0.046438	0.0442672	0.0444845	0.0267626	0.0220382	0.00935465	0.00377582	0.0042228	0.00502297	0.00393757	0.00305676	0.00181987	0.467871	1.63757	1.05245	0.846434	1.09324	0.718439	1.23818	1.4356	0.962585	0.599441	1.23687	1.34446	1.01527	0.0008	0.0584001	0.075863	0.194874	0.0898682	0.249056	0.770958	0.382311	1.17332	0.580156	0.574195
202657	1013280000	-89545.4	-86998.1	-2547.31	24.5253	17651.6	0.163944	0.146043	0.129943	0.124545	0.073304	0.0885816	0.0670512	0.0464032	0.0443853	0.0394683	0.0259607	0.0213751	0.00861955	0.00358208	0.00522559	0.00395489	0.00384606	0.00268361	0.00108406	2.01427	1.38875	1.0088	1.24689	0.860182	0.846036	0.899989	0.809594	0.599297	0.597851	0.462232	0.88512	0.258494	0.0008	0.0469938	0.159969	0.22132	0.538451	0.624375	0.593979	0.347187	0.664935	0.402773	0.249559
249936	1249675000	-89614.7	-87040.8	-2573.91	24.9678	17546.7	0.163397	0.143918	0.130225	0.124956	0.0731431	0.0934475	0.0672368	0.0448526	0.0429326	0.0410159	0.0257201	0.0204178	0.00749587	0.00411039	0.00505489	0.00399599	0.00443197	0.00242782	0.00122058	1.31411	0.960597	0.835121	0.74788	0.72957	0.931437	0.726615	0.849959	0.710297	0.776192	0.377356	0.945166	0.975352	0.0008	0.249585	0.00474115	0.0842971	0.0576911	0.346053	0.576389	0.52212	0.341715	0.376198	0.632232
207243	1036210000	-89532.6	-86987.9	-2544.75	24.8796	16865.7	0.160721	0.141759	0.12791	0.126475	0.0777588	0.0927813	0.0664549	0.0450032	0.0424907	0.0429668	0.0248124	0.0215461	0.00867124	0.00401423	0.00413987	0.00388431	0.00458169	0.00261378	0.00141445	2.10676	1.46025	1.55319	1.21481	1.15855	1.01654	0.975671	1.19388	1.34116	0.872598	1.50129	1.09315	0.953119	0.0008	0.362596	0.265087	0.521914	0.601001	0.703943	0.591488	0.832835	0.545652	0.621282	1.15615
487538	2437685000	-89569.2	-87048.9	-2520.27	24.959	17935.9	0.162317	0.14151	0.127831	0.126666	0.0738131	0.0910089	0.0674895	0.0485277	0.0441746	0.0412284	0.0259128	0.0201405	0.00892038	0.00407019	0.00463156	0.00429047	0.00305761	0.00291512	0.00149387	2.02764	0.932293	1.0146	0.984112	0.75469	0.846776	0.808514	0.216481	0.775347	1.14212	1.12562	0.124883	1.1646	0.0008	0.0802482	0.0469972	0.290739	0.449433	0.384059	0.447174	0.370355	0.414078	0.0535311	0.39331
135473	677360000	-89492.9	-86971.4	-2521.5	24.8966	18277	0.161681	0.143544	0.127346	0.125271	0.0739703	0.0913848	0.0660904	0.0453355	0.0429281	0.0441767	0.0262526	0.0222783	0.00795919	0.00388945	0.004354	0.00330272	0.00443265	0.00399253	0.00181055	1.71527	1.06101	1.24817	1.09291	0.60238	0.717942	0.737896	0.863938	0.826875	0.740655	0.560108	0.84796	0.83019	0.0008	0.0196872	0.226173	0.465812	0.357942	0.611273	0.322847	0.508628	0.344587	0.557418	0.294386
483301	2416500000	-89502.2	-86957.7	-2544.52	24.8544	17331.5	0.164684	0.141533	0.129354	0.123548	0.0730387	0.0888241	0.0679488	0.0475247	0.0445747	0.042203	0.026233	0.0214945	0.00830997	0.0038858	0.00535413	0.00355018	0.00412372	0.00250225	0.00131321	1.37842	1.8467	1.96541	1.85192	1.43545	1.48631	1.06497	0.895752	1.05585	1.31635	1.14195	1.1696	1.38312	0.0008	0.0913048	1.09247	1.16431	1.16311	1.03541	1.06205	0.773339	0.829298	0.671779	0.805983
60413	302060000	-89542.8	-87041.2	-2501.67	24.6847	17470.4	0.16117	0.140504	0.130717	0.123702	0.0740476	0.0910913	0.0674199	0.049201	0.0436033	0.0423563	0.0247412	0.019969	0.00937781	0.00400247	0.00527574	0.00397708	0.00465713	0.00277379	0.00141339	1.05153	1.34621	1.17647	0.91641	0.604922	0.583652	0.623151	0.799136	0.794235	0.469113	0.563296	0.446905	0.774085	0.0008	0.0753926	0.233663	0.426014	0.301639	0.306482	0.242474	0.200414	0.254782	0.462528	0.223828
68312	341555000	-89547.4	-87003.7	-2543.77	24.807	17440.2	0.163977	0.141454	0.127978	0.123354	0.074832	0.0925701	0.0658398	0.0454647	0.0444983	0.039472	0.026281	0.0236938	0.00879205	0.00419667	0.00509152	0.00375541	0.00501483	0.00226806	0.00146707	1.57787	1.98503	1.49541	1.66581	0.918652	1.47826	1.46586	1.33326	1.35647	1.75618	1.16801	1.01324	1.51827	0.0008	0.0781071	0.775945	0.761811	0.83064	0.80792	0.762335	1.30565	1.10989	0.729955	0.814019
476522	2382605000	-89509.8	-87013.9	-2495.81	24.5711	16803.1	0.165251	0.140905	0.126345	0.125145	0.0747941	0.0942096	0.0663292	0.0459754	0.0440883	0.0421545	0.0247776	0.0200653	0.00913713	0.00365683	0.00469995	0.00431649	0.00476068	0.00229809	0.00109014	1.17635	1.25997	0.997195	1.01843	1.43443	1.13638	0.727061	0.80582	1.06115	1.07275	1.51097	1.02449	0.540035	0.0008	0.0377444	0.376007	0.220206	0.142874	0.757384	0.727846	0.70333	0.389051	0.937428	0.234119
81830	409145000	-89647.4	-87074.1	-2573.24	24.9688	18002.5	0.160821	0.144285	0.126369	0.124422	0.0750647	0.0926282	0.0705954	0.0455923	0.0420756	0.0402122	0.0256144	0.0214316	0.00899033	0.00381017	0.00488118	0.00462124	0.00476347	0.00228285	0.00153915	1.55026	1.23546	1.3357	1.18281	0.89874	0.967063	0.705008	1.42307	0.267593	0.79465	1.31996	0.364845	1.14146	0.0008	0.160398	0.488864	0.561099	0.68582	0.243633	1.19199	0.287195	0.576868	0.139983	0.414687
271885	1359420000	-89524.3	-86998.9	-2525.41	24.2502	17376.6	0.161168	0.147839	0.126834	0.123536	0.0739391	0.090341	0.0670986	0.0478418	0.0429656	0.04025	0.0264214	0.0210516	0.00870585	0.00402678	0.0044608	0.0041019	0.00404801	0.00323141	0.00213816	1.6419	1.38755	1.24305	0.822691	0.487106	0.862026	0.789049	0.827409	1.06075	0.924264	1.13821	0.820164	0.330685	0.0008	0.337048	0.111817	0.40014	0.361891	0.152652	0.18714	0.57028	0.679185	0.0915152	0.583123
490024	2450115000	-89555.8	-87028.3	-2527.44	24.8893	18860.9	0.162958	0.1434	0.128677	0.126259	0.0713802	0.0916361	0.0674407	0.047537	0.0441687	0.0405924	0.0244893	0.0210358	0.00892315	0.00383844	0.00534016	0.00427834	0.00382023	0.00281904	0.00140694	2.19888	0.876579	0.839772	0.82884	0.776135	0.435874	0.792771	0.659136	0.619303	0.23467	1.06249	0.825668	0.0863292	0.0008	0.341167	0.212904	0.252102	0.0558475	0.693625	0.0744469	0.546945	0.148042	0.195408	0.367083
173590	867945000	-89509.6	-86961.4	-2548.21	24.9036	18327.9	0.163598	0.14207	0.127082	0.125544	0.074612	0.0941147	0.0646061	0.0450213	0.0451049	0.0400837	0.0270019	0.0216276	0.00819088	0.00424388	0.00496045	0.0043315	0.00416576	0.00237545	0.00126492	1.78259	1.09622	0.978011	0.98324	0.815224	1.02151	0.59027	0.93043	0.774251	0.596013	0.766301	0.924845	0.805315	0.0008	0.185243	0.225086	0.234732	0.447584	0.494298	0.574562	0.484422	0.197854	0.361514	0.516129
173415	867070000	-89497.2	-86918.4	-2578.78	24.8334	18048.8	0.163985	0.142719	0.12674	0.126895	0.0741067	0.0933972	0.0646061	0.0450213	0.0446707	0.0409315	0.0272982	0.0203925	0.00819088	0.00383488	0.00466415	0.0043315	0.00416576	0.00278446	0.00126492	2.49087	1.0114	0.783306	0.774848	0.616015	0.636152	0.675005	0.957098	0.879926	1.1484	0.58308	1.04575	0.588169	0.0008	0.0393384	0.179234	0.357777	0.064206	0.228556	0.405204	0.220444	0.620845	0.475814	0.743423
433022	2165105000	-89553.9	-87018.3	-2535.63	24.6468	18148.5	0.163596	0.143465	0.12881	0.12479	0.0749035	0.0927144	0.0649278	0.0468842	0.0432536	0.0405485	0.0253469	0.0209924	0.00853275	0.00368166	0.00475483	0.00426571	0.00406258	0.00326909	0.00120094	2.02278	1.08551	0.811088	0.717903	0.621629	0.610875	0.747598	0.752865	0.724377	0.40498	0.766391	0.156991	0.531536	0.0008	0.183061	0.390191	0.0833439	0.05131	0.280053	0.430467	0.221548	0.347886	0.607813	0.0450073
430468	2152335000	-89453.2	-86907.4	-2545.77	24.7737	17892.1	0.165738	0.140042	0.128438	0.125549	0.077265	0.089546	0.0672158	0.0482845	0.0441521	0.0388865	0.0248447	0.0210812	0.00791547	0.00392166	0.00500955	0.00373391	0.00376237	0.00274136	0.00187285	2.32054	1.00954	0.862767	0.663903	0.608684	0.520045	1.22805	0.686823	0.702263	0.369516	1.14835	0.764517	0.462056	0.0008	0.0267791	0.0797684	0.205346	0.246935	0.0816749	0.445272	0.26296	0.899999	0.298216	0.115174
364392	1821955000	-89520	-87003.8	-2516.21	24.7879	17211.3	0.164414	0.139672	0.130017	0.126884	0.0775138	0.0899162	0.0674967	0.0456938	0.0414768	0.038815	0.0262419	0.0215861	0.00835741	0.00378281	0.00479491	0.00472702	0.00425992	0.00319337	0.00115724	0.57377	1.45577	1.24212	1.24362	1.248	1.19003	1.05101	1.3346	1.12855	0.670556	1.19314	0.995141	1.12385	0.0008	0.0760767	0.00362288	0.275135	0.682563	0.376368	1.06674	0.755272	1.00535	0.596802	0.838307
468528	2342635000	-89490.6	-86975.5	-2515.14	24.6433	18067.5	0.161972	0.144073	0.128793	0.123045	0.0753997	0.0935484	0.0654895	0.0463278	0.041711	0.0414743	0.026255	0.0226402	0.00794025	0.00447028	0.00481709	0.00378813	0.00366807	0.00295373	0.00163374	1.96744	1.27092	0.909373	0.91432	0.638705	0.771161	0.564631	1.01388	0.959057	0.306933	0.540832	0.782086	0.937947	0.0008	0.11099	0.288712	0.227571	0.275471	0.296983	0.349955	0.393808	0.339228	0.47211	0.366049
471817	2359080000	-89527.3	-87027.3	-2500	24.815	17472.5	0.162473	0.141934	0.127909	0.128877	0.0735778	0.0906406	0.06708	0.0447267	0.0431499	0.0417026	0.025759	0.0210927	0.00900647	0.0042958	0.00519401	0.00432372	0.00431371	0.00264414	0.00129981	2.31133	1.47644	1.68285	1.21461	0.936193	0.780059	0.540474	0.937256	0.597482	0.778154	1.08633	1.02277	1.10674	0.0008	0.12094	0.177357	0.713639	0.800731	0.423451	0.644005	0.0900298	0.213002	0.343047	0.635766
493681	2468400000	-89501.1	-86935.8	-2565.3	24.9073	18184.8	0.163372	0.142878	0.127173	0.128869	0.0752786	0.0886748	0.0668574	0.0476231	0.0431085	0.0401998	0.0251395	0.0215461	0.00817392	0.00411723	0.00497678	0.00443502	0.00420234	0.00196335	0.00141175	1.94577	1.11617	1.09258	0.899829	0.635477	0.956062	0.894975	0.597719	0.919572	0.357428	1.07787	0.521273	0.555128	0.0008	0.0360945	0.186661	0.599128	0.588809	0.226295	0.352979	0.459123	0.121352	0.626169	0.60338
316426	1582125000	-89500.4	-86941.9	-2558.45	24.9842	18208.6	0.166556	0.138343	0.130763	0.125357	0.0741785	0.0883429	0.0652941	0.0483864	0.0452188	0.0411424	0.0250347	0.0223737	0.00890028	0.00314892	0.00461359	0.00412443	0.00420152	0.00282737	0.00119295	2.16762	1.30449	1.4526	1.6025	1.16114	0.89106	1.40053	1.46538	0.870835	0.751086	0.829928	0.766194	0.918381	0.0008	0.255322	0.355295	0.795737	0.927708	0.874316	0.443039	1.25492	0.85161	1.04488	0.250498
300492	1502455000	-89508.1	-86947.5	-2560.59	24.9297	17648.1	0.160286	0.144453	0.130682	0.122413	0.0764881	0.0904678	0.0659551	0.0489554	0.0437518	0.0409263	0.0260618	0.0201722	0.00927259	0.00427505	0.00474177	0.00375046	0.00395038	0.00219004	0.0012069	1.53441	1.26608	1.10639	1.01022	0.689469	0.747809	1.00096	0.720834	0.610017	1.03234	0.668068	0.843449	0.620446	0.0008	0.126163	0.0772645	0.469297	0.426027	0.292077	0.54672	0.216827	0.505874	0.648338	0.371336
25180	125895000	-89489.8	-86962.2	-2527.67	24.9113	18021.1	0.161968	0.143412	0.126732	0.123786	0.0733225	0.0941985	0.0681784	0.0467483	0.043563	0.0417255	0.0263519	0.0210729	0.00826993	0.00397396	0.00525264	0.00421787	0.00371412	0.00219741	0.00131552	1.84327	1.20515	0.913977	1.0044	0.684707	0.637154	0.970697	0.953475	0.85302	0.45443	0.897953	0.628727	0.891452	0.0008	0.099293	0.385284	0.0962426	0.364719	0.414499	0.256433	0.534017	0.813386	0.164077	0.566049
213253	1066260000	-89501.5	-86940.6	-2560.98	24.7886	18144.8	0.162472	0.143244	0.130569	0.124124	0.0743594	0.0896915	0.0660002	0.0464675	0.0433943	0.0415457	0.0268252	0.0213353	0.00842412	0.00396109	0.00468024	0.00349911	0.00444873	0.00365733	0.00130069	2.67674	1.46245	1.23304	1.14936	0.698918	0.924055	0.996151	1.00217	0.951121	0.882724	0.97459	0.984304	0.752617	0.0008	0.0709073	0.628096	0.77801	0.57412	0.429718	0.380681	0.648772	0.681531	0.760882	0.373908
285768	1428835000	-89435.9	-86928.8	-2507.05	24.9368	16270.6	0.163723	0.144887	0.129806	0.126515	0.0746127	0.0883179	0.06804	0.0461814	0.0412817	0.0400779	0.025474	0.0205164	0.00880049	0.00391102	0.004485	0.00447874	0.00405259	0.00318407	0.00165544	1.36498	1.47826	1.16411	1.06213	0.867069	0.497131	0.775772	0.453503	0.624339	1.23069	1.72287	1.24856	0.0903168	0.0008	0.0965373	0.550423	0.205082	0.510251	0.331477	0.259654	0.214465	0.215896	0.37578	0.108197
123594	617965000	-89424.8	-86899.9	-2524.94	24.1957	17082.6	0.163781	0.139713	0.123451	0.126602	0.0762262	0.0913788	0.0683566	0.0474141	0.0431655	0.0392221	0.0272031	0.0218028	0.00973645	0.00447088	0.00507783	0.0041152	0.00435559	0.00216	0.00176767	1.84117	1.36288	0.843656	0.80733	1.06834	0.949083	0.687875	0.604374	0.908467	1.29962	0.965561	0.946155	1.03225	0.0008	0.147408	0.362863	0.245411	0.145706	0.00117299	0.960698	0.555815	0.204526	0.252197	0.957293
215699	1078490000	-89524.5	-86927.1	-2597.32	24.8534	18002.8	0.166888	0.142313	0.124556	0.127974	0.0758161	0.0902412	0.0663174	0.0453307	0.0433066	0.0405911	0.0257235	0.0211697	0.00861803	0.00367923	0.00432172	0.00354241	0.00475534	0.00330756	0.00154866	2.00432	1.43455	0.898416	1.15682	0.705689	1.08975	0.86853	0.857382	1.24975	0.712684	1.15102	0.60395	1.10436	0.0008	0.190829	0.383348	0.661588	0.316584	0.49465	0.707228	0.698135	0.438992	0.421845	1.03382
275802	1379005000	-89445.4	-86938.7	-2506.7	24.5665	17773.9	0.16553	0.141533	0.124801	0.124383	0.0719031	0.0932923	0.0685322	0.048837	0.0440154	0.0406478	0.0269706	0.0201882	0.00842595	0.00375994	0.00540097	0.00364258	0.00371369	0.00292044	0.00150415	2.92964	1.92537	0.829202	1.35177	0.631019	0.624636	0.792621	0.950329	1.28539	0.575759	0.789919	0.67714	1.01658	0.0008	0.378442	0.566979	0.608158	0.249464	0.688127	0.407001	0.181873	0.676799	0.618288	0.466023
239212	1196055000	-89525.7	-86988.4	-2537.27	24.926	16899.1	0.164462	0.140073	0.12852	0.126431	0.0732485	0.09162	0.0660688	0.0479553	0.0427577	0.0420197	0.0264735	0.0214189	0.00872223	0.00372323	0.00467946	0.00360324	0.00395177	0.00295024	0.00132283	1.55456	1.71088	1.19791	1.16806	0.995301	1.56147	0.47858	1.25476	0.746594	1.68019	0.414902	0.674611	1.91993	0.0008	0.0254437	0.538518	0.290208	0.546787	0.311342	1.01535	0.737684	0.511776	0.700709	0.325218
146028	730135000	-89598.9	-87033.8	-2565.1	24.9923	18747.2	0.163264	0.146036	0.12269	0.12712	0.0762729	0.0904846	0.0677811	0.0479475	0.0425291	0.0402898	0.0266414	0.0198564	0.00752353	0.00397603	0.00491788	0.00387332	0.0040815	0.00338645	0.00132796	2.3411	0.966345	0.755523	0.482352	0.65435	0.697543	1.21529	0.692798	0.785164	0.635993	0.614641	0.932557	0.469678	0.0008	0.0840153	0.486658	0.256672	0.0545107	0.0675248	0.385176	0.483912	0.63383	0.746936	0.0735861
423613	2118060000	-89494	-86934.3	-2559.69	24.9542	18558.3	0.166146	0.140463	0.127061	0.125784	0.0748789	0.0904531	0.0663649	0.0479362	0.0440459	0.0403345	0.0252461	0.0203737	0.00879491	0.00375097	0.00518953	0.00396759	0.00402989	0.00369857	0.00148115	1.73565	0.863064	0.793209	0.904351	0.855243	0.737258	0.860153	1.83294	0.681189	1.23798	0.965913	0.969709	1.61249	0.0008	0.0882587	0.0218188	0.168548	0.246046	0.460936	0.70224	0.363962	0.966176	0.923318	0.419652
361675	1808370000	-89537.7	-87015	-2522.69	24.9996	18072.6	0.160632	0.146524	0.125982	0.126756	0.0713573	0.0925541	0.0682071	0.0465752	0.0447232	0.0395721	0.0263394	0.0220505	0.00838612	0.00360315	0.00480992	0.00337301	0.00440432	0.00278586	0.00136465	1.30907	0.918749	0.895156	0.752809	0.448717	0.829345	0.656706	0.994245	0.840264	0.738242	0.840941	0.592641	0.152256	0.0008	0.0321168	0.0630759	0.226818	0.135648	0.112923	0.594915	0.228257	0.257447	0.443854	0.463917
301024	1505115000	-89532.2	-86966.2	-2566.02	24.8561	17715.8	0.159983	0.14306	0.127449	0.123323	0.0741075	0.0911516	0.0662444	0.0483962	0.0458976	0.0425478	0.0266747	0.0217475	0.00927259	0.00378059	0.00484075	0.00387951	0.00434585	0.00219004	0.00110823	1.73236	1.0726	0.896603	0.96948	0.409939	0.759085	1.21648	0.6936	0.87171	0.754986	0.799015	0.50871	0.717091	0.0008	0.0309903	0.267986	0.551149	0.0531752	0.278546	0.379286	0.381663	0.711361	0.403763	0.755022
366486	1832425000	-89591.1	-87038.4	-2552.76	24.9512	17646.6	0.162723	0.145573	0.130361	0.120963	0.0755199	0.0927209	0.0673326	0.0476384	0.0432892	0.0395203	0.024892	0.021197	0.0080678	0.00390394	0.00511803	0.00324895	0.00453593	0.00250133	0.000894683	1.97955	1.2746	1.0842	0.861215	0.702512	0.67564	0.935062	0.582303	1.06769	0.697197	0.910234	0.840107	0.853531	0.0008	0.458206	0.403193	0.202705	0.310548	0.394413	0.0041351	0.942655	0.347391	0.234812	0.468475
329249	1646240000	-89537.4	-86973.4	-2563.99	24.9235	17617.2	0.158874	0.144026	0.130371	0.128555	0.0740799	0.0909199	0.065831	0.0460212	0.0442405	0.039642	0.0265628	0.0223666	0.00884359	0.00356173	0.00412383	0.00364126	0.00414094	0.00303872	0.00115899	1.66479	1.12562	0.870044	0.600969	0.65209	0.741931	0.456402	0.777064	0.484115	0.757219	0.534174	0.369352	0.762499	0.0008	0.049223	0.16351	0.0301369	0.224819	0.0827957	0.322125	0.299768	0.170974	0.417704	0.142456
146604	733015000	-89498.4	-86961	-2537.42	24.904	18186.9	0.16197	0.142197	0.123357	0.124988	0.0748269	0.092002	0.0702789	0.0466685	0.0406339	0.0417454	0.0274682	0.0237035	0.00956245	0.0033206	0.00475138	0.00372834	0.00521547	0.00237386	0.0012081	2.1667	1.84642	1.34544	1.40852	0.920428	1.67613	1.09063	1.44454	0.868078	1.59327	1.20315	1.0615	0.598882	0.0008	0.0279809	0.315253	0.982496	0.571012	0.887442	0.953408	0.978495	0.846075	0.964619	0.995056
130152	650755000	-89455.1	-86956	-2499.14	24.9495	16833.6	0.165167	0.143198	0.125486	0.127502	0.0743263	0.0924827	0.0664725	0.0481046	0.0437181	0.0399722	0.0243142	0.0209268	0.00788653	0.00398467	0.00423704	0.00411811	0.00387816	0.00283558	0.00138942	0.932677	1.33824	1.16048	1.10071	0.728161	0.622206	0.769577	1.05023	0.575067	0.545318	0.501975	0.808041	0.409314	0.0008	0.0463449	0.101732	0.266798	0.360954	0.214767	0.51951	0.265811	0.451623	0.376943	0.358425
426635	2133170000	-89445.4	-86931.4	-2513.95	24.6323	18237.4	0.164562	0.145729	0.126116	0.123687	0.0755841	0.089773	0.0643115	0.0481783	0.0449061	0.0414283	0.0256639	0.0200958	0.00796374	0.00385995	0.00518247	0.00350156	0.00443676	0.00344834	0.00157222	1.87505	1.51299	1.36584	1.39182	0.860565	1.40117	1.35859	0.919122	1.3656	0.678629	0.955849	1.05151	1.34133	0.0008	0.0329901	0.559658	0.707978	0.669029	0.665851	0.856525	1.03802	0.796385	0.662693	0.793634
436127	2180630000	-89513.8	-86990.4	-2523.39	24.7762	16917	0.163051	0.13906	0.128845	0.127142	0.0746141	0.0931568	0.0650946	0.0486809	0.0431992	0.0391656	0.02502	0.0216768	0.00981833	0.00451308	0.0047094	0.00383453	0.00417647	0.00280203	0.0014397	1.47577	1.34351	1.26904	1.30957	1.38828	0.764235	0.977741	0.536954	1.33987	1.85039	0.167496	1.15117	0.403283	0.0008	0.0943078	0.601043	0.217847	0.516974	1.00499	0.500018	0.491766	0.28262	0.812055	0.467649
50169	250840000	-89535.6	-86970.9	-2564.74	24.8581	18028.5	0.165237	0.141414	0.129415	0.121758	0.0738182	0.0928692	0.0667556	0.0480459	0.0429355	0.042347	0.0246948	0.0215131	0.00814385	0.00440493	0.00467252	0.00370986	0.00396357	0.00276851	0.00153316	1.96946	1.00935	0.982364	0.824131	0.569522	0.899043	0.536917	0.627526	0.941639	0.657802	0.570784	0.677232	0.50992	0.0008	0.193639	0.274801	0.381494	0.243466	0.273407	0.415298	0.487998	0.0629941	0.369516	0.550406
18604	93015000	-89492.2	-86965.6	-2526.64	24.8934	17479	0.162753	0.142794	0.124316	0.121828	0.0745649	0.0911727	0.0641231	0.0483081	0.0463466	0.0439461	0.0276175	0.0212255	0.00888451	0.00379987	0.00500934	0.0043504	0.00441559	0.00306813	0.00147626	1.45639	1.49227	1.22939	0.997851	0.732995	0.663924	0.695146	0.748283	0.82416	0.569286	0.959162	0.819836	0.583629	0.0008	0.137576	0.144837	0.512518	0.372813	0.32505	0.592962	0.200576	0.457445	0.385964	0.305254
376250	1881245000	-89467.8	-86951.4	-2516.41	24.4336	16659.6	0.162312	0.14212	0.124494	0.128383	0.0744865	0.0900388	0.0683695	0.0481891	0.0443848	0.0395851	0.0251815	0.0214895	0.00923587	0.00423896	0.00510723	0.00434708	0.0039498	0.00260889	0.0014792	0.991266	1.99073	2.18324	2.7553	1.71402	2.29745	2.0934	1.74595	2.34181	1.61447	2.30665	2.5248	1.90753	0.0008	0.198372	0.866788	0.876435	2.03409	1.16156	1.85018	1.83588	1.8668	1.3299	1.30474
162108	810535000	-89518.3	-86944.3	-2574.01	24.825	18250.4	0.164358	0.138453	0.130956	0.124557	0.0773934	0.0896009	0.0659501	0.0473851	0.0444126	0.0416238	0.0248512	0.0211839	0.00807602	0.00391876	0.00510896	0.00366008	0.00436212	0.00295024	0.00119952	2.16431	1.12859	0.814372	1.14471	0.705094	1.12704	0.935213	0.471764	0.390211	1.08995	0.624536	1.15185	0.521989	0.0008	0.343817	0.261304	0.273073	0.360909	0.679381	0.361982	0.980223	0.258396	0.325335	0.250054
52245	261220000	-89540	-87011.6	-2528.42	24.4541	17572.6	0.160584	0.140652	0.130885	0.125587	0.0749293	0.0921015	0.0683108	0.0485141	0.043824	0.0396639	0.0250017	0.0207732	0.0086954	0.00428271	0.00485691	0.00373995	0.00377196	0.00292556	0.000899611	1.70125	1.49402	0.986678	0.849648	0.810199	0.67811	0.623306	0.885317	0.700907	0.890782	0.99947	0.658663	0.675879	0.0008	0.267431	0.514201	0.49842	0.0177432	0.61831	0.225932	0.286963	0.34535	0.50154	0.656529
466122	2330605000	-89634.3	-87068.6	-2565.65	24.9717	17916.5	0.166912	0.14279	0.124126	0.125265	0.0770708	0.0910346	0.0684442	0.046276	0.0430364	0.0395694	0.0253848	0.0208453	0.00795763	0.00411361	0.00492963	0.00464231	0.00337186	0.00271459	0.00151589	1.45977	1.37528	1.34062	1.39273	1.26355	0.803087	0.798057	1.05903	0.94351	0.919391	0.641433	0.649843	1.33381	0.0008	0.0372279	0.273281	0.53427	0.82991	0.881139	0.5926	0.604226	0.523409	0.792075	0.552684
233907	1169530000	-89495.4	-86957.6	-2537.82	24.5016	17236.5	0.16124	0.146791	0.130316	0.124713	0.0735163	0.09156	0.065891	0.0474177	0.0411037	0.0393235	0.026614	0.0216734	0.00898943	0.00362607	0.0045506	0.00384065	0.00459645	0.00266442	0.001572	1.37093	1.54027	1.69582	1.46458	1.42887	1.01431	0.850563	1.29978	1.16382	1.2665	1.10806	0.649981	1.21269	0.0008	0.0757894	0.598895	0.825933	0.817192	0.91088	0.822801	0.655383	0.67151	0.868695	0.539965
199743	998710000	-89515.1	-86950.6	-2564.53	24.9406	17945.3	0.1645	0.143932	0.126442	0.122056	0.0762745	0.0922368	0.0661064	0.0463302	0.044039	0.0404946	0.0284097	0.0200994	0.00780911	0.00397829	0.00430824	0.00404149	0.00427796	0.00305043	0.00161272	2.97807	1.11578	0.969088	0.738786	1.05365	0.841593	0.522516	0.83202	1.29446	0.571371	0.963884	0.743173	1.08576	0.0008	0.130215	0.341804	0.603751	0.000785433	0.595996	0.38662	0.696548	0.143654	0.782605	0.397461
240283	1201410000	-89579.6	-86983.3	-2596.28	24.6503	17751.3	0.163686	0.146038	0.127156	0.125495	0.0738248	0.089149	0.0683124	0.047338	0.0425649	0.0400283	0.025318	0.0209698	0.00785323	0.00391721	0.00481484	0.00421099	0.00426664	0.00310686	0.00194987	1.86952	1.33548	1.20981	1.27757	1.19332	0.945095	1.29062	1.34443	1.36038	1.52982	1.57686	0.994147	1.25552	0.0008	0.0654458	0.414282	0.507593	0.837875	0.750072	0.720321	0.61631	1.10986	0.897137	1.12013
354389	1771940000	-89528.1	-86978.4	-2549.78	24.5179	17388.2	0.163591	0.142548	0.129537	0.124853	0.0729673	0.0931715	0.0672425	0.0453958	0.0428009	0.0402998	0.0273937	0.0209708	0.00860004	0.00351203	0.00488744	0.00375447	0.00429394	0.00276151	0.00141988	2.02444	1.64464	1.10473	1.59746	1.64468	1.29823	1.52697	1.27642	1.77715	1.44184	1.30893	1.51492	1.60739	0.0008	0.633086	0.238391	0.276935	0.66498	1.21513	1.1926	0.965546	1.06285	1.37699	0.793124
18347	91730000	-89564.4	-87043.8	-2520.6	24.7462	17975.2	0.163039	0.145203	0.126425	0.122771	0.0736219	0.0928382	0.0637901	0.0459	0.0463466	0.0418373	0.0259521	0.0209396	0.00921754	0.00379987	0.00500934	0.0043504	0.00441559	0.00306813	0.00147626	1.94944	1.24946	0.878499	0.899027	0.432396	0.989284	0.685262	0.805932	0.594173	0.939251	0.401648	0.518205	0.787387	0.0008	0.192912	0.142402	0.226578	0.436051	0.0838341	0.338422	0.597254	0.280177	0.381778	0.328531
373974	1869865000	-89572.9	-87065.6	-2507.32	24.9858	17567.2	0.162081	0.141715	0.130085	0.126673	0.0729275	0.0892207	0.0650599	0.0491243	0.0449026	0.0407208	0.025261	0.021868	0.00846238	0.00393043	0.00519224	0.00398778	0.00401032	0.00348131	0.00129823	1.27377	1.39659	0.853317	1.30161	0.690264	0.894603	0.605806	0.617777	0.689033	0.475689	0.977704	0.218741	0.846908	0.0008	0.167236	0.2008	0.25434	0.388302	0.566368	0.517698	0.24859	0.21767	0.277313	0.163968
170412	852055000	-89493.7	-86964.3	-2529.37	24.9822	18253.7	0.162749	0.142179	0.129471	0.12515	0.075376	0.0876821	0.0687745	0.045189	0.0434962	0.0442853	0.0243609	0.0212262	0.00884412	0.00424871	0.00500267	0.00331837	0.00402382	0.0032741	0.00134973	2.22781	1.84643	1.59696	1.35217	1.25554	0.707852	1.17971	1.21535	1.13214	1.43728	1.13958	1.07815	0.707132	0.0008	0.222243	0.954613	1.10102	0.612252	0.882576	0.547259	0.426398	0.99404	0.692249	1.15835
339867	1699330000	-89547.6	-87046.9	-2500.72	24.7851	18147.3	0.163019	0.140831	0.128641	0.124909	0.0744524	0.0891693	0.0699235	0.0475051	0.0432835	0.0405785	0.0282356	0.0209389	0.00861546	0.00329658	0.00435489	0.00382003	0.00457003	0.00260303	0.00125342	1.91917	1.06461	0.874718	0.72118	0.322355	0.656999	0.688872	0.468115	0.525787	0.692748	0.536419	0.835149	0.433602	0.0008	0.109901	0.227498	0.138353	0.00703129	0.30744	0.264089	0.339265	0.0500757	0.269315	0.114416
19955	99770000	-89497.2	-86973.6	-2523.61	24.8377	17982.7	0.163412	0.142901	0.127224	0.126867	0.074521	0.0919843	0.0651819	0.048137	0.0446151	0.0418078	0.026373	0.0195704	0.00852106	0.00347499	0.00453748	0.00366594	0.00360896	0.00219041	0.00140712	1.97746	1.56955	1.29499	1.57711	1.18999	0.924778	1.08409	1.0482	1.73491	0.940918	1.34867	0.653003	1.0777	0.0008	0.0172378	0.433051	0.744509	0.710708	0.914033	0.742042	0.613378	0.783372	0.950349	0.752175
265801	1329000000	-89474	-86944.5	-2529.46	24.4768	17107.7	0.164846	0.14083	0.127145	0.123103	0.0751348	0.0936407	0.0689182	0.0485355	0.0441455	0.0408882	0.0249135	0.0192989	0.00855091	0.00369033	0.00481252	0.00411233	0.00347334	0.00253405	0.00142635	1.88694	1.4554	0.9865	0.891396	0.742575	0.772643	1.06412	0.683409	0.947689	1.01233	0.92283	0.79913	0.65796	0.0008	1.19436	0.522136	0.0795986	0.402462	0.107267	0.34205	0.698373	0.615761	0.359158	0.623621
10907	54530000	-89571.8	-87023.1	-2548.74	24.9182	17943.1	0.162775	0.13967	0.127255	0.121811	0.0741434	0.0952044	0.0667242	0.0480745	0.0432289	0.0419857	0.0262737	0.0233983	0.00943647	0.00355803	0.00424885	0.00380662	0.00432339	0.00293996	0.00114415	2.70185	1.55407	1.2291	0.717105	0.89307	0.889146	0.958526	0.681547	1.28809	1.05428	0.602013	0.70238	0.69872	0.0008	0.331997	0.786429	0.513289	0.372238	0.159132	0.881924	0.141513	0.706304	0.529197	0.622904
416991	2084950000	-89518.8	-86987.7	-2531.13	24.9665	16998.1	0.160995	0.144403	0.130215	0.124485	0.0733564	0.0857545	0.0685411	0.0466868	0.0443276	0.0419745	0.027793	0.0209388	0.00816753	0.00382561	0.00520061	0.00464256	0.00414435	0.00294571	0.00160367	1.62284	1.46369	1.1028	1.52641	1.4871	1.01084	0.827674	1.33551	1.43191	1.37796	1.20699	1.55143	1.11025	0.0008	0.0828453	0.0862411	0.295851	0.751362	0.657365	1.16379	0.281305	1.05031	0.943259	0.749289
188228	941135000	-89525.8	-86978.7	-2547.15	24.9609	18350	0.15989	0.143383	0.128428	0.122105	0.0747539	0.0914373	0.0665054	0.0490067	0.0447879	0.0430616	0.0267382	0.0211158	0.00878879	0.00341317	0.00523977	0.00406785	0.00369575	0.00254175	0.00104064	2.28483	1.04726	1.21785	1.13866	0.849379	1.073	0.937041	0.936447	1.00766	0.856442	0.813174	1.09315	1.08713	0.0008	0.253206	0.347717	0.538127	0.535331	0.597222	0.647261	0.632788	0.579338	0.800348	0.640886
388791	1943950000	-89493.3	-86922	-2571.22	24.9162	17958.6	0.162485	0.141678	0.12902	0.127578	0.0722607	0.0927654	0.0641467	0.0489114	0.0442408	0.0412581	0.0265293	0.0208916	0.00845591	0.00387136	0.00438224	0.00346305	0.00395601	0.00256361	0.00154228	1.85189	0.951026	0.782767	0.98705	0.793944	0.645494	0.678328	0.827193	0.666282	0.733703	0.148983	1.45156	0.967687	0.0008	0.277436	0.115857	0.116203	0.304989	0.356775	0.524304	0.200522	0.48138	0.511467	0.0215649
94685	473420000	-89527	-86992.7	-2534.28	24.5592	18260.1	0.166789	0.143802	0.121839	0.127774	0.0732756	0.09093	0.068362	0.048451	0.0421893	0.041307	0.0265508	0.0197423	0.00784237	0.00445098	0.00422072	0.00445526	0.0039255	0.00271831	0.00137398	2.87537	1.44902	1.53728	1.11633	0.598904	0.829865	1.17575	0.971716	0.859352	0.755738	0.951576	1.06117	1.1863	0.0008	0.133293	0.561886	0.63302	0.75593	0.350701	0.534353	0.54542	1.00568	0.38907	0.423927
416170	2080845000	-89517.3	-87022.7	-2494.69	24.6248	17615.6	0.170863	0.141258	0.128992	0.121988	0.0757803	0.0918696	0.0669956	0.0451769	0.0420082	0.0391193	0.0256024	0.0200652	0.00904	0.00382561	0.00491725	0.00386213	0.00393779	0.00309523	0.00160367	1.9105	2.19853	1.86119	1.78003	1.95601	1.86619	1.59906	1.35482	1.49528	1.33224	1.58065	1.66905	1.24792	0.0008	0.156217	0.60541	1.21451	1.05288	1.25195	1.903	0.974903	1.03792	1.04813	0.892714
410126	2050625000	-89584.5	-86989.7	-2594.79	24.9841	18347.3	0.163422	0.146272	0.128359	0.123804	0.0734974	0.088534	0.0676014	0.0465219	0.0436835	0.0407391	0.0267171	0.0203931	0.00866226	0.00478695	0.00488983	0.0038693	0.00460735	0.00218063	0.00145897	1.9814	1.58219	1.77039	1.44996	1.458	1.39159	1.34073	1.34181	1.509	1.25036	1.3367	1.2684	1.43562	0.0008	0.0438112	0.782287	1.04355	0.96618	1.1425	1.09261	1.01103	0.999743	0.93029	0.986846
211813	1059060000	-89467.8	-86942.1	-2525.73	24.9394	18054.1	0.164232	0.14643	0.127392	0.124099	0.0711061	0.0896922	0.0653495	0.0466402	0.0458191	0.040964	0.0262835	0.0230024	0.00793748	0.00369048	0.0044922	0.00401508	0.0041561	0.00320734	0.00149033	1.93238	1.31494	1.42275	0.692538	1.08292	0.941887	1.0013	1.21716	1.1244	0.806114	0.872216	0.96455	0.902672	0.0008	0.522517	0.387629	0.553373	0.38593	0.458456	0.640433	0.609836	0.646859	0.809953	0.59511
464991	2324950000	-89521.4	-86970.9	-2550.47	24.8762	18301.9	0.163335	0.14216	0.130772	0.122423	0.0733218	0.0917702	0.063014	0.0475955	0.0452936	0.0412722	0.0273375	0.0213978	0.00867381	0.00402981	0.00453626	0.00464231	0.00410282	0.00289332	0.00142864	2.09157	1.36732	1.21194	0.913561	0.825032	0.680335	0.979426	0.817391	1.04261	0.684042	0.955483	0.950292	0.435804	0.0008	0.240693	0.337412	0.566385	0.515985	0.511449	0.545914	0.392843	0.372856	0.383122	0.519951
87851	439250000	-89448.3	-86936.5	-2511.85	24.2479	17274.1	0.166672	0.145327	0.125896	0.122866	0.0727814	0.0901222	0.0667039	0.0482213	0.0456295	0.0387837	0.027045	0.0200289	0.00870011	0.0042657	0.00407767	0.00365375	0.00437386	0.00277718	0.00207537	1.20997	1.52328	1.02581	1.03437	0.819197	1.00422	0.683411	1.14564	0.719176	0.453111	0.761238	0.315516	1.25048	0.0008	0.0786831	0.0879068	0.428162	0.297978	0.290211	0.672026	0.502928	0.553131	0.358442	0.436018
235881	1179400000	-89457.2	-86964.2	-2493.02	24.5676	16336.5	0.164936	0.143269	0.126066	0.123779	0.073692	0.0933821	0.0656201	0.0487778	0.0438921	0.0410475	0.0254122	0.0216364	0.00824875	0.00426623	0.00429415	0.00350203	0.00390673	0.00328966	0.000982967	0.773018	1.38774	1.30266	1.2079	0.850614	0.875831	0.921825	0.613682	0.892542	0.885834	0.836175	1.0139	1.162	0.0008	0.285114	0.271644	0.0422007	0.447951	0.360289	0.577392	0.471715	0.424498	0.259278	0.487615
211435	1057170000	-89496.1	-86953.9	-2542.18	24.7862	17479.4	0.162118	0.14413	0.123687	0.12453	0.0741457	0.0921006	0.0673713	0.0489271	0.0434173	0.0433593	0.0256737	0.0206973	0.00793748	0.00369048	0.00534631	0.00401508	0.0041561	0.00320734	0.00149033	2.20614	1.2224	0.774488	0.922007	0.942445	0.792988	1.15146	0.819628	0.718443	0.875104	0.838542	0.852039	0.753303	0.0008	1.10565	0.247099	0.0198689	0.243875	0.23525	0.543012	0.982112	0.554429	0.235468	0.428972
124650	623245000	-89530.8	-86980.6	-2550.16	24.8935	18286.2	0.161928	0.143054	0.128463	0.126033	0.0737691	0.0898262	0.0674236	0.048746	0.0430488	0.040248	0.0269022	0.0199108	0.00911572	0.00348644	0.00463338	0.00489835	0.00386845	0.00278266	0.00186192	2.81422	1.27091	1.10221	1.11441	0.713692	0.827615	1.10479	0.918886	0.56399	0.998085	0.427452	0.614415	1.23791	0.0008	0.566682	0.573934	0.364391	0.493915	0.522498	0.455466	0.415261	0.614622	0.409255	0.349587
117471	587350000	-89551.4	-87018.9	-2532.56	24.8242	18240.8	0.162573	0.141521	0.127003	0.12707	0.0762252	0.0921963	0.0665836	0.046875	0.0432009	0.0390707	0.0265788	0.0202142	0.00946555	0.00422553	0.00525384	0.00358822	0.00428759	0.00286899	0.00120008	1.99609	1.5375	1.13496	1.09824	0.904974	1.01917	0.856327	1.18736	0.922315	0.906142	0.547797	0.786262	1.05901	0.0008	0.364219	0.457056	0.400233	0.560041	0.422623	0.736896	0.691737	0.607319	0.579554	0.498491
428627	2143130000	-89469.4	-86929.9	-2539.53	24.9145	18199.1	0.164337	0.141036	0.125877	0.12493	0.0735585	0.0913429	0.0676358	0.0498493	0.0406012	0.0432452	0.0282726	0.0204724	0.00823681	0.00343012	0.00502398	0.00327553	0.00475645	0.00274136	0.00137796	2.91903	1.11312	1.09751	0.936955	0.450845	0.938861	0.61513	0.891093	0.687366	0.50123	0.860121	0.697837	0.387535	0.0008	0.452652	0.383706	0.434891	0.381742	0.282803	0.444513	0.375502	0.315124	0.394159	0.367261
275250	1376245000	-89488.1	-86901.6	-2586.46	24.719	18030	0.167052	0.141764	0.126969	0.12447	0.0737783	0.0899969	0.0672426	0.04651	0.042831	0.0422742	0.0255974	0.0209334	0.00803352	0.00452329	0.00467115	0.00402492	0.00495264	0.00259542	0.00178126	1.76022	0.977913	0.846797	0.631064	1.11767	0.798775	0.940168	0.621522	0.361451	1.14405	0.222136	0.49935	1.01797	0.0008	0.260977	0.000629611	0.454143	0.0593904	0.360293	0.750265	0.485556	0.380219	0.0176087	0.330208
103595	517970000	-89446.6	-86941.4	-2505.24	24.5959	17219.4	0.16399	0.145057	0.127358	0.125008	0.0746615	0.0911819	0.0647218	0.0466138	0.0438167	0.0411151	0.026427	0.021004	0.00910407	0.00391594	0.00463379	0.00322424	0.00390467	0.00276414	0.00149927	1.36446	1.94243	1.57364	1.54942	0.975716	1.02495	1.66595	1.03443	1.34704	1.00771	0.650625	1.0576	0.617622	0.0008	0.196172	0.735531	0.745461	0.954869	0.471299	0.381825	1.63959	0.538709	0.7827	1.11275
437	2180000	-89639.1	-87143.4	-2495.75	24.951	18016.9	0.162783	0.144182	0.130307	0.125749	0.069748	0.0899223	0.0682338	0.0478076	0.0463687	0.0386317	0.0249066	0.0219042	0.00865862	0.00371284	0.00450894	0.00409944	0.00399529	0.00293225	0.00154875	1.40231	1.15552	0.7253	0.988655	0.805301	0.905345	0.754871	0.890849	0.842975	0.359575	1.03652	0.546036	0.951374	0.0008	0.0412022	0.189472	0.17456	0.2061	0.335093	0.532743	0.756131	0.254736	0.242124	0.579101
395727	1978630000	-89547.2	-86970	-2577.18	24.9613	18601	0.165981	0.141021	0.124745	0.121042	0.07715	0.0915544	0.0697484	0.0461981	0.0422656	0.0424201	0.0265942	0.0215857	0.00799573	0.00417151	0.00451589	0.00428376	0.00428461	0.00313121	0.00131163	1.50212	1.47339	1.54794	1.53901	1.66744	1.86497	1.35742	1.07134	1.89673	1.22882	1.02535	1.27714	1.22647	0.0008	0.0387791	0.300991	1.03181	0.772821	1.32837	1.60461	1.2506	0.600439	1.22039	1.28052
449236	2246175000	-89517	-86960.1	-2556.9	24.9745	18353.8	0.160065	0.146827	0.127064	0.128881	0.0730169	0.0912212	0.0673218	0.0467561	0.0440953	0.0387602	0.0246239	0.0219046	0.0096899	0.00366918	0.00403126	0.00382163	0.00391746	0.00289267	0.00144177	2.32912	1.82801	1.20013	1.08506	1.0801	0.419661	0.733471	1.48812	1.17552	0.628984	0.788688	0.976029	0.684708	0.0008	0.197546	0.755497	0.672534	0.429377	0.942984	0.444012	0.218931	0.550895	0.75772	0.53822
144606	723025000	-89600.7	-87074.2	-2526.5	24.9326	18531.5	0.166208	0.14562	0.124997	0.12848	0.0747769	0.0936491	0.0658248	0.0460686	0.0424641	0.0387288	0.0243859	0.0199431	0.00807103	0.00344361	0.00508369	0.00382299	0.00415764	0.00287029	0.00140502	1.77904	1.07476	1.28958	1.094	0.810736	0.959812	0.975362	1.33932	0.939213	0.808604	0.782875	1.11015	0.508977	0.0008	0.14237	0.355844	0.55171	0.432125	0.735904	0.542808	0.446558	0.799701	0.731292	0.779206
330443	1652210000	-89418.9	-86902.3	-2516.62	24.544	17704.5	0.165933	0.145665	0.126169	0.124178	0.0740594	0.0913488	0.0660192	0.0487832	0.0432604	0.0402446	0.0256122	0.0210932	0.00807814	0.0035775	0.00472935	0.0033816	0.00360889	0.00279695	0.00146253	1.39241	1.38405	0.950193	0.698115	0.624024	0.227339	0.406233	0.666907	0.489164	0.744865	0.230739	0.416643	0.940698	0.0008	0.031138	0.0141486	0.360281	0.227696	0.15355	0.107641	0.0997792	0.0498657	0.202698	0.143092
184865	924320000	-89552.5	-87012	-2540.49	24.8586	18294.7	0.164627	0.140839	0.129691	0.12155	0.0739138	0.0904954	0.0712265	0.0465814	0.0425648	0.0396616	0.0257543	0.0225398	0.00875137	0.00372128	0.00484137	0.00432621	0.00439974	0.0031922	0.00132424	2.23384	1.35583	0.902221	0.865378	0.961647	1.37556	1.05269	1.02655	0.882485	1.2595	0.734933	1.30028	1.19313	0.0008	0.551831	0.568669	0.386808	0.100392	0.561187	0.707621	1.09954	0.673457	0.601872	0.725884
296179	1480890000	-89499.7	-86960	-2539.71	24.769	17605.5	0.161612	0.146256	0.128297	0.125772	0.0745974	0.0929006	0.0638845	0.0480527	0.0425728	0.0399367	0.025279	0.0211407	0.00945496	0.00349184	0.00413498	0.00381145	0.00444732	0.0028654	0.00149221	2.44557	1.23524	0.940372	0.951913	0.597856	0.570119	0.823752	0.45603	0.959386	0.819042	0.425595	0.592989	0.287673	0.0008	0.155557	0.12782	0.309119	0.343939	0.39498	0.19001	0.293629	0.321581	0.363424	0.27898
129993	649960000	-89431.2	-86902.7	-2528.51	24.5223	17168.4	0.165767	0.145151	0.122277	0.125203	0.0743263	0.0921154	0.0658388	0.0471884	0.0442331	0.0402885	0.027687	0.0215605	0.00788653	0.00437163	0.00441978	0.00409852	0.00336313	0.00283558	0.00138942	0.86784	1.36233	0.93022	1.14384	1.08594	0.47817	0.630586	0.940882	0.933791	0.920016	0.720963	0.595588	0.339197	0.0008	0.0123317	0.282986	0.123983	0.304537	0.806777	0.446775	0.159453	0.316914	0.607154	0.550656
205275	1026370000	-89539.7	-86978.7	-2560.99	24.868	18179.9	0.163277	0.142592	0.126387	0.126422	0.0762153	0.0903467	0.067614	0.047127	0.0413551	0.0407392	0.0253684	0.0214669	0.00967465	0.00400577	0.00523661	0.00448486	0.00359954	0.00300464	0.00108406	2.05494	1.36298	1.28168	1.41817	1.07691	1.13799	1.04921	1.20365	1.59888	1.73816	1.43135	0.628183	1.32382	0.0008	0.0487281	0.701782	0.524825	0.766706	0.908665	0.717545	0.73228	0.513663	1.29422	1.2458
1096	5475000	-89609.8	-87094.6	-2515.19	24.8905	17444.8	0.162783	0.143615	0.129236	0.127636	0.0748691	0.0887832	0.0669489	0.0477826	0.0423657	0.0408917	0.0260487	0.0189896	0.00779739	0.00413611	0.00450894	0.00490548	0.00426731	0.00293225	0.00150238	2.08957	1.95685	1.80655	1.92721	1.38998	1.19374	1.51166	1.4418	1.43199	1.51819	1.32878	0.782812	1.18292	0.0008	0.262707	0.855392	0.946053	1.20094	1.14957	0.696658	1.13745	1.03176	1.26268	0.743969
131226	656125000	-89464.3	-86938.2	-2526.11	24.5921	17652.7	0.166787	0.137039	0.127103	0.124005	0.0765338	0.0914872	0.0674488	0.0469683	0.0457817	0.0395161	0.0267557	0.0213657	0.00758346	0.00429362	0.00480444	0.00408825	0.0044431	0.00253651	0.00145875	1.39104	1.36606	0.990741	1.14932	0.553399	0.922622	0.68946	0.639695	0.415527	0.489397	0.859073	0.746527	0.534508	0.0008	0.0438226	0.0427363	0.37502	0.325387	0.576142	0.151051	0.61343	0.134836	0.622341	0.121506
69733	348660000	-89534.8	-86989.5	-2545.28	24.9535	17733.8	0.158929	0.143969	0.12353	0.127815	0.0775483	0.0892447	0.0665217	0.047013	0.0452534	0.0419884	0.0280406	0.0201129	0.00805676	0.00434375	0.0049254	0.00434321	0.00419049	0.00280874	0.00136499	1.75298	1.68774	1.3794	1.79009	1.19873	1.20004	0.711637	0.754692	0.707423	1.69083	0.476768	0.783021	0.956925	0.0008	0.0677605	0.343342	0.860241	0.682594	1.22453	0.91594	0.53347	0.633205	0.1127	0.684607
326664	1633315000	-89508.3	-86968.7	-2539.61	24.7387	18219.2	0.162656	0.142788	0.1299	0.124213	0.0741042	0.0910762	0.0662605	0.048493	0.0434364	0.0396692	0.0253712	0.0215815	0.00863415	0.00310458	0.00523829	0.00409641	0.00461624	0.00313291	0.00162725	3.01371	1.31219	0.754816	1.24384	0.882069	1.30868	0.639716	0.899522	0.633207	0.683499	0.53841	0.596144	0.587033	0.0008	0.0819924	0.593682	0.204225	0.354789	0.746704	0.721155	0.741737	0.44259	0.130457	0.486331
50435	252170000	-89546.2	-86986.4	-2559.75	24.9566	18339	0.164181	0.141414	0.129415	0.123549	0.0746084	0.0902401	0.067589	0.0494564	0.0429355	0.0412078	0.0248284	0.0215131	0.00821422	0.00450662	0.00467252	0.00370986	0.00383004	0.00276851	0.0013611	2.15033	1.0393	1.08203	0.990018	0.995143	0.740986	0.822941	0.8411	1.16417	1.21114	0.856434	0.91927	0.844067	0.0008	0.0928805	0.323656	0.409874	0.292329	0.853255	0.427536	0.528897	0.549259	0.487829	0.673628
64453	322260000	-89574.4	-87029.8	-2544.56	24.9075	18039.2	0.165349	0.143631	0.129808	0.124573	0.0735652	0.0900444	0.0662695	0.0448638	0.0433642	0.0405978	0.026539	0.0204085	0.00887316	0.00406721	0.00554966	0.00398082	0.00419336	0.00265544	0.0016665	2.03369	1.60582	1.33449	1.41725	0.802573	0.887481	0.959906	0.835069	0.895279	1.16603	0.454495	0.961558	0.618837	0.0008	1.01196	0.591394	0.511803	0.874613	0.516396	0.675986	0.674028	0.372968	0.6677	0.494286
345930	1729645000	-89627.9	-87072	-2555.9	24.9559	18352.4	0.165474	0.143809	0.125558	0.120819	0.0756701	0.0935292	0.0668426	0.0468653	0.0438316	0.0402163	0.0265938	0.022962	0.00867258	0.00376419	0.00440886	0.00405499	0.00361688	0.00221473	0.00109703	1.46526	1.21746	0.976503	1.04599	0.588933	1.42336	1.06724	0.431361	1.43043	1.31369	0.215334	1.4416	0.342315	0.0008	0.137572	0.0936688	0.348863	0.237687	0.2502	1.07723	1.07918	0.218781	0.120879	1.11558
406969	2034840000	-89440.5	-86919.5	-2520.96	24.7369	17522.9	0.162716	0.143259	0.126406	0.127464	0.0782268	0.0875349	0.0661917	0.0472727	0.0447518	0.0403014	0.0268516	0.0202107	0.00878326	0.00365219	0.0045292	0.00433284	0.004224	0.00217785	0.00111458	2.79197	1.26905	0.85494	0.998122	0.777915	0.743518	0.944681	0.528814	1.04231	0.785708	1.12797	0.806364	1.09442	0.0008	0.195394	0.583473	0.103475	0.150411	0.361166	0.788286	0.17688	0.513598	0.557295	0.494034
375276	1876375000	-89485.2	-86983	-2502.19	24.7853	17461.6	0.164193	0.143853	0.1279	0.120989	0.0739599	0.0895408	0.0683818	0.0495056	0.0423768	0.0428739	0.0268808	0.0197741	0.00886848	0.00310369	0.00510723	0.00404669	0.00418469	0.00335981	0.00110038	1.8622	1.2749	1.05111	0.937995	0.598944	0.986133	0.854174	1.10645	0.89127	0.775681	0.890379	0.646404	0.943366	0.0008	0.0676349	0.531126	0.19091	0.103131	0.198475	0.604799	0.504747	0.810135	0.486655	0.480407
399790	1998945000	-89607.6	-87067.1	-2540.53	24.9134	18239	0.156312	0.141923	0.126205	0.125756	0.0753148	0.0932192	0.0701014	0.0482836	0.0445085	0.0435358	0.0252077	0.0199251	0.00886653	0.00404578	0.00494611	0.00401267	0.00326832	0.00322076	0.00134836	1.9558	0.905638	0.988422	0.791212	0.424111	0.804485	0.474286	1.06269	0.134253	0.707657	0.812492	0.3838	0.818817	0.0008	0.109397	0.0646732	0.342121	0.193386	0.28759	0.307482	0.487749	0.1437	0.25746	0.377515
376862	1884305000	-89461.6	-86967.2	-2494.42	24.8502	17313.3	0.165423	0.141152	0.125947	0.124854	0.0734757	0.0926888	0.0690617	0.0469334	0.0427528	0.0410338	0.0249142	0.0198129	0.00879385	0.00433093	0.00510723	0.00452758	0.00399523	0.00313321	0.00206258	1.30329	1.42289	1.38553	1.48447	0.859511	0.897628	1.30454	1.07239	0.878945	0.711045	0.925013	0.893871	0.997749	0.0008	0.0468709	0.2675	0.513242	0.565602	0.769873	0.536638	0.626785	1.03638	0.0303114	0.793854
239323	1196610000	-89484.3	-86960.9	-2523.49	24.9956	16297.9	0.165142	0.141812	0.128232	0.124692	0.073685	0.09162	0.0660688	0.0479553	0.0423647	0.0420197	0.026037	0.0214189	0.00814017	0.00414868	0.00467946	0.00360324	0.00395177	0.00310686	0.00132283	0.942596	1.69466	1.3872	1.31811	1.37915	1.45929	1.00575	1.4223	1.26233	1.30188	1.48792	1.22124	0.962002	0.0008	0.219188	0.65085	0.172945	0.745284	0.543369	1.028	1.03839	0.586253	1.1863	0.687794
267546	1337725000	-89535.4	-86977.7	-2557.67	24.9986	17875.3	0.164549	0.146805	0.124701	0.124969	0.0751352	0.0915907	0.0652103	0.0472009	0.0444263	0.0404315	0.0252781	0.0198493	0.00900997	0.00390039	0.00488829	0.00388216	0.00471259	0.00225011	0.00121099	2.14156	1.04542	0.795607	0.824022	1.0182	0.833579	1.23289	0.926675	0.851063	0.731878	0.987006	0.939764	1.03034	0.0008	0.647967	0.150341	0.159	0.120916	0.284176	0.999509	0.46071	0.896231	0.569165	0.418596
354849	1774240000	-89491.8	-86963.2	-2528.56	24.74	18075.8	0.163101	0.144974	0.129436	0.127111	0.0719432	0.0934046	0.0642315	0.0477724	0.0430597	0.0402998	0.0260601	0.0198789	0.00858445	0.00382885	0.00437917	0.00375447	0.00365127	0.00318831	0.00134112	1.7563	1.26218	1.35817	0.822894	0.565119	0.716845	0.873888	0.755321	0.705147	0.890192	0.588475	1.06896	0.355374	0.0008	0.0550411	0.229731	0.544129	0.466355	0.396656	0.16989	0.498585	0.421434	0.540789	0.46825
458878	2294385000	-89498.1	-86976.9	-2521.11	24.8691	17071.5	0.16744	0.141105	0.129541	0.123747	0.0756402	0.0872937	0.0676416	0.0476209	0.0428729	0.0393693	0.0264875	0.0218962	0.00832336	0.0039371	0.00407682	0.00391825	0.00484056	0.00287275	0.00137563	1.28943	1.31917	1.40553	1.46075	0.976357	1.5951	1.46626	0.791933	1.28202	1.45437	0.970245	1.66022	0.98074	0.0008	0.121332	0.95103	0.170539	1.10203	0.0476252	1.32117	1.19799	0.51051	0.862183	0.805155
222753	1113760000	-89562.2	-87050.5	-2511.68	24.1609	16953.9	0.157057	0.145039	0.130594	0.125508	0.0761032	0.0897741	0.0709517	0.0463922	0.0437202	0.0383409	0.0271498	0.0194102	0.00912644	0.00333221	0.00462014	0.00413149	0.00438046	0.00285475	0.00151266	0.603465	1.49065	0.842772	0.89725	0.632988	0.795777	0.830723	1.12901	0.426414	0.699682	0.125176	1.36464	0.90213	0.0008	0.536564	0.33258	0.110619	0.260772	0.085218	0.359153	0.473885	0.311161	0.970325	0.307791
188466	942325000	-89478	-86977.5	-2500.56	24.5638	17667.1	0.163359	0.143928	0.126448	0.125531	0.0740331	0.0923567	0.0653637	0.0472368	0.0436149	0.0416892	0.0267382	0.0214554	0.00878879	0.00341317	0.00523977	0.00352473	0.00369575	0.00254175	0.00104064	1.7478	1.11067	0.788709	0.653445	0.368565	0.279949	0.504704	0.512632	0.500177	0.528615	0.641741	0.0814378	1.10902	0.0008	0.113947	0.117458	0.0422473	0.137022	0.035585	0.0772793	0.0602149	0.13375	0.0646553	0.10916
407094	2035465000	-89431.7	-86955.4	-2476.31	24.7356	17215.8	0.160928	0.143259	0.129172	0.127464	0.0764542	0.0889554	0.0661917	0.0472727	0.0447518	0.0399283	0.0268516	0.0202107	0.00853073	0.00365219	0.0045292	0.00433284	0.004224	0.00217785	0.00111458	1.14579	1.3563	0.94867	0.974577	0.599356	0.535158	0.809104	1.04793	0.74684	0.6926	0.962579	0.435065	0.951308	0.0008	0.0946691	0.224806	0.155251	0.341831	0.106983	0.375794	0.267849	0.54051	0.429119	0.44939
278457	1392280000	-89519.1	-86997	-2522.14	24.8337	17415.7	0.164002	0.144935	0.12632	0.12254	0.0740692	0.0894654	0.0670925	0.0489057	0.0436564	0.0416789	0.026793	0.0215361	0.00826764	0.00360089	0.00450637	0.00423311	0.00451595	0.00252214	0.00135958	2.30668	1.01576	0.633163	0.783321	0.57618	0.709106	0.253633	1.098	0.0837986	0.338398	0.371735	0.858597	0.516456	0.0008	0.57901	0.164746	0.200568	0.101252	0.208046	0.157623	0.201029	0.195315	0.0543116	0.0642913
213915	1069570000	-89471.4	-86939.2	-2532.21	24.861	18218.6	0.16217	0.144595	0.129879	0.12558	0.0758504	0.0921109	0.0631831	0.0478658	0.043301	0.0387974	0.0251592	0.0217761	0.00901361	0.00381767	0.00423159	0.00437766	0.00423881	0.0027527	0.00130069	2.56904	1.04391	0.836936	0.828988	0.554355	0.781605	0.451089	0.580765	0.522171	0.66944	0.528769	0.791178	0.779183	0.0008	0.217214	0.335453	0.110291	0.294603	0.284486	0.421579	0.267848	0.16393	0.0337129	0.167998
462321	2311600000	-89525.5	-87000.9	-2524.59	24.7939	17562.7	0.161475	0.144144	0.125632	0.126106	0.0735445	0.0903385	0.0679011	0.0485199	0.0449079	0.041077	0.0244327	0.0216099	0.00889605	0.00349165	0.00497717	0.00404785	0.00410282	0.00305784	0.00173842	1.44791	1.27122	1.06787	1.21824	1.15157	0.93204	0.572194	0.776642	0.825776	1.21133	0.874972	0.912961	0.811056	0.0008	0.0584245	0.366015	0.0544487	0.489498	0.747962	0.659488	0.390082	0.397147	0.58756	0.305367
177950	889745000	-89501	-86970.8	-2530.15	24.9805	18233.8	0.164188	0.146268	0.128011	0.123979	0.074729	0.0897451	0.067367	0.0452466	0.0407857	0.0423201	0.0251899	0.0214366	0.00868627	0.00447685	0.00517348	0.00408661	0.00438657	0.00246449	0.00145983	2.22925	0.99186	0.817016	0.702113	0.57659	0.378341	0.553769	0.573033	0.394607	0.513706	0.491716	0.970158	0.609141	0.0008	0.0942724	0.249973	0.0429564	0.255788	0.0971544	0.357105	0.294963	0.0335394	0.0223479	0.0234978
100577	502880000	-89516.4	-86961.9	-2554.5	24.8511	17748.4	0.160407	0.143742	0.126667	0.125088	0.0763211	0.0915595	0.0673228	0.0473013	0.0438039	0.0431656	0.0255884	0.0194107	0.00855662	0.00370914	0.00489495	0.00427225	0.00361137	0.00310611	0.00147189	1.97207	1.40491	0.979026	1.30161	0.971105	0.934694	0.763693	0.955923	1.15212	0.979149	0.835018	1.00095	1.15704	0.0008	0.183021	0.285726	0.339536	0.508864	0.734749	0.477823	0.717815	0.343758	0.55059	0.685583
57606	288025000	-89548.7	-87006	-2542.66	24.8562	18171.2	0.163493	0.138557	0.126624	0.125919	0.0722335	0.0929247	0.0672349	0.0471679	0.0439618	0.0444767	0.0258306	0.0212057	0.00914245	0.0039795	0.0045791	0.00443224	0.00402218	0.00277996	0.00143522	1.93859	1.27037	0.94817	1.1014	0.491343	0.941575	0.395347	0.751755	0.538373	0.648581	0.719913	0.794195	0.814273	0.0008	0.214392	0.383995	0.316934	0.503257	0.291475	0.442857	0.181625	0.414051	0.432499	0.0337697
435977	2179880000	-89483.4	-86989.1	-2494.29	24.9537	16801.2	0.163051	0.13906	0.128845	0.12326	0.0746141	0.0938476	0.0644038	0.0486809	0.0431992	0.0430472	0.02502	0.0216768	0.00981833	0.00451308	0.0047094	0.00383453	0.00417647	0.00280203	0.0014397	0.432955	1.78504	1.38218	1.34076	0.968388	0.81286	0.909192	0.804946	1.23116	1.51811	0.0616695	1.54253	0.455341	0.0008	0.105978	0.49197	0.540309	0.652451	0.284761	0.566218	0.728491	0.355637	0.596391	0.68323
333499	1667490000	-89585	-87045.1	-2539.91	24.6138	17864.4	0.159156	0.142822	0.127973	0.12518	0.0759487	0.0920549	0.0657392	0.0481468	0.0453146	0.0430627	0.0256695	0.0199381	0.00873156	0.00362036	0.00485958	0.00364793	0.00397817	0.00264035	0.00151555	2.21245	1.0068	0.869287	1.0423	0.648396	0.913148	0.799303	1.03555	0.474373	0.771708	0.557774	0.646092	0.719047	0.0008	0.214455	0.315357	0.253726	0.185778	0.332392	0.676051	0.4833	0.563283	0.389873	0.534666
242345	1211720000	-89494.5	-86992.6	-2501.82	24.6436	16348.5	0.162882	0.140168	0.126975	0.125225	0.0745292	0.0926859	0.0672734	0.0473454	0.0439454	0.0434238	0.0257079	0.0207695	0.00848415	0.00383762	0.00475964	0.00426967	0.00406547	0.0025118	0.00113977	0.76944	0.922961	1.2709	1.16049	1.00568	0.989992	1.15806	1.0195	0.672141	0.688818	0.308799	0.470023	0.833564	0.0008	0.164675	0.156356	0.0855016	0.575473	0.393233	0.687877	0.598971	0.677887	0.339966	0.421619
117477	587380000	-89576.2	-87002.6	-2573.57	24.9806	18318	0.162573	0.141521	0.127003	0.126932	0.0762252	0.0921963	0.0665836	0.046875	0.0432009	0.0390707	0.0265788	0.0203519	0.00946555	0.00422553	0.00525384	0.00358822	0.00428759	0.00286899	0.00120008	1.57087	1.32006	1.14139	0.935466	0.879022	0.834475	0.447584	1.03188	0.715332	1.1623	0.661995	0.673519	0.623387	0.0008	0.105536	0.473144	0.502253	0.324552	0.606533	0.507758	0.457623	0.216354	0.530599	0.290707
473165	2365820000	-89547.2	-87019.9	-2527.3	24.6951	17787.3	0.16172	0.138648	0.131104	0.125919	0.0734042	0.0904492	0.0672164	0.0465799	0.0462918	0.0417125	0.0251972	0.0201823	0.00865504	0.00434024	0.00518379	0.00427126	0.00431371	0.00342968	0.00138155	2.35228	1.3821	1.04472	1.08711	0.984034	0.776919	0.722592	1.2092	1.18818	0.563465	0.643241	0.896199	0.378255	0.0008	0.0932635	0.533388	0.134894	0.373139	0.768332	0.540366	0.280101	0.561112	0.862912	0.487111
409593	2047960000	-89506	-86967.4	-2538.52	24.9634	17972.1	0.162726	0.145818	0.12868	0.123699	0.0741913	0.0915126	0.0645343	0.0463174	0.045584	0.0413462	0.0258698	0.019661	0.00810251	0.00478695	0.00488983	0.0038693	0.00444253	0.00250959	0.00145897	1.54956	1.62263	1.58265	1.36974	1.14334	1.20358	0.533386	1.21189	0.865941	0.48542	1.291	1.10216	0.254825	0.0008	0.249804	0.712952	0.920819	0.738333	0.943857	0.652431	0.757893	0.185815	0.288018	0.557952
285623	1428110000	-89441.1	-86902.3	-2538.83	24.9981	17317.7	0.161299	0.144243	0.12513	0.12553	0.0746127	0.0929867	0.0672832	0.0460274	0.0437614	0.0402758	0.0274373	0.0212733	0.00837329	0.00391102	0.004485	0.00447874	0.00405259	0.00318407	0.00165544	1.15742	1.4477	1.37619	1.40146	0.994749	1.16773	1.23099	1.17052	1.26644	1.32028	1.02967	1.02161	0.675066	0.0008	0.0747071	0.467568	0.415434	0.931506	0.433484	0.759815	0.730038	0.880629	1.22383	0.839714
39992	199955000	-89522.3	-86999.5	-2522.87	24.881	17793.8	0.160576	0.143704	0.124998	0.126059	0.0753714	0.0917114	0.0671915	0.0450593	0.0429157	0.0434696	0.0253999	0.022466	0.00961195	0.00410735	0.00472098	0.00398023	0.00395407	0.00351241	0.00119177	1.59851	1.50022	1.11525	0.957417	1.20953	0.658885	1.17624	1.31219	1.27644	1.32772	1.33871	0.93438	0.652283	0.0008	0.13445	0.0206801	0.623227	0.186129	0.576357	0.626702	0.785889	0.683104	0.859594	1.13205
211064	1055315000	-89521.9	-86981	-2540.94	24.8544	18070.6	0.161889	0.141334	0.126885	0.122946	0.0722527	0.0930386	0.065468	0.0504602	0.0448831	0.0418338	0.0272053	0.0217266	0.00792546	0.00399388	0.00469001	0.00472572	0.00410176	0.00320734	0.00143378	1.63394	1.13082	0.996675	1.01086	0.810311	0.900836	0.675523	1.20841	0.592471	0.962884	0.783788	0.512241	0.664791	0.0008	0.0661178	0.268509	0.457314	0.210262	0.376061	0.893979	0.0360519	0.910493	0.399925	0.382971
53444	267215000	-89578.8	-87040.7	-2538.04	24.5293	18085.7	0.167453	0.140658	0.12655	0.127681	0.073027	0.090641	0.0671344	0.0479325	0.0422864	0.040562	0.026131	0.0213025	0.00880351	0.00364147	0.00490638	0.00427676	0.00327337	0.00274884	0.000990902	1.83356	1.33814	1.48613	1.42553	1.06365	0.895203	0.847864	1.12988	1.124	1.34708	0.93296	0.833175	1.21835	0.0008	0.15775	0.311299	0.625194	0.938638	0.519742	0.92334	0.380322	0.804986	0.807878	0.645447
59951	299750000	-89528.5	-87032.1	-2496.31	24.3856	17843.7	0.16117	0.142874	0.130732	0.123702	0.0727386	0.0903717	0.0669019	0.0485172	0.0436033	0.0432171	0.0245035	0.0218963	0.00789308	0.00438742	0.00463753	0.00397708	0.00448771	0.00311101	0.00127941	2.38669	1.73303	1.00722	1.04066	1.2776	0.965787	1.15992	1.14253	0.600656	0.950219	1.1642	0.332532	0.790245	0.0008	0.120401	0.60421	0.321622	0.336349	0.83415	0.659178	0.856212	0.393784	0.52089	0.5207
283782	1418905000	-89552.7	-87013.3	-2539.4	24.8769	17634.7	0.162861	0.141624	0.126891	0.124094	0.0744878	0.0885457	0.0666931	0.0461012	0.0448508	0.0439531	0.0268271	0.021686	0.00912501	0.00410114	0.00508012	0.00440294	0.00445515	0.00259901	0.00162178	1.89649	1.76805	1.70116	1.74022	1.13887	1.19258	0.99159	1.03396	0.530554	0.693835	1.74271	0.980391	1.15332	0.0008	0.0347616	0.462061	1.26662	0.939093	0.809307	0.780269	0.851678	0.428751	0.412848	0.755846
435123	2175610000	-89483	-86933.3	-2549.65	24.7563	17676	0.164316	0.140458	0.129757	0.127313	0.0735244	0.0872518	0.0698903	0.0482094	0.0431051	0.0398562	0.0254877	0.0205681	0.00891283	0.0042152	0.00475483	0.00383453	0.0041007	0.00300478	0.0014397	1.9953	1.05614	1.0477	1.15806	0.842252	0.937879	0.67746	0.913288	1.63473	1.12342	0.533381	0.723473	1.3723	0.0008	0.310866	0.399234	0.353537	0.336849	0.51841	0.488216	0.534977	0.531912	0.768955	0.584124
359985	1799920000	-89486.8	-86969.2	-2517.62	24.835	17577.1	0.160775	0.145421	0.128189	0.121963	0.0732509	0.0910934	0.0688049	0.0477144	0.0429345	0.0414292	0.026236	0.0210732	0.00882075	0.00440767	0.00493474	0.0042456	0.00392662	0.00334137	0.00143854	2.39845	0.901671	1.12131	1.08711	0.971603	0.675615	1.18356	0.838662	0.922877	1.17598	0.963326	0.956532	1.01832	0.0008	0.0879765	0.11319	0.227503	0.426105	0.540381	0.514294	0.444452	0.620766	0.817388	0.631018
354972	1774855000	-89542.9	-87041.7	-2501.17	24.2769	17724	0.16668	0.141396	0.129436	0.127111	0.0719432	0.0934046	0.0650077	0.0477724	0.0422835	0.0402998	0.0260601	0.0198789	0.00858445	0.00382885	0.00437917	0.00375447	0.00365127	0.00318831	0.00134112	1.35926	1.9119	1.70596	1.26452	1.64064	1.22782	1.45536	1.53936	1.23786	0.47581	1.79591	1.46407	0.876476	0.0008	0.13563	0.636062	0.902222	0.264678	1.45078	0.99327	1.13832	0.653421	1.34891	0.463351
490429	2452140000	-89550.1	-86978	-2572.1	24.8084	18499.5	0.16113	0.144143	0.127933	0.126259	0.0741534	0.0909614	0.0675614	0.0478505	0.0447846	0.0405924	0.0243686	0.0210373	0.00780908	0.00383844	0.00534016	0.00419201	0.00382023	0.00281904	0.00140694	2.77818	1.19712	1.01854	1.03358	1.07506	0.979818	1.04683	0.939242	1.20562	0.990387	1.21241	0.978313	1.01058	0.0008	0.364799	0.62951	0.510674	0.278053	0.591533	0.947609	0.812063	0.590024	0.737517	1.01716
416097	2080480000	-89434.9	-86930.4	-2504.44	24.6885	17750.9	0.167155	0.141258	0.128992	0.126121	0.0753548	0.0918696	0.0663824	0.0451145	0.0420082	0.0391193	0.0255199	0.0200652	0.00918483	0.00382561	0.00553041	0.00386213	0.00393779	0.00309523	0.00160367	1.34439	1.47464	1.56251	1.22996	0.973667	1.05502	1.04249	1.11775	0.904586	1.17841	0.959676	1.04236	1.02958	0.0008	0.108099	0.296448	0.61204	0.670126	0.43872	1.02629	0.497546	0.644821	0.635452	0.486561
4467	22330000	-89579.5	-87082.4	-2497.06	24.7966	17979.9	0.165854	0.142307	0.126728	0.125053	0.0720597	0.090209	0.0683301	0.0464558	0.0462758	0.0400765	0.0246159	0.0220706	0.00830767	0.00346166	0.00501051	0.00426947	0.00426143	0.00303002	0.0016245	2.14128	1.12515	0.923851	0.656307	0.744482	0.72659	0.772677	0.875975	0.857075	0.62864	0.933481	0.763884	0.850376	0.0008	0.071733	0.295592	0.218405	0.105472	0.200594	0.376344	0.355315	0.420994	0.844197	0.261033
370179	1850890000	-89518.5	-86977.6	-2540.8	24.8114	17776.3	0.160512	0.144547	0.129932	0.12599	0.0715851	0.0925098	0.0681621	0.0465511	0.0428393	0.0408648	0.0254675	0.0220735	0.00884149	0.00359839	0.0043283	0.00362434	0.00356397	0.00366893	0.00133953	1.90298	1.30172	1.14802	1.09451	1.08614	0.968988	1.04167	1.0477	0.791924	1.21141	0.390941	0.94756	0.893504	0.0008	0.166625	0.637368	0.428695	0.41898	0.677143	0.606394	0.73085	0.817577	0.330862	0.629141
95327	476630000	-89545.8	-86962.9	-2582.83	24.7679	18175.7	0.16441	0.139609	0.124879	0.129028	0.0749414	0.0923767	0.0652355	0.0494598	0.0432278	0.0411968	0.0239589	0.0206628	0.00967447	0.00408002	0.0044639	0.00445526	0.00457689	0.00238957	0.00137398	1.89158	1.4387	1.43205	1.54402	1.10602	0.940778	1.62258	0.957746	1.25433	1.19102	1.30615	1.15943	0.716516	0.0008	0.0521443	0.554748	0.74497	0.99945	0.924926	0.521166	1.32321	0.888489	0.542717	1.12025
53069	265340000	-89492.5	-86944.6	-2547.88	24.9708	18146.7	0.160908	0.13957	0.132114	0.126172	0.0747304	0.090641	0.0671344	0.0478672	0.0437917	0.0407236	0.0271064	0.0198118	0.0091	0.0041187	0.00481008	0.00427676	0.00377196	0.00245235	0.000899611	1.84716	1.08159	1.08479	1.12895	0.925273	0.405556	0.807378	1.33427	0.736947	0.901126	0.670218	0.798496	0.62869	0.0008	0.368992	0.146623	0.241386	0.585886	0.597271	0.32561	0.362059	0.796101	0.272259	0.683364
27934	139665000	-89568.4	-87064.2	-2504.17	24.8151	18138.3	0.160091	0.143175	0.131862	0.125381	0.0754107	0.0887108	0.065464	0.0466983	0.0444676	0.0414077	0.0254225	0.0216208	0.00913849	0.00374994	0.00464147	0.00389202	0.00458264	0.00285234	0.00143136	2.41772	1.52999	1.67389	1.87308	1.3816	1.51014	0.786971	1.01824	1.16533	2.07175	1.46802	1.55783	1.56445	0.0008	0.147687	0.594505	0.791787	1.12594	1.08797	1.44493	0.804736	0.0852452	0.777121	1.35881
413397	2066980000	-89426	-86877.3	-2548.69	24.9466	17903.5	0.16201	0.142145	0.129236	0.123508	0.0772407	0.0888858	0.0683734	0.0451416	0.0422363	0.0424873	0.0272431	0.0211129	0.00950443	0.00365998	0.00446701	0.00434147	0.0038503	0.00329173	0.00126518	2.4747	1.02634	0.889568	0.940337	0.659525	0.698653	0.491419	0.608409	0.569179	0.553781	0.436745	0.500565	1.19079	0.0008	0.21933	0.225059	0.33768	0.0661106	0.599533	0.30533	0.16644	0.289093	0.237882	0.324226
216062	1080305000	-89429.8	-86913.1	-2516.64	24.9495	16761.3	0.169283	0.142933	0.124739	0.123881	0.0745184	0.0910487	0.0664005	0.0466908	0.0439869	0.0405911	0.0261824	0.0211081	0.00870123	0.00367923	0.0045016	0.00354241	0.00435892	0.0024219	0.00143182	1.22888	1.20335	0.974894	0.981638	0.899432	0.681016	0.54498	0.540726	0.940518	0.389559	0.998119	0.303259	0.874505	0.0008	0.041938	0.107357	0.0404163	0.445927	0.164345	0.533357	0.309784	0.244711	0.0233165	0.21771
108070	540345000	-89523.7	-86976.4	-2547.32	24.4697	18063.9	0.159815	0.142711	0.122954	0.130914	0.0768399	0.0953453	0.0636892	0.0478166	0.0428505	0.0421005	0.0263553	0.0196214	0.00936448	0.00393321	0.00436055	0.00398536	0.00350113	0.00252746	0.00131482	2.1848	1.52634	1.0334	1.01792	0.823667	0.78788	0.813949	0.898004	0.745887	0.896414	0.861451	0.648876	0.611047	0.0008	0.102389	0.316221	0.422885	0.530327	0.31368	0.625386	0.547068	0.351783	0.361427	0.544409
169023	845110000	-89518.1	-86974.3	-2543.85	24.9417	17886.7	0.159179	0.147762	0.130028	0.124816	0.0756056	0.0899347	0.0645393	0.0464026	0.0433885	0.0408202	0.0266549	0.0206597	0.00819795	0.0043223	0.00570623	0.00369911	0.00419373	0.00261755	0.00147332	2.60711	0.947014	0.778501	0.635941	0.609451	0.569803	0.522145	0.679022	0.782418	0.847589	0.619995	0.508251	0.793373	0.0008	0.0722642	0.361992	0.106263	0.0532117	0.0266082	0.395434	0.32979	0.0678987	0.467632	0.181431
122592	612955000	-89492.6	-86993.5	-2499.12	24.4227	17363.5	0.16154	0.143632	0.127227	0.126336	0.074934	0.0890398	0.0664864	0.0468341	0.0454183	0.0401523	0.0267253	0.0204169	0.00895622	0.00429806	0.00542453	0.00416162	0.00444652	0.00242086	0.00155032	1.10384	1.4549	1.13569	1.03239	0.863472	0.887831	0.85664	0.895571	0.741577	0.748727	0.711739	0.735943	0.822717	0.0008	0.0402571	0.472398	0.474833	0.325843	0.39722	0.472844	0.58403	0.435063	0.607778	0.359966
476625	2383120000	-89523.1	-87015.9	-2507.22	24.756	16798.7	0.165251	0.141673	0.125478	0.125145	0.0759774	0.0942096	0.0669881	0.0459754	0.0440883	0.0413862	0.0247776	0.0200653	0.00913713	0.00365683	0.00525702	0.00365765	0.00388777	0.00229809	0.00109014	1.47464	0.888691	0.993087	1.05692	1.00207	0.585849	0.630901	0.723383	0.902376	0.684592	0.559577	0.889184	0.497926	0.0008	0.253786	0.0775216	0.157624	0.184809	0.532822	0.318139	0.35637	0.304488	0.376393	0.274042
143883	719410000	-89518.5	-86988.9	-2529.57	24.2548	17640	0.161352	0.14282	0.12507	0.126456	0.075372	0.0898885	0.0675198	0.0493279	0.0429611	0.0406699	0.0250971	0.0209718	0.00923687	0.00385659	0.00590786	0.00489124	0.00460108	0.00259613	0.00140502	2.20633	1.53857	1.17457	1.24477	0.737739	0.443479	0.9365	0.787927	0.687807	0.840336	0.796404	0.904705	0.826606	0.0008	0.164755	0.222542	0.521976	0.574521	0.580091	0.171852	0.305363	0.538513	0.325561	0.609228
132219	661090000	-89515.1	-86939.6	-2575.54	24.9116	17878.3	0.163788	0.14336	0.129219	0.124183	0.0738286	0.0894953	0.0666679	0.0472185	0.0428289	0.0420504	0.0250906	0.0216686	0.00777409	0.0041351	0.00501325	0.00455312	0.00448946	0.0031773	0.00145875	2.42581	1.12628	0.960517	0.991775	0.831805	1.08769	0.659361	1.00648	0.28548	0.929214	0.83086	0.79625	0.718358	0.0008	0.10427	0.41955	0.160024	0.314775	0.387521	0.684635	0.877825	0.206834	0.399652	0.0247274
426871	2134350000	-89498.5	-86998.1	-2500.41	24.9751	18339.6	0.160984	0.145729	0.126116	0.12846	0.075421	0.0912367	0.0628448	0.0466459	0.0452644	0.0414283	0.0255825	0.0200958	0.00795361	0.00385995	0.00518247	0.00350156	0.00467364	0.00344834	0.00157222	1.31969	1.64487	1.62168	1.48857	0.819759	1.51281	0.705238	1.68357	0.663381	1.17422	0.993955	0.67724	0.626911	0.0008	0.0293219	0.377359	1.01321	0.482629	1.16256	0.749878	0.70298	0.723017	0.76473	1.04271
135188	675935000	-89538.8	-87026.2	-2512.66	24.5316	18189.6	0.164605	0.145304	0.124684	0.122914	0.0739703	0.0913848	0.0683126	0.0443682	0.0444262	0.0431347	0.0262526	0.0203853	0.00901177	0.00335421	0.004354	0.00330272	0.00443265	0.00399253	0.00181055	1.95051	1.33417	1.3214	1.13568	0.928369	1.12757	1.19559	1.12456	1.16181	0.933923	1.28448	1.06519	1.2815	0.0008	0.0216912	0.118554	0.785578	0.247382	0.755164	0.928816	0.521336	0.934262	0.778206	0.690476
412472	2062355000	-89479.7	-86966.2	-2513.51	24.9208	17635.6	0.165084	0.142068	0.129026	0.124353	0.0738434	0.0904811	0.0677231	0.0460137	0.0432339	0.0413585	0.0252698	0.0207717	0.0086373	0.00406503	0.00475675	0.00437473	0.00425008	0.00314929	0.00154093	1.45886	1.12024	1.0004	1.26079	1.13243	1.13712	0.823053	0.791265	0.876581	0.733865	0.713878	0.640093	1.09233	0.0008	0.54857	0.151484	0.197917	0.259908	0.842951	0.85649	0.751248	0.264997	0.480592	0.53365
407958	2039785000	-89493.8	-86987.8	-2506.03	24.4641	17582.4	0.165257	0.141634	0.130549	0.123485	0.0748805	0.0917929	0.0668712	0.0469407	0.0423137	0.0405579	0.0248418	0.0203792	0.0103307	0.00362031	0.00418969	0.00395956	0.004224	0.00305713	0.00111458	2.18666	1.16787	1.11851	0.975217	0.69641	0.392628	0.808505	0.640237	0.495726	0.53499	0.59279	0.396005	1.06306	0.0008	0.0474924	0.166102	0.382529	0.364509	0.470627	0.134773	0.183489	0.335642	0.332619	0.156721
25046	125225000	-89504.4	-86995.2	-2509.27	24.6658	17384.8	0.161968	0.141847	0.126307	0.123786	0.0728706	0.0941985	0.0685652	0.0483139	0.0442929	0.0417255	0.0259651	0.0210729	0.00799196	0.00397396	0.00525264	0.00464305	0.00371412	0.00219741	0.00131552	1.7328	1.33726	1.0814	0.974685	0.47184	0.705405	0.470473	0.470108	0.704192	0.814944	0.735181	0.700952	0.345807	0.0008	0.148107	0.263334	0.178153	0.429785	0.111851	0.402738	0.108421	0.163533	0.277325	0.365769
320894	1604465000	-89450.9	-86930.4	-2520.57	24.9425	18456.9	0.167251	0.14513	0.124405	0.123385	0.0714657	0.0940336	0.0661361	0.045899	0.0434221	0.0416147	0.0272731	0.0214375	0.0089738	0.00330845	0.00455449	0.00372726	0.00397134	0.00265149	0.00136135	3.06833	0.945248	0.714674	0.827023	0.38517	1.05743	0.663728	0.761161	0.896581	0.840579	0.802229	0.980062	0.6317	0.0008	0.98455	0.296099	0.321159	0.169119	0.154296	0.520906	0.0825306	0.637681	0.144051	0.711205
454840	2274195000	-89473.7	-86949.7	-2524.07	24.7689	17008	0.165126	0.146542	0.124703	0.124868	0.0751687	0.0885091	0.0672822	0.0460641	0.0421107	0.0412895	0.027259	0.0199129	0.00796036	0.00438705	0.00543756	0.00457534	0.00415618	0.00303411	0.00161404	2.18293	1.34047	1.3384	1.15504	0.968546	0.907393	1.10252	0.462448	1.51347	0.689695	0.816981	0.397659	1.39646	0.0008	0.383362	0.600016	0.145117	0.675622	0.394014	0.523915	0.76398	0.482545	0.557222	0.802272
119794	598965000	-89489.7	-86939	-2550.74	24.546	17648.7	0.165956	0.142249	0.125742	0.127604	0.0718236	0.0915323	0.0682259	0.046193	0.0411028	0.0413877	0.024981	0.0215849	0.00898245	0.00385058	0.00585621	0.00426109	0.00485476	0.00255516	0.0012574	1.59573	1.15355	1.08742	1.43259	1.01598	1.37489	1.30817	1.39673	1.15266	1.2463	1.22764	1.06329	1.02173	0.0008	0.145416	0.261025	0.115263	0.774983	0.564205	1.04074	1.06606	0.653042	0.892958	1.0283
472396	2361975000	-89567.9	-87035.6	-2532.38	24.8526	17870.6	0.162026	0.140445	0.12937	0.125695	0.0769283	0.0897332	0.0685947	0.046018	0.0436947	0.0391515	0.0258404	0.0210847	0.00877049	0.0042958	0.0052368	0.004255	0.00431371	0.002824	0.00172219	2.18542	1.56398	1.39133	1.59563	1.69392	1.56412	1.71244	1.40541	1.54044	1.66566	1.25293	1.46222	1.49661	0.0008	0.143818	0.719169	0.605865	0.888187	0.892972	1.61566	1.2995	1.37057	1.05233	1.14208
244157	1220780000	-89478.9	-86916.7	-2562.15	24.8485	18189.6	0.159871	0.143417	0.128867	0.122289	0.0746603	0.0943172	0.0678605	0.0467096	0.0433849	0.0436349	0.0268835	0.0200897	0.00732913	0.00383608	0.00528176	0.0036356	0.00423242	0.00227476	0.00142568	2.28418	1.06286	1.02883	0.798816	0.852539	0.559444	0.772348	0.665135	0.833587	0.658495	0.737654	0.532288	0.831687	0.0008	0.0801187	0.318197	0.332301	0.3081	0.448845	0.375796	0.438095	0.158787	0.704604	0.284109
231532	1157655000	-89471.8	-86948.8	-2523	24.9262	17354.4	0.163602	0.14005	0.12995	0.126199	0.0750261	0.093099	0.0676891	0.0458607	0.0424304	0.041774	0.0253236	0.0208869	0.00854722	0.00346486	0.00467537	0.00401706	0.0038912	0.00229892	0.00121433	1.14171	1.47766	1.08146	0.90911	0.856186	1.08611	1.04933	1.38296	0.914199	1.02917	0.910764	0.745778	1.27519	0.0008	0.430095	0.217477	0.512816	0.117643	0.313056	0.536574	0.753706	1.20169	0.843304	0.34637
7976	39875000	-89570.6	-87051.8	-2518.83	24.933	17411.4	0.159998	0.141789	0.128134	0.124856	0.0756312	0.0913721	0.067219	0.0480842	0.0437913	0.040983	0.0268476	0.0218739	0.00798296	0.00427216	0.00457129	0.004411	0.00398862	0.002656	0.00153823	1.2936	1.83211	1.21672	0.762474	0.574349	0.561553	1.23417	0.784571	1.06756	0.805016	0.262859	1.04635	0.591959	0.0008	0.353969	0.563764	0.885014	0.0293323	0.118772	0.170442	0.652571	0.651064	0.230882	0.778948
151042	755205000	-89581.2	-87012.5	-2568.69	24.5561	17646.6	0.162101	0.142365	0.125992	0.125443	0.0778679	0.0916051	0.0687913	0.0460204	0.0434633	0.0424572	0.0244746	0.0218052	0.00797851	0.00369851	0.00441382	0.00393716	0.00403638	0.00216305	0.00138674	2.46142	1.67369	1.48834	1.56563	1.92959	1.75863	1.60232	1.34065	1.34474	1.70472	1.49402	1.81661	0.967589	0.0008	0.19005	0.152639	1.055	0.734448	1.30536	1.66582	0.798511	1.55419	0.801675	1.22989
66280	331395000	-89544.7	-87031.8	-2512.88	24.8992	17581.9	0.159621	0.145346	0.12608	0.124122	0.0763344	0.0909416	0.0658196	0.0497188	0.0428232	0.0415704	0.0265349	0.0202265	0.0090835	0.00456148	0.0047599	0.00370011	0.00434463	0.00250746	0.00190463	1.32254	1.14279	1.07474	0.613537	0.796234	0.966835	0.530763	0.947109	1.22039	0.255908	0.94594	1.0435	0.757994	0.0008	0.200714	0.0494551	0.276021	0.0249812	0.136802	0.74194	0.33654	0.510994	0.588401	0.15587
196145	980720000	-89553.7	-86969.4	-2584.31	24.9913	18366.9	0.163832	0.144353	0.129328	0.124734	0.0752425	0.0926622	0.0671308	0.0460563	0.0434223	0.0403355	0.0257602	0.0199041	0.00721587	0.00307127	0.00467585	0.00366556	0.00393991	0.00305898	0.00161239	1.86875	1.29996	1.17938	1.46232	1.11416	1.27215	0.669938	1.61972	1.25389	1.01838	0.914456	0.830475	0.0728325	0.0008	0.107604	0.602745	0.321122	0.667002	1.12322	0.646353	0.745147	0.849455	0.909271	0.803016
133485	667420000	-89428.9	-86879.3	-2549.65	24.6969	18003	0.160871	0.144533	0.124713	0.125752	0.0746837	0.0926609	0.0676874	0.0482493	0.0424959	0.0426662	0.0238338	0.0210862	0.00859551	0.00426938	0.00489106	0.00382258	0.00462887	0.00310183	0.00145875	2.03351	0.998442	1.17718	0.829449	0.456263	0.991492	0.459047	0.871064	0.579142	0.915817	0.750904	0.665756	0.9352	0.0008	0.0385162	0.140611	0.464905	0.413712	0.265358	0.223256	0.6439	0.384959	0.156887	0.342813
152671	763350000	-89555.9	-87012.1	-2543.88	24.9912	17716.3	0.160078	0.143616	0.128286	0.123576	0.0732447	0.0908687	0.0676847	0.0493472	0.0442232	0.0429674	0.0271961	0.0206488	0.00862674	0.00412168	0.00382672	0.00378714	0.003642	0.00247759	0.00178193	2.12565	1.41827	0.965909	1.16783	0.62164	0.549626	0.747967	0.759839	0.582728	0.951361	0.51277	0.879216	0.326276	0.0008	0.502051	0.326991	0.290365	0.504263	0.568426	0.128234	0.302745	0.253373	0.473338	0.2379
334528	1672635000	-89638	-87083.2	-2554.82	24.9967	18158.5	0.161211	0.142574	0.131048	0.122179	0.0771111	0.09093	0.064696	0.0476493	0.0421664	0.0424068	0.0257419	0.0220835	0.00858408	0.0042305	0.00520826	0.00432636	0.00407452	0.00265167	0.00112722	2.20315	1.00138	1.13228	0.809628	0.646516	0.611715	0.814376	0.46552	0.804902	0.528401	0.822253	0.457029	0.517191	0.0008	0.228543	0.227301	0.380969	0.307817	0.315082	0.452112	0.48526	0.0462175	0.213295	0.213861
238165	1190820000	-89489.3	-86941.3	-2548.04	24.8803	18030.2	0.161119	0.138502	0.130424	0.124099	0.0759419	0.0929154	0.0668341	0.0464568	0.043243	0.0418676	0.0265613	0.0234145	0.00786204	0.00375665	0.0047515	0.00372837	0.00395173	0.00284479	0.00172695	1.8707	1.396	0.837692	0.780973	0.7297	0.549282	1.07531	0.912564	0.537373	0.780364	1.11191	0.672767	1.07835	0.0008	0.0550653	0.268622	0.219693	0.359758	0.235164	0.243846	0.621923	0.493156	0.338107	0.590755
141047	705230000	-89577.6	-87005.5	-2572.14	24.891	18208.3	0.16311	0.144618	0.12645	0.12546	0.0757935	0.0905271	0.0653609	0.0480873	0.0430318	0.0411295	0.0254263	0.0211825	0.00795547	0.00394165	0.00492495	0.00409795	0.00454245	0.00284828	0.00151259	1.94665	1.55521	1.45374	1.32643	0.908085	0.980408	1.0147	1.17063	1.08993	1.09724	0.713281	0.793551	0.562376	0.0008	0.0720308	0.620829	0.806875	0.716991	0.757733	0.670352	0.321235	1.03364	0.680596	0.695114
415976	2079875000	-89473.7	-86964.8	-2508.93	24.5752	17444.5	0.167155	0.142797	0.128973	0.125724	0.0750202	0.0918696	0.0663824	0.045221	0.0422995	0.0391193	0.0255199	0.0200652	0.00849027	0.00331593	0.00585074	0.00386213	0.00393779	0.00309523	0.00130232	3.12655	1.49176	1.38896	1.58651	1.16784	1.07809	1.14318	0.779457	1.35431	0.687646	0.939907	0.672526	0.879286	0.0008	0.214395	0.351399	0.450664	1.08153	0.531222	1.00645	0.673118	0.603197	0.176117	0.620597
8647	43230000	-89573	-87025	-2547.99	24.5736	17823	0.165266	0.143489	0.127767	0.124665	0.073199	0.0907424	0.0679589	0.0462869	0.0434485	0.0411485	0.024306	0.0220035	0.00840603	0.00430171	0.00522523	0.00360396	0.00398862	0.002656	0.00153823	1.33845	1.09976	1.03009	1.21612	1.0163	0.848682	0.672713	0.87519	0.798041	0.490893	0.518313	0.607783	0.259722	0.0008	0.0499594	0.225564	0.130388	0.555511	0.606498	0.768409	0.248681	0.439535	0.72531	0.327899
119916	599575000	-89523.6	-86949.1	-2574.55	24.9706	17796.9	0.166769	0.138944	0.125387	0.127604	0.0718236	0.0915323	0.0653465	0.046193	0.0439821	0.0417426	0.0274732	0.0215849	0.00898245	0.00385058	0.00585621	0.00395652	0.00485476	0.00285973	0.0012574	1.70109	0.97757	0.876098	1.29581	1.08439	1.28415	1.0173	1.26588	1.29446	1.28385	1.04328	0.373266	1.2487	0.0008	0.0789596	0.137855	0.261508	0.461107	0.862862	0.79673	0.846038	0.592823	1.05455	1.02715
452350	2261745000	-89525.2	-86943.5	-2581.68	24.9402	18235.9	0.165557	0.140384	0.126757	0.127599	0.0749164	0.0896745	0.0663053	0.0482496	0.0428073	0.0425484	0.0259794	0.0201899	0.00887347	0.00360831	0.00494393	0.00325977	0.00427994	0.00290505	0.00116146	2.03161	1.29248	1.06903	0.64816	0.548045	0.574272	1.03262	0.953479	1.34889	0.390397	1.17531	0.774571	0.738151	0.0008	0.0893443	0.384416	0.447003	0.194912	0.312156	0.250769	0.255243	0.726508	0.956869	0.243791
267399	1336990000	-89567.1	-87005.6	-2561.51	24.6941	17149.7	0.16266	0.146189	0.129849	0.122954	0.0755068	0.0885035	0.0679188	0.046261	0.0417178	0.0403854	0.0258941	0.0217381	0.00900997	0.00390039	0.00488829	0.00397104	0.00471259	0.00225011	0.00169036	1.8824	1.64328	1.10466	1.38199	1.36889	0.845805	0.968168	1.53087	1.45939	0.977438	1.11935	1.10155	1.29839	0.0008	0.169582	0.895122	0.0388604	0.872045	0.705127	0.782736	0.27186	1.19136	0.768869	1.04995
342461	1712300000	-89546.6	-87023	-2523.61	24.343	17287.7	0.16457	0.141189	0.126032	0.125426	0.0741079	0.090281	0.0690784	0.047343	0.0440447	0.0420164	0.0259522	0.0204392	0.00927445	0.00422884	0.00514803	0.00368707	0.0032677	0.00270653	0.00120817	2.12671	1.89114	1.54032	1.41382	1.84473	0.753216	1.16988	1.09348	1.53976	1.30403	1.5086	1.52425	0.372776	0.0008	0.137221	0.840305	0.540673	0.725017	1.36118	0.619589	0.785778	0.843087	1.07279	0.888038
103313	516560000	-89548.7	-87012.9	-2535.76	24.7902	17727.1	0.163549	0.14293	0.12784	0.124573	0.0733213	0.0915404	0.0682393	0.0487402	0.0415039	0.0409895	0.0267924	0.0203247	0.00930375	0.00391594	0.00463379	0.00322424	0.00411658	0.00276414	0.00169839	2.13731	1.56567	1.10959	1.03823	1.52123	1.42659	1.51958	1.21456	1.50837	1.24864	0.917384	1.04802	0.738353	0.0008	0.172113	0.258745	0.463331	0.337638	0.669685	1.5017	0.842141	0.883722	0.972208	1.12545
437140	2185695000	-89538.5	-87012.6	-2525.95	24.904	17816.6	0.162856	0.144184	0.128559	0.121912	0.0754263	0.0906143	0.0687352	0.04895	0.0413937	0.0398606	0.0246611	0.0217253	0.00981833	0.00393894	0.0047094	0.00474964	0.00391975	0.00269464	0.0012917	1.78544	1.32064	1.00761	1.1794	0.731624	0.685842	0.578784	0.385164	0.650524	0.799882	0.632429	0.524768	0.901347	0.0008	0.302725	0.13575	0.297622	0.522302	0.458336	0.417903	0.320506	0.0474953	0.0151376	0.393527
155386	776925000	-89492.8	-86988.9	-2503.86	24.8932	17715	0.16185	0.142092	0.125468	0.124907	0.0738319	0.0916703	0.0696233	0.0501528	0.041912	0.0417422	0.0256213	0.0216488	0.00802113	0.00329506	0.00572238	0.00319133	0.00482219	0.00322807	0.00119977	1.90148	1.44425	1.22399	1.3595	1.05871	1.30328	1.02446	1.04471	1.21744	0.825638	0.743856	1.06491	0.998003	0.0008	0.147111	0.185331	0.608293	0.509188	0.349461	1.41067	0.67778	0.609062	0.266033	1.30992
398107	1990530000	-89534.9	-86973	-2561.92	24.9704	18725.1	0.167989	0.142835	0.126721	0.124345	0.0741642	0.0906113	0.0669781	0.0484215	0.0422482	0.0410327	0.0264683	0.0202137	0.00811309	0.00358798	0.0039155	0.00418681	0.00391579	0.00261369	0.0016396	1.62637	0.97584	0.967074	0.816805	1.14689	1.34382	1.36607	0.375029	1.3432	1.2187	1.18985	0.547104	0.608524	0.0008	0.117418	0.0278021	0.146227	0.277211	0.876115	0.624848	1.47571	0.420292	0.650798	0.730453
65442	327205000	-89527.5	-86980.2	-2547.31	24.2477	17291.1	0.161639	0.145766	0.126535	0.125644	0.071497	0.0916156	0.0680845	0.0494142	0.0445823	0.0391778	0.0250295	0.0203084	0.00893046	0.00397553	0.00476907	0.00438346	0.0037849	0.00310211	0.0017612	1.48163	1.90001	1.68524	1.96254	1.55344	1.76832	1.5362	1.82019	1.92529	1.74014	1.89928	1.51476	2.23178	0.0008	0.0100805	0.495663	0.833155	1.33641	0.859207	1.78995	1.15008	1.21486	1.70766	1.34826
448356	2241775000	-89475.9	-86957.6	-2518.3	24.8326	18013.8	0.162166	0.144369	0.129463	0.123728	0.0739438	0.0894217	0.0656058	0.047766	0.0451535	0.040408	0.0265061	0.021531	0.00916902	0.00431205	0.00453704	0.00316014	0.00439834	0.00280105	0.00155986	1.8972	1.78795	1.00774	1.62037	1.08681	1.00161	1.00548	1.33386	1.09592	0.887459	1.61167	0.616368	1.1398	0.0008	0.327993	0.677571	0.241336	0.615198	0.864309	0.930739	0.488193	0.868242	0.821758	0.80046
257722	1288605000	-89477.7	-86935.8	-2541.95	24.8434	16992.2	0.162878	0.14523	0.125947	0.126011	0.0739706	0.0926625	0.0646279	0.0470967	0.0438043	0.0387316	0.02647	0.0226643	0.00892938	0.00381266	0.00411437	0.00394512	0.00439512	0.00276342	0.00194565	1.22028	1.30302	1.15339	1.14707	1.28947	1.0568	1.20521	1.01264	1.22001	1.08337	0.946655	1.12506	0.868381	0.0008	0.106057	0.430845	0.131057	0.516546	0.747582	0.553653	1.24116	0.517652	0.78651	0.792417
419709	2098540000	-89512.8	-86966.5	-2546.32	24.9053	17559.2	0.165087	0.14346	0.129492	0.123577	0.0740302	0.0908695	0.0688621	0.0441515	0.0421308	0.0415253	0.0264713	0.0197402	0.00934008	0.00384867	0.00467839	0.00393409	0.00383542	0.00338411	0.00158276	1.72851	1.49354	1.23615	1.16708	0.847713	0.946548	1.14448	0.388119	1.15438	0.968933	0.738093	0.81625	1.08994	0.0008	0.0203449	0.642038	0.394108	0.678845	0.364379	0.563196	0.634405	0.640679	0.136712	0.393513
82409	412040000	-89594.6	-87063.1	-2531.5	24.6515	17988	0.1634	0.141842	0.128675	0.124653	0.0750647	0.0926306	0.0658567	0.0492798	0.0428583	0.0409655	0.0248448	0.0200472	0.00911048	0.00371147	0.00465308	0.00370376	0.00413012	0.00303511	0.00153915	2.15718	1.16333	1.18423	1.15035	0.820941	0.448453	0.857571	0.749658	0.979466	0.459163	0.685089	0.845593	1.39999	0.0008	0.335834	0.490898	0.453092	0.356385	0.730858	0.428767	0.148853	0.494618	0.408186	0.609358
56080	280395000	-89522.8	-86987.2	-2535.66	24.8316	17758.4	0.160228	0.143957	0.126861	0.126878	0.0741738	0.0894576	0.0681462	0.0484993	0.0427415	0.0401218	0.027734	0.0210042	0.0096924	0.00378085	0.00452474	0.00413525	0.00372966	0.00260713	0.00172677	1.87357	2.20084	1.77586	2.27576	2.25248	2.09364	2.74298	2.07996	2.32645	2.28108	1.84245	1.86613	1.72201	0.0008	0.0645362	0.91325	1.03026	1.31236	1.92131	1.84471	2.25155	1.97555	1.70733	1.86377
335228	1676135000	-89543.8	-87025.2	-2518.58	24.6211	17990	0.16503	0.142013	0.124683	0.121873	0.0771404	0.0898431	0.0673583	0.048211	0.0432938	0.0426539	0.0254715	0.0220835	0.00875212	0.0042305	0.00520826	0.00389363	0.00407452	0.00265167	0.00153472	2.03712	1.47975	1.17432	1.42657	1.58832	1.49098	1.63184	1.0502	1.33445	1.18223	1.11117	1.24446	1.33582	0.0008	0.0178149	0.524585	0.466503	0.552291	1.12799	1.30275	1.44574	0.806114	0.88143	1.2022
132238	661185000	-89504.4	-86947.1	-2557.29	24.7992	17815.1	0.163788	0.14336	0.129219	0.124183	0.0738286	0.0894953	0.0666679	0.0472185	0.0435492	0.0420504	0.0250906	0.0216686	0.00777409	0.0041351	0.00429294	0.00455312	0.00448946	0.0031773	0.00145875	1.78839	0.988616	0.761096	0.799328	0.648775	0.817417	0.699556	0.736209	0.782908	0.30942	0.742889	0.611789	0.365027	0.0008	0.0245165	0.27055	0.0165984	0.124998	0.0189396	0.557168	0.848567	0.0842604	0.154976	0.509052
62868	314335000	-89541.4	-87054.6	-2486.8	24.9527	17737	0.160775	0.148639	0.125867	0.123994	0.0735338	0.0919174	0.0671847	0.0458238	0.0435805	0.0422592	0.0272707	0.0204713	0.00857897	0.00358405	0.00445474	0.00430542	0.00399264	0.00257233	0.00119631	1.77257	1.88564	1.06591	1.39857	1.34045	1.22414	1.4448	1.37598	1.04167	1.48347	0.999207	1.07069	1.2427	0.0008	0.186197	0.688322	0.116923	0.663202	0.779941	1.1393	1.01557	0.453193	1.08043	1.33321
49307	246530000	-89506.3	-86969.4	-2536.9	24.3648	17788.3	0.159271	0.144605	0.127971	0.1291	0.0728003	0.0921422	0.0676592	0.047729	0.0434384	0.0399006	0.025373	0.0199253	0.00788075	0.00433496	0.00540874	0.00410104	0.00405855	0.00276851	0.00153316	2.02403	1.55857	0.906143	0.934092	0.316279	0.738227	0.633314	0.694237	0.555056	0.777669	0.316076	0.852514	1.02893	0.0008	0.294288	0.571106	0.268842	0.267669	0.288136	0.207752	0.343162	0.347839	0.227231	0.339036
56865	284320000	-89535.1	-86973	-2562.14	24.5333	17765.7	0.16246	0.144364	0.127511	0.123398	0.0751784	0.0904045	0.0677434	0.0499012	0.0437268	0.0412984	0.0256558	0.0206532	0.00761747	0.00443347	0.00465083	0.00350709	0.00402218	0.0022668	0.00120745	1.86929	1.15494	0.887911	1.25053	1.11569	0.93626	0.954584	0.882458	0.781172	1.06208	0.653389	1.46382	0.644385	0.0008	0.0468674	0.183451	0.111714	0.498214	0.876237	0.530833	0.514846	0.628563	0.547624	0.278895
390597	1952980000	-89566.4	-87024.7	-2541.65	24.7226	17815.2	0.164911	0.140637	0.129247	0.125523	0.0739744	0.0915786	0.0677755	0.0466424	0.0417761	0.0391562	0.0265145	0.0224095	0.00876343	0.00397398	0.00515281	0.0043917	0.00355231	0.00280876	0.00121261	2.11458	1.44889	1.01664	1.25532	0.872749	0.663761	1.14516	1.07088	0.897051	0.76993	0.543209	0.86342	0.839229	0.0008	0.0243322	0.508165	0.186654	0.6861	0.49263	0.384051	0.776441	0.81195	0.368829	0.775179
335725	1678620000	-89549.5	-87004	-2545.58	24.5229	17904.8	0.165945	0.138942	0.126768	0.122774	0.0756048	0.0915294	0.0683484	0.0479693	0.0429957	0.0417529	0.0256772	0.020732	0.0089814	0.00422562	0.00520826	0.00389363	0.00446124	0.00265655	0.00153472	1.48432	1.36203	0.812772	0.890221	1.07043	0.401579	0.70711	0.994252	0.693309	0.652296	0.715088	0.691734	1.04963	0.0008	0.235521	0.0460924	0.241731	0.0752377	0.670001	0.527636	0.136412	0.703429	0.159318	0.199722
279046	1395225000	-89480.3	-86950.4	-2529.95	24.917	17589.5	0.166349	0.140879	0.124591	0.122485	0.0755157	0.0912697	0.0671809	0.0498937	0.0434366	0.0413206	0.0266295	0.0209701	0.00800223	0.00361692	0.00496016	0.00399902	0.00439882	0.00315782	0.00134417	1.36539	1.47732	0.848399	0.844394	0.819847	0.399801	0.446068	0.842665	1.38634	0.404264	0.213553	0.71039	1.01797	0.0008	0.0953068	0.419813	0.106247	0.167684	0.52618	0.0515208	0.196327	0.0541356	0.408198	0.51381
220887	1104430000	-89535.7	-86971.6	-2564.15	24.7085	18063.7	0.165072	0.144421	0.127272	0.125211	0.0738087	0.0865857	0.0678044	0.046622	0.0443982	0.0422891	0.0273875	0.0213135	0.00779399	0.00402076	0.00468548	0.00379844	0.00440489	0.00205601	0.00105519	1.92135	1.55732	1.18627	1.23115	1.10931	0.759394	0.832812	1.31602	1.20611	1.23555	1.24222	0.854306	1.12489	0.0008	0.127039	0.641289	0.561256	0.452439	1.0908	0.122285	0.851158	0.723908	0.241099	1.39202
84444	422215000	-89516.8	-86991.3	-2525.47	24.8535	18257.6	0.162996	0.144291	0.125994	0.126337	0.075053	0.0927981	0.0661656	0.0460424	0.0424929	0.0417262	0.025732	0.0213592	0.00797646	0.00413527	0.00451432	0.00373694	0.00427132	0.00274809	0.00162985	2.37582	1.01223	1.05838	1.46045	1.03509	1.15894	1.11237	1.62488	0.533794	1.30628	0.833042	1.04865	1.13503	0.0008	0.305805	0.303762	0.213805	0.551828	0.960392	0.786922	0.723435	1.04777	0.389348	1.10837
183641	918200000	-89506.2	-86973.4	-2532.77	24.9411	18316.7	0.161894	0.142022	0.129737	0.124654	0.0717243	0.0936255	0.0674266	0.0473172	0.0432756	0.0421536	0.0241757	0.0223069	0.00823376	0.00336999	0.00490074	0.00394175	0.00462756	0.0034518	0.00116246	2.33799	1.00801	1.1441	0.600218	0.68282	0.576647	0.68933	1.08851	0.395441	0.673892	0.712143	0.668967	0.198689	0.0008	0.217655	0.454257	0.272011	0.165856	0.484841	0.0312276	0.149796	0.765231	0.34847	0.507704
334313	1671560000	-89568.9	-87018.9	-2550.01	24.9095	18007.2	0.161211	0.142596	0.125291	0.128081	0.0753483	0.08901	0.0683787	0.0471951	0.0426206	0.0424068	0.0259455	0.0220835	0.00858408	0.0042305	0.00485958	0.00432636	0.00405285	0.00265167	0.00112722	1.02747	1.04706	0.897161	0.856716	0.526649	0.696214	0.800335	0.936287	0.668509	0.976493	0.332084	0.836919	0.803007	0.0008	0.0719844	0.021454	0.150717	0.370088	0.0930323	0.384196	0.523747	0.289773	0.744863	0.284085
271533	1357660000	-89508.5	-86981.2	-2527.3	24.8896	17991.5	0.16242	0.145468	0.126834	0.123536	0.0725884	0.0920697	0.0679512	0.0463759	0.0431933	0.0423722	0.0279519	0.0210516	0.00870585	0.00398404	0.00464265	0.0041019	0.00333679	0.00244763	0.000968432	1.46238	1.44496	0.971477	1.16268	0.738996	0.695002	0.358832	1.17615	0.569417	0.566099	0.522144	0.764241	0.499367	0.0008	0.382045	0.417774	0.427336	0.46745	0.522248	0.361087	0.246086	0.297454	0.366077	0.387762
23353	116760000	-89473	-86958.6	-2514.42	24.6632	17736.9	0.164926	0.141458	0.129741	0.122278	0.0734183	0.0941974	0.0645677	0.0468416	0.0425613	0.0400251	0.0270474	0.0217457	0.00889928	0.00407325	0.00512104	0.0043854	0.00421693	0.00286745	0.00162864	2.30399	1.44112	1.4865	1.76484	0.940016	0.772005	0.198527	1.50628	0.942355	0.473837	1.66986	1.11918	0.599218	0.0008	0.299963	0.0881538	0.89062	0.84217	1.1655	0.463498	0.0758964	0.213869	0.804621	0.0756002
340246	1701225000	-89593.6	-87064.4	-2529.15	24.8091	17860.1	0.162189	0.140945	0.128741	0.124909	0.0750829	0.0914555	0.070283	0.0462541	0.0441964	0.0405785	0.0255061	0.0209389	0.00851414	0.00329658	0.00480262	0.00368707	0.00355056	0.00353485	0.00153399	1.3992	1.40839	1.2917	1.11909	1.037	0.81538	0.954237	0.992542	1.00926	0.864005	0.62817	0.752711	0.68231	0.0008	0.196346	0.168273	0.730469	0.286558	0.772512	0.545257	0.476686	0.608308	0.477298	0.712985
363975	1819870000	-89481.6	-86967.7	-2513.96	24.3676	17471	0.167297	0.139672	0.126638	0.126884	0.0751351	0.0921583	0.0674967	0.0456938	0.0436916	0.0401749	0.0262419	0.0207133	0.00835741	0.00300489	0.00479491	0.00343491	0.00425992	0.00319337	0.00115724	1.6199	1.82082	1.426	1.48046	1.50109	1.17585	1.04277	0.60613	0.112293	1.76903	0.275242	0.774931	1.18446	0.0008	0.0757852	0.289222	0.645365	0.767118	1.04554	1.08372	0.678098	0.194768	0.422307	0.662492
316027	1580130000	-89510.3	-86953.7	-2556.6	24.8179	17879.1	0.162861	0.144321	0.127414	0.12649	0.0741173	0.089407	0.0671569	0.045882	0.0443241	0.0418065	0.0266914	0.0202968	0.00914911	0.00314892	0.00448763	0.00412443	0.00420152	0.00292846	0.00119295	2.36422	2.2707	2.38956	2.05115	1.79447	2.22766	1.75083	1.93455	1.73527	1.5043	1.63569	1.37058	1.92568	0.0008	0.025438	1.46406	1.66316	1.34699	1.40206	1.75865	1.53869	1.57453	1.46259	1.16271
415680	2078395000	-89412.2	-86959.6	-2452.63	24.7615	16622.6	0.166502	0.143563	0.127424	0.125916	0.0741181	0.0910825	0.0655952	0.0483373	0.0428341	0.0391193	0.0261454	0.0194817	0.00849027	0.00331593	0.00489348	0.00476416	0.00393779	0.00317719	0.00130232	1.40438	1.18623	1.23051	1.25956	1.37783	0.530379	0.707349	0.851146	1.54224	1.09168	1.32058	1.04873	0.929658	0.0008	0.148691	0.00693621	0.029373	0.361481	0.909115	0.264874	0.548184	0.161261	0.861978	1.01024
222441	1112200000	-89430.9	-86917	-2513.91	24.2483	17136.8	0.16088	0.139441	0.129656	0.12622	0.075991	0.089896	0.065492	0.0470286	0.0437202	0.0452066	0.0269486	0.0205172	0.00810198	0.00353348	0.00463365	0.00413149	0.00419518	0.0028947	0.00151266	1.61673	2.58802	2.70471	2.87733	1.94799	2.08661	2.04625	2.57986	2.37101	1.66768	2.55883	1.22038	1.64183	0.0008	0.0990127	1.11205	1.77659	2.27337	1.52209	1.46741	1.72733	2.15247	1.64454	1.69119
430852	2154255000	-89512.6	-86959.6	-2553.02	24.5341	17901.1	0.163181	0.143869	0.128546	0.125549	0.0758017	0.0875039	0.0672158	0.049243	0.0434192	0.0407272	0.0248447	0.0210812	0.00797721	0.00392166	0.00500955	0.00373391	0.00406871	0.00243503	0.00187285	1.91781	1.49547	1.45499	1.20418	1.28801	1.18235	1.11318	0.988381	1.03322	1.15868	1.42578	1.1532	0.949999	0.0008	0.120293	0.210889	0.671608	0.74773	0.511813	1.1678	0.890996	0.680967	0.860123	0.742685
419729	2098640000	-89476.2	-86925.9	-2550.28	24.8544	17473	0.165087	0.14346	0.129492	0.123577	0.0740302	0.0908695	0.0688621	0.0441515	0.0421308	0.0415253	0.0264713	0.0201079	0.00934008	0.00384867	0.00467839	0.00393409	0.00383542	0.00301635	0.00158276	2.17342	1.04629	0.710701	0.778793	0.692828	0.89811	0.507298	0.765355	0.749429	0.787183	0.650703	0.386552	0.740219	0.0008	0.32347	0.265501	0.0173999	0.05543	0.172358	0.653026	0.264835	0.398482	0.203496	0.225776
44950	224745000	-89530.1	-86973.5	-2556.59	24.9674	18107.5	0.160101	0.140348	0.126935	0.124201	0.0760987	0.0908437	0.0684409	0.0483606	0.0442926	0.043316	0.0252872	0.0205113	0.00803929	0.00403626	0.00524629	0.00390087	0.005025	0.0030731	0.00194367	2.99659	1.80528	1.4179	1.15988	1.56376	1.98274	1.6177	1.60665	1.76591	1.24227	1.32013	1.63963	0.931225	0.0008	1.22166	0.753484	0.685665	0.559903	1.09912	1.42461	1.53385	0.994978	1.24963	1.41971
202895	1014470000	-89455.5	-86903.2	-2552.3	24.9198	17735.7	0.163193	0.142601	0.125331	0.124073	0.0781928	0.0909395	0.0680762	0.0456519	0.044643	0.0402196	0.0262601	0.0213751	0.00861955	0.00387856	0.00522559	0.00395489	0.00399826	0.00268361	0.00108406	1.39954	1.79517	1.19838	1.58156	1.06841	1.0126	1.1661	0.692104	1.05836	0.755812	0.754001	1.45818	1.04076	0.0008	0.105059	0.544934	0.598192	0.89208	0.588366	0.795477	0.864266	0.692351	0.583001	0.252752
100655	503270000	-89547.1	-87024	-2523.14	24.9732	18013.4	0.162431	0.144264	0.126667	0.12453	0.0737457	0.0917432	0.0674715	0.0473013	0.0438039	0.0431656	0.0255884	0.0194107	0.00839979	0.00370914	0.00489495	0.00412351	0.00435544	0.00292237	0.00147189	2.36377	0.933584	0.754211	0.704577	0.686342	0.41238	0.761605	0.400414	0.612291	0.62032	0.312606	0.802508	0.488133	0.0008	0.22558	0.122314	0.109638	0.00624631	0.247604	0.274968	0.150737	0.283907	0.311145	0.209668
489929	2449640000	-89608.6	-87065.2	-2543.32	24.8402	19032.6	0.162958	0.1434	0.128623	0.126259	0.0713802	0.0916361	0.0674407	0.047537	0.0441687	0.0405924	0.0244893	0.0210358	0.00892315	0.00383844	0.00534016	0.00427834	0.00382023	0.00281904	0.00146092	2.55245	1.58068	1.32491	1.23742	1.09335	1.2581	1.2463	1.0457	1.12966	0.867573	1.09389	0.949865	0.932845	0.0008	0.179093	0.966655	0.617248	0.783614	0.80286	0.873657	1.10027	1.00015	0.315945	0.805891
10473	52360000	-89555.1	-87018.8	-2536.29	24.0566	16898.7	0.165747	0.145366	0.124813	0.123569	0.0742602	0.0905796	0.0696317	0.0477628	0.0425531	0.0402018	0.0249013	0.0218234	0.00759089	0.00417073	0.00498868	0.00380662	0.00401967	0.00293996	0.0012747	2.30349	1.58005	1.16233	1.32125	1.42931	1.40996	1.44509	1.66071	0.867203	1.18311	1.4352	1.32715	1.81435	0.0008	0.0446739	0.906879	0.196409	0.526455	0.803523	1.00897	1.1314	1.25571	0.9294	0.25015
154578	772885000	-89557.5	-87018.5	-2539.06	24.4931	17786.1	0.1613	0.143871	0.128241	0.12387	0.0745416	0.0921949	0.0682935	0.045878	0.042076	0.0423972	0.0262731	0.0220325	0.00834535	0.00440746	0.00389355	0.00434888	0.00404566	0.00279075	0.00119977	2.37265	1.20066	1.01342	0.78687	0.856325	0.722041	0.443151	0.721494	0.658434	0.958165	0.833099	0.693564	0.494082	0.0008	0.141641	0.0882648	0.307909	0.237549	0.366243	0.410368	0.321641	0.288027	0.0984139	0.561994
401406	2007025000	-89538.5	-87000.5	-2537.91	24.9987	17499.8	0.154864	0.137978	0.130599	0.128563	0.0782778	0.0922424	0.0646166	0.04749	0.046454	0.0402211	0.0255667	0.0220096	0.00898498	0.00402744	0.0053613	0.00419791	0.00431446	0.00291003	0.00132149	1.28973	1.55147	1.23114	1.22745	1.26853	0.948507	0.991307	1.50064	1.49601	0.846807	1.07703	1.12844	1.09356	0.0008	0.209702	0.58365	0.414461	0.593524	0.606408	0.787075	0.613569	0.946743	0.913122	0.979127
144046	720225000	-89504	-86983.6	-2520.36	24.8214	18449.5	0.161352	0.14282	0.124435	0.124098	0.075372	0.0945562	0.0673678	0.0502701	0.0429611	0.0401592	0.0242765	0.0213884	0.0090372	0.00361444	0.00484695	0.00382299	0.00542166	0.0027958	0.00140502	1.95073	1.14577	1.07867	0.653424	0.450427	0.617731	0.647567	0.670173	0.752072	1.02958	0.503321	0.662886	0.616358	0.0008	0.164417	0.229201	0.376215	0.246048	0.266311	0.120202	0.221476	0.352222	0.275814	0.521883
429150	2145745000	-89535.1	-86998.5	-2536.58	24.6001	17782.3	0.161655	0.140427	0.130772	0.121572	0.0751963	0.0921827	0.0676358	0.048218	0.0444077	0.0420081	0.0264802	0.0200113	0.00893175	0.00369754	0.00502398	0.00359361	0.00413812	0.00274136	0.00130735	1.56371	1.33235	1.35519	1.27324	0.999826	0.52837	1.18229	1.23222	0.600152	0.71222	0.593726	0.643066	0.771619	0.0008	0.17437	0.448784	0.551424	0.584783	0.55421	0.605394	0.509188	0.690879	0.512893	0.317876
191949	959740000	-89531.8	-86988.1	-2543.77	24.4012	17962.9	0.164926	0.140119	0.128213	0.128094	0.0733005	0.0899104	0.0663239	0.0478479	0.0440041	0.0401467	0.0269715	0.021185	0.00821248	0.00405083	0.00549841	0.00363629	0.00379695	0.00251417	0.00124895	1.67976	1.32038	1.04538	1.28769	0.874814	0.602809	0.600869	0.583841	0.774285	0.733091	0.436439	1.1399	0.549789	0.0008	0.0799833	0.17735	0.217224	0.601891	0.745264	0.111623	0.638605	0.278922	0.210941	0.215878
257588	1287935000	-89508.1	-86971.2	-2536.93	24.799	16942	0.162878	0.143532	0.131779	0.126103	0.0716762	0.0898518	0.0651351	0.0475611	0.0403032	0.0408752	0.02647	0.0226643	0.00892938	0.00406702	0.00547177	0.00406116	0.00439512	0.00276342	0.001484	1.25981	1.99635	1.21198	1.31028	1.00483	1.0826	1.25052	0.926262	1.29298	0.759038	0.954022	0.73449	1.1317	0.0008	0.169434	0.906647	0.0944468	0.926647	0.357896	0.735147	0.815694	0.812396	0.751306	0.420968
205163	1025810000	-89517.1	-86995	-2522.15	24.9832	18187.8	0.163325	0.143227	0.127608	0.126422	0.0768471	0.0903467	0.066649	0.0457292	0.0413551	0.0412489	0.0253208	0.0212472	0.00967465	0.00400577	0.00523661	0.00384962	0.00381923	0.00300464	0.00108406	1.58226	1.01979	0.85818	0.452299	0.755744	0.284788	0.808316	0.408447	0.587676	0.0878384	0.827929	0.330999	0.868182	0.0008	0.0768792	0.194414	0.202487	0.0862853	0.154675	0.168132	0.247852	0.122058	0.12016	0.263515
98405	492020000	-89566.9	-87041.6	-2525.37	24.8016	17952.2	0.162104	0.143101	0.125118	0.124601	0.0766257	0.0938085	0.0660512	0.046828	0.0423613	0.0425628	0.0266744	0.0212406	0.00818544	0.00363897	0.00504037	0.0041703	0.00394588	0.00252249	0.0014213	1.89436	1.98393	1.98881	1.37763	1.29936	1.09613	1.07023	1.19848	1.42775	1.13302	1.12979	0.973466	0.713424	0.0008	0.0355487	0.710079	1.18626	0.999167	0.661323	1.08295	0.550222	1.09786	0.710308	0.783601
446303	2231510000	-89491.3	-86934.8	-2556.44	24.8857	17824.1	0.161781	0.140953	0.126674	0.126602	0.0762371	0.0875476	0.0693152	0.0495584	0.0434419	0.0406454	0.0264828	0.0212214	0.00880172	0.00413628	0.00490397	0.00386239	0.00353973	0.00295572	0.00134057	1.81401	1.38043	0.970446	0.843209	0.648622	0.863819	1.025	0.995214	0.836189	1.06101	0.925353	0.888662	1.22863	0.0008	0.14655	0.450433	0.488952	0.146382	0.158996	0.456116	0.90881	0.694916	0.340313	0.308819
154301	771500000	-89560	-87007.1	-2552.86	24.7115	17822.7	0.160273	0.145954	0.12832	0.125158	0.0733466	0.0905533	0.068327	0.0477156	0.0428292	0.0417461	0.0251767	0.0208154	0.00798939	0.00440746	0.00519944	0.00411655	0.003642	0.00279075	0.00163998	1.94222	1.0905	1.14878	1.21859	0.966983	0.708525	0.865346	0.95154	1.08757	0.791955	0.763169	0.944101	0.411242	0.0008	0.143092	0.216276	0.430271	0.770175	0.347057	0.7764	0.639728	0.0864417	0.166482	0.247559
192642	963205000	-89534.9	-87024	-2510.86	24.5631	17419.8	0.163495	0.141775	0.128453	0.12815	0.0745892	0.0899835	0.0670736	0.0490619	0.043244	0.0402892	0.0250255	0.0207646	0.00842208	0.0034192	0.00476013	0.00363629	0.00424231	0.00236762	0.00124895	0.846872	2.0552	1.54622	1.15547	1.36043	1.83465	1.24704	1.19055	0.968382	0.967498	1.2176	1.22454	1.04852	0.0008	0.128575	0.547052	0.823204	0.574111	0.704575	1.10432	1.47455	1.04948	0.510605	0.694193
467294	2336465000	-89524.1	-86984.8	-2539.35	24.8737	18141	0.165877	0.143417	0.128798	0.124036	0.0731645	0.090216	0.0673466	0.0472181	0.0410905	0.0424115	0.0246857	0.0216168	0.0080597	0.00447028	0.00470538	0.00412721	0.00365902	0.0034674	0.00163374	2.3807	1.36336	1.31434	1.24418	1.41246	0.531602	0.873477	0.545207	1.19139	1.05881	0.963582	1.05663	1.02357	0.0008	0.804363	0.417499	0.726384	0.387328	1.05443	0.664069	0.400407	0.368688	0.45571	0.871681
304346	1521725000	-89562.8	-87004.3	-2558.55	24.7561	18005	0.163579	0.141481	0.130077	0.124112	0.0756819	0.0894207	0.0640604	0.0470809	0.0451449	0.0429193	0.0245697	0.0211308	0.00893142	0.00384696	0.0046429	0.00422964	0.00433303	0.00320627	0.00155317	1.4629	1.23072	1.10093	1.47308	1.91597	0.543388	1.2447	0.869287	1.21051	0.494544	0.803325	1.28749	1.55082	0.0008	0.104433	0.137524	0.378125	0.883795	1.16912	0.989426	0.388311	0.809144	0.766654	0.295808
4814	24065000	-89523.5	-87027.5	-2496.03	24.4256	17559.5	0.167951	0.138565	0.126485	0.124148	0.0718709	0.090209	0.0658918	0.0478909	0.0427901	0.0434547	0.0274448	0.022981	0.00781954	0.00349013	0.00489982	0.00426947	0.00509683	0.00303002	0.00171175	1.56625	1.68019	1.58668	1.58528	1.01133	1.25727	1.36743	0.905091	0.772494	1.68682	1.06246	1.04023	1.09574	0.0008	0.0780701	0.0961704	0.755336	1.16559	0.372403	1.41468	0.236605	0.398299	1.32707	0.376212
144994	724965000	-89595.2	-87020.6	-2574.61	24.9246	18528.5	0.166421	0.146983	0.125015	0.123736	0.074508	0.0932319	0.0658248	0.0471165	0.0415081	0.0406901	0.0265798	0.0197686	0.00807103	0.00325221	0.00463143	0.00382299	0.00415764	0.0030034	0.00167942	2.15477	1.23334	1.09607	0.594604	0.691264	0.522763	0.965023	0.511145	0.833763	0.634753	0.715469	0.465783	0.981576	0.0008	0.0809028	0.378028	0.551702	0.279694	0.388786	0.159234	0.412719	0.387584	0.519462	0.177596
62825	314120000	-89544.9	-87053	-2491.88	24.4529	17323.4	0.160775	0.148639	0.125867	0.125587	0.0735338	0.0903238	0.0671847	0.0458238	0.0435805	0.0422592	0.0272707	0.0204713	0.00857897	0.00358405	0.00445474	0.00430542	0.00399264	0.00257233	0.00119631	1.36162	1.27655	1.07678	0.857659	0.799976	0.773955	0.868725	1.11124	0.844348	1.15375	1.24683	0.609207	0.587217	0.0008	0.721087	0.184838	0.233744	0.0791747	0.201073	0.657574	0.183219	0.645876	0.838653	0.742597
[truncated: 133 more rows]
[truncated: 35 more columns]

## Sheet: Figure 16
Estimates of the growth rate based on different tree reconstructions
Subset of 1000 from the full posteriors of all conditions
	tree	variable	value
129250	SciPhy + Fixed sampling	growthRate	0.455897
[truncated: 999 more rows]

## Sheet: Figure 17
Sampling from the prior
[truncated: 1,002 more rows]

## Sheet: Figure 18
Estimates of the time varying growth for the gastruloid dataset
[truncated: 15 more rows]

[truncated: 5 more sheets: Figure 19, Figure 20, Figure 21, Figure 22, Figure 13 and 14]
