# Supplementary material for: SciPhy: A Bayesian phylogenetic framework using sequential genetic lineage tracing data
Source: Nat Commun. 2026 Jun 10;17:7398. doi: 10.1038/s41467-026-73377-6 (PMC13402801; doi:10.1038/s41467-026-73377-6)
Supplement: Supplementary file 4 — Source data [file 41467_2026_73377_MOESM4_ESM.zip › source-data/Supp-Fig5-7-source-data.xlsx]

## Sheet: Figure 5
Full unfiltered HEK293T dataset
Numbers of inserts per site shown in Figure 5
	Cell	TargetBC	Site1	Site2	Site3	Site4	Site5	nUMI
1	AAGCCATAGCGCCTAC-1	ATTTGGTT	CCGGGA	CCGGGA	NA	NA	NA	31
2	AAGCCATAGCGCCTAC-1	TTCACGTA	CCGGGA	TATGGA	NA	NA	NA	17
3	AAGCCATAGCGCCTAC-1	TAGATTTT	CTAGGA	GCCGGA	NA	NA	NA	19
5	AAGCCATAGCGCCTAC-1	ATTTATAT	ATAGGA	CATGGA	CATGGA	CATGGA	NA	15
6	AAGCCATAGCGCCTAC-1	TTAGATTG	GATGGA	CTAGGA	ACAGGA	NA	NA	24
7	AAGCCATAGCGCCTAC-1	TGGACGAC	GCCGGA	NA	NA	NA	NA	35
8	AAGCCATAGCGCCTAC-1	TGGTTTTG	GATGGA	TATGGA	GCCGGA	ACGGGA	NA	20
9	AAGCCATAGCGCCTAC-1	TGCGATTT	CCGGGA	GCCGGA	NA	NA	NA	14
11	AAGCCATAGCGCCTAC-1	TTTCGTGA	CCGGGA	TATGGA	NA	NA	NA	17
12	AAGCCATAGCGCCTAC-1	GTAAAGAT	GCCGGA	GCCGGA	CCGGGA	NA	NA	21
13	AAGCCATAGCGCCTAC-1	TTGAGGTG	CATGGA	GCCGGA	TATGGA	CCGGGA	NA	13
14	AAGCCATAGCGCCTAC-1	ATGGTAAG	CATGGA	CCGGGA	NA	NA	NA	11
15	AAGCCATAGCGCCTAC-1	GCAGGGTG	GATGGA	TATGGA	CATGGA	ATAGGA	NA	28
18	TGCCGAGTCGACTCCT-1	GCAGGGTG	CATGGA	NA	NA	NA	NA	17
19	TGCCGAGTCGACTCCT-1	TTCACGTA	ATAGGA	ACAGGA	NA	NA	NA	24
20	TGCCGAGTCGACTCCT-1	TTTCGTGA	GATGGA	CATGGA	NA	NA	NA	23
22	TGCCGAGTCGACTCCT-1	ATGGTAAG	ACAGGA	ATAGGA	CCGGGA	NA	NA	12
23	TGCCGAGTCGACTCCT-1	GTAAAGAT	ACAGGA	GATGGA	ACAGGA	NA	NA	19
25	TGCCGAGTCGACTCCT-1	TGCGATTT	TCGGGA	ACAGGA	CATGGA	NA	NA	18
26	TGCCGAGTCGACTCCT-1	TTGAGGTG	GATGGA	ATAGGA	CCGGGA	NA	NA	10
27	TGCCGAGTCGACTCCT-1	ATTTGGTT	CCGGGA	GCCGGA	CCGGGA	NA	NA	20
28	TGCCGAGTCGACTCCT-1	ATTTATAT	ACGGGA	CCGGGA	CTAGGA	CATGGA	NA	13
29	TGCCGAGTCGACTCCT-1	TGGTTTTG	ACAGGA	NA	NA	NA	NA	23
30	TGCCGAGTCGACTCCT-1	TGGACGAC	GATGGA	ATAGGA	ATAGGA	CATGGA	NA	18
32	TGCCGAGTCGACTCCT-1	TTAGATTG	GCCGGA	CATGGA	ACGGGA	CCGGGA	CATGGA	2
33	TGCCGAGTCGACTCCT-1	TAGATTTT	TATGGA	ACGGGA	ACGGGA	ACAGGA	NA	6
60	CGCATGGGTTATAGAG-1	TAGATTTT	CCGGGA	ACAGGA	NA	NA	NA	20
61	CGCATGGGTTATAGAG-1	TTTCGTGA	ATAGGA	CCGGGA	ACGGGA	CCGGGA	NA	8
62	CGCATGGGTTATAGAG-1	ATTTGGTT	CATGGA	GCTGGA	ACAGGA	CATGGA	NA	8
63	CGCATGGGTTATAGAG-1	ATGGTAAG	CATGGA	CTAGGA	NA	NA	NA	7
64	CGCATGGGTTATAGAG-1	TGGACGAC	GCTGGA	ATAGGA	ACGGGA	GCCGGA	NA	18
65	CGCATGGGTTATAGAG-1	TTAGATTG	GATGGA	GATGGA	GCTGGA	NA	NA	8
66	CGCATGGGTTATAGAG-1	TTCACGTA	TCGGGA	ACAGGA	NA	NA	NA	13
67	CGCATGGGTTATAGAG-1	GCAGGGTG	GATGGA	ACGGGA	CCGGGA	ATAGGA	NA	7
68	CGCATGGGTTATAGAG-1	GTAAAGAT	CATGGA	GATGGA	ATAGGA	ATAGGA	CCGGGA	4
70	CGCATGGGTTATAGAG-1	TGGTTTTG	ATAGGA	CATGGA	CATGGA	CCGGGA	NA	17
71	CGCATGGGTTATAGAG-1	TGCGATTT	ATAGGA	NA	NA	NA	NA	16
72	CGCATGGGTTATAGAG-1	TTGAGGTG	ACGGGA	CATGGA	TATGGA	CATGGA	ACGGGA	2
73	CGCATGGGTTATAGAG-1	ATTTATAT	GATGGA	GCCGGA	NA	NA	NA	9
112	CGTAAGTAGTCGCCCA-1	TAGATTTT	NA	NA	NA	NA	NA	20
113	CGTAAGTAGTCGCCCA-1	TTGAGGTG	CATGGA	CCGGGA	AGAGGA	CATGGA	NA	4
114	CGTAAGTAGTCGCCCA-1	ATTTGGTT	GCCGGA	ACGGGA	NA	NA	NA	32
115	CGTAAGTAGTCGCCCA-1	TGGTTTTG	CCGGGA	CCGGGA	ACAGGA	CATGGA	NA	9
116	CGTAAGTAGTCGCCCA-1	TTAGATTG	GATGGA	CATGGA	NA	NA	NA	28
117	CGTAAGTAGTCGCCCA-1	ATTTATAT	ATAGGA	GCCGGA	NA	NA	NA	11
118	CGTAAGTAGTCGCCCA-1	TTTCGTGA	CCGGGA	TCGGGA	NA	NA	NA	15
120	CGTAAGTAGTCGCCCA-1	TGCGATTT	GCCGGA	GCCGGA	ACGGGA	NA	NA	19
121	CGTAAGTAGTCGCCCA-1	TGGACGAC	CCGGGA	CATGGA	GATGGA	NA	NA	17
122	CGTAAGTAGTCGCCCA-1	GCAGGGTG	GATGGA	TATGGA	CCGGGA	NA	NA	19
123	CGTAAGTAGTCGCCCA-1	ATGGTAAG	ACGGGA	ATAGGA	NA	NA	NA	9
124	CGTAAGTAGTCGCCCA-1	GTAAAGAT	GCCGGA	TGTGGA	ACAGGA	ATAGGA	TCGGGA	7
125	CGTAAGTAGTCGCCCA-1	TTCACGTA	ACGGGA	CATGGA	NA	NA	NA	11
126	TCCCACAAGTTGAAAC-1	ATGGTAAG	CCGGGA	GATGGA	NA	NA	NA	10
127	TCCCACAAGTTGAAAC-1	TAGATTTT	TATGGA	CATGGA	NA	NA	NA	24
128	TCCCACAAGTTGAAAC-1	GCAGGGTG	GCCGGA	ACAGGA	NA	NA	NA	32
129	TCCCACAAGTTGAAAC-1	TTAGATTG	ACGGGA	ATAGGA	TCGGGA	NA	NA	3
130	TCCCACAAGTTGAAAC-1	TTCACGTA	ATAGGA	CCGGGA	NA	NA	NA	34
131	TCCCACAAGTTGAAAC-1	TGGACGAC	TCGGGA	ACAGGA	CCGGGA	GCCGGA	NA	13
132	TCCCACAAGTTGAAAC-1	TGGTTTTG	NA	NA	NA	NA	NA	27
133	TCCCACAAGTTGAAAC-1	ATTTATAT	GCTGGA	CCGGGA	CATGGA	ATAGGA	CATGGA	4
134	TCCCACAAGTTGAAAC-1	TTGAGGTG	CCGGGA	CTAGGA	TCGGGA	NA	NA	9
135	TCCCACAAGTTGAAAC-1	TTTCGTGA	ACAGGA	CATGGA	ACGGGA	TCGGGA	NA	15
137	TCCCACAAGTTGAAAC-1	GTAAAGAT	TATGGA	GATGGA	CCGGGA	NA	NA	8
138	TCCCACAAGTTGAAAC-1	TGCGATTT	ACGGGA	CCGGGA	CCGGGA	NA	NA	10
139	TCCCACAAGTTGAAAC-1	ATTTGGTT	CCGGGA	CCGGGA	GATGGA	CATGGA	GCTGGA	3
150	TTCAATCCATTGACCA-1	TTTCGTGA	CCGGGA	NA	NA	NA	NA	26
151	TTCAATCCATTGACCA-1	ATGGTAAG	TATGGA	CCGGGA	CATGGA	NA	NA	10
152	TTCAATCCATTGACCA-1	TTGAGGTG	CATGGA	GCCGGA	GCCGGA	GCCGGA	NA	25
153	TTCAATCCATTGACCA-1	TTCACGTA	CCGGGA	GCCGGA	NA	NA	NA	26
154	TTCAATCCATTGACCA-1	TGGTTTTG	CCGGGA	CTAGGA	CCGGGA	NA	NA	21
155	TTCAATCCATTGACCA-1	GCAGGGTG	GATGGA	TATGGA	CATGGA	ATAGGA	ACGGGA	14
156	TTCAATCCATTGACCA-1	TGCGATTT	GCCGGA	TATGGA	ACGGGA	CATGGA	NA	13
157	TTCAATCCATTGACCA-1	ATTTGGTT	ACGGGA	NA	NA	NA	NA	35
158	TTCAATCCATTGACCA-1	ATTTATAT	CATGGA	GCCGGA	TATGGA	CATGGA	NA	7
159	TTCAATCCATTGACCA-1	GTAAAGAT	GCCGGA	CATGGA	TAAGGA	CCGGGA	NA	13
160	TTCAATCCATTGACCA-1	TAGATTTT	ATAGGA	GCCGGA	CCGGGA	CATGGA	NA	16
161	TTCAATCCATTGACCA-1	TGGACGAC	GCCGGA	CCGGGA	CATGGA	TCGGGA	NA	19
163	TTCAATCCATTGACCA-1	TTAGATTG	GATGGA	CTAGGA	ACGGGA	GAGGGA	GATGGA	2
175	TAACCAGGTGGCCTCA-1	GTAAAGAT	CATGGA	ACAGGA	CATGGA	CCGGGA	NA	14
176	TAACCAGGTGGCCTCA-1	ATTTGGTT	GATGGA	TATGGA	TCGGGA	ACGGGA	NA	39
177	TAACCAGGTGGCCTCA-1	TGGTTTTG	ATAGGA	CATGGA	CCGGGA	GCCGGA	NA	18
178	TAACCAGGTGGCCTCA-1	TAGATTTT	CATGGA	CATGGA	GCCGGA	NA	NA	22
179	TAACCAGGTGGCCTCA-1	TGGACGAC	CCGGGA	CATGGA	CATGGA	NA	NA	15
180	TAACCAGGTGGCCTCA-1	TTGAGGTG	ACGGGA	CATGGA	CTAGGA	NA	NA	18
181	TAACCAGGTGGCCTCA-1	ATGGTAAG	CATGGA	ACGGGA	NA	NA	NA	15
182	TAACCAGGTGGCCTCA-1	GCAGGGTG	GCCGGA	NA	NA	NA	NA	14
183	TAACCAGGTGGCCTCA-1	ATTTATAT	CCGGGA	ACAGGA	CCGGGA	NA	NA	10
184	TAACCAGGTGGCCTCA-1	TGCGATTT	GATGGA	CATGGA	NA	NA	NA	30
185	TAACCAGGTGGCCTCA-1	TTAGATTG	CTAGGA	CCGGGA	ATAGGA	NA	NA	18
186	TAACCAGGTGGCCTCA-1	TTCACGTA	GCCGGA	GATGGA	NA	NA	NA	19
187	TAACCAGGTGGCCTCA-1	TTTCGTGA	CCGGGA	ACAGGA	GCTGGA	ACGGGA	NA	9
237	CTTTCAAGTAGATTGA-1	TGGTTTTG	CCGGGA	TGTGGA	CATGGA	NA	NA	25
238	CTTTCAAGTAGATTGA-1	TGCGATTT	GCCGGA	GCCGGA	GATGGA	NA	NA	19
239	CTTTCAAGTAGATTGA-1	TAGATTTT	CATGGA	ATAGGA	GCCGGA	TATGGA	NA	14
241	CTTTCAAGTAGATTGA-1	ATGGTAAG	CCGGGA	TATGGA	ATAGGA	TATGGA	NA	7
242	CTTTCAAGTAGATTGA-1	TTGAGGTG	CATGGA	CCGGGA	ATAGGA	GATGGA	NA	9
243	CTTTCAAGTAGATTGA-1	TTTCGTGA	CCGGGA	CATGGA	ACAGGA	GATGGA	NA	16
244	CTTTCAAGTAGATTGA-1	ATTTATAT	TATGGA	ATAGGA	CATGGA	CCGGGA	NA	12
245	CTTTCAAGTAGATTGA-1	TTCACGTA	ACAGGA	CCGGGA	NA	NA	NA	16
246	CTTTCAAGTAGATTGA-1	TTAGATTG	GATGGA	NA	NA	NA	NA	25
247	CTTTCAAGTAGATTGA-1	TGGACGAC	TATGGA	CTAGGA	NA	NA	NA	17
248	CTTTCAAGTAGATTGA-1	GCAGGGTG	GATGGA	TATGGA	GCCGGA	GCCGGA	TATGGA	10
249	CTTTCAAGTAGATTGA-1	GTAAAGAT	GCCGGA	CCGGGA	CATGGA	CCGGGA	NA	6
250	CTTTCAAGTAGATTGA-1	ATTTGGTT	CATGGA	GCCGGA	GCTGGA	GCGGGA	GCGGGA	2
264	TGCGACGTCTCCCATG-1	TGGTTTTG	ACGGGA	GCCGGA	GCCGGA	NA	NA	21
265	TGCGACGTCTCCCATG-1	TTTCGTGA	ACAGGA	GCTGGA	NA	NA	NA	34
266	TGCGACGTCTCCCATG-1	TAGATTTT	CATGGA	GCCGGA	NA	NA	NA	29
267	TGCGACGTCTCCCATG-1	TTCACGTA	GCCGGA	GATGGA	NA	NA	NA	33
268	TGCGACGTCTCCCATG-1	TTAGATTG	GCCGGA	ACGGGA	GATGGA	GATGGA	NA	6
269	TGCGACGTCTCCCATG-1	ATTTATAT	GCTGGA	ATAGGA	NA	NA	NA	19
270	TGCGACGTCTCCCATG-1	GCAGGGTG	NA	NA	NA	NA	NA	36
272	TGCGACGTCTCCCATG-1	ATTTGGTT	ACGGGA	GATGGA	ATAGGA	TGTGGA	NA	29
273	TGCGACGTCTCCCATG-1	TTGAGGTG	ATAGGA	GCCGGA	CCGGGA	NA	NA	43
274	TGCGACGTCTCCCATG-1	GTAAAGAT	GCCGGA	GCTGGA	TCGGGA	CATGGA	NA	14
275	TGCGACGTCTCCCATG-1	TGGACGAC	GATGGA	CCGGGA	ATAGGA	CATGGA	NA	20
276	TGCGACGTCTCCCATG-1	TGCGATTT	NA	NA	NA	NA	NA	33
277	TGCGACGTCTCCCATG-1	ATGGTAAG	ATAGGA	TATGGA	GCTGGA	NA	NA	6
279	GATTTCTAGTGCTCAT-1	TTGAGGTG	ATAGGA	GCTGGA	NA	NA	NA	15
281	GATTTCTAGTGCTCAT-1	TTAGATTG	GCCGGA	GATGGA	CATGGA	NA	NA	31
282	GATTTCTAGTGCTCAT-1	ATTTATAT	ACAGGA	NA	NA	NA	NA	43
283	GATTTCTAGTGCTCAT-1	TTTCGTGA	GCCGGA	CATGGA	CATGGA	CATGGA	NA	33
284	GATTTCTAGTGCTCAT-1	TGGTTTTG	TCGGGA	GATGGA	ACGGGA	ACGGGA	NA	28
285	GATTTCTAGTGCTCAT-1	TAGATTTT	TATGGA	CATGGA	TATGGA	NA	NA	37
286	GATTTCTAGTGCTCAT-1	TTCACGTA	ATAGGA	GCCGGA	NA	NA	NA	29
287	GATTTCTAGTGCTCAT-1	TGGACGAC	TCGGGA	GCCGGA	GCCGGA	TCGGGA	NA	32
288	GATTTCTAGTGCTCAT-1	ATTTGGTT	CCGGGA	ACGGGA	ACAGGA	AGAGGA	GCCGGA	10
289	GATTTCTAGTGCTCAT-1	TGCGATTT	TCGGGA	ACAGGA	GATGGA	CATGGA	NA	35
290	GATTTCTAGTGCTCAT-1	GTAAAGAT	CCGGGA	ATAGGA	NA	NA	NA	24
291	GATTTCTAGTGCTCAT-1	GCAGGGTG	CATGGA	TCGGGA	NA	NA	NA	34
292	GATTTCTAGTGCTCAT-1	ATGGTAAG	NA	NA	NA	NA	NA	7
294	TGTTCATCAGATACTC-1	TTCACGTA	ATAGGA	CTAGGA	NA	NA	NA	8
295	TGTTCATCAGATACTC-1	GCAGGGTG	CATGGA	GCCGGA	GCCGGA	NA	NA	10
296	TGTTCATCAGATACTC-1	TTAGATTG	GCCGGA	CCGGGA	CCGGGA	ACAGGA	NA	10
297	TGTTCATCAGATACTC-1	TTTCGTGA	GCCGGA	CATGGA	CCGGGA	ACGGGA	NA	12
298	TGTTCATCAGATACTC-1	ATGGTAAG	CTAGGA	CATGGA	NA	NA	NA	12
299	TGTTCATCAGATACTC-1	GTAAAGAT	ACGGGA	GCCGGA	CATGGA	ATAGGA	NA	6
301	TGTTCATCAGATACTC-1	TGGACGAC	TCGGGA	ACAGGA	TCGGGA	CATGGA	NA	5
302	TGTTCATCAGATACTC-1	TGGTTTTG	ATAGGA	GCTGGA	GATGGA	NA	NA	16
303	TGTTCATCAGATACTC-1	TGCGATTT	TCGGGA	CCGGGA	ACGGGA	GCCGGA	GCCGGA	10
304	TGTTCATCAGATACTC-1	ATTTATAT	ATAGGA	ATAGGA	GCTGGA	CATGGA	NA	9
305	TGTTCATCAGATACTC-1	TTGAGGTG	ATAGGA	GATGGA	ATAGGA	GATGGA	NA	5
306	TGTTCATCAGATACTC-1	TAGATTTT	TATGGA	GCTGGA	ATAGGA	ACGGGA	CATGGA	2
307	TGTTCATCAGATACTC-1	ATTTGGTT	CCGGGA	ACGGGA	ACGGGA	CAGGGA	GATGGA	2
333	TACGCTCCACACAGAG-1	TGGTTTTG	ACGGGA	NA	NA	NA	NA	25
334	TACGCTCCACACAGAG-1	TGGACGAC	NA	NA	NA	NA	NA	28
335	TACGCTCCACACAGAG-1	TTTCGTGA	ATAGGA	ATAGGA	CATGGA	GCCGGA	NA	13
336	TACGCTCCACACAGAG-1	GTAAAGAT	GCCGGA	GATGGA	NA	NA	NA	15
337	TACGCTCCACACAGAG-1	TTCACGTA	CATGGA	CATGGA	NA	NA	NA	19
338	TACGCTCCACACAGAG-1	ATTTGGTT	CCGGGA	NA	NA	NA	NA	16
339	TACGCTCCACACAGAG-1	TAGATTTT	TGTGGA	CATGGA	TCGGGA	NA	NA	12
341	TACGCTCCACACAGAG-1	ATGGTAAG	GATGGA	CCGGGA	NA	NA	NA	13
342	TACGCTCCACACAGAG-1	ATTTATAT	ACGGGA	CTAGGA	GATGGA	NA	NA	12
343	TACGCTCCACACAGAG-1	TTAGATTG	GATGGA	CTAGGA	NA	NA	NA	9
344	TACGCTCCACACAGAG-1	TGCGATTT	TCGGGA	GATGGA	NA	NA	NA	6
345	TACGCTCCACACAGAG-1	GCAGGGTG	GCCGGA	ACGGGA	NA	NA	NA	12
347	TACGCTCCACACAGAG-1	TTGAGGTG	CATGGA	CCGGGA	ATAGGA	NA	NA	18
368	AAGGTAAGTCATAACC-1	GCAGGGTG	GATGGA	CCGGGA	CCGGGA	NA	NA	15
369	AAGGTAAGTCATAACC-1	ATTTGGTT	TCGGGA	GCCGGA	GATGGA	ATAGGA	NA	10
370	AAGGTAAGTCATAACC-1	TGGACGAC	CCGGGA	NA	NA	NA	NA	18
371	AAGGTAAGTCATAACC-1	ATGGTAAG	TATGGA	ATAGGA	TCGGGA	NA	NA	10
372	AAGGTAAGTCATAACC-1	TTCACGTA	GCCGGA	GATGGA	NA	NA	NA	13
373	AAGGTAAGTCATAACC-1	TTAGATTG	GATGGA	NA	NA	NA	NA	10
374	AAGGTAAGTCATAACC-1	TGCGATTT	GCCGGA	GCCGGA	GATGGA	ATAGGA	CCGGGA	9
375	AAGGTAAGTCATAACC-1	TTTCGTGA	CCGGGA	TCGGGA	CATGGA	ACGGGA	NA	7
377	AAGGTAAGTCATAACC-1	GTAAAGAT	CATGGA	GATGGA	CATGGA	NA	NA	22
378	AAGGTAAGTCATAACC-1	TGGTTTTG	ACAGGA	GATGGA	GCCGGA	ACAGGA	NA	12
379	AAGGTAAGTCATAACC-1	ATTTATAT	GATGGA	GATGGA	NA	NA	NA	11
381	AAGGTAAGTCATAACC-1	TAGATTTT	CATGGA	NA	NA	NA	NA	15
382	AAGGTAAGTCATAACC-1	TTGAGGTG	CATGGA	CATGGA	CATGGA	GCCGGA	GATGGA	3
411	GAATCGTAGATTAGTG-1	ATTTGGTT	CCGGGA	ATAGGA	CATGGA	NA	NA	12
412	GAATCGTAGATTAGTG-1	TTTCGTGA	CATGGA	NA	NA	NA	NA	8
413	GAATCGTAGATTAGTG-1	TAGATTTT	TATGGA	ACAGGA	CCGGGA	ACGGGA	NA	8
414	GAATCGTAGATTAGTG-1	ATTTATAT	ACGGGA	NA	NA	NA	NA	16
415	GAATCGTAGATTAGTG-1	GTAAAGAT	GCCGGA	GCTGGA	NA	NA	NA	11
416	GAATCGTAGATTAGTG-1	ATGGTAAG	CCGGGA	GATGGA	NA	NA	NA	5
417	GAATCGTAGATTAGTG-1	GCAGGGTG	GCCGGA	GATGGA	NA	NA	NA	13
419	GAATCGTAGATTAGTG-1	TGGTTTTG	GATGGA	ATAGGA	CATGGA	TGTGGA	NA	10
421	GAATCGTAGATTAGTG-1	TTGAGGTG	CCGGGA	GCCGGA	NA	NA	NA	13
422	GAATCGTAGATTAGTG-1	TTAGATTG	GCCGGA	GCCGGA	GCTGGA	TCGGGA	ACGGGA	8
423	GAATCGTAGATTAGTG-1	TGGACGAC	CCGGGA	ATAGGA	GCCGGA	GATGGA	NA	12
424	GAATCGTAGATTAGTG-1	TTCACGTA	GCTGGA	CCGGGA	NA	NA	NA	12
425	GAATCGTAGATTAGTG-1	TGCGATTT	CATGGA	ATAGGA	CCGGGA	GATGGA	NA	5
437	AGGGCTCTCTCAATCT-1	GCAGGGTG	GATGGA	GCCGGA	CATGGA	NA	NA	34
438	AGGGCTCTCTCAATCT-1	TGGACGAC	ACGGGA	CCGGGA	NA	NA	NA	38
439	AGGGCTCTCTCAATCT-1	TGGTTTTG	GATGGA	GCCGGA	GATGGA	CCGGGA	NA	29
440	AGGGCTCTCTCAATCT-1	TTCACGTA	CCGGGA	CCGGGA	NA	NA	NA	26
441	AGGGCTCTCTCAATCT-1	TGCGATTT	CCGGGA	TATGGA	GCCGGA	GCCGGA	NA	14
443	AGGGCTCTCTCAATCT-1	ATTTATAT	CCGGGA	ACGGGA	NA	NA	NA	18
444	AGGGCTCTCTCAATCT-1	TTAGATTG	GCCGGA	GCCGGA	GCTGGA	CATGGA	ATAGGA	14
445	AGGGCTCTCTCAATCT-1	TAGATTTT	TATGGA	GCCGGA	GCCGGA	NA	NA	16
447	AGGGCTCTCTCAATCT-1	ATTTGGTT	CATGGA	CCGGGA	CATGGA	NA	NA	33
448	AGGGCTCTCTCAATCT-1	TTGAGGTG	CCGGGA	TCGGGA	GCTGGA	NA	NA	10
449	AGGGCTCTCTCAATCT-1	ATGGTAAG	ACGGGA	GATGGA	CATGGA	NA	NA	19
450	AGGGCTCTCTCAATCT-1	TTTCGTGA	CCGGGA	CATGGA	CCGGGA	CATGGA	NA	13
451	AGGGCTCTCTCAATCT-1	GTAAAGAT	GCCGGA	GCCGGA	ATAGGA	CATGGA	GCTGGA	5
452	CGGAACCCAGGACTAG-1	TTGAGGTG	CCGGGA	TCGGGA	GCTGGA	CATGGA	NA	14
453	CGGAACCCAGGACTAG-1	TTCACGTA	CATGGA	CATGGA	NA	NA	NA	18
454	CGGAACCCAGGACTAG-1	TGGACGAC	GATGGA	ACGGGA	CATGGA	ACGGGA	NA	22
455	CGGAACCCAGGACTAG-1	TAGATTTT	GCCGGA	CATGGA	ATAGGA	NA	NA	22
456	CGGAACCCAGGACTAG-1	TGCGATTT	TAAGGA	GCCGGA	CATGGA	NA	NA	30
457	CGGAACCCAGGACTAG-1	GCAGGGTG	GATGGA	CCGGGA	CATGGA	ACAGGA	ACAGGA	13
459	CGGAACCCAGGACTAG-1	GTAAAGAT	GCCGGA	GCCGGA	CATGGA	NA	NA	17
460	CGGAACCCAGGACTAG-1	ATTTATAT	GCCGGA	ACAGGA	CCGGGA	CATGGA	NA	14
461	CGGAACCCAGGACTAG-1	TTTCGTGA	CCGGGA	CATGGA	ATAGGA	TGTGGA	NA	15
463	CGGAACCCAGGACTAG-1	ATGGTAAG	GCTGGA	CTAGGA	CATGGA	CCGGGA	NA	14
464	CGGAACCCAGGACTAG-1	TTAGATTG	GCCGGA	GCCGGA	GCTGGA	CATGGA	GCCGGA	4
465	CGGAACCCAGGACTAG-1	ATTTGGTT	CATGGA	ACAGGA	GCCGGA	CATGGA	TGTGGA	4
466	CGGAACCCAGGACTAG-1	TGGTTTTG	CCGGGA	ACGGGA	TATGGA	NA	NA	21
467	ATCCCTGGTCTCTCCA-1	ATTTATAT	GCTGGA	CATGGA	CATGGA	NA	NA	30
468	ATCCCTGGTCTCTCCA-1	TGGACGAC	GCTGGA	ACAGGA	NA	NA	NA	33
469	ATCCCTGGTCTCTCCA-1	ATTTGGTT	ACGGGA	NA	NA	NA	NA	41
470	ATCCCTGGTCTCTCCA-1	GCAGGGTG	GATGGA	NA	NA	NA	NA	24
471	ATCCCTGGTCTCTCCA-1	TGCGATTT	ATAGGA	ACGGGA	CCGGGA	CATGGA	NA	15
472	ATCCCTGGTCTCTCCA-1	TTTCGTGA	GATGGA	GCTGGA	CTAGGA	GCCGGA	NA	15
473	ATCCCTGGTCTCTCCA-1	TTCACGTA	GCCGGA	GATGGA	NA	NA	NA	36
474	ATCCCTGGTCTCTCCA-1	TTAGATTG	GATGGA	GATGGA	NA	NA	NA	25
476	ATCCCTGGTCTCTCCA-1	TGGTTTTG	CATGGA	NA	NA	NA	NA	14
477	ATCCCTGGTCTCTCCA-1	TAGATTTT	ACAGGA	NA	NA	NA	NA	22
478	ATCCCTGGTCTCTCCA-1	ATGGTAAG	GCCGGA	GCCGGA	GCCGGA	ATAGGA	NA	17
480	ATCCCTGGTCTCTCCA-1	GTAAAGAT	GCCGGA	TGTGGA	TATGGA	NA	NA	16
481	ATCCCTGGTCTCTCCA-1	TTGAGGTG	CATGGA	CCGGGA	ATAGGA	CCGGGA	NA	11
528	GGAGATGAGCAGCAGT-1	TTTCGTGA	CCGGGA	CATGGA	ATAGGA	GATGGA	NA	12
530	GGAGATGAGCAGCAGT-1	GCAGGGTG	GATGGA	ATAGGA	CCGGGA	NA	NA	29
531	GGAGATGAGCAGCAGT-1	TGCGATTT	ACGGGA	TCGGGA	NA	NA	NA	21
532	GGAGATGAGCAGCAGT-1	TGGACGAC	NA	NA	NA	NA	NA	11
533	GGAGATGAGCAGCAGT-1	TTGAGGTG	CCGGGA	TATGGA	TGTGGA	NA	NA	12
534	GGAGATGAGCAGCAGT-1	TAGATTTT	CCGGGA	ATAGGA	TGTGGA	NA	NA	14
535	GGAGATGAGCAGCAGT-1	TTCACGTA	GCTGGA	CATGGA	NA	NA	NA	23
537	GGAGATGAGCAGCAGT-1	ATTTATAT	NA	NA	NA	NA	NA	8
538	GGAGATGAGCAGCAGT-1	TTAGATTG	GATGGA	CCGGGA	CCGGGA	NA	NA	3
539	GGAGATGAGCAGCAGT-1	ATTTGGTT	CATGGA	ATAGGA	CCGGGA	ATAGGA	NA	15
540	GGAGATGAGCAGCAGT-1	ATGGTAAG	ATAGGA	CATGGA	ACAGGA	ATAGGA	NA	5
541	GGAGATGAGCAGCAGT-1	TGGTTTTG	CCGGGA	CATGGA	CATGGA	ACAGGA	NA	5
542	GGAGATGAGCAGCAGT-1	GTAAAGAT	GCCGGA	GCTGGA	CCGGGA	GATGGA	ATAGGA	3
543	CAAGACTGTAGTCACT-1	ATTTATAT	ATAGGA	TGTGGA	TATGGA	NA	NA	25
544	CAAGACTGTAGTCACT-1	GCAGGGTG	GATGGA	TATGGA	GCCGGA	ACGGGA	GCCGGA	5
545	CAAGACTGTAGTCACT-1	TTGAGGTG	CATGGA	ACAGGA	TGTGGA	CATGGA	NA	16
546	CAAGACTGTAGTCACT-1	TGCGATTT	CATGGA	ATAGGA	NA	NA	NA	33
547	CAAGACTGTAGTCACT-1	TGGACGAC	CATGGA	GCCGGA	CTAGGA	GATGGA	NA	18
548	CAAGACTGTAGTCACT-1	TTCACGTA	CTAGGA	ACAGGA	NA	NA	NA	23
549	CAAGACTGTAGTCACT-1	ATTTGGTT	NA	NA	NA	NA	NA	36
550	CAAGACTGTAGTCACT-1	TGGTTTTG	CCGGGA	GCCGGA	ACAGGA	ATAGGA	NA	17
551	CAAGACTGTAGTCACT-1	TTAGATTG	GCCGGA	NA	NA	NA	NA	22
553	CAAGACTGTAGTCACT-1	TAGATTTT	TATGGA	CCGGGA	GCTGGA	ACAGGA	GCCGGA	7
554	CAAGACTGTAGTCACT-1	ATGGTAAG	CATGGA	CATGGA	CATGGA	NA	NA	2
555	CAAGACTGTAGTCACT-1	GTAAAGAT	GCCGGA	ACAGGA	GATGGA	GATGGA	NA	11
556	CAAGACTGTAGTCACT-1	TTTCGTGA	CCGGGA	ACGGGA	CATGGA	CCGGGA	NA	6
584	ATTATCCTCGCAGTGC-1	TGGACGAC	CCGGGA	GCCGGA	ATAGGA	NA	NA	13
585	ATTATCCTCGCAGTGC-1	ATTTATAT	GATGGA	GCTGGA	ACGGGA	ATAGGA	NA	12
587	ATTATCCTCGCAGTGC-1	TTTCGTGA	GATGGA	NA	NA	NA	NA	15
588	ATTATCCTCGCAGTGC-1	TAGATTTT	ACAGGA	NA	NA	NA	NA	23
589	ATTATCCTCGCAGTGC-1	TTCACGTA	GCTGGA	CCGGGA	NA	NA	NA	17
590	ATTATCCTCGCAGTGC-1	TGCGATTT	GCCGGA	GCCGGA	GCTGGA	CATGGA	NA	20
591	ATTATCCTCGCAGTGC-1	GTAAAGAT	GCCGGA	NA	NA	NA	NA	6
592	ATTATCCTCGCAGTGC-1	TTGAGGTG	NA	NA	NA	NA	NA	17
593	ATTATCCTCGCAGTGC-1	ATTTGGTT	GCCGGA	NA	NA	NA	NA	26
594	ATTATCCTCGCAGTGC-1	ATGGTAAG	ACGGGA	NA	NA	NA	NA	7
595	ATTATCCTCGCAGTGC-1	TGGTTTTG	GATGGA	ATAGGA	CATGGA	TATGGA	NA	16
597	ATTATCCTCGCAGTGC-1	GCAGGGTG	GATGGA	ATAGGA	GCCGGA	GCCGGA	TCGGGA	14
599	ATTATCCTCGCAGTGC-1	TTAGATTG	TGTGGA	GCTGGA	ATAGGA	NA	NA	16
613	GTTGAACAGCCTCAGC-1	TGGTTTTG	GATGGA	ATAGGA	CATGGA	ACGGGA	NA	11
614	GTTGAACAGCCTCAGC-1	TTCACGTA	GCTGGA	CCGGGA	NA	NA	NA	21
615	GTTGAACAGCCTCAGC-1	GCAGGGTG	GATGGA	ATAGGA	GCCGGA	GCCGGA	CCGGGA	9
616	GTTGAACAGCCTCAGC-1	TTGAGGTG	CCGGGA	ACGGGA	ATAGGA	NA	NA	11
617	GTTGAACAGCCTCAGC-1	TGCGATTT	ATAGGA	NA	NA	NA	NA	21
618	GTTGAACAGCCTCAGC-1	TGGACGAC	CCGGGA	ACGGGA	TAAGGA	NA	NA	19
619	GTTGAACAGCCTCAGC-1	ATTTATAT	CCGGGA	TCGGGA	GCCGGA	NA	NA	11
620	GTTGAACAGCCTCAGC-1	ATTTGGTT	CATGGA	ATAGGA	ATAGGA	NA	NA	19
621	GTTGAACAGCCTCAGC-1	TAGATTTT	GCCGGA	GCCGGA	GATGGA	NA	NA	12
622	GTTGAACAGCCTCAGC-1	TTTCGTGA	CCGGGA	CATGGA	TATGGA	ATAGGA	NA	8
623	GTTGAACAGCCTCAGC-1	ATGGTAAG	ACGGGA	CATGGA	GATGGA	GATGGA	NA	5
624	GTTGAACAGCCTCAGC-1	GTAAAGAT	GCCGGA	CATGGA	CCGGGA	TATGGA	ATAGGA	3
627	GTTGAACAGCCTCAGC-1	TTAGATTG	GCCGGA	GCTGGA	GCTGGA	GCTGGA	GCGGGA	2
688	CAAGCTAAGGTTCATC-1	TTGAGGTG	CATGGA	CCGGGA	GATGGA	ATAGGA	NA	15
689	CAAGCTAAGGTTCATC-1	TGCGATTT	GCCGGA	ACAGGA	ATAGGA	ATAGGA	NA	18
690	CAAGCTAAGGTTCATC-1	TTCACGTA	GATGGA	CATGGA	NA	NA	NA	19
691	CAAGCTAAGGTTCATC-1	ATTTATAT	NA	NA	NA	NA	NA	10
692	CAAGCTAAGGTTCATC-1	ATGGTAAG	ACGGGA	NA	NA	NA	NA	11
694	CAAGCTAAGGTTCATC-1	ATTTGGTT	GCCGGA	CCGGGA	TGTGGA	NA	NA	18
695	CAAGCTAAGGTTCATC-1	TTTCGTGA	CCGGGA	NA	NA	NA	NA	19
696	CAAGCTAAGGTTCATC-1	TGGACGAC	ACGGGA	NA	NA	NA	NA	25
697	CAAGCTAAGGTTCATC-1	GCAGGGTG	GATGGA	TATGGA	GCCGGA	NA	NA	14
698	CAAGCTAAGGTTCATC-1	TTAGATTG	GATGGA	CATGGA	GCCGGA	GCTGGA	NA	2
699	CAAGCTAAGGTTCATC-1	TGGTTTTG	CCGGGA	CTAGGA	TCGGGA	GATGGA	NA	9
700	CAAGCTAAGGTTCATC-1	TAGATTTT	CCGGGA	TGTGGA	GATGGA	TCGGGA	NA	5
701	CAAGCTAAGGTTCATC-1	GTAAAGAT	GCCGGA	GATGGA	NA	NA	NA	2
702	TTAGGGTCATGAGAAT-1	TTGAGGTG	ACGGGA	ATAGGA	GCTGGA	NA	NA	12
703	TTAGGGTCATGAGAAT-1	TGGTTTTG	GATGGA	GCCGGA	GCCGGA	CATGGA	NA	22
704	TTAGGGTCATGAGAAT-1	TTAGATTG	GCCGGA	CCGGGA	CATGGA	ACGGGA	NA	21
705	TTAGGGTCATGAGAAT-1	TGGACGAC	CATGGA	GATGGA	NA	NA	NA	23
706	TTAGGGTCATGAGAAT-1	TGCGATTT	ACGGGA	CCGGGA	ACAGGA	NA	NA	16
707	TTAGGGTCATGAGAAT-1	ATTTGGTT	NA	NA	NA	NA	NA	35
708	TTAGGGTCATGAGAAT-1	ATGGTAAG	ATAGGA	GATGGA	NA	NA	NA	7
709	TTAGGGTCATGAGAAT-1	TTTCGTGA	CTAGGA	NA	NA	NA	NA	18
711	TTAGGGTCATGAGAAT-1	TTCACGTA	ATAGGA	GATGGA	NA	NA	NA	20
713	TTAGGGTCATGAGAAT-1	GCAGGGTG	CATGGA	TCGGGA	NA	NA	NA	12
714	TTAGGGTCATGAGAAT-1	ATTTATAT	ACGGGA	NA	NA	NA	NA	17
715	TTAGGGTCATGAGAAT-1	TAGATTTT	ACAGGA	NA	NA	NA	NA	11
716	TTAGGGTCATGAGAAT-1	GTAAAGAT	CATGGA	ATAGGA	GATGGA	CATGGA	NA	9
717	CAGTTCCAGGGCTTCC-1	ATGGTAAG	ATAGGA	TGTGGA	CATGGA	NA	NA	4
718	CAGTTCCAGGGCTTCC-1	TGGACGAC	TCGGGA	CATGGA	TGTGGA	ATAGGA	NA	12
719	CAGTTCCAGGGCTTCC-1	TTGAGGTG	ACAGGA	GATGGA	NA	NA	NA	9
720	CAGTTCCAGGGCTTCC-1	ATTTGGTT	CATGGA	CATGGA	NA	NA	NA	14
721	CAGTTCCAGGGCTTCC-1	TTAGATTG	NA	NA	NA	NA	NA	17
722	CAGTTCCAGGGCTTCC-1	TGGTTTTG	GCCGGA	ACGGGA	CCGGGA	CATGGA	NA	11
723	CAGTTCCAGGGCTTCC-1	TAGATTTT	CATGGA	ACAGGA	GATGGA	ACGGGA	NA	10
724	CAGTTCCAGGGCTTCC-1	GCAGGGTG	GATGGA	CCGGGA	GCCGGA	ATAGGA	GCTGGA	5
725	CAGTTCCAGGGCTTCC-1	TTTCGTGA	CCGGGA	NA	NA	NA	NA	16
726	CAGTTCCAGGGCTTCC-1	TTCACGTA	GCCGGA	GATGGA	NA	NA	NA	11
727	CAGTTCCAGGGCTTCC-1	ATTTATAT	GATGGA	GCTGGA	GATGGA	ATAGGA	CCGGGA	4
728	CAGTTCCAGGGCTTCC-1	TGCGATTT	CATGGA	GCTGGA	CCGGGA	CATGGA	NA	2
729	CAGTTCCAGGGCTTCC-1	GTAAAGAT	GCCGGA	GCCGGA	TCGGGA	AGAGGA	GCCGGA	3
731	AAGTCGTCAGCAGGAT-1	TTCACGTA	TGTGGA	GATGGA	NA	NA	NA	21
733	AAGTCGTCAGCAGGAT-1	ATTTATAT	ATAGGA	CATGGA	CTAGGA	GCCGGA	NA	11
734	AAGTCGTCAGCAGGAT-1	TTTCGTGA	CCGGGA	CATGGA	CCGGGA	CATGGA	NA	6
735	AAGTCGTCAGCAGGAT-1	TGGACGAC	ACGGGA	GATGGA	CATGGA	CATGGA	NA	19
736	AAGTCGTCAGCAGGAT-1	TGCGATTT	GCCGGA	GATGGA	GCCGGA	CATGGA	CTAGGA	4
737	AAGTCGTCAGCAGGAT-1	ATGGTAAG	ATAGGA	CATGGA	GCCGGA	ATAGGA	NA	4
738	AAGTCGTCAGCAGGAT-1	GTAAAGAT	GCCGGA	CCGGGA	GCCGGA	ACGGGA	NA	5
739	AAGTCGTCAGCAGGAT-1	TGGTTTTG	GATGGA	TATGGA	TGTGGA	CATGGA	NA	6
740	AAGTCGTCAGCAGGAT-1	TTGAGGTG	CCGGGA	CCGGGA	ACGGGA	GATGGA	NA	3
741	AAGTCGTCAGCAGGAT-1	ATTTGGTT	CATGGA	GCCGGA	CCGGGA	ACGGGA	CCGGGA	3
742	AAGTCGTCAGCAGGAT-1	GCAGGGTG	GATGGA	GCCGGA	ATAGGA	ACAGGA	CATGGA	4
743	AAGTCGTCAGCAGGAT-1	TAGATTTT	GCCGGA	ACAGGA	GCCGGA	TGTGGA	NA	6
744	AAGTCGTCAGCAGGAT-1	TTAGATTG	GCCGGA	GATGGA	ATAGGA	ACGGGA	CATGGA	2
791	GTTGTAGTCACCTCAC-1	TGGACGAC	GATGGA	NA	NA	NA	NA	21
792	GTTGTAGTCACCTCAC-1	GTAAAGAT	GCCGGA	GCCGGA	CATGGA	TCGGGA	NA	15
793	GTTGTAGTCACCTCAC-1	ATTTGGTT	TATGGA	GCCGGA	GATGGA	TAAGGA	NA	16
794	GTTGTAGTCACCTCAC-1	ATGGTAAG	TGTGGA	NA	NA	NA	NA	13
796	GTTGTAGTCACCTCAC-1	TAGATTTT	ACGGGA	ATAGGA	NA	NA	NA	14
797	GTTGTAGTCACCTCAC-1	TGCGATTT	GCCGGA	GATGGA	CATGGA	NA	NA	20
798	GTTGTAGTCACCTCAC-1	TTGAGGTG	CATGGA	GCTGGA	CATGGA	NA	NA	12
799	GTTGTAGTCACCTCAC-1	TTCACGTA	ATAGGA	CATGGA	NA	NA	NA	19
800	GTTGTAGTCACCTCAC-1	ATTTATAT	CATGGA	CCGGGA	ACGGGA	ACAGGA	GATGGA	2
801	GTTGTAGTCACCTCAC-1	TTAGATTG	GCTGGA	TCGGGA	CCGGGA	NA	NA	3
802	GTTGTAGTCACCTCAC-1	GCAGGGTG	GATGGA	TATGGA	CCGGGA	CATGGA	NA	10
803	GTTGTAGTCACCTCAC-1	TTTCGTGA	CCGGGA	TATGGA	GCTGGA	CCGGGA	NA	4
804	GTTGTAGTCACCTCAC-1	TGGTTTTG	CCGGGA	GATGGA	CATGGA	ATAGGA	NA	13
805	GATGGAGCACTGCGTG-1	ATGGTAAG	GCTGGA	ATAGGA	CCGGGA	TAAGGA	NA	17
806	GATGGAGCACTGCGTG-1	TGCGATTT	TCGGGA	NA	NA	NA	NA	17
808	GATGGAGCACTGCGTG-1	TTAGATTG	GCCGGA	CCGGGA	CATGGA	NA	NA	21
809	GATGGAGCACTGCGTG-1	GTAAAGAT	GCCGGA	CATGGA	NA	NA	NA	16
810	GATGGAGCACTGCGTG-1	GCAGGGTG	GATGGA	CCGGGA	GATGGA	ATAGGA	NA	19
811	GATGGAGCACTGCGTG-1	TGGACGAC	CCGGGA	GATGGA	CCGGGA	NA	NA	20
813	GATGGAGCACTGCGTG-1	TGGTTTTG	ATAGGA	CCGGGA	ACAGGA	NA	NA	37
814	GATGGAGCACTGCGTG-1	TTCACGTA	GCCGGA	ATAGGA	NA	NA	NA	32
815	GATGGAGCACTGCGTG-1	ATTTATAT	GCCGGA	GCCGGA	ACGGGA	ATAGGA	CATGGA	24
816	GATGGAGCACTGCGTG-1	TTTCGTGA	ACAGGA	ACAGGA	GCCGGA	GCCGGA	NA	22
818	GATGGAGCACTGCGTG-1	TTGAGGTG	CATGGA	NA	NA	NA	NA	6
819	GATGGAGCACTGCGTG-1	ATTTGGTT	CATGGA	GCCGGA	GCTGGA	GATGGA	GCCGGA	3
820	GATGGAGCACTGCGTG-1	TAGATTTT	ACGGGA	GATGGA	ACAGGA	TCGGGA	GCCGGA	3
822	AGGTTACGTAGCTAAA-1	TAGATTTT	TCGGGA	NA	NA	NA	NA	16
823	AGGTTACGTAGCTAAA-1	GTAAAGAT	GCCGGA	TGTGGA	CTAGGA	CATGGA	ACGGGA	9
824	AGGTTACGTAGCTAAA-1	TGCGATTT	GCCGGA	ATAGGA	ATAGGA	CCGGGA	NA	7
825	AGGTTACGTAGCTAAA-1	ATGGTAAG	ACGGGA	GATGGA	NA	NA	NA	20
826	AGGTTACGTAGCTAAA-1	ATTTATAT	NA	NA	NA	NA	NA	25
827	AGGTTACGTAGCTAAA-1	TGGACGAC	CCGGGA	GCCGGA	NA	NA	NA	17
828	AGGTTACGTAGCTAAA-1	TGGTTTTG	CCGGGA	ATAGGA	CATGGA	ACGGGA	NA	14
829	AGGTTACGTAGCTAAA-1	TTCACGTA	CCGGGA	ATAGGA	NA	NA	NA	19
830	AGGTTACGTAGCTAAA-1	TTAGATTG	GATGGA	CATGGA	NA	NA	NA	25
831	AGGTTACGTAGCTAAA-1	TTTCGTGA	CCGGGA	ATAGGA	CATGGA	NA	NA	16
832	AGGTTACGTAGCTAAA-1	GCAGGGTG	GATGGA	TATGGA	AGAGGA	ATAGGA	GAGGGA	3
833	AGGTTACGTAGCTAAA-1	TTGAGGTG	CATGGA	CCGGGA	CATGGA	NA	NA	14
834	AGGTTACGTAGCTAAA-1	ATTTGGTT	GCCGGA	CATGGA	TGTGGA	GCCGGA	NA	5
847	ACTGTCCTCGAGGCAA-1	ATTTGGTT	CATGGA	GATGGA	NA	NA	NA	24
849	ACTGTCCTCGAGGCAA-1	TGGTTTTG	CCGGGA	ATAGGA	CATGGA	GCTGGA	NA	12
850	ACTGTCCTCGAGGCAA-1	TTCACGTA	ACGGGA	ACGGGA	NA	NA	NA	23
851	ACTGTCCTCGAGGCAA-1	TTGAGGTG	CCGGGA	NA	NA	NA	NA	17
852	ACTGTCCTCGAGGCAA-1	TGCGATTT	ATAGGA	CCGGGA	CATGGA	NA	NA	16
853	ACTGTCCTCGAGGCAA-1	ATGGTAAG	CATGGA	ACGGGA	GATGGA	TATGGA	NA	9
854	ACTGTCCTCGAGGCAA-1	TAGATTTT	GATGGA	GCCGGA	NA	NA	NA	21
855	ACTGTCCTCGAGGCAA-1	TGGACGAC	TATGGA	GCCGGA	ACAGGA	TATGGA	NA	10
856	ACTGTCCTCGAGGCAA-1	TTAGATTG	GCCGGA	ACGGGA	GCCGGA	NA	NA	5
857	ACTGTCCTCGAGGCAA-1	ATTTATAT	GCCGGA	CTAGGA	GATGGA	NA	NA	17
858	ACTGTCCTCGAGGCAA-1	TTTCGTGA	CCGGGA	TCGGGA	CATGGA	NA	NA	9
859	ACTGTCCTCGAGGCAA-1	GCAGGGTG	CATGGA	NA	NA	NA	NA	10
861	ACTGTCCTCGAGGCAA-1	GTAAAGAT	GCCGGA	GCCGGA	ACAGGA	CATGGA	CCGGGA	5
888	AAGCGTTTCCCTCAAC-1	ATGGTAAG	ATAGGA	CATGGA	NA	NA	NA	32
889	AAGCGTTTCCCTCAAC-1	TGCGATTT	NA	NA	NA	NA	NA	63
890	AAGCGTTTCCCTCAAC-1	TTTCGTGA	CCGGGA	CATGGA	ATAGGA	GCCGGA	NA	34
891	AAGCGTTTCCCTCAAC-1	TTAGATTG	GCCGGA	GATGGA	CATGGA	NA	NA	29
892	AAGCGTTTCCCTCAAC-1	TGGACGAC	ACAGGA	CCGGGA	GCCGGA	GCCGGA	NA	50
893	AAGCGTTTCCCTCAAC-1	ATTTGGTT	ACGGGA	CCGGGA	NA	NA	NA	33
894	AAGCGTTTCCCTCAAC-1	TGGTTTTG	CATGGA	ATAGGA	GATGGA	CATGGA	NA	25
895	AAGCGTTTCCCTCAAC-1	TTCACGTA	ACAGGA	CATGGA	NA	NA	NA	35
896	AAGCGTTTCCCTCAAC-1	ATTTATAT	GCCGGA	GATGGA	ACGGGA	NA	NA	38
898	AAGCGTTTCCCTCAAC-1	TAGATTTT	TCGGGA	NA	NA	NA	NA	23
899	AAGCGTTTCCCTCAAC-1	TTGAGGTG	CATGGA	GCCGGA	GCCGGA	CCGGGA	NA	28
900	AAGCGTTTCCCTCAAC-1	GTAAAGAT	GCCGGA	NA	NA	NA	NA	32
902	AAGCGTTTCCCTCAAC-1	GCAGGGTG	GATGGA	TATGGA	CATGGA	TCGGGA	NA	13
926	AGGTAGGAGGAATCGC-1	TAGATTTT	GCCGGA	NA	NA	NA	NA	19
927	AGGTAGGAGGAATCGC-1	ATTTGGTT	NA	NA	NA	NA	NA	16
928	AGGTAGGAGGAATCGC-1	TTGAGGTG	CATGGA	CCGGGA	ATAGGA	GATGGA	NA	6
929	AGGTAGGAGGAATCGC-1	TGCGATTT	GCCGGA	GCCGGA	GATGGA	CCGGGA	CATGGA	17
930	AGGTAGGAGGAATCGC-1	TGGACGAC	CCGGGA	CATGGA	NA	NA	NA	9
931	AGGTAGGAGGAATCGC-1	TTCACGTA	ACGGGA	NA	NA	NA	NA	5
932	AGGTAGGAGGAATCGC-1	ATGGTAAG	ACGGGA	GCTGGA	GCCGGA	NA	NA	10
933	AGGTAGGAGGAATCGC-1	TTAGATTG	GATGGA	NA	NA	NA	NA	5
934	AGGTAGGAGGAATCGC-1	GCAGGGTG	GATGGA	TATGGA	NA	NA	NA	10
935	AGGTAGGAGGAATCGC-1	TGGTTTTG	CCGGGA	CATGGA	NA	NA	NA	9
937	AGGTAGGAGGAATCGC-1	TTTCGTGA	CCGGGA	ACAGGA	CCGGGA	CATGGA	NA	3
938	AGGTAGGAGGAATCGC-1	ATTTATAT	ACGGGA	ACAGGA	ATAGGA	CCGGGA	NA	3
939	AGGTAGGAGGAATCGC-1	GTAAAGAT	GCCGGA	TGTGGA	ACGGGA	GCCGGA	NA	3
951	ACAAAGAGTCGTACAT-1	ATTTGGTT	CATGGA	NA	NA	NA	NA	28
952	ACAAAGAGTCGTACAT-1	TGCGATTT	ATAGGA	CATGGA	NA	NA	NA	29
953	ACAAAGAGTCGTACAT-1	TTGAGGTG	CATGGA	GCCGGA	TCGGGA	CATGGA	NA	15
954	ACAAAGAGTCGTACAT-1	TTTCGTGA	CCGGGA	GATGGA	CCGGGA	ATAGGA	NA	15
955	ACAAAGAGTCGTACAT-1	TGGACGAC	CATGGA	CTAGGA	CATGGA	NA	NA	30
956	ACAAAGAGTCGTACAT-1	GTAAAGAT	GCCGGA	GATGGA	ACAGGA	TATGGA	ATAGGA	10
957	ACAAAGAGTCGTACAT-1	TAGATTTT	GCCGGA	ACGGGA	NA	NA	NA	15
958	ACAAAGAGTCGTACAT-1	TTCACGTA	GCCGGA	GATGGA	NA	NA	NA	39
959	ACAAAGAGTCGTACAT-1	ATTTATAT	CATGGA	GCCGGA	NA	NA	NA	18
960	ACAAAGAGTCGTACAT-1	TGGTTTTG	GCCGGA	ACGGGA	NA	NA	NA	35
962	ACAAAGAGTCGTACAT-1	TTAGATTG	GATGGA	CTAGGA	TGTGGA	CCGGGA	NA	12
963	ACAAAGAGTCGTACAT-1	GCAGGGTG	GATGGA	ACAGGA	CCGGGA	CATGGA	GCCGGA	6
966	ACAAAGAGTCGTACAT-1	ATGGTAAG	CATGGA	NA	NA	NA	NA	12
1006	CCCGAAGGTCCAAAGG-1	ATTTGGTT	GCCGGA	CATGGA	NA	NA	NA	15
1007	CCCGAAGGTCCAAAGG-1	TAGATTTT	GCCGGA	GCCGGA	CATGGA	CATGGA	NA	6
1008	CCCGAAGGTCCAAAGG-1	TGGACGAC	TCGGGA	GCCGGA	GCCGGA	CATGGA	NA	10
1009	CCCGAAGGTCCAAAGG-1	GCAGGGTG	GATGGA	TATGGA	GCCGGA	NA	NA	9
1010	CCCGAAGGTCCAAAGG-1	TTCACGTA	CATGGA	CCGGGA	NA	NA	NA	12
1011	CCCGAAGGTCCAAAGG-1	TGCGATTT	GCCGGA	NA	NA	NA	NA	9
1012	CCCGAAGGTCCAAAGG-1	ATTTATAT	NA	NA	NA	NA	NA	9
1013	CCCGAAGGTCCAAAGG-1	TGGTTTTG	NA	NA	NA	NA	NA	11
1014	CCCGAAGGTCCAAAGG-1	TTTCGTGA	TCGGGA	NA	NA	NA	NA	11
1015	CCCGAAGGTCCAAAGG-1	GTAAAGAT	GCCGGA	CATGGA	ACGGGA	NA	NA	10
1017	CCCGAAGGTCCAAAGG-1	TTGAGGTG	CCGGGA	ATAGGA	ACAGGA	GCCGGA	NA	8
1018	CCCGAAGGTCCAAAGG-1	TTAGATTG	GCCGGA	TATGGA	NA	NA	NA	6
1020	CCCGAAGGTCCAAAGG-1	ATGGTAAG	ACGGGA	GCCGGA	CATGGA	CCGGGA	NA	5
1022	AGAAGTATCAGTCTTT-1	ATTTGGTT	CATGGA	NA	NA	NA	NA	17
1023	AGAAGTATCAGTCTTT-1	TTCACGTA	ATAGGA	CATGGA	NA	NA	NA	11
1024	AGAAGTATCAGTCTTT-1	TGGTTTTG	CCGGGA	CATGGA	CCGGGA	TATGGA	NA	10
1025	AGAAGTATCAGTCTTT-1	TGGACGAC	NA	NA	NA	NA	NA	15
1026	AGAAGTATCAGTCTTT-1	GCAGGGTG	GATGGA	TATGGA	ATAGGA	CATGGA	NA	11
1027	AGAAGTATCAGTCTTT-1	TAGATTTT	CATGGA	NA	NA	NA	NA	12
1028	AGAAGTATCAGTCTTT-1	TGCGATTT	GCCGGA	ACAGGA	NA	NA	NA	11
1029	AGAAGTATCAGTCTTT-1	TTTCGTGA	CCGGGA	TATGGA	GCTGGA	ATAGGA	NA	15
1031	AGAAGTATCAGTCTTT-1	TTAGATTG	CATGGA	CCGGGA	NA	NA	NA	2
1032	AGAAGTATCAGTCTTT-1	TTGAGGTG	CATGGA	CCGGGA	ACAGGA	NA	NA	12
1033	AGAAGTATCAGTCTTT-1	ATTTATAT	CATGGA	CCGGGA	ACGGGA	NA	NA	7
1034	AGAAGTATCAGTCTTT-1	ATGGTAAG	TATGGA	CCGGGA	ACGGGA	NA	NA	7
1035	AGAAGTATCAGTCTTT-1	GTAAAGAT	GCCGGA	TGTGGA	ACGGGA	CATGGA	ACGGGA	2
1037	ATGGTTGGTCTCGGAC-1	GTAAAGAT	GCCGGA	GCCGGA	CATGGA	TATGGA	NA	30
1038	ATGGTTGGTCTCGGAC-1	TGGACGAC	TCGGGA	CATGGA	CCGGGA	NA	NA	22
1039	ATGGTTGGTCTCGGAC-1	ATTTATAT	ACGGGA	ATAGGA	NA	NA	NA	30
1040	ATGGTTGGTCTCGGAC-1	TTTCGTGA	NA	NA	NA	NA	NA	31
1041	ATGGTTGGTCTCGGAC-1	TTAGATTG	GCCGGA	CATGGA	ATAGGA	GATGGA	NA	26
1043	ATGGTTGGTCTCGGAC-1	GCAGGGTG	TCGGGA	CCGGGA	NA	NA	NA	23
1044	ATGGTTGGTCTCGGAC-1	TTGAGGTG	GATGGA	ACCGGA	NA	NA	NA	16
1045	ATGGTTGGTCTCGGAC-1	TGGTTTTG	ACCGGA	ATAGGA	GCCGGA	GCCGGA	NA	27
1046	ATGGTTGGTCTCGGAC-1	TGCGATTT	ACCGGA	GCCGGA	GCCGGA	ATAGGA	NA	31
1047	ATGGTTGGTCTCGGAC-1	TAGATTTT	TATGGA	ACGGGA	CATGGA	TATGGA	GCCGGA	10
1048	ATGGTTGGTCTCGGAC-1	TTCACGTA	ATAGGA	GATGGA	NA	NA	NA	29
1050	ATGGTTGGTCTCGGAC-1	ATTTGGTT	CCGGGA	ACGGGA	GATGGA	TATGGA	CATGGA	7
1051	ATGGTTGGTCTCGGAC-1	ATGGTAAG	ATAGGA	ATAGGA	CTAGGA	ATAGGA	GAGGGA	2
1079	GATGAGGAGACTTCGT-1	TGGTTTTG	CCGGGA	NA	NA	NA	NA	41
1080	GATGAGGAGACTTCGT-1	ATTTGGTT	TATGGA	CCGGGA	NA	NA	NA	42
1081	GATGAGGAGACTTCGT-1	TAGATTTT	GATGGA	ACGGGA	GCCGGA	NA	NA	27
1082	GATGAGGAGACTTCGT-1	TTCACGTA	ACGGGA	CATGGA	NA	NA	NA	33
1083	GATGAGGAGACTTCGT-1	GCAGGGTG	GATGGA	TATGGA	TCGGGA	NA	NA	29
1084	GATGAGGAGACTTCGT-1	ATTTATAT	CATGGA	ACGGGA	ACGGGA	NA	NA	28
1085	GATGAGGAGACTTCGT-1	GTAAAGAT	GCCGGA	GATGGA	TCGGGA	GCCGGA	GCGGGA	3
1086	GATGAGGAGACTTCGT-1	TTGAGGTG	CATGGA	GCCGGA	CATGGA	NA	NA	22
1087	GATGAGGAGACTTCGT-1	TTAGATTG	GATGGA	CTAGGA	ACGGGA	GCTGGA	CCGGGA	7
1089	GATGAGGAGACTTCGT-1	TGGACGAC	GCCGGA	NA	NA	NA	NA	37
1090	GATGAGGAGACTTCGT-1	TGCGATTT	GCCGGA	NA	NA	NA	NA	37
1091	GATGAGGAGACTTCGT-1	TTTCGTGA	CCGGGA	NA	NA	NA	NA	22
1092	GATGAGGAGACTTCGT-1	ATGGTAAG	GCCGGA	ATAGGA	CATGGA	NA	NA	14
1093	TTGCGTCGTTCGGTCG-1	ATTTGGTT	CCGGGA	ACAGGA	CCGGGA	NA	NA	16
1094	TTGCGTCGTTCGGTCG-1	TTCACGTA	GCCGGA	GATGGA	NA	NA	NA	14
1095	TTGCGTCGTTCGGTCG-1	TGGACGAC	CTAGGA	GCCGGA	GCCGGA	NA	NA	14
1096	TTGCGTCGTTCGGTCG-1	TAGATTTT	ACGGGA	NA	NA	NA	NA	9
1097	TTGCGTCGTTCGGTCG-1	ATGGTAAG	ACGGGA	TGTGGA	NA	NA	NA	7
1098	TTGCGTCGTTCGGTCG-1	TGCGATTT	CATGGA	NA	NA	NA	NA	25
1099	TTGCGTCGTTCGGTCG-1	TTTCGTGA	CCGGGA	NA	NA	NA	NA	19
1100	TTGCGTCGTTCGGTCG-1	TGGTTTTG	CCGGGA	ACGGGA	CTAGGA	TGTGGA	NA	13
1101	TTGCGTCGTTCGGTCG-1	TTGAGGTG	GCCGGA	ACGGGA	GCCGGA	CATGGA	TATGGA	4
1102	TTGCGTCGTTCGGTCG-1	TTAGATTG	ACAGGA	CCGGGA	NA	NA	NA	14
1103	TTGCGTCGTTCGGTCG-1	ATTTATAT	GATGGA	ATAGGA	TATGGA	GCCGGA	NA	13
1105	TTGCGTCGTTCGGTCG-1	GCAGGGTG	GATGGA	TCGGGA	ACAGGA	GCCGGA	TAGGGA	4
1106	TTGCGTCGTTCGGTCG-1	GTAAAGAT	GCCGGA	GCTGGA	NA	NA	NA	15
1118	GAATCACTCTCCACTG-1	TTGAGGTG	CATGGA	ATAGGA	CCGGGA	GCCGGA	NA	7
1119	GAATCACTCTCCACTG-1	TTAGATTG	GCCGGA	ACAGGA	CATGGA	ATAGGA	NA	11
1120	GAATCACTCTCCACTG-1	GTAAAGAT	GCCGGA	CATGGA	NA	NA	NA	21
1121	GAATCACTCTCCACTG-1	TGCGATTT	GCTGGA	CCGGGA	NA	NA	NA	12
1122	GAATCACTCTCCACTG-1	TGGACGAC	ACGGGA	TATGGA	ACGGGA	CCGGGA	NA	11
1123	GAATCACTCTCCACTG-1	TAGATTTT	CATGGA	CATGGA	CCGGGA	NA	NA	18
1124	GAATCACTCTCCACTG-1	ATTTATAT	ATAGGA	ATAGGA	GATGGA	ATAGGA	NA	11
1125	GAATCACTCTCCACTG-1	ATGGTAAG	ACGGGA	NA	NA	NA	NA	12
1126	GAATCACTCTCCACTG-1	TTTCGTGA	CCGGGA	ATAGGA	CCGGGA	GCCGGA	NA	5
1128	GAATCACTCTCCACTG-1	GCAGGGTG	GATGGA	TATGGA	ACGGGA	ATAGGA	NA	10
1129	GAATCACTCTCCACTG-1	TTCACGTA	TATGGA	CCGGGA	NA	NA	NA	13
1130	GAATCACTCTCCACTG-1	ATTTGGTT	GCCGGA	CCGGGA	ATAGGA	ACAGGA	ATAGGA	18
1132	GAATCACTCTCCACTG-1	TGGTTTTG	CCGGGA	TCGGGA	CCGGGA	CATGGA	NA	4
1133	GAACTGTCACCCTGTT-1	TTCACGTA	ACGGGA	ATAGGA	NA	NA	NA	20
1135	GAACTGTCACCCTGTT-1	ATTTATAT	GCCGGA	ATAGGA	ACAGGA	NA	NA	12
1136	GAACTGTCACCCTGTT-1	TGGTTTTG	CCGGGA	ACAGGA	GCCGGA	NA	NA	16
1137	GAACTGTCACCCTGTT-1	TTAGATTG	GCCGGA	NA	NA	NA	NA	10
1139	GAACTGTCACCCTGTT-1	TGGACGAC	CTAGGA	ACAGGA	ACGGGA	NA	NA	15
1140	GAACTGTCACCCTGTT-1	TTTCGTGA	CCGGGA	CATGGA	ATAGGA	CTAGGA	NA	17
1141	GAACTGTCACCCTGTT-1	TGCGATTT	GCTGGA	GCCGGA	NA	NA	NA	18
1142	GAACTGTCACCCTGTT-1	TAGATTTT	ATAGGA	TCGGGA	GCCGGA	AGAGGA	ACGGGA	3
1143	GAACTGTCACCCTGTT-1	ATGGTAAG	CATGGA	CATGGA	NA	NA	NA	6
1144	GAACTGTCACCCTGTT-1	ATTTGGTT	CATGGA	ATAGGA	ATAGGA	GCCGGA	CATGGA	2
1145	GAACTGTCACCCTGTT-1	GCAGGGTG	GATGGA	GCCGGA	ATAGGA	GCCGGA	NA	6
1146	GAACTGTCACCCTGTT-1	GTAAAGAT	GCCGGA	CATGGA	ACGGGA	CATGGA	GATGGA	2
1147	GAACTGTCACCCTGTT-1	TTGAGGTG	CCGGGA	GATGGA	ATAGGA	ATAGGA	ACGGGA	3
1148	CGAAGTTCAACAGCCC-1	TGCGATTT	CATGGA	CATGGA	CATGGA	ACAGGA	NA	16
1149	CGAAGTTCAACAGCCC-1	TTGAGGTG	ATAGGA	GATGGA	CTAGGA	NA	NA	10
1150	CGAAGTTCAACAGCCC-1	TTCACGTA	ATAGGA	TCGGGA	NA	NA	NA	17
1151	CGAAGTTCAACAGCCC-1	TTTCGTGA	CCGGGA	CATGGA	ATAGGA	TGTGGA	NA	20
1153	CGAAGTTCAACAGCCC-1	TTAGATTG	GCCGGA	GCTGGA	CCGGGA	TCGGGA	NA	11
1154	CGAAGTTCAACAGCCC-1	GCAGGGTG	TATGGA	TATGGA	CATGGA	NA	NA	15
1155	CGAAGTTCAACAGCCC-1	TGGTTTTG	TATGGA	CCGGGA	CCGGGA	GCCGGA	NA	18
1156	CGAAGTTCAACAGCCC-1	ATTTATAT	CATGGA	CATGGA	ACAGGA	NA	NA	6
1157	CGAAGTTCAACAGCCC-1	ATTTGGTT	CCGGGA	CCGGGA	NA	NA	NA	18
1158	CGAAGTTCAACAGCCC-1	TAGATTTT	TATGGA	NA	NA	NA	NA	10
1159	CGAAGTTCAACAGCCC-1	TGGACGAC	GATGGA	ATAGGA	CCGGGA	GATGGA	NA	12
1160	CGAAGTTCAACAGCCC-1	ATGGTAAG	GCTGGA	TATGGA	CATGGA	CATGGA	NA	11
1161	CGAAGTTCAACAGCCC-1	GTAAAGAT	GCCGGA	GCCGGA	CATGGA	CATGGA	GCCGGA	6
1162	TCATTACAGTCCCTAA-1	ATTTATAT	CCGGGA	NA	NA	NA	NA	11
1163	TCATTACAGTCCCTAA-1	TTTCGTGA	ATAGGA	ATAGGA	ACAGGA	ATAGGA	NA	8
1164	TCATTACAGTCCCTAA-1	TTCACGTA	ATAGGA	CATGGA	NA	NA	NA	18
1165	TCATTACAGTCCCTAA-1	TTGAGGTG	ACGGGA	ATAGGA	GCTGGA	NA	NA	13
1166	TCATTACAGTCCCTAA-1	GTAAAGAT	TATGGA	GCCGGA	GCTGGA	NA	NA	14
1167	TCATTACAGTCCCTAA-1	TGGTTTTG	NA	NA	NA	NA	NA	29
1168	TCATTACAGTCCCTAA-1	TGCGATTT	CATGGA	CCGGGA	CCGGGA	AGAGGA	ACGGGA	4
1169	TCATTACAGTCCCTAA-1	ATTTGGTT	CCGGGA	GCCGGA	TCGGGA	ACAGGA	NA	17
1170	TCATTACAGTCCCTAA-1	ATGGTAAG	CTAGGA	CATGGA	CCGGGA	GCCGGA	ACGGGA	4
1171	TCATTACAGTCCCTAA-1	TGGACGAC	CTAGGA	CCGGGA	CATGGA	ACAGGA	NA	20
1173	TCATTACAGTCCCTAA-1	TTAGATTG	GCCGGA	GCTGGA	GCCGGA	AGAGGA	GAGGGA	3
1174	TCATTACAGTCCCTAA-1	GCAGGGTG	CATGGA	CCGGGA	GCCGGA	TCGGGA	NA	8
1175	TCATTACAGTCCCTAA-1	TAGATTTT	TATGGA	ACGGGA	GCCGGA	TATGGA	NA	11
1176	TCCTAATCACACCTTC-1	TGGTTTTG	CCGGGA	GATGGA	TCGGGA	NA	NA	14
1177	TCCTAATCACACCTTC-1	TGCGATTT	GCCGGA	CTAGGA	NA	NA	NA	4
1178	TCCTAATCACACCTTC-1	TAGATTTT	CATGGA	CATGGA	NA	NA	NA	12
1179	TCCTAATCACACCTTC-1	TTGAGGTG	CATGGA	GCCGGA	ACGGGA	NA	NA	6
1180	TCCTAATCACACCTTC-1	ATGGTAAG	NA	NA	NA	NA	NA	12
1181	TCCTAATCACACCTTC-1	GCAGGGTG	GATGGA	TATGGA	GCCGGA	NA	NA	8
1182	TCCTAATCACACCTTC-1	TTCACGTA	TCGGGA	ATAGGA	NA	NA	NA	7
1183	TCCTAATCACACCTTC-1	TTTCGTGA	CCGGGA	CATGGA	NA	NA	NA	11
1184	TCCTAATCACACCTTC-1	TGGACGAC	GCCGGA	CATGGA	GATGGA	CCGGGA	NA	13
1185	TCCTAATCACACCTTC-1	GTAAAGAT	GCCGGA	GCCGGA	NA	NA	NA	7
1186	TCCTAATCACACCTTC-1	ATTTATAT	CATGGA	GCCGGA	ACAGGA	ACAGGA	NA	5
1188	TCCTAATCACACCTTC-1	ATTTGGTT	ACGGGA	CTAGGA	ACAGGA	CATGGA	NA	8
1189	TCCTAATCACACCTTC-1	TTAGATTG	GATGGA	CTAGGA	CCGGGA	ACGGGA	CAGGGA	2
1191	CGTTGGGGTCTTTCAT-1	ATTTATAT	CCGGGA	CATGGA	ACGGGA	NA	NA	29
1192	CGTTGGGGTCTTTCAT-1	TGGACGAC	TCGGGA	ACGGGA	NA	NA	NA	30
1193	CGTTGGGGTCTTTCAT-1	ATTTGGTT	ATAGGA	ATAGGA	GATGGA	ACGGGA	NA	33
1194	CGTTGGGGTCTTTCAT-1	TTTCGTGA	ACGGGA	GCCGGA	GATGGA	CATGGA	NA	26
1195	CGTTGGGGTCTTTCAT-1	GTAAAGAT	GCCGGA	GATGGA	NA	NA	NA	28
1196	CGTTGGGGTCTTTCAT-1	TTAGATTG	GATGGA	NA	NA	NA	NA	33
1198	CGTTGGGGTCTTTCAT-1	TGCGATTT	NA	NA	NA	NA	NA	46
1199	CGTTGGGGTCTTTCAT-1	TGGTTTTG	GATGGA	ATAGGA	CATGGA	ACGGGA	NA	24
1200	CGTTGGGGTCTTTCAT-1	TAGATTTT	TATGGA	CATGGA	GCCGGA	NA	NA	44
1201	CGTTGGGGTCTTTCAT-1	GCAGGGTG	ATAGGA	NA	NA	NA	NA	20
1202	CGTTGGGGTCTTTCAT-1	TTCACGTA	ACGGGA	ACGGGA	NA	NA	NA	32
1203	CGTTGGGGTCTTTCAT-1	ATGGTAAG	ACAGGA	NA	NA	NA	NA	18
1204	CGTTGGGGTCTTTCAT-1	TTGAGGTG	ACAGGA	NA	NA	NA	NA	10
1232	CAAGACTTCGAGTCTA-1	TGGACGAC	TAAGGA	CATGGA	GATGGA	NA	NA	32
1233	CAAGACTTCGAGTCTA-1	ATTTATAT	GATGGA	GCCGGA	CCGGGA	NA	NA	20
1234	CAAGACTTCGAGTCTA-1	TGCGATTT	CATGGA	CTAGGA	TATGGA	ACGGGA	NA	28
1235	CAAGACTTCGAGTCTA-1	ATTTGGTT	ATAGGA	CCGGGA	NA	NA	NA	33
1236	CAAGACTTCGAGTCTA-1	TTCACGTA	GCCGGA	GATGGA	NA	NA	NA	31
1237	CAAGACTTCGAGTCTA-1	TGGTTTTG	CCGGGA	CATGGA	ACGGGA	NA	NA	29
1238	CAAGACTTCGAGTCTA-1	GCAGGGTG	GATGGA	TAAGGA	ACAGGA	NA	NA	31
1239	CAAGACTTCGAGTCTA-1	TTAGATTG	GCCGGA	CTAGGA	GATGGA	GATGGA	NA	15
1240	CAAGACTTCGAGTCTA-1	TTGAGGTG	ACGGGA	ATAGGA	GCCGGA	NA	NA	20
1241	CAAGACTTCGAGTCTA-1	TTTCGTGA	CCGGGA	GATGGA	NA	NA	NA	28
1242	CAAGACTTCGAGTCTA-1	GTAAAGAT	NA	NA	NA	NA	NA	17
1243	CAAGACTTCGAGTCTA-1	TAGATTTT	GATGGA	CATGGA	CCGGGA	ACGGGA	ACAGGA	8
1244	CAAGACTTCGAGTCTA-1	ATGGTAAG	GATGGA	ACGGGA	CTAGGA	ATAGGA	NA	9
1268	CCCAACTGTGCGACAA-1	TTCACGTA	CATGGA	TGTGGA	NA	NA	NA	14
1271	CCCAACTGTGCGACAA-1	ATGGTAAG	GCTGGA	ATAGGA	ACGGGA	GCTGGA	NA	9
1272	CCCAACTGTGCGACAA-1	TAGATTTT	ACGGGA	GATGGA	TATGGA	ATAGGA	ATAGGA	3
1273	CCCAACTGTGCGACAA-1	ATTTATAT	GCCGGA	GCCGGA	GATGGA	CATGGA	ACGGGA	11
1274	CCCAACTGTGCGACAA-1	TTTCGTGA	CCGGGA	CATGGA	ATAGGA	CATGGA	NA	13
1275	CCCAACTGTGCGACAA-1	TGCGATTT	CATGGA	GCCGGA	ATAGGA	ACGGGA	TGTGGA	5
1276	CCCAACTGTGCGACAA-1	GTAAAGAT	GCCGGA	CATGGA	CCGGGA	ATAGGA	NA	5
1277	CCCAACTGTGCGACAA-1	TGGACGAC	CCGGGA	GCCGGA	TATGGA	ATAGGA	NA	10
1278	CCCAACTGTGCGACAA-1	GCAGGGTG	GATGGA	CCGGGA	CATGGA	ATAGGA	GATGGA	3
1279	CCCAACTGTGCGACAA-1	TGGTTTTG	ATAGGA	CATGGA	CATGGA	NA	NA	12
1280	CCCAACTGTGCGACAA-1	TTAGATTG	GCCGGA	GCTGGA	AGAGGA	GCTGGA	ACGGGA	5
1281	CCCAACTGTGCGACAA-1	ATTTGGTT	CATGGA	GCCGGA	GCTGGA	CCGGGA	ATAGGA	7
1282	CCCAACTGTGCGACAA-1	TTGAGGTG	CCGGGA	CCGGGA	NA	NA	NA	2
1284	CATGCTCAGCCGATCC-1	TTTCGTGA	ACAGGA	GATGGA	NA	NA	NA	11
1285	CATGCTCAGCCGATCC-1	ATTTATAT	ACGGGA	CATGGA	GCCGGA	NA	NA	12
1287	CATGCTCAGCCGATCC-1	TGGTTTTG	GCCGGA	GCTGGA	CCGGGA	ACAGGA	NA	7
1288	CATGCTCAGCCGATCC-1	TGGACGAC	ATAGGA	ACAGGA	CATGGA	ATAGGA	NA	7
1289	CATGCTCAGCCGATCC-1	GCAGGGTG	CCGGGA	CATGGA	CCGGGA	NA	NA	6
1290	CATGCTCAGCCGATCC-1	TTGAGGTG	CCGGGA	GCCGGA	ACAGGA	NA	NA	4
1291	CATGCTCAGCCGATCC-1	GTAAAGAT	GCTGGA	CTAGGA	NA	NA	NA	14
1292	CATGCTCAGCCGATCC-1	TTCACGTA	ATAGGA	CCGGGA	NA	NA	NA	29
1293	CATGCTCAGCCGATCC-1	ATTTGGTT	CCGGGA	CCGGGA	ATAGGA	CATGGA	GCTGGA	2
1294	CATGCTCAGCCGATCC-1	TGCGATTT	TCGGGA	CATGGA	CCGGGA	NA	NA	5
1295	CATGCTCAGCCGATCC-1	TAGATTTT	TATGGA	CCGGGA	ATAGGA	ACGGGA	NA	2
1296	CATGCTCAGCCGATCC-1	TTAGATTG	GCCGGA	CCGGGA	GATGGA	GCCGGA	NA	2
1297	CATGCTCAGCCGATCC-1	ATGGTAAG	CCGGGA	GATGGA	NA	NA	NA	4
1308	TCCTGCAAGCATATGA-1	TTTCGTGA	CATGGA	GATGGA	NA	NA	NA	29
1309	TCCTGCAAGCATATGA-1	TTCACGTA	GCTGGA	TGTGGA	NA	NA	NA	27
1310	TCCTGCAAGCATATGA-1	ATGGTAAG	GCTGGA	CCGGGA	GCTGGA	CCGGGA	NA	19
1311	TCCTGCAAGCATATGA-1	GTAAAGAT	GCCGGA	CATGGA	GATGGA	NA	NA	28
1313	TCCTGCAAGCATATGA-1	TGGACGAC	TCGGGA	NA	NA	NA	NA	33
1314	TCCTGCAAGCATATGA-1	ATTTATAT	CATGGA	NA	NA	NA	NA	27
1315	TCCTGCAAGCATATGA-1	TGGTTTTG	NA	NA	NA	NA	NA	38
1317	TCCTGCAAGCATATGA-1	TTGAGGTG	CATGGA	ACGGGA	ATAGGA	NA	NA	20
1318	TCCTGCAAGCATATGA-1	TAGATTTT	ACGGGA	GCCGGA	NA	NA	NA	20
1319	TCCTGCAAGCATATGA-1	TGCGATTT	CTAGGA	ACGGGA	CCGGGA	CATGGA	NA	21
1320	TCCTGCAAGCATATGA-1	GCAGGGTG	CCGGGA	GCTGGA	GCTGGA	ACGGGA	NA	12
1321	TCCTGCAAGCATATGA-1	ATTTGGTT	CATGGA	ACAGGA	CCGGGA	ACGGGA	NA	24
1322	TCCTGCAAGCATATGA-1	TTAGATTG	GCCGGA	CCGGGA	ACGGGA	CCGGGA	CATGGA	2
1323	GTCATTTGTCATATGC-1	TTCACGTA	GCCGGA	GATGGA	NA	NA	NA	42
1324	GTCATTTGTCATATGC-1	TGCGATTT	GCCGGA	GCCGGA	NA	NA	NA	24
1325	GTCATTTGTCATATGC-1	GCAGGGTG	GATGGA	TGTGGA	TGTGGA	NA	NA	19
1326	GTCATTTGTCATATGC-1	TGGTTTTG	ATAGGA	GCCGGA	NA	NA	NA	34
1328	GTCATTTGTCATATGC-1	ATTTGGTT	CATGGA	CCGGGA	NA	NA	NA	29
1329	GTCATTTGTCATATGC-1	TAGATTTT	TGTGGA	NA	NA	NA	NA	30
1331	GTCATTTGTCATATGC-1	TTAGATTG	ACAGGA	GCCGGA	CCGGGA	NA	NA	38
1332	GTCATTTGTCATATGC-1	ATGGTAAG	CCGGGA	TCGGGA	GATGGA	NA	NA	18
1333	GTCATTTGTCATATGC-1	TGGACGAC	TCGGGA	NA	NA	NA	NA	36
1334	GTCATTTGTCATATGC-1	TTGAGGTG	TCGGGA	NA	NA	NA	NA	25
1335	GTCATTTGTCATATGC-1	ATTTATAT	GATGGA	TATGGA	CATGGA	CCGGGA	NA	11
1336	GTCATTTGTCATATGC-1	GTAAAGAT	GCCGGA	CTAGGA	GATGGA	GCCGGA	NA	12
1337	GTCATTTGTCATATGC-1	TTTCGTGA	CCGGGA	GCTGGA	GCTGGA	CCGGGA	NA	13
1350	TATCGCCCAGCTATTG-1	TGGTTTTG	ATAGGA	GATGGA	GATGGA	NA	NA	20
1351	TATCGCCCAGCTATTG-1	TGCGATTT	TCGGGA	CCGGGA	TATGGA	NA	NA	15
1352	TATCGCCCAGCTATTG-1	ATTTATAT	CATGGA	ACGGGA	ATAGGA	CCGGGA	NA	16
1353	TATCGCCCAGCTATTG-1	ATTTGGTT	CATGGA	CTAGGA	NA	NA	NA	33
1354	TATCGCCCAGCTATTG-1	TGGACGAC	ACAGGA	GATGGA	CCGGGA	ATAGGA	NA	15
1355	TATCGCCCAGCTATTG-1	GCAGGGTG	CATGGA	NA	NA	NA	NA	7
1356	TATCGCCCAGCTATTG-1	TTGAGGTG	GATGGA	GCTGGA	CATGGA	NA	NA	15
1357	TATCGCCCAGCTATTG-1	TTTCGTGA	CCGGGA	CATGGA	ACAGGA	NA	NA	21
1358	TATCGCCCAGCTATTG-1	TTAGATTG	GCCGGA	GATGGA	ACGGGA	ACGGGA	CCGGGA	3
1359	TATCGCCCAGCTATTG-1	TTCACGTA	TATGGA	GATGGA	NA	NA	NA	20
1360	TATCGCCCAGCTATTG-1	TAGATTTT	ACGGGA	CCGGGA	NA	NA	NA	15
1362	TATCGCCCAGCTATTG-1	GTAAAGAT	GCCGGA	CATGGA	ACAGGA	NA	NA	20
1363	TATCGCCCAGCTATTG-1	ATGGTAAG	GCCGGA	GCTGGA	GCTGGA	TGTGGA	NA	8
1383	GGATGTTTCCACGTAA-1	TAGATTTT	GCCGGA	CTAGGA	ACGGGA	NA	NA	20
1384	GGATGTTTCCACGTAA-1	ATTTATAT	ATAGGA	CATGGA	CATGGA	ACAGGA	NA	17
1385	GGATGTTTCCACGTAA-1	TGGACGAC	ACGGGA	GATGGA	CCGGGA	ATAGGA	NA	13
1386	GGATGTTTCCACGTAA-1	TGGTTTTG	GCCGGA	NA	NA	NA	NA	21
1387	GGATGTTTCCACGTAA-1	TGCGATTT	GATGGA	NA	NA	NA	NA	26
1388	GGATGTTTCCACGTAA-1	TTTCGTGA	CATGGA	NA	NA	NA	NA	32
1389	GGATGTTTCCACGTAA-1	GTAAAGAT	TAGGGA	CATGGA	NA	NA	NA	20
1390	GGATGTTTCCACGTAA-1	TTGAGGTG	TCGGGA	CCGGGA	GCCGGA	TATGGA	NA	15
1391	GGATGTTTCCACGTAA-1	ATGGTAAG	GCTGGA	CTAGGA	ATAGGA	NA	NA	21
1392	GGATGTTTCCACGTAA-1	ATTTGGTT	CATGGA	ATAGGA	CATGGA	NA	NA	31
1396	GGATGTTTCCACGTAA-1	TTAGATTG	GCCGGA	CCGGGA	NA	NA	NA	14
1397	GGATGTTTCCACGTAA-1	TTCACGTA	TGTGGA	GATGGA	NA	NA	NA	17
1398	GGATGTTTCCACGTAA-1	GCAGGGTG	GATGGA	GCCGGA	ACAGGA	GCCGGA	NA	11
1413	GAGATGGCACCGTCGA-1	ATTTATAT	GCTGGA	GCCGGA	NA	NA	NA	15
1414	GAGATGGCACCGTCGA-1	TTCACGTA	ATAGGA	CCGGGA	NA	NA	NA	18
1415	GAGATGGCACCGTCGA-1	GCAGGGTG	ACGGGA	CCGGGA	NA	NA	NA	21
1416	GAGATGGCACCGTCGA-1	GTAAAGAT	CATGGA	ACAGGA	ACGGGA	NA	NA	15
1417	GAGATGGCACCGTCGA-1	TTTCGTGA	ACAGGA	CTAGGA	TCGGGA	CATGGA	NA	7
1418	GAGATGGCACCGTCGA-1	TGGTTTTG	CATGGA	CCGGGA	CATGGA	ACGGGA	NA	7
1419	GAGATGGCACCGTCGA-1	TGGACGAC	TCGGGA	ACAGGA	CCGGGA	CATGGA	NA	11
1420	GAGATGGCACCGTCGA-1	ATGGTAAG	ATAGGA	GCCGGA	ACGGGA	CATGGA	NA	10
1421	GAGATGGCACCGTCGA-1	ATTTGGTT	CCGGGA	CCGGGA	CCGGGA	NA	NA	7
1422	GAGATGGCACCGTCGA-1	TGCGATTT	ACGGGA	TCGGGA	CATGGA	CTAGGA	GATGGA	9
1423	GAGATGGCACCGTCGA-1	TAGATTTT	TATGGA	CATGGA	ATAGGA	CCGGGA	TCGGGA	3
1424	GAGATGGCACCGTCGA-1	TTAGATTG	GCCGGA	CTAGGA	GCCGGA	NA	NA	2
1425	GAGATGGCACCGTCGA-1	TTGAGGTG	CCGGGA	CCGGGA	ACAGGA	TCGGGA	GCCGGA	2
1437	AGGAGGTGTCGGAACA-1	TTCACGTA	TCGGGA	ATAGGA	NA	NA	NA	19
1438	AGGAGGTGTCGGAACA-1	TGGTTTTG	CCGGGA	ACGGGA	CATGGA	GATGGA	NA	5
1439	AGGAGGTGTCGGAACA-1	ATGGTAAG	GCTGGA	CCGGGA	CCGGGA	NA	NA	15
1440	AGGAGGTGTCGGAACA-1	TTTCGTGA	CCGGGA	CATGGA	ATAGGA	GCCGGA	NA	11
1441	AGGAGGTGTCGGAACA-1	ATTTGGTT	ACGGGA	GCCGGA	NA	NA	NA	38
1442	AGGAGGTGTCGGAACA-1	TAGATTTT	CATGGA	NA	NA	NA	NA	13
1443	AGGAGGTGTCGGAACA-1	TTAGATTG	GCCGGA	NA	NA	NA	NA	12
1444	AGGAGGTGTCGGAACA-1	TGGACGAC	GCCGGA	ATAGGA	CCGGGA	NA	NA	15
1445	AGGAGGTGTCGGAACA-1	TTGAGGTG	CATGGA	GCCGGA	TGTGGA	TCGGGA	NA	16
1446	AGGAGGTGTCGGAACA-1	GCAGGGTG	GATGGA	TATGGA	NA	NA	NA	21
1447	AGGAGGTGTCGGAACA-1	GTAAAGAT	GCCGGA	NA	NA	NA	NA	17
1448	AGGAGGTGTCGGAACA-1	ATTTATAT	CATGGA	CATGGA	GCTGGA	GCCGGA	NA	17
1451	AGGAGGTGTCGGAACA-1	TGCGATTT	GCCGGA	NA	NA	NA	NA	14
1479	GTTGTAGAGGCAGCTA-1	TTCACGTA	GCTGGA	GATGGA	NA	NA	NA	16
1480	GTTGTAGAGGCAGCTA-1	TGGACGAC	ACGGGA	CATGGA	TAAGGA	ATAGGA	NA	14
1481	GTTGTAGAGGCAGCTA-1	GCAGGGTG	GATGGA	GCCGGA	ACGGGA	AGAGGA	ACAGGA	5
1482	GTTGTAGAGGCAGCTA-1	TTTCGTGA	CCGGGA	CATGGA	CCGGGA	CAGGGA	NA	3
1484	GTTGTAGAGGCAGCTA-1	ATTTATAT	GCCGGA	CCGGGA	ATAGGA	ACAGGA	NA	6
1485	GTTGTAGAGGCAGCTA-1	TGGTTTTG	GATGGA	GCCGGA	TCGGGA	CATGGA	NA	10
1486	GTTGTAGAGGCAGCTA-1	GTAAAGAT	GCCGGA	CCGGGA	AGAGGA	CCGGGA	GAGGGA	2
1487	GTTGTAGAGGCAGCTA-1	ATGGTAAG	GCCGGA	TCGGGA	ATAGGA	GCTGGA	NA	3
1488	GTTGTAGAGGCAGCTA-1	TTGAGGTG	CCGGGA	CCGGGA	CTAGGA	TGTGGA	GATGGA	2
1489	GTTGTAGAGGCAGCTA-1	ATTTGGTT	CATGGA	GCTGGA	ATAGGA	CATGGA	AGAGGA	3
1490	GTTGTAGAGGCAGCTA-1	TGCGATTT	ATAGGA	TGTGGA	CATGGA	ACAGGA	TAGGGA	2
1491	GTTGTAGAGGCAGCTA-1	TTAGATTG	GCCGGA	GATGGA	GCCGGA	CCGGGA	GCTGGA	3
1492	GTTGTAGAGGCAGCTA-1	TAGATTTT	GCCGGA	CCGGGA	GCCGGA	TGTGGA	GAGGGA	2
1493	CCCATTGTCAGGGTAG-1	ATTTGGTT	CCGGGA	GATGGA	ACAGGA	NA	NA	14
1494	CCCATTGTCAGGGTAG-1	TAGATTTT	CCGGGA	NA	NA	NA	NA	13
1495	CCCATTGTCAGGGTAG-1	TGGACGAC	CCGGGA	CATGGA	ACAGGA	ACGGGA	NA	11
1496	CCCATTGTCAGGGTAG-1	ATTTATAT	CATGGA	ACAGGA	CCGGGA	NA	NA	7
1497	CCCATTGTCAGGGTAG-1	TTGAGGTG	ACGGGA	CCGGGA	NA	NA	NA	7
1498	CCCATTGTCAGGGTAG-1	TTTCGTGA	CCGGGA	GCTGGA	TCGGGA	TGTGGA	NA	13
1499	CCCATTGTCAGGGTAG-1	TGGTTTTG	CCGGGA	ACGGGA	TATGGA	NA	NA	10
1500	CCCATTGTCAGGGTAG-1	TTCACGTA	ACGGGA	CCGGGA	NA	NA	NA	13
1501	CCCATTGTCAGGGTAG-1	GCAGGGTG	GATGGA	CCGGGA	ATAGGA	CTAGGA	GCCGGA	5
1502	CCCATTGTCAGGGTAG-1	ATGGTAAG	GCCGGA	NA	NA	NA	NA	5
1503	CCCATTGTCAGGGTAG-1	TGCGATTT	GCCGGA	TCGGGA	ACGGGA	CATGGA	NA	10
1504	CCCATTGTCAGGGTAG-1	TTAGATTG	ACAGGA	ATAGGA	CTAGGA	NA	NA	9
1505	CCCATTGTCAGGGTAG-1	GTAAAGAT	GCCGGA	ACAGGA	ATAGGA	CATGGA	NA	11
1533	GAGGGATAGGGTACAC-1	ATTTGGTT	CATGGA	CCGGGA	NA	NA	NA	15
1534	GAGGGATAGGGTACAC-1	TTGAGGTG	CATGGA	GCCGGA	GCCGGA	GCCGGA	NA	7
1535	GAGGGATAGGGTACAC-1	TAGATTTT	CATGGA	NA	NA	NA	NA	13
1536	GAGGGATAGGGTACAC-1	ATTTATAT	CATGGA	GCCGGA	NA	NA	NA	22
1537	GAGGGATAGGGTACAC-1	GCAGGGTG	GATGGA	TATGGA	NA	NA	NA	10
1538	GAGGGATAGGGTACAC-1	GTAAAGAT	GCCGGA	CATGGA	ATAGGA	ACGGGA	TATGGA	4
1539	GAGGGATAGGGTACAC-1	TGGTTTTG	CCGGGA	GCCGGA	TATGGA	TGTGGA	NA	6
1540	GAGGGATAGGGTACAC-1	TGCGATTT	GCCGGA	GCCGGA	ACGGGA	CATGGA	NA	6
1541	GAGGGATAGGGTACAC-1	TGGACGAC	GCCGGA	CCGGGA	CATGGA	TGTGGA	NA	11
1542	GAGGGATAGGGTACAC-1	ATGGTAAG	ACGGGA	NA	NA	NA	NA	7
1543	GAGGGATAGGGTACAC-1	TTTCGTGA	CCGGGA	CATGGA	ATAGGA	NA	NA	7
1544	GAGGGATAGGGTACAC-1	TTCACGTA	ACGGGA	CCGGGA	NA	NA	NA	7
1545	GAGGGATAGGGTACAC-1	TTAGATTG	GATGGA	GCTGGA	NA	NA	NA	5
1557	GATCACACAGTCGTTA-1	TTGAGGTG	CATGGA	GCCGGA	CATGGA	GCCGGA	NA	18
1558	GATCACACAGTCGTTA-1	ATTTATAT	CATGGA	TATGGA	NA	NA	NA	14
1560	GATCACACAGTCGTTA-1	ATGGTAAG	GCTGGA	CCGGGA	CTAGGA	NA	NA	13
1561	GATCACACAGTCGTTA-1	TGGTTTTG	CATGGA	CCGGGA	GATGGA	GCCGGA	NA	16
1562	GATCACACAGTCGTTA-1	TTCACGTA	TAGGGA	GCCGGA	NA	NA	NA	27
1563	GATCACACAGTCGTTA-1	TGCGATTT	CATGGA	GCCGGA	GATGGA	NA	NA	13
1564	GATCACACAGTCGTTA-1	TGGACGAC	TATGGA	GATGGA	GCCGGA	NA	NA	41
1565	GATCACACAGTCGTTA-1	GTAAAGAT	GCCGGA	GCCGGA	GCCGGA	ATAGGA	NA	9
1566	GATCACACAGTCGTTA-1	GCAGGGTG	GATGGA	TATGGA	TGTGGA	CCGGGA	NA	9
1568	GATCACACAGTCGTTA-1	TTTCGTGA	TAGGGA	GATGGA	GATGGA	NA	NA	18
1569	GATCACACAGTCGTTA-1	TTAGATTG	GATGGA	CTAGGA	TCGGGA	NA	NA	16
1570	GATCACACAGTCGTTA-1	TAGATTTT	GATGGA	NA	NA	NA	NA	27
1571	GATCACACAGTCGTTA-1	ATTTGGTT	CATGGA	GATGGA	ATAGGA	NA	NA	10
1574	CTTTCAAAGGTTGAGC-1	TTCACGTA	ACGGGA	GATGGA	NA	NA	NA	13
1575	CTTTCAAAGGTTGAGC-1	ATTTATAT	NA	NA	NA	NA	NA	12
1576	CTTTCAAAGGTTGAGC-1	TGGACGAC	CCGGGA	ATAGGA	NA	NA	NA	10
1577	CTTTCAAAGGTTGAGC-1	TGGTTTTG	CCGGGA	ATAGGA	TCGGGA	NA	NA	6
1578	CTTTCAAAGGTTGAGC-1	TTTCGTGA	CCGGGA	CATGGA	TGTGGA	TCGGGA	NA	7
1579	CTTTCAAAGGTTGAGC-1	TTAGATTG	GATGGA	CCGGGA	NA	NA	NA	7
1580	CTTTCAAAGGTTGAGC-1	ATTTGGTT	ACAGGA	NA	NA	NA	NA	20
1581	CTTTCAAAGGTTGAGC-1	TAGATTTT	NA	NA	NA	NA	NA	13
1583	CTTTCAAAGGTTGAGC-1	ATGGTAAG	ACGGGA	ATAGGA	TGTGGA	CATGGA	CATGGA	2
1584	CTTTCAAAGGTTGAGC-1	TGCGATTT	GCCGGA	GCCGGA	GCCGGA	CCGGGA	CCGGGA	3
1586	CTTTCAAAGGTTGAGC-1	TTGAGGTG	CATGGA	CCGGGA	ATAGGA	CATGGA	NA	5
1587	CTTTCAAAGGTTGAGC-1	GCAGGGTG	GATGGA	TATGGA	CATGGA	CATGGA	NA	2
1588	CTTTCAAAGGTTGAGC-1	GTAAAGAT	GCCGGA	TGTGGA	GCCGGA	CCGGGA	CAGGGA	2
1608	TCGAAGTGTAACACCT-1	GTAAAGAT	TATGGA	NA	NA	NA	NA	20
1610	TCGAAGTGTAACACCT-1	TTTCGTGA	CATGGA	TCGGGA	CCGGGA	ACAGGA	NA	11
1611	TCGAAGTGTAACACCT-1	TGGTTTTG	ACCGGA	CCGGGA	ATAGGA	NA	NA	15
1612	TCGAAGTGTAACACCT-1	ATTTGGTT	CCGGGA	NA	NA	NA	NA	44
1613	TCGAAGTGTAACACCT-1	ATTTATAT	GCTGGA	ACGGGA	CATGGA	ATAGGA	NA	13
1614	TCGAAGTGTAACACCT-1	TGCGATTT	ACGGGA	GCTGGA	NA	NA	NA	13
1615	TCGAAGTGTAACACCT-1	TTAGATTG	GCCGGA	CATGGA	GATGGA	CATGGA	NA	10
1616	TCGAAGTGTAACACCT-1	TAGATTTT	TATGGA	GATGGA	ATAGGA	NA	NA	13
1617	TCGAAGTGTAACACCT-1	TGGACGAC	TCGGGA	ACCGGA	CATGGA	CTAGGA	NA	23
1618	TCGAAGTGTAACACCT-1	TTCACGTA	ATAGGA	CCGGGA	NA	NA	NA	15
1619	TCGAAGTGTAACACCT-1	ATGGTAAG	GATGGA	TATGGA	GCCGGA	NA	NA	9
1620	TCGAAGTGTAACACCT-1	GCAGGGTG	ACGGGA	NA	NA	NA	NA	24
1622	TCGAAGTGTAACACCT-1	TTGAGGTG	CCGGGA	CATGGA	TATGGA	ATAGGA	ACAGGA	7
1624	AAAGGATTCACCCATC-1	ATTTATAT	GCCGGA	ACAGGA	CATGGA	NA	NA	24
1625	AAAGGATTCACCCATC-1	GTAAAGAT	GCCGGA	GATGGA	GCCGGA	CATGGA	AGAGGA	3
1626	AAAGGATTCACCCATC-1	TGGACGAC	GATGGA	GATGGA	NA	NA	NA	23
1627	AAAGGATTCACCCATC-1	ATTTGGTT	NA	NA	NA	NA	NA	11
1628	AAAGGATTCACCCATC-1	TGCGATTT	GCCGGA	ACAGGA	ATAGGA	NA	NA	15
1629	AAAGGATTCACCCATC-1	TAGATTTT	CCGGGA	TGTGGA	CCGGGA	NA	NA	10
1630	AAAGGATTCACCCATC-1	TTTCGTGA	CCGGGA	NA	NA	NA	NA	17
1631	AAAGGATTCACCCATC-1	TTGAGGTG	CATGGA	CCGGGA	NA	NA	NA	11
1632	AAAGGATTCACCCATC-1	ATGGTAAG	TAAGGA	NA	NA	NA	NA	10
1633	AAAGGATTCACCCATC-1	TGGTTTTG	GCCGGA	GATGGA	TATGGA	NA	NA	16
1635	AAAGGATTCACCCATC-1	TTCACGTA	GCTGGA	ATAGGA	NA	NA	NA	10
1636	AAAGGATTCACCCATC-1	TTAGATTG	GATGGA	NA	NA	NA	NA	15
1638	AAAGGATTCACCCATC-1	GCAGGGTG	GATGGA	TATGGA	NA	NA	NA	14
1651	TTGGGATCAATACGAA-1	TGGACGAC	TCGGGA	ATAGGA	NA	NA	NA	7
1652	TTGGGATCAATACGAA-1	TAGATTTT	NA	NA	NA	NA	NA	4
1653	TTGGGATCAATACGAA-1	TTCACGTA	GCCGGA	GATGGA	NA	NA	NA	24
1654	TTGGGATCAATACGAA-1	TTTCGTGA	CATGGA	ACAGGA	GATGGA	GCCGGA	NA	9
1655	TTGGGATCAATACGAA-1	TTAGATTG	GCCGGA	NA	NA	NA	NA	5
1656	TTGGGATCAATACGAA-1	GTAAAGAT	GCCGGA	CCGGGA	NA	NA	NA	6
1657	TTGGGATCAATACGAA-1	TTGAGGTG	ATAGGA	TAGGGA	GCCGGA	ATAGGA	NA	5
1658	TTGGGATCAATACGAA-1	GCAGGGTG	GATGGA	ATAGGA	CTAGGA	ATAGGA	NA	8
1659	TTGGGATCAATACGAA-1	ATGGTAAG	ACGGGA	GCCGGA	CTAGGA	NA	NA	3
1660	TTGGGATCAATACGAA-1	ATTTATAT	GCCGGA	GCCGGA	ATAGGA	NA	NA	7
1663	TTGGGATCAATACGAA-1	ATTTGGTT	NA	NA	NA	NA	NA	7
1664	TTGGGATCAATACGAA-1	TGGTTTTG	ATAGGA	CTAGGA	GCCGGA	NA	NA	7
1665	TTGGGATCAATACGAA-1	TGCGATTT	GCCGGA	GATGGA	NA	NA	NA	9
1681	ATTCCTAAGAGGTCGT-1	ATTTGGTT	NA	NA	NA	NA	NA	19
1682	ATTCCTAAGAGGTCGT-1	TGCGATTT	GCCGGA	CATGGA	TATGGA	NA	NA	20
1683	ATTCCTAAGAGGTCGT-1	GCAGGGTG	GATGGA	TATGGA	CATGGA	ACGGGA	NA	24
1684	ATTCCTAAGAGGTCGT-1	TTAGATTG	GATGGA	CATGGA	NA	NA	NA	10
1685	ATTCCTAAGAGGTCGT-1	TTGAGGTG	CATGGA	GCCGGA	GATGGA	CCGGGA	NA	16
1686	ATTCCTAAGAGGTCGT-1	ATGGTAAG	GCCGGA	CATGGA	ACGGGA	NA	NA	10
1687	ATTCCTAAGAGGTCGT-1	TTCACGTA	CATGGA	CTAGGA	NA	NA	NA	6
1688	ATTCCTAAGAGGTCGT-1	TAGATTTT	GATGGA	NA	NA	NA	NA	19
1689	ATTCCTAAGAGGTCGT-1	TGGACGAC	GCCGGA	GCCGGA	CATGGA	ATAGGA	NA	15
1690	ATTCCTAAGAGGTCGT-1	ATTTATAT	CATGGA	GCTGGA	GCCGGA	NA	NA	8
1692	ATTCCTAAGAGGTCGT-1	TGGTTTTG	CCGGGA	ACGGGA	GCCGGA	ACGGGA	NA	11
1693	ATTCCTAAGAGGTCGT-1	TTTCGTGA	CCGGGA	ATAGGA	CCGGGA	NA	NA	4
1694	ATTCCTAAGAGGTCGT-1	GTAAAGAT	GCCGGA	TGTGGA	TGTGGA	CCGGGA	NA	3
1695	AGGTTACGTGAGGATC-1	TGGACGAC	CCGGGA	GCTGGA	TATGGA	TCGGGA	NA	18
1696	AGGTTACGTGAGGATC-1	TTTCGTGA	CCGGGA	ACAGGA	ACGGGA	GCCGGA	NA	13
1697	AGGTTACGTGAGGATC-1	ATTTATAT	ATAGGA	GCCGGA	TATGGA	NA	NA	12
1698	AGGTTACGTGAGGATC-1	TAGATTTT	TGTGGA	NA	NA	NA	NA	17
1699	AGGTTACGTGAGGATC-1	TTGAGGTG	CATGGA	CCGGGA	ATAGGA	NA	NA	6
1700	AGGTTACGTGAGGATC-1	ATTTGGTT	ATAGGA	NA	NA	NA	NA	16
1701	AGGTTACGTGAGGATC-1	ATGGTAAG	ACGGGA	CCGGGA	GATGGA	ATAGGA	NA	4
1703	AGGTTACGTGAGGATC-1	TGGTTTTG	CCGGGA	CATGGA	ACGGGA	CAGGGA	NA	6
1704	AGGTTACGTGAGGATC-1	TGCGATTT	GCCGGA	GCCGGA	GATGGA	GATGGA	CTAGGA	9
1705	AGGTTACGTGAGGATC-1	TTCACGTA	ACGGGA	TCGGGA	NA	NA	NA	12
1706	AGGTTACGTGAGGATC-1	GCAGGGTG	GATGGA	TATGGA	ACAGGA	TATGGA	GCCGGA	2
1707	AGGTTACGTGAGGATC-1	GTAAAGAT	GCCGGA	TGTGGA	GCTGGA	ACAGGA	GCGGGA	4
1708	AGGTTACGTGAGGATC-1	TTAGATTG	GATGGA	TCGGGA	GATGGA	TGTGGA	GAGGGA	2
1733	CAACGATTCCGTGTCT-1	TTCACGTA	GCCGGA	GATGGA	NA	NA	NA	18
1734	CAACGATTCCGTGTCT-1	ATGGTAAG	GCTGGA	CATGGA	CATGGA	NA	NA	9
1735	CAACGATTCCGTGTCT-1	TTGAGGTG	TCGGGA	ATAGGA	NA	NA	NA	27
1736	CAACGATTCCGTGTCT-1	TGGACGAC	GATGGA	ACAGGA	CCGGGA	CCGGGA	NA	23
1739	CAACGATTCCGTGTCT-1	TGGTTTTG	GATGGA	TAGGGA	GCCGGA	CCGGGA	NA	33
1740	CAACGATTCCGTGTCT-1	TTTCGTGA	ATAGGA	GCCGGA	NA	NA	NA	20
1741	CAACGATTCCGTGTCT-1	ATTTGGTT	CATGGA	ATAGGA	CATGGA	NA	NA	25
1744	CAACGATTCCGTGTCT-1	TGCGATTT	ACGGGA	TCGGGA	TGTGGA	NA	NA	20
1745	CAACGATTCCGTGTCT-1	GTAAAGAT	TAGGGA	GCCGGA	TCGGGA	NA	NA	24
1746	CAACGATTCCGTGTCT-1	TTAGATTG	CTAGGA	CCGGGA	TGTGGA	GCCGGA	NA	7
1747	CAACGATTCCGTGTCT-1	TAGATTTT	CATGGA	GCCGGA	CATGGA	GATGGA	NA	12
1748	CAACGATTCCGTGTCT-1	ATTTATAT	GATGGA	NA	NA	NA	NA	21
1749	CAACGATTCCGTGTCT-1	GCAGGGTG	GATGGA	CCGGGA	CATGGA	ATAGGA	GCTGGA	2
1750	TGGGAGAAGTAGTCTC-1	TGGACGAC	CCGGGA	GCCGGA	CTAGGA	CATGGA	NA	25
1752	TGGGAGAAGTAGTCTC-1	GCAGGGTG	NA	NA	NA	NA	NA	31
1753	TGGGAGAAGTAGTCTC-1	TTCACGTA	GCCGGA	ACAGGA	NA	NA	NA	32
1754	TGGGAGAAGTAGTCTC-1	ATTTGGTT	ACCGGA	CCGGGA	NA	NA	NA	32
1755	TGGGAGAAGTAGTCTC-1	ATGGTAAG	ACAGGA	ACGGGA	NA	NA	NA	10
1756	TGGGAGAAGTAGTCTC-1	TTTCGTGA	GCCGGA	CATGGA	GCCGGA	TCGGGA	NA	18
1757	TGGGAGAAGTAGTCTC-1	TGCGATTT	ACGGGA	NA	NA	NA	NA	26
1758	TGGGAGAAGTAGTCTC-1	TTGAGGTG	ACAGGA	NA	NA	NA	NA	23
1759	TGGGAGAAGTAGTCTC-1	TGGTTTTG	CATGGA	CATGGA	CCGGGA	GCCGGA	NA	22
1762	TGGGAGAAGTAGTCTC-1	GTAAAGAT	GCCGGA	GATGGA	NA	NA	NA	22
1763	TGGGAGAAGTAGTCTC-1	ATTTATAT	GCTGGA	ATAGGA	ACGGGA	NA	NA	22
1764	TGGGAGAAGTAGTCTC-1	TAGATTTT	TATGGA	GATGGA	ACGGGA	GCCGGA	ATAGGA	8
1765	TGGGAGAAGTAGTCTC-1	TTAGATTG	GCCGGA	CATGGA	GCCGGA	CATGGA	GCCGGA	2
1780	GAAGGACCAGAGCTAG-1	ATGGTAAG	CATGGA	CTAGGA	GCCGGA	NA	NA	10
1781	GAAGGACCAGAGCTAG-1	TTCACGTA	GCCGGA	GATGGA	NA	NA	NA	20
1782	GAAGGACCAGAGCTAG-1	GTAAAGAT	TAGGGA	ACCGGA	ACCGGA	CATGGA	NA	15
1783	GAAGGACCAGAGCTAG-1	TGGTTTTG	GCCGGA	TATGGA	CATGGA	ACAGGA	NA	20
1784	GAAGGACCAGAGCTAG-1	ATTTGGTT	GCTGGA	GCCGGA	ATAGGA	ACAGGA	NA	21
1785	GAAGGACCAGAGCTAG-1	TGCGATTT	ATAGGA	TATGGA	GATGGA	TGTGGA	NA	17
1786	GAAGGACCAGAGCTAG-1	TGGACGAC	TCGGGA	ACGGGA	TCGGGA	CATGGA	NA	16
1787	GAAGGACCAGAGCTAG-1	GCAGGGTG	GATGGA	ACGGGA	CCGGGA	CCGGGA	NA	14
1788	GAAGGACCAGAGCTAG-1	TTGAGGTG	TCGGGA	CCGGGA	ACAGGA	TCGGGA	NA	3
1789	GAAGGACCAGAGCTAG-1	TTTCGTGA	ACCGGA	CATGGA	CCGGGA	CCGGGA	NA	9
1790	GAAGGACCAGAGCTAG-1	ATTTATAT	GATGGA	ACAGGA	CTAGGA	TCGGGA	CCGGGA	4
1791	GAAGGACCAGAGCTAG-1	TAGATTTT	CATGGA	ACAGGA	GCCGGA	AGAGGA	ACGGGA	4
1793	GAAGGACCAGAGCTAG-1	TTAGATTG	CATGGA	ACGGGA	CATGGA	CTAGGA	NA	13
1827	AAGACAATCAGCAATC-1	TAGATTTT	NA	NA	NA	NA	NA	18
1828	AAGACAATCAGCAATC-1	ATTTGGTT	CCGGGA	GCCGGA	ATAGGA	TGTGGA	NA	21
1829	AAGACAATCAGCAATC-1	TGGTTTTG	CATGGA	CATGGA	CTAGGA	ATAGGA	NA	10
1830	AAGACAATCAGCAATC-1	TTCACGTA	CATGGA	ACGGGA	NA	NA	NA	12
1831	AAGACAATCAGCAATC-1	ATTTATAT	GATGGA	GCCGGA	NA	NA	NA	16
1832	AAGACAATCAGCAATC-1	TTTCGTGA	CCGGGA	ATAGGA	NA	NA	NA	12
1833	AAGACAATCAGCAATC-1	TGGACGAC	CATGGA	CCGGGA	ACAGGA	NA	NA	18
1834	AAGACAATCAGCAATC-1	TTGAGGTG	ACAGGA	GCTGGA	NA	NA	NA	11
1835	AAGACAATCAGCAATC-1	TGCGATTT	ACGGGA	CATGGA	GATGGA	TCGGGA	NA	11
1836	AAGACAATCAGCAATC-1	ATGGTAAG	CCGGGA	ATAGGA	NA	NA	NA	9
1837	AAGACAATCAGCAATC-1	GTAAAGAT	GCCGGA	ACAGGA	NA	NA	NA	21
1838	AAGACAATCAGCAATC-1	GCAGGGTG	GATGGA	NA	NA	NA	NA	19
1839	AAGACAATCAGCAATC-1	TTAGATTG	CCGGGA	NA	NA	NA	NA	14
1854	TGACAGTAGAACTCCT-1	ATTTGGTT	NA	NA	NA	NA	NA	10
1855	TGACAGTAGAACTCCT-1	ATTTATAT	TGTGGA	NA	NA	NA	NA	13
1856	TGACAGTAGAACTCCT-1	TGGACGAC	CCGGGA	TGTGGA	CCGGGA	NA	NA	7
1857	TGACAGTAGAACTCCT-1	TAGATTTT	ATAGGA	TATGGA	NA	NA	NA	9
1858	TGACAGTAGAACTCCT-1	TTCACGTA	ACGGGA	TCGGGA	NA	NA	NA	11
1859	TGACAGTAGAACTCCT-1	TGCGATTT	GCCGGA	GCCGGA	GATGGA	GATGGA	CATGGA	11
1860	TGACAGTAGAACTCCT-1	GCAGGGTG	GATGGA	TATGGA	GCCGGA	NA	NA	9
1861	TGACAGTAGAACTCCT-1	GTAAAGAT	GCCGGA	TGTGGA	ACGGGA	NA	NA	6
1862	TGACAGTAGAACTCCT-1	TGGTTTTG	CCGGGA	CTAGGA	ACAGGA	NA	NA	5
1863	TGACAGTAGAACTCCT-1	TTTCGTGA	CCGGGA	ACAGGA	CCGGGA	CATGGA	NA	5
1864	TGACAGTAGAACTCCT-1	ATGGTAAG	ACGGGA	NA	NA	NA	NA	8
1865	TGACAGTAGAACTCCT-1	TTAGATTG	GATGGA	TCGGGA	NA	NA	NA	8
1867	TGACAGTAGAACTCCT-1	TTGAGGTG	CATGGA	CCGGGA	ATAGGA	ATAGGA	NA	4
1895	CAAGACTTCGGTAGAG-1	TTTCGTGA	TAGGGA	GCCGGA	CATGGA	ATAGGA	NA	11
1896	CAAGACTTCGGTAGAG-1	GTAAAGAT	GCCGGA	GCCGGA	NA	NA	NA	16
1897	CAAGACTTCGGTAGAG-1	TGGACGAC	TATGGA	GATGGA	ATAGGA	NA	NA	15
1898	CAAGACTTCGGTAGAG-1	TTAGATTG	GCCGGA	NA	NA	NA	NA	17
1899	CAAGACTTCGGTAGAG-1	ATGGTAAG	GCTGGA	GCCGGA	ACGGGA	CCGGGA	NA	18
1900	CAAGACTTCGGTAGAG-1	GCAGGGTG	GATGGA	CCGGGA	CATGGA	ACAGGA	ACGGGA	3
1901	CAAGACTTCGGTAGAG-1	TAGATTTT	GCCGGA	ACGGGA	CATGGA	ATAGGA	NA	12
1902	CAAGACTTCGGTAGAG-1	ATTTGGTT	CATGGA	TCGGGA	GATGGA	CATGGA	NA	8
1903	CAAGACTTCGGTAGAG-1	TGCGATTT	TAAGGA	CATGGA	ATAGGA	GATGGA	GCCGGA	4
1904	CAAGACTTCGGTAGAG-1	TGGTTTTG	ATAGGA	CATGGA	CTAGGA	CCGGGA	NA	11
1905	CAAGACTTCGGTAGAG-1	TTCACGTA	ACAGGA	GCCGGA	NA	NA	NA	14
1906	CAAGACTTCGGTAGAG-1	TTGAGGTG	GCCGGA	TCGGGA	CCGGGA	NA	NA	8
1909	CAAGACTTCGGTAGAG-1	ATTTATAT	GCCGGA	ACAGGA	GCTGGA	CATGGA	NA	5
1960	GTACAGTTCTGCGAGC-1	TTGAGGTG	CATGGA	ACCGGA	CATGGA	NA	NA	22
1961	GTACAGTTCTGCGAGC-1	ATTTGGTT	GCCGGA	NA	NA	NA	NA	54
1962	GTACAGTTCTGCGAGC-1	GTAAAGAT	TATGGA	ATAGGA	CCGGGA	NA	NA	19
1963	GTACAGTTCTGCGAGC-1	TGGACGAC	TCGGGA	GCCGGA	TATGGA	CATGGA	NA	24
1964	GTACAGTTCTGCGAGC-1	TGGTTTTG	GATGGA	NA	NA	NA	NA	20
1965	GTACAGTTCTGCGAGC-1	GCAGGGTG	CATGGA	GCCGGA	NA	NA	NA	23
1966	GTACAGTTCTGCGAGC-1	TGCGATTT	GCCGGA	ACCGGA	NA	NA	NA	21
1967	GTACAGTTCTGCGAGC-1	ATTTATAT	CCGGGA	ATAGGA	NA	NA	NA	29
1968	GTACAGTTCTGCGAGC-1	TTTCGTGA	CATGGA	ACCGGA	ACCGGA	NA	NA	18
1972	GTACAGTTCTGCGAGC-1	TAGATTTT	TATGGA	GCCGGA	CCGGGA	CCGGGA	GAGGGA	2
1973	GTACAGTTCTGCGAGC-1	TTCACGTA	GCCGGA	CCGGGA	NA	NA	NA	11
1974	GTACAGTTCTGCGAGC-1	TTAGATTG	GCCGGA	GCTGGA	GCCGGA	CATGGA	ACAGGA	6
1975	GTACAGTTCTGCGAGC-1	ATGGTAAG	CTAGGA	GCCGGA	TATGGA	ACGGGA	ACGGGA	4
1987	CAGATCAAGCACTCGC-1	TTCACGTA	GCTGGA	GCCGGA	NA	NA	NA	30
1988	CAGATCAAGCACTCGC-1	TTGAGGTG	CCGGGA	CCGGGA	TAAGGA	GCCGGA	NA	10
1990	CAGATCAAGCACTCGC-1	TGGTTTTG	GATGGA	GCCGGA	ACGGGA	ACAGGA	NA	21
1991	CAGATCAAGCACTCGC-1	TAGATTTT	GCCGGA	CCGGGA	ATAGGA	ACGGGA	NA	10
1992	CAGATCAAGCACTCGC-1	TTAGATTG	GCCGGA	ATAGGA	TGTGGA	NA	NA	18
1993	CAGATCAAGCACTCGC-1	TGGACGAC	CATGGA	ATAGGA	GCCGGA	ACAGGA	NA	21
1994	CAGATCAAGCACTCGC-1	ATTTGGTT	CATGGA	GCTGGA	GCCGGA	NA	NA	14
1995	CAGATCAAGCACTCGC-1	TGCGATTT	GCCGGA	CATGGA	GATGGA	GCTGGA	ACGGGA	7
1996	CAGATCAAGCACTCGC-1	GTAAAGAT	GCCGGA	CATGGA	TATGGA	GATGGA	NA	8
1997	CAGATCAAGCACTCGC-1	TTTCGTGA	CCGGGA	CATGGA	ATAGGA	ACGGGA	NA	10
1998	CAGATCAAGCACTCGC-1	ATTTATAT	GCCGGA	NA	NA	NA	NA	15
1999	CAGATCAAGCACTCGC-1	GCAGGGTG	GATGGA	ACAGGA	CATGGA	TCGGGA	NA	28
2000	CAGATCAAGCACTCGC-1	ATGGTAAG	ACAGGA	NA	NA	NA	NA	3
2042	GCTACCTTCGAAGCCC-1	TGGTTTTG	ACAGGA	GATGGA	CTAGGA	GATGGA	NA	13
2044	GCTACCTTCGAAGCCC-1	TTCACGTA	CTAGGA	ACAGGA	NA	NA	NA	13
2045	GCTACCTTCGAAGCCC-1	ATTTATAT	CCGGGA	GATGGA	GCCGGA	NA	NA	20
2046	GCTACCTTCGAAGCCC-1	ATTTGGTT	CCGGGA	ATAGGA	NA	NA	NA	26
2047	GCTACCTTCGAAGCCC-1	TGCGATTT	CCGGGA	ATAGGA	NA	NA	NA	19
2048	GCTACCTTCGAAGCCC-1	GTAAAGAT	GCCGGA	GCCGGA	ATAGGA	GATGGA	CCGGGA	9
2049	GCTACCTTCGAAGCCC-1	TAGATTTT	GCCGGA	CATGGA	ATAGGA	AGAGGA	AGAGGA	2
2050	GCTACCTTCGAAGCCC-1	TTTCGTGA	ATAGGA	ATAGGA	CCGGGA	CATGGA	NA	8
2051	GCTACCTTCGAAGCCC-1	TGGACGAC	ATAGGA	GCCGGA	ATAGGA	NA	NA	21
2052	GCTACCTTCGAAGCCC-1	TTGAGGTG	ACGGGA	GCTGGA	CTAGGA	ATAGGA	NA	24
2053	GCTACCTTCGAAGCCC-1	TTAGATTG	GCCGGA	CATGGA	CCGGGA	NA	NA	8
2055	GCTACCTTCGAAGCCC-1	GCAGGGTG	CATGGA	CCGGGA	CATGGA	NA	NA	7
2056	GCTACCTTCGAAGCCC-1	ATGGTAAG	CTAGGA	CCGGGA	ACGGGA	GAGGGA	GCCGGA	4
2070	TGAGCATAGGTCGTCC-1	TGGACGAC	NA	NA	NA	NA	NA	18
2071	TGAGCATAGGTCGTCC-1	ATTTATAT	ATAGGA	CATGGA	GATGGA	CCGGGA	TCGGGA	9
2072	TGAGCATAGGTCGTCC-1	ATTTGGTT	NA	NA	NA	NA	NA	24
2074	TGAGCATAGGTCGTCC-1	TGCGATTT	GCCGGA	GCCGGA	CCGGGA	NA	NA	15
2075	TGAGCATAGGTCGTCC-1	TAGATTTT	CATGGA	NA	NA	NA	NA	17
2076	TGAGCATAGGTCGTCC-1	GTAAAGAT	GCCGGA	GCCGGA	CCGGGA	GCCGGA	GCTGGA	14
2077	TGAGCATAGGTCGTCC-1	TTCACGTA	CATGGA	ACGGGA	NA	NA	NA	10
2079	TGAGCATAGGTCGTCC-1	GCAGGGTG	GATGGA	TATGGA	CATGGA	CATGGA	NA	14
2080	TGAGCATAGGTCGTCC-1	TGGTTTTG	CTAGGA	ATAGGA	CATGGA	GCCGGA	NA	14
2081	TGAGCATAGGTCGTCC-1	TTGAGGTG	CATGGA	NA	NA	NA	NA	12
2082	TGAGCATAGGTCGTCC-1	TTAGATTG	GATGGA	CTAGGA	CATGGA	NA	NA	14
2083	TGAGCATAGGTCGTCC-1	TTTCGTGA	CCGGGA	ACAGGA	CATGGA	CATGGA	NA	11
2084	TGAGCATAGGTCGTCC-1	ATGGTAAG	CATGGA	CATGGA	NA	NA	NA	4
2085	ACTTTCAAGCAGGGAG-1	TTCACGTA	ATAGGA	CATGGA	NA	NA	NA	17
2086	ACTTTCAAGCAGGGAG-1	TTTCGTGA	CCGGGA	TATGGA	CCGGGA	ATAGGA	NA	6
2087	ACTTTCAAGCAGGGAG-1	TAGATTTT	CATGGA	TATGGA	NA	NA	NA	15
2088	ACTTTCAAGCAGGGAG-1	ATTTGGTT	CATGGA	CCGGGA	NA	NA	NA	17
2089	ACTTTCAAGCAGGGAG-1	ATTTATAT	NA	NA	NA	NA	NA	6
2090	ACTTTCAAGCAGGGAG-1	GCAGGGTG	GATGGA	TATGGA	CCGGGA	ATAGGA	NA	11
2091	ACTTTCAAGCAGGGAG-1	TGGTTTTG	CCGGGA	CCGGGA	CATGGA	GATGGA	NA	17
2092	ACTTTCAAGCAGGGAG-1	TGCGATTT	GCCGGA	GCCGGA	GCTGGA	ATAGGA	CAGGGA	4
2093	ACTTTCAAGCAGGGAG-1	TGGACGAC	TCGGGA	CATGGA	ACAGGA	ATAGGA	NA	13
2094	ACTTTCAAGCAGGGAG-1	TTAGATTG	GATGGA	ACGGGA	CATGGA	ATAGGA	NA	6
2095	ACTTTCAAGCAGGGAG-1	TTGAGGTG	CATGGA	NA	NA	NA	NA	9
2097	ACTTTCAAGCAGGGAG-1	ATGGTAAG	ATAGGA	NA	NA	NA	NA	7
2098	ACTTTCAAGCAGGGAG-1	GTAAAGAT	GCCGGA	GCCGGA	TATGGA	GCCGGA	NA	8
2099	ACACTGATCAACACCA-1	TTAGATTG	CTAGGA	ATAGGA	CCGGGA	NA	NA	17
2101	ACACTGATCAACACCA-1	ATTTATAT	CATGGA	GCTGGA	NA	NA	NA	26
2102	ACACTGATCAACACCA-1	TGGTTTTG	CCGGGA	CCGGGA	NA	NA	NA	29
2103	ACACTGATCAACACCA-1	GCAGGGTG	GATGGA	TATGGA	GCCGGA	CATGGA	NA	5
2104	ACACTGATCAACACCA-1	TTGAGGTG	CATGGA	CATGGA	CCGGGA	ATAGGA	NA	13
2105	ACACTGATCAACACCA-1	ATTTGGTT	ACGGGA	CATGGA	NA	NA	NA	33
2106	ACACTGATCAACACCA-1	TAGATTTT	CCGGGA	NA	NA	NA	NA	18
2107	ACACTGATCAACACCA-1	TTCACGTA	CCGGGA	CATGGA	NA	NA	NA	29
2108	ACACTGATCAACACCA-1	TGGACGAC	GCCGGA	NA	NA	NA	NA	23
2109	ACACTGATCAACACCA-1	TTTCGTGA	CCGGGA	GATGGA	NA	NA	NA	23
2110	ACACTGATCAACACCA-1	TGCGATTT	TCGGGA	CCGGGA	ATAGGA	NA	NA	13
2111	ACACTGATCAACACCA-1	GTAAAGAT	GCCGGA	TGTGGA	NA	NA	NA	19
2112	ACACTGATCAACACCA-1	ATGGTAAG	GCCGGA	ACGGGA	CCGGGA	NA	NA	7
2114	CCACGAGAGGGCTGAT-1	TAGATTTT	GCCGGA	NA	NA	NA	NA	20
2115	CCACGAGAGGGCTGAT-1	TGGACGAC	GCCGGA	NA	NA	NA	NA	12
2116	CCACGAGAGGGCTGAT-1	ATTTGGTT	GCCGGA	NA	NA	NA	NA	33
2117	CCACGAGAGGGCTGAT-1	TTAGATTG	GATGGA	CTAGGA	ACGGGA	NA	NA	19
2118	CCACGAGAGGGCTGAT-1	TGCGATTT	GCCGGA	CATGGA	ATAGGA	NA	NA	14
2119	CCACGAGAGGGCTGAT-1	TTTCGTGA	CCGGGA	ACGGGA	TATGGA	GCTGGA	NA	10
2120	CCACGAGAGGGCTGAT-1	TTGAGGTG	CATGGA	GCCGGA	ACAGGA	TCGGGA	NA	8
2121	CCACGAGAGGGCTGAT-1	TGGTTTTG	CCGGGA	ATAGGA	ATAGGA	ATAGGA	NA	15
2123	CCACGAGAGGGCTGAT-1	TTCACGTA	TCGGGA	TCGGGA	NA	NA	NA	13
2124	CCACGAGAGGGCTGAT-1	ATGGTAAG	CCGGGA	NA	NA	NA	NA	8
2125	CCACGAGAGGGCTGAT-1	GTAAAGAT	GCCGGA	ATAGGA	GCCGGA	ATAGGA	NA	6
2126	CCACGAGAGGGCTGAT-1	ATTTATAT	CATGGA	GCTGGA	GATGGA	GCCGGA	CCGGGA	4
2127	CCACGAGAGGGCTGAT-1	GCAGGGTG	GATGGA	TATGGA	CCGGGA	ATAGGA	GCCGGA	5
2128	CAGATTGAGCACTCAT-1	TTTCGTGA	CCGGGA	GCCGGA	CATGGA	NA	NA	11
2129	CAGATTGAGCACTCAT-1	TTCACGTA	GCCGGA	GATGGA	NA	NA	NA	32
2130	CAGATTGAGCACTCAT-1	GTAAAGAT	GCCGGA	GCCGGA	TCGGGA	CCGGGA	NA	17
2131	CAGATTGAGCACTCAT-1	TTGAGGTG	CCGGGA	CATGGA	ACAGGA	NA	NA	22
2132	CAGATTGAGCACTCAT-1	ATTTATAT	NA	NA	NA	NA	NA	38
2133	CAGATTGAGCACTCAT-1	TTAGATTG	CCGGGA	CCGGGA	CATGGA	NA	NA	23
2134	CAGATTGAGCACTCAT-1	TGCGATTT	GCCGGA	NA	NA	NA	NA	28
2135	CAGATTGAGCACTCAT-1	TGGTTTTG	CCGGGA	ATAGGA	TCGGGA	CATGGA	NA	17
2136	CAGATTGAGCACTCAT-1	TGGACGAC	TCGGGA	CCGGGA	ACAGGA	ATAGGA	NA	17
2137	CAGATTGAGCACTCAT-1	ATTTGGTT	CATGGA	NA	NA	NA	NA	25
2138	CAGATTGAGCACTCAT-1	GCAGGGTG	GATGGA	ACGGGA	GCCGGA	NA	NA	14
2139	CAGATTGAGCACTCAT-1	ATGGTAAG	TATGGA	TATGGA	CCGGGA	ACAGGA	NA	14
2143	CAGATTGAGCACTCAT-1	TAGATTTT	CATGGA	ACAGGA	CATGGA	CCGGGA	ACAGGA	4
2157	GCATGATCAGAGGCTA-1	GTAAAGAT	GCCGGA	GCCGGA	CATGGA	ACAGGA	CATGGA	30
2158	GCATGATCAGAGGCTA-1	ATTTATAT	GCCGGA	ACAGGA	CCGGGA	CCGGGA	NA	8
2159	GCATGATCAGAGGCTA-1	TTGAGGTG	GATGGA	ACGGGA	NA	NA	NA	19
2160	GCATGATCAGAGGCTA-1	TTAGATTG	GCCGGA	ACGGGA	NA	NA	NA	24
2161	GCATGATCAGAGGCTA-1	TTTCGTGA	CCGGGA	CATGGA	ATAGGA	TGTGGA	NA	25
2162	GCATGATCAGAGGCTA-1	TTCACGTA	GCCGGA	GATGGA	NA	NA	NA	38
2163	GCATGATCAGAGGCTA-1	ATGGTAAG	GCTGGA	GATGGA	GCCGGA	ATAGGA	NA	18
2164	GCATGATCAGAGGCTA-1	TGGACGAC	GATGGA	ATAGGA	ATAGGA	ATAGGA	NA	27
2165	GCATGATCAGAGGCTA-1	TGGTTTTG	GCTGGA	GCTGGA	CATGGA	TGTGGA	NA	18
2166	GCATGATCAGAGGCTA-1	ATTTGGTT	CATGGA	NA	NA	NA	NA	24
2167	GCATGATCAGAGGCTA-1	GCAGGGTG	GATGGA	CTAGGA	ATAGGA	NA	NA	17
2169	GCATGATCAGAGGCTA-1	TAGATTTT	CCGGGA	GCCGGA	NA	NA	NA	23
2170	GCATGATCAGAGGCTA-1	TGCGATTT	GCCGGA	CATGGA	TCGGGA	NA	NA	12
2193	TGCTCGTGTTGCATAC-1	TTCACGTA	GCTGGA	GCCGGA	NA	NA	NA	25
2195	TGCTCGTGTTGCATAC-1	TTTCGTGA	CCGGGA	CATGGA	ATAGGA	ACGGGA	NA	17
2196	TGCTCGTGTTGCATAC-1	GTAAAGAT	GCCGGA	TCGGGA	ATAGGA	ACGGGA	NA	12
2198	TGCTCGTGTTGCATAC-1	TGGTTTTG	CATGGA	TATGGA	CCGGGA	TATGGA	NA	16
2199	TGCTCGTGTTGCATAC-1	ATTTGGTT	CATGGA	ATAGGA	TATGGA	GCCGGA	ACAGGA	11
2200	TGCTCGTGTTGCATAC-1	TTGAGGTG	CCGGGA	CCGGGA	TAAGGA	CATGGA	NA	17
2201	TGCTCGTGTTGCATAC-1	TGGACGAC	CATGGA	GCCGGA	GATGGA	CATGGA	NA	21
2202	TGCTCGTGTTGCATAC-1	GCAGGGTG	GATGGA	ATAGGA	TATGGA	ATAGGA	CATGGA	3
2203	TGCTCGTGTTGCATAC-1	TTAGATTG	GCCGGA	ATAGGA	ACAGGA	ACAGGA	GATGGA	10
2204	TGCTCGTGTTGCATAC-1	ATTTATAT	GCCGGA	ACGGGA	GATGGA	GCTGGA	GAGGGA	5
2205	TGCTCGTGTTGCATAC-1	TAGATTTT	CATGGA	CCGGGA	CCGGGA	TATGGA	NA	14
2206	TGCTCGTGTTGCATAC-1	ATGGTAAG	GATGGA	CCGGGA	ACGGGA	TGTGGA	TATGGA	3
2207	TGCTCGTGTTGCATAC-1	TGCGATTT	GCCGGA	ACGGGA	ACAGGA	ACGGGA	GAGGGA	5
2279	GTGGAGATCAGGAAGC-1	TTAGATTG	GATGGA	GCCGGA	NA	NA	NA	23
2280	GTGGAGATCAGGAAGC-1	TGGACGAC	CTAGGA	NA	NA	NA	NA	19
2281	GTGGAGATCAGGAAGC-1	ATTTATAT	NA	NA	NA	NA	NA	25
2283	GTGGAGATCAGGAAGC-1	TTGAGGTG	CCGGGA	CCGGGA	GCCGGA	NA	NA	24
2285	GTGGAGATCAGGAAGC-1	TGCGATTT	GCCGGA	GCCGGA	NA	NA	NA	27
2286	GTGGAGATCAGGAAGC-1	TTTCGTGA	CCGGGA	ATAGGA	ACGGGA	TCGGGA	NA	10
2287	GTGGAGATCAGGAAGC-1	GCAGGGTG	GATGGA	GCCGGA	CATGGA	GCCGGA	NA	19
2288	GTGGAGATCAGGAAGC-1	GTAAAGAT	GCCGGA	ACGGGA	CCGGGA	NA	NA	12
2289	GTGGAGATCAGGAAGC-1	TGGTTTTG	GATGGA	GCTGGA	TATGGA	ATAGGA	NA	16
2290	GTGGAGATCAGGAAGC-1	TTCACGTA	GCCGGA	GATGGA	NA	NA	NA	16
2291	GTGGAGATCAGGAAGC-1	ATTTGGTT	ACAGGA	GATGGA	CATGGA	ACAGGA	NA	23
2292	GTGGAGATCAGGAAGC-1	ATGGTAAG	ACGGGA	CCGGGA	ACAGGA	NA	NA	14
2293	GTGGAGATCAGGAAGC-1	TAGATTTT	CCGGGA	NA	NA	NA	NA	7
2294	CAGTGCGGTAATGCTC-1	TGGTTTTG	CCGGGA	GATGGA	TCGGGA	NA	NA	12
2295	CAGTGCGGTAATGCTC-1	ATTTATAT	CATGGA	CCGGGA	CATGGA	NA	NA	26
2296	CAGTGCGGTAATGCTC-1	TTTCGTGA	CCGGGA	CATGGA	ATAGGA	TGTGGA	NA	10
2297	CAGTGCGGTAATGCTC-1	TGGACGAC	TCGGGA	ACGGGA	ACAGGA	NA	NA	21
2298	CAGTGCGGTAATGCTC-1	GTAAAGAT	GCCGGA	NA	NA	NA	NA	21
2299	CAGTGCGGTAATGCTC-1	ATGGTAAG	GCTGGA	TATGGA	GCTGGA	NA	NA	10
2300	CAGTGCGGTAATGCTC-1	ATTTGGTT	ACGGGA	CATGGA	ACAGGA	NA	NA	13
2301	CAGTGCGGTAATGCTC-1	TAGATTTT	TATGGA	GATGGA	CATGGA	NA	NA	26
2302	CAGTGCGGTAATGCTC-1	TTCACGTA	TCGGGA	ATAGGA	NA	NA	NA	16
2303	CAGTGCGGTAATGCTC-1	TGCGATTT	TCGGGA	CCGGGA	GCCGGA	NA	NA	13
2305	CAGTGCGGTAATGCTC-1	GCAGGGTG	GCTGGA	ATAGGA	NA	NA	NA	15
2306	CAGTGCGGTAATGCTC-1	TTAGATTG	GATGGA	CTAGGA	NA	NA	NA	12
2308	CAGTGCGGTAATGCTC-1	TTGAGGTG	CATGGA	GCCGGA	GCCGGA	GCCGGA	NA	9
2309	TAGGGTTCAGGTACGA-1	TTCACGTA	GCCGGA	GATGGA	NA	NA	NA	17
2310	TAGGGTTCAGGTACGA-1	TAGATTTT	CATGGA	ACGGGA	NA	NA	NA	19
2311	TAGGGTTCAGGTACGA-1	TTGAGGTG	CATGGA	GCCGGA	NA	NA	NA	25
2312	TAGGGTTCAGGTACGA-1	TGCGATTT	GCCGGA	NA	NA	NA	NA	26
2313	TAGGGTTCAGGTACGA-1	TTAGATTG	TAAGGA	GCCGGA	CCGGGA	NA	NA	19
2314	TAGGGTTCAGGTACGA-1	GCAGGGTG	GATGGA	CATGGA	NA	NA	NA	30
2315	TAGGGTTCAGGTACGA-1	ATGGTAAG	ATAGGA	GCCGGA	NA	NA	NA	10
2316	TAGGGTTCAGGTACGA-1	TGGTTTTG	GCCGGA	TCGGGA	CCGGGA	ATAGGA	NA	18
2317	TAGGGTTCAGGTACGA-1	TGGACGAC	NA	NA	NA	NA	NA	23
2319	TAGGGTTCAGGTACGA-1	ATTTGGTT	GATGGA	CATGGA	GCCGGA	GCCGGA	NA	21
2320	TAGGGTTCAGGTACGA-1	ATTTATAT	TATGGA	TATGGA	GCCGGA	ATAGGA	CCGGGA	5
2321	TAGGGTTCAGGTACGA-1	GTAAAGAT	GCCGGA	NA	NA	NA	NA	26
2322	TAGGGTTCAGGTACGA-1	TTTCGTGA	CCGGGA	ACGGGA	CCGGGA	CATGGA	NA	8
2324	GTATTTCGTGTCACAT-1	TAGATTTT	TATGGA	GATGGA	TCGGGA	CATGGA	NA	25
2325	GTATTTCGTGTCACAT-1	ATTTATAT	CCGGGA	NA	NA	NA	NA	23
2326	GTATTTCGTGTCACAT-1	TTTCGTGA	CCGGGA	GCCGGA	CCGGGA	NA	NA	19
2327	GTATTTCGTGTCACAT-1	ATGGTAAG	CATGGA	ATAGGA	GCTGGA	CCGGGA	NA	16
2328	GTATTTCGTGTCACAT-1	ATTTGGTT	CCGGGA	CATGGA	GCCGGA	CTAGGA	ATAGGA	10
2329	GTATTTCGTGTCACAT-1	TTCACGTA	CATGGA	CATGGA	NA	NA	NA	40
2330	GTATTTCGTGTCACAT-1	GTAAAGAT	CATGGA	CCGGGA	NA	NA	NA	14
2332	GTATTTCGTGTCACAT-1	GCAGGGTG	GCTGGA	NA	NA	NA	NA	24
2333	GTATTTCGTGTCACAT-1	TGGACGAC	CATGGA	GCTGGA	NA	NA	NA	33
2334	GTATTTCGTGTCACAT-1	TGGTTTTG	ATAGGA	CCGGGA	TCGGGA	CCGGGA	NA	18
2335	GTATTTCGTGTCACAT-1	TGCGATTT	CCGGGA	ACAGGA	GCCGGA	GCCGGA	CATGGA	13
2336	GTATTTCGTGTCACAT-1	TTAGATTG	GCCGGA	ATAGGA	NA	NA	NA	24
2337	GTATTTCGTGTCACAT-1	TTGAGGTG	CCGGGA	ACAGGA	ACAGGA	AGAGGA	CATGGA	2
2350	GTCCTCAAGCGATGCA-1	TGGACGAC	NA	NA	NA	NA	NA	21
2351	GTCCTCAAGCGATGCA-1	GTAAAGAT	CATGGA	CCGGGA	NA	NA	NA	13
2352	GTCCTCAAGCGATGCA-1	ATTTGGTT	ATAGGA	GATGGA	CATGGA	NA	NA	21
2353	GTCCTCAAGCGATGCA-1	ATTTATAT	GCCGGA	CATGGA	NA	NA	NA	17
2354	GTCCTCAAGCGATGCA-1	TTTCGTGA	CCGGGA	CATGGA	CATGGA	ATAGGA	NA	15
2355	GTCCTCAAGCGATGCA-1	GCAGGGTG	ATAGGA	GATGGA	CCGGGA	CATGGA	NA	16
2356	GTCCTCAAGCGATGCA-1	TTCACGTA	ATAGGA	TCGGGA	NA	NA	NA	11
2357	GTCCTCAAGCGATGCA-1	TGGTTTTG	CATGGA	GATGGA	TATGGA	GCCGGA	NA	18
2358	GTCCTCAAGCGATGCA-1	TTGAGGTG	CATGGA	GATGGA	ATAGGA	CATGGA	NA	8
2359	GTCCTCAAGCGATGCA-1	ATGGTAAG	ATAGGA	ACAGGA	NA	NA	NA	6
2360	GTCCTCAAGCGATGCA-1	TAGATTTT	ATAGGA	NA	NA	NA	NA	10
2362	GTCCTCAAGCGATGCA-1	TTAGATTG	GCCGGA	TCGGGA	GCTGGA	GCCGGA	NA	5
2363	GTCCTCAAGCGATGCA-1	TGCGATTT	GCCGGA	CCGGGA	GATGGA	TATGGA	ATAGGA	6
2426	TATTCCAGTCTCACAA-1	TTAGATTG	GATGGA	GCTGGA	ATAGGA	NA	NA	43
2427	TATTCCAGTCTCACAA-1	ATTTGGTT	ATAGGA	NA	NA	NA	NA	43
2428	TATTCCAGTCTCACAA-1	ATTTATAT	ATAGGA	NA	NA	NA	NA	47
2429	TATTCCAGTCTCACAA-1	GCAGGGTG	GATGGA	TATGGA	ACGGGA	NA	NA	54
2430	TATTCCAGTCTCACAA-1	TTGAGGTG	CATGGA	CCGGGA	ATAGGA	CCGGGA	NA	29
2431	TATTCCAGTCTCACAA-1	TGGTTTTG	CCGGGA	GATGGA	ATAGGA	TATGGA	NA	27
2432	TATTCCAGTCTCACAA-1	TTTCGTGA	CCGGGA	ACGGGA	NA	NA	NA	40
2433	TATTCCAGTCTCACAA-1	TGCGATTT	GCCGGA	GCCGGA	ACGGGA	CATGGA	ACGGGA	39
2434	TATTCCAGTCTCACAA-1	TTCACGTA	ACGGGA	ACGGGA	NA	NA	NA	45
2435	TATTCCAGTCTCACAA-1	TGGACGAC	CCGGGA	ATAGGA	ATAGGA	ACGGGA	NA	23
2437	TATTCCAGTCTCACAA-1	ATGGTAAG	ATAGGA	CATGGA	ATAGGA	GATGGA	NA	11
2438	TATTCCAGTCTCACAA-1	TAGATTTT	ACAGGA	TGTGGA	CTAGGA	NA	NA	46
2440	TATTCCAGTCTCACAA-1	GTAAAGAT	GCCGGA	ATAGGA	GCCGGA	NA	NA	24
2441	ATTATCCTCGAACACT-1	TGGACGAC	GCCGGA	GCCGGA	CATGGA	CTAGGA	NA	9
2442	ATTATCCTCGAACACT-1	TTTCGTGA	CCGGGA	CATGGA	ACAGGA	TATGGA	NA	4
2443	ATTATCCTCGAACACT-1	TTCACGTA	CATGGA	CATGGA	NA	NA	NA	21
2444	ATTATCCTCGAACACT-1	ATTTATAT	CATGGA	ATAGGA	GATGGA	NA	NA	14
2445	ATTATCCTCGAACACT-1	TGCGATTT	GCCGGA	NA	NA	NA	NA	26
2446	ATTATCCTCGAACACT-1	TAGATTTT	TGTGGA	CATGGA	NA	NA	NA	14
2447	ATTATCCTCGAACACT-1	ATGGTAAG	TGTGGA	NA	NA	NA	NA	4
2448	ATTATCCTCGAACACT-1	TTAGATTG	GCCGGA	TCGGGA	ACAGGA	ATAGGA	NA	5
2449	ATTATCCTCGAACACT-1	ATTTGGTT	CCGGGA	ATAGGA	GCTGGA	NA	NA	25
2451	ATTATCCTCGAACACT-1	TTGAGGTG	CATGGA	GCCGGA	GCCGGA	ATAGGA	NA	15
2452	ATTATCCTCGAACACT-1	GCAGGGTG	ATAGGA	GCTGGA	NA	NA	NA	4
2453	ATTATCCTCGAACACT-1	TGGTTTTG	CATGGA	ACGGGA	GATGGA	GCTGGA	NA	7
2454	ATTATCCTCGAACACT-1	GTAAAGAT	GCCGGA	CATGGA	NA	NA	NA	9
2456	CTGAATGTCCCATAAG-1	TTTCGTGA	CCGGGA	CCGGGA	ACAGGA	GATGGA	NA	7
2457	CTGAATGTCCCATAAG-1	TTAGATTG	ACGGGA	ATAGGA	NA	NA	NA	10
2458	CTGAATGTCCCATAAG-1	TAGATTTT	ATAGGA	ACAGGA	CCGGGA	TGTGGA	CATGGA	3
2459	CTGAATGTCCCATAAG-1	GCAGGGTG	GATGGA	GATGGA	NA	NA	NA	10
2460	CTGAATGTCCCATAAG-1	TGGACGAC	TCGGGA	ATAGGA	CATGGA	ACGGGA	NA	7
2461	CTGAATGTCCCATAAG-1	TGGTTTTG	GCCGGA	ATAGGA	ACGGGA	CATGGA	NA	6
2462	CTGAATGTCCCATAAG-1	ATTTGGTT	CATGGA	CATGGA	TATGGA	ATAGGA	TCGGGA	4
2463	CTGAATGTCCCATAAG-1	TTGAGGTG	GCCGGA	ATAGGA	TATGGA	TAGGGA	CCGGGA	3
2464	CTGAATGTCCCATAAG-1	ATTTATAT	GATGGA	CCGGGA	ATAGGA	CTAGGA	NA	3
2465	CTGAATGTCCCATAAG-1	GTAAAGAT	GCCGGA	GCCGGA	ATAGGA	GATGGA	GCCGGA	2
2466	CTGAATGTCCCATAAG-1	TTCACGTA	GCCGGA	GATGGA	NA	NA	NA	6
2467	CTGAATGTCCCATAAG-1	TGCGATTT	GATGGA	CCGGGA	CATGGA	CCGGGA	NA	2
2468	CTGAATGTCCCATAAG-1	ATGGTAAG	TGTGGA	CATGGA	CATGGA	GATGGA	GATGGA	3
2470	ACAGGGATCCGGCAGT-1	ATTTGGTT	GCCGGA	NA	NA	NA	NA	30
2471	ACAGGGATCCGGCAGT-1	ATGGTAAG	CATGGA	CCGGGA	NA	NA	NA	17
2472	ACAGGGATCCGGCAGT-1	ATTTATAT	CATGGA	CATGGA	ACAGGA	ATAGGA	NA	21
2473	ACAGGGATCCGGCAGT-1	TTGAGGTG	CATGGA	GCCGGA	ACAGGA	ACAGGA	NA	20
2474	ACAGGGATCCGGCAGT-1	GTAAAGAT	GCCGGA	CCGGGA	GCCGGA	ATAGGA	NA	8
2475	ACAGGGATCCGGCAGT-1	TGGACGAC	GCCGGA	GCCGGA	GCTGGA	CCGGGA	NA	22
2476	ACAGGGATCCGGCAGT-1	TGCGATTT	GCCGGA	GCCGGA	CTAGGA	TCGGGA	NA	22
2477	ACAGGGATCCGGCAGT-1	TTAGATTG	GATGGA	CTAGGA	CCGGGA	TCGGGA	TCGGGA	10
2478	ACAGGGATCCGGCAGT-1	TTTCGTGA	CCGGGA	CATGGA	ATAGGA	NA	NA	11
2479	ACAGGGATCCGGCAGT-1	TTCACGTA	TCGGGA	ATAGGA	NA	NA	NA	28
2480	ACAGGGATCCGGCAGT-1	TGGTTTTG	CCGGGA	CCGGGA	CCGGGA	TCGGGA	NA	3
2481	ACAGGGATCCGGCAGT-1	TAGATTTT	ATAGGA	TGTGGA	NA	NA	NA	15
2482	ACAGGGATCCGGCAGT-1	GCAGGGTG	GATGGA	TATGGA	ATAGGA	CATGGA	NA	9
2484	AATAGAGCAGTCTACA-1	TGGTTTTG	CCGGGA	NA	NA	NA	NA	15
2486	AATAGAGCAGTCTACA-1	GCAGGGTG	GATGGA	TATGGA	ACAGGA	NA	NA	30
2487	AATAGAGCAGTCTACA-1	TGGACGAC	GCCGGA	TCGGGA	ATAGGA	ACGGGA	NA	16
2488	AATAGAGCAGTCTACA-1	TTCACGTA	CATGGA	CATGGA	NA	NA	NA	27
2489	AATAGAGCAGTCTACA-1	ATGGTAAG	CATGGA	NA	NA	NA	NA	11
2490	AATAGAGCAGTCTACA-1	TGCGATTT	GCCGGA	GCTGGA	ACAGGA	TGTGGA	NA	23
2491	AATAGAGCAGTCTACA-1	ATTTGGTT	CCGGGA	TCGGGA	NA	NA	NA	20
2492	AATAGAGCAGTCTACA-1	TTTCGTGA	CCGGGA	GCCGGA	ATAGGA	CATGGA	NA	8
2493	AATAGAGCAGTCTACA-1	TAGATTTT	NA	NA	NA	NA	NA	19
2494	AATAGAGCAGTCTACA-1	TTGAGGTG	CATGGA	GCCGGA	ACGGGA	CCGGGA	NA	12
2495	AATAGAGCAGTCTACA-1	GTAAAGAT	GCCGGA	ACGGGA	ATAGGA	CATGGA	NA	15
2496	AATAGAGCAGTCTACA-1	TTAGATTG	GATGGA	CTAGGA	CATGGA	TCGGGA	ATAGGA	6
2497	AATAGAGCAGTCTACA-1	ATTTATAT	CATGGA	CCGGGA	NA	NA	NA	23
2498	CCTCAGTTCCGAAGGA-1	GTAAAGAT	GCCGGA	NA	NA	NA	NA	39
2499	CCTCAGTTCCGAAGGA-1	TTCACGTA	CCGGGA	TAAGGA	NA	NA	NA	30
2500	CCTCAGTTCCGAAGGA-1	TAGATTTT	ACGGGA	CCGGGA	TATGGA	ATAGGA	NA	25
2501	CCTCAGTTCCGAAGGA-1	ATTTATAT	GCCGGA	CTAGGA	CCGGGA	ACGGGA	NA	19
2503	CCTCAGTTCCGAAGGA-1	ATTTGGTT	CATGGA	ACAGGA	ACAGGA	NA	NA	34
2504	CCTCAGTTCCGAAGGA-1	TGGTTTTG	CTAGGA	GCTGGA	NA	NA	NA	30
2505	CCTCAGTTCCGAAGGA-1	TTGAGGTG	CCGGGA	CATGGA	NA	NA	NA	20
2506	CCTCAGTTCCGAAGGA-1	TTTCGTGA	CCGGGA	CATGGA	ATAGGA	CTAGGA	NA	19
2507	CCTCAGTTCCGAAGGA-1	TTAGATTG	GCCGGA	CATGGA	GCCGGA	NA	NA	24
2508	CCTCAGTTCCGAAGGA-1	ATGGTAAG	GCTGGA	CCGGGA	TAAGGA	ATAGGA	NA	22
2509	CCTCAGTTCCGAAGGA-1	TGCGATTT	CATGGA	CCGGGA	GCCGGA	ACAGGA	CCGGGA	7
2510	CCTCAGTTCCGAAGGA-1	GCAGGGTG	GATGGA	CCGGGA	ACAGGA	AGAGGA	GCTGGA	4
2511	CCTCAGTTCCGAAGGA-1	TGGACGAC	CATGGA	GATGGA	ACGGGA	GCCGGA	NA	20
2539	TGGCGTGTCACCTTGC-1	ATTTGGTT	CATGGA	CCGGGA	ACAGGA	CCGGGA	NA	10
2540	TGGCGTGTCACCTTGC-1	TTCACGTA	ACGGGA	CATGGA	NA	NA	NA	31
2541	TGGCGTGTCACCTTGC-1	ATTTATAT	CATGGA	ACAGGA	NA	NA	NA	23
2542	TGGCGTGTCACCTTGC-1	TTTCGTGA	CATGGA	CCGGGA	TCGGGA	NA	NA	20
2544	TGGCGTGTCACCTTGC-1	TGGACGAC	ACAGGA	CCGGGA	TCGGGA	GCCGGA	NA	22
2545	TGGCGTGTCACCTTGC-1	TTAGATTG	GCCGGA	GATGGA	ACGGGA	NA	NA	13
2546	TGGCGTGTCACCTTGC-1	TGGTTTTG	ACGGGA	TCGGGA	CCGGGA	CATGGA	NA	39
2547	TGGCGTGTCACCTTGC-1	TAGATTTT	ATAGGA	CATGGA	CCGGGA	NA	NA	19
2549	TGGCGTGTCACCTTGC-1	TTGAGGTG	ACGGGA	ACGGGA	CATGGA	CATGGA	NA	18
2550	TGGCGTGTCACCTTGC-1	TGCGATTT	NA	NA	NA	NA	NA	24
2551	TGGCGTGTCACCTTGC-1	GTAAAGAT	GCCGGA	GCCGGA	CATGGA	ACAGGA	CCGGGA	8
2552	TGGCGTGTCACCTTGC-1	ATGGTAAG	GCTGGA	GATGGA	GCCGGA	NA	NA	10
2553	TGGCGTGTCACCTTGC-1	GCAGGGTG	GATGGA	CCGGGA	CATGGA	ATAGGA	TATGGA	5
2568	GCTACCTAGGTTGAGC-1	ATTTGGTT	GCCGGA	CATGGA	NA	NA	NA	17
2569	GCTACCTAGGTTGAGC-1	TTCACGTA	CCGGGA	TATGGA	NA	NA	NA	13
2570	GCTACCTAGGTTGAGC-1	TGCGATTT	GCCGGA	GCCGGA	NA	NA	NA	19
2571	GCTACCTAGGTTGAGC-1	TAGATTTT	TCGGGA	NA	NA	NA	NA	13
2573	GCTACCTAGGTTGAGC-1	GCAGGGTG	GATGGA	TATGGA	NA	NA	NA	19
2574	GCTACCTAGGTTGAGC-1	TTAGATTG	GATGGA	CCGGGA	NA	NA	NA	13
2575	GCTACCTAGGTTGAGC-1	ATTTATAT	ACAGGA	GCTGGA	ACAGGA	NA	NA	13
2576	GCTACCTAGGTTGAGC-1	ATGGTAAG	ACGGGA	CCGGGA	NA	NA	NA	10
2577	GCTACCTAGGTTGAGC-1	GTAAAGAT	GCCGGA	TGTGGA	CTAGGA	CATGGA	ACGGGA	5
2578	GCTACCTAGGTTGAGC-1	TGGACGAC	GATGGA	ATAGGA	NA	NA	NA	16
2579	GCTACCTAGGTTGAGC-1	TTTCGTGA	CCGGGA	ATAGGA	NA	NA	NA	6
2580	GCTACCTAGGTTGAGC-1	TTGAGGTG	CATGGA	CCGGGA	CATGGA	ATAGGA	NA	13
2581	GCTACCTAGGTTGAGC-1	TGGTTTTG	CCGGGA	ATAGGA	ACAGGA	GCCGGA	NA	10
2583	ACTATGGTCATTTCGT-1	ATTTATAT	CATGGA	GCCGGA	CATGGA	NA	NA	17
2584	ACTATGGTCATTTCGT-1	TAGATTTT	NA	NA	NA	NA	NA	26
2585	ACTATGGTCATTTCGT-1	TTTCGTGA	CCGGGA	GCCGGA	ATAGGA	TGTGGA	NA	8
2586	ACTATGGTCATTTCGT-1	TGGTTTTG	CCGGGA	ATAGGA	NA	NA	NA	21
2587	ACTATGGTCATTTCGT-1	TGGACGAC	GCCGGA	TCGGGA	ATAGGA	NA	NA	16
2588	ACTATGGTCATTTCGT-1	TTCACGTA	CATGGA	CATGGA	NA	NA	NA	19
2589	ACTATGGTCATTTCGT-1	GCAGGGTG	GATGGA	TATGGA	ACAGGA	CATGGA	GCCGGA	3
2590	ACTATGGTCATTTCGT-1	TTAGATTG	GATGGA	CTAGGA	CATGGA	TCGGGA	GCCGGA	3
2591	ACTATGGTCATTTCGT-1	ATGGTAAG	CATGGA	CCGGGA	GCCGGA	GCCGGA	ATAGGA	10
2592	ACTATGGTCATTTCGT-1	TGCGATTT	GCCGGA	GCTGGA	ACAGGA	TGTGGA	NA	8
2593	ACTATGGTCATTTCGT-1	TTGAGGTG	CATGGA	GCCGGA	ACGGGA	CATGGA	NA	6
2594	ACTATGGTCATTTCGT-1	ATTTGGTT	CCGGGA	CATGGA	GCTGGA	ATAGGA	NA	8
2596	ACTATGGTCATTTCGT-1	GTAAAGAT	GCCGGA	ACGGGA	AGAGGA	TCGGGA	GCCGGA	2
2597	TGTGCGGCAACCAGAG-1	TAGATTTT	NA	NA	NA	NA	NA	37
2598	TGTGCGGCAACCAGAG-1	TTAGATTG	GATGGA	CCGGGA	NA	NA	NA	19
2599	TGTGCGGCAACCAGAG-1	TGGTTTTG	GATGGA	TATGGA	ACAGGA	CCGGGA	NA	18
2600	TGTGCGGCAACCAGAG-1	GTAAAGAT	GCCGGA	TGTGGA	TGTGGA	NA	NA	20
2602	TGTGCGGCAACCAGAG-1	TGGACGAC	CCGGGA	ACGGGA	GATGGA	NA	NA	26
2603	TGTGCGGCAACCAGAG-1	ATTTGGTT	CATGGA	ATAGGA	CATGGA	NA	NA	29
2604	TGTGCGGCAACCAGAG-1	GCAGGGTG	GATGGA	TATGGA	NA	NA	NA	16
2605	TGTGCGGCAACCAGAG-1	TTGAGGTG	CATGGA	CCGGGA	ATAGGA	GCCGGA	NA	20
2606	TGTGCGGCAACCAGAG-1	ATTTATAT	NA	NA	NA	NA	NA	23
2607	TGTGCGGCAACCAGAG-1	ATGGTAAG	ACGGGA	ACGGGA	NA	NA	NA	9
2608	TGTGCGGCAACCAGAG-1	TGCGATTT	ACAGGA	TATGGA	NA	NA	NA	31
2610	TGTGCGGCAACCAGAG-1	TTCACGTA	GCTGGA	ATAGGA	NA	NA	NA	20
2611	TGTGCGGCAACCAGAG-1	TTTCGTGA	CCGGGA	CATGGA	GATGGA	ACAGGA	NA	18
2612	CACATGACATGATGCT-1	ATTTGGTT	ACGGGA	ATAGGA	NA	NA	NA	62
2613	CACATGACATGATGCT-1	ATTTATAT	GATGGA	CATGGA	NA	NA	NA	30
2614	CACATGACATGATGCT-1	TTAGATTG	GATGGA	GATGGA	CATGGA	NA	NA	41
2615	CACATGACATGATGCT-1	TTGAGGTG	CATGGA	CCGGGA	GATGGA	ATAGGA	NA	22
2616	CACATGACATGATGCT-1	TGCGATTT	ATAGGA	GATGGA	TGTGGA	NA	NA	55
2617	CACATGACATGATGCT-1	TAGATTTT	TATGGA	GCCGGA	NA	NA	NA	25
2618	CACATGACATGATGCT-1	ATGGTAAG	ATAGGA	CATGGA	CCGGGA	GATGGA	NA	9
2619	CACATGACATGATGCT-1	TGGTTTTG	GCCGGA	CATGGA	TCGGGA	ACGGGA	NA	36
2620	CACATGACATGATGCT-1	GCAGGGTG	GATGGA	ACGGGA	CCGGGA	TCGGGA	NA	39
2622	CACATGACATGATGCT-1	TTCACGTA	GCCGGA	GATGGA	NA	NA	NA	33
2623	CACATGACATGATGCT-1	GTAAAGAT	GCCGGA	GCCGGA	CCGGGA	GCCGGA	GCCGGA	22
2624	CACATGACATGATGCT-1	TTTCGTGA	CCGGGA	GCTGGA	GCCGGA	ACAGGA	NA	23
2625	CACATGACATGATGCT-1	TGGACGAC	TCGGGA	ACGGGA	ATAGGA	CCGGGA	NA	27
2712	ATTTCACAGTCGCGAA-1	GCAGGGTG	GATGGA	CCGGGA	CCGGGA	NA	NA	11
2713	ATTTCACAGTCGCGAA-1	ATTTGGTT	ACGGGA	ATAGGA	NA	NA	NA	18
2714	ATTTCACAGTCGCGAA-1	ATGGTAAG	GCTGGA	CCGGGA	CATGGA	NA	NA	14
2715	ATTTCACAGTCGCGAA-1	TTGAGGTG	ACGGGA	CATGGA	GATGGA	NA	NA	14
2716	ATTTCACAGTCGCGAA-1	TTTCGTGA	TAAGGA	ATAGGA	CCGGGA	NA	NA	9
2718	ATTTCACAGTCGCGAA-1	TGGACGAC	ACAGGA	NA	NA	NA	NA	17
2719	ATTTCACAGTCGCGAA-1	TTAGATTG	GCCGGA	GCCGGA	NA	NA	NA	22
2720	ATTTCACAGTCGCGAA-1	TGCGATTT	ATAGGA	ATAGGA	ACGGGA	NA	NA	16
2721	ATTTCACAGTCGCGAA-1	TTCACGTA	GATGGA	ACGGGA	NA	NA	NA	28
2722	ATTTCACAGTCGCGAA-1	TGGTTTTG	ACGGGA	GATGGA	CATGGA	NA	NA	9
2724	ATTTCACAGTCGCGAA-1	TAGATTTT	ACGGGA	GATGGA	CTAGGA	ATAGGA	GCCGGA	3
2725	ATTTCACAGTCGCGAA-1	ATTTATAT	NA	NA	NA	NA	NA	15
2726	ATTTCACAGTCGCGAA-1	GTAAAGAT	GCCGGA	CATGGA	NA	NA	NA	10
2748	TGTTCATCATTGAGCT-1	ATTTGGTT	TATGGA	NA	NA	NA	NA	20
2749	TGTTCATCATTGAGCT-1	TTGAGGTG	CATGGA	GCCGGA	GCCGGA	ATAGGA	NA	10
2750	TGTTCATCATTGAGCT-1	GTAAAGAT	GCCGGA	ATAGGA	ACAGGA	GATGGA	TCGGGA	3
2751	TGTTCATCATTGAGCT-1	ATTTATAT	CATGGA	CATGGA	NA	NA	NA	10
2752	TGTTCATCATTGAGCT-1	TTCACGTA	ATAGGA	ATAGGA	NA	NA	NA	15
2753	TGTTCATCATTGAGCT-1	TGCGATTT	GCCGGA	CCGGGA	CCGGGA	CATGGA	CAGGGA	4
2754	TGTTCATCATTGAGCT-1	TTTCGTGA	CCGGGA	CATGGA	NA	NA	NA	14
2755	TGTTCATCATTGAGCT-1	TGGTTTTG	CCGGGA	ACGGGA	GCCGGA	NA	NA	13
2756	TGTTCATCATTGAGCT-1	ATGGTAAG	GCCGGA	GCCGGA	ATAGGA	NA	NA	6
2757	TGTTCATCATTGAGCT-1	GCAGGGTG	GATGGA	TATGGA	CATGGA	TCGGGA	GCCGGA	7
2758	TGTTCATCATTGAGCT-1	TAGATTTT	TGTGGA	TCGGGA	CATGGA	CATGGA	NA	5
2759	TGTTCATCATTGAGCT-1	TGGACGAC	GCCGGA	CATGGA	GATGGA	ACAGGA	NA	17
2760	TGTTCATCATTGAGCT-1	TTAGATTG	GATGGA	CTAGGA	GATGGA	GCCGGA	TCGGGA	2
2761	ATCCATTAGTCTGGTT-1	GCAGGGTG	GATGGA	CCGGGA	ATAGGA	GATGGA	NA	4
2762	ATCCATTAGTCTGGTT-1	TGGACGAC	GATGGA	ATAGGA	ACGGGA	ACAGGA	NA	9
2763	ATCCATTAGTCTGGTT-1	TTCACGTA	GCCGGA	GATGGA	NA	NA	NA	13
2764	ATCCATTAGTCTGGTT-1	TGGTTTTG	ACGGGA	CATGGA	CATGGA	CATGGA	NA	8
2765	ATCCATTAGTCTGGTT-1	TTTCGTGA	CCGGGA	TCGGGA	ATAGGA	ACGGGA	NA	7
2766	ATCCATTAGTCTGGTT-1	ATTTATAT	GATGGA	CCGGGA	CATGGA	NA	NA	8
2767	ATCCATTAGTCTGGTT-1	TGCGATTT	ATAGGA	CCGGGA	TGTGGA	GCCGGA	TCGGGA	2
2768	ATCCATTAGTCTGGTT-1	TTAGATTG	CTAGGA	CCGGGA	CCGGGA	NA	NA	10
2769	ATCCATTAGTCTGGTT-1	ATTTGGTT	ACGGGA	ATAGGA	GCCGGA	CCGGGA	NA	13
2770	ATCCATTAGTCTGGTT-1	ATGGTAAG	TGTGGA	GATGGA	CATGGA	CATGGA	CCGGGA	3
2771	ATCCATTAGTCTGGTT-1	TTGAGGTG	ACGGGA	GCCGGA	AGAGGA	GAGGGA	GCCGGA	2
2772	ATCCATTAGTCTGGTT-1	TAGATTTT	CATGGA	GCCGGA	CATGGA	CATGGA	NA	2
2773	ATCCATTAGTCTGGTT-1	GTAAAGAT	GCCGGA	ACGGGA	AGAGGA	GCCGGA	CAGGGA	3
2808	CGAAGGATCCCTCAAC-1	ATTTGGTT	ATAGGA	NA	NA	NA	NA	20
2809	CGAAGGATCCCTCAAC-1	TGGTTTTG	CCGGGA	GCCGGA	GCCGGA	ACAGGA	NA	15
2810	CGAAGGATCCCTCAAC-1	TTAGATTG	GCCGGA	GATGGA	NA	NA	NA	17
2811	CGAAGGATCCCTCAAC-1	TGCGATTT	ACGGGA	ACAGGA	GCCGGA	CCGGGA	NA	19
2812	CGAAGGATCCCTCAAC-1	TGGACGAC	GCCGGA	NA	NA	NA	NA	21
2813	CGAAGGATCCCTCAAC-1	GCAGGGTG	GATGGA	TATGGA	GCCGGA	CCGGGA	ACGGGA	4
2814	CGAAGGATCCCTCAAC-1	TTGAGGTG	CATGGA	GCCGGA	ATAGGA	CATGGA	NA	11
2815	CGAAGGATCCCTCAAC-1	TTTCGTGA	CCGGGA	ACAGGA	ATAGGA	NA	NA	11
2816	CGAAGGATCCCTCAAC-1	TAGATTTT	CATGGA	NA	NA	NA	NA	17
2817	CGAAGGATCCCTCAAC-1	ATGGTAAG	ATAGGA	NA	NA	NA	NA	10
2818	CGAAGGATCCCTCAAC-1	GTAAAGAT	GCCGGA	ACAGGA	NA	NA	NA	15
2819	CGAAGGATCCCTCAAC-1	TTCACGTA	GCCGGA	GATGGA	NA	NA	NA	20
2821	CGAAGGATCCCTCAAC-1	ATTTATAT	CATGGA	GCTGGA	ACGGGA	AGAGGA	GAGGGA	2
2883	CTACAGATCCTGTAAG-1	TTTCGTGA	CCGGGA	CCGGGA	NA	NA	NA	11
2885	CTACAGATCCTGTAAG-1	TAGATTTT	NA	NA	NA	NA	NA	10
2886	CTACAGATCCTGTAAG-1	ATTTGGTT	CCGGGA	CCGGGA	NA	NA	NA	9
2887	CTACAGATCCTGTAAG-1	ATGGTAAG	ACAGGA	ACGGGA	NA	NA	NA	5
2888	CTACAGATCCTGTAAG-1	TGGACGAC	GCCGGA	GCCGGA	CATGGA	CTAGGA	NA	8
2889	CTACAGATCCTGTAAG-1	ATTTATAT	CATGGA	CCGGGA	NA	NA	NA	17
2890	CTACAGATCCTGTAAG-1	TTCACGTA	ATAGGA	CATGGA	NA	NA	NA	12
2891	CTACAGATCCTGTAAG-1	TTAGATTG	GATGGA	CTAGGA	CATGGA	NA	NA	9
2892	CTACAGATCCTGTAAG-1	GTAAAGAT	GCCGGA	NA	NA	NA	NA	9
2894	CTACAGATCCTGTAAG-1	TGGTTTTG	GCCGGA	GCCGGA	TATGGA	GCCGGA	NA	8
2895	CTACAGATCCTGTAAG-1	TTGAGGTG	CATGGA	NA	NA	NA	NA	8
2896	CTACAGATCCTGTAAG-1	TGCGATTT	TATGGA	GCTGGA	ATAGGA	NA	NA	6
2897	CTACAGATCCTGTAAG-1	GCAGGGTG	GATGGA	TATGGA	ACGGGA	GATGGA	NA	2
2944	TATCTGTAGCGCGTTC-1	TGCGATTT	ACGGGA	CATGGA	ATAGGA	NA	NA	19
2945	TATCTGTAGCGCGTTC-1	TTCACGTA	ATAGGA	CCGGGA	NA	NA	NA	20
2946	TATCTGTAGCGCGTTC-1	TGGACGAC	TCGGGA	ACAGGA	CCGGGA	CATGGA	NA	20
2947	TATCTGTAGCGCGTTC-1	TTTCGTGA	ACAGGA	CTAGGA	CCGGGA	NA	NA	23
2949	TATCTGTAGCGCGTTC-1	TAGATTTT	TATGGA	GATGGA	GATGGA	NA	NA	29
2950	TATCTGTAGCGCGTTC-1	TTAGATTG	GCCGGA	GCCGGA	CCGGGA	NA	NA	17
2951	TATCTGTAGCGCGTTC-1	TTGAGGTG	CCGGGA	ACAGGA	TCGGGA	NA	NA	12
2952	TATCTGTAGCGCGTTC-1	GTAAAGAT	ACGGGA	NA	NA	NA	NA	13
2953	TATCTGTAGCGCGTTC-1	GCAGGGTG	ACAGGA	ACGGGA	NA	NA	NA	15
2954	TATCTGTAGCGCGTTC-1	ATTTATAT	GCTGGA	GCCGGA	CATGGA	NA	NA	31
2955	TATCTGTAGCGCGTTC-1	TGGTTTTG	GATGGA	ATAGGA	CATGGA	GCTGGA	NA	21
2956	TATCTGTAGCGCGTTC-1	ATTTGGTT	CATGGA	CATGGA	CATGGA	GCCGGA	NA	11
2957	TATCTGTAGCGCGTTC-1	ATGGTAAG	CCGGGA	NA	NA	NA	NA	8
2958	GAAGTAAGTACGCTTA-1	ATTTATAT	ATAGGA	TCGGGA	GCCGGA	NA	NA	14
2959	GAAGTAAGTACGCTTA-1	ATGGTAAG	CCGGGA	ACAGGA	NA	NA	NA	9
2960	GAAGTAAGTACGCTTA-1	TTGAGGTG	CATGGA	TATGGA	NA	NA	NA	10
2961	GAAGTAAGTACGCTTA-1	TGGTTTTG	CATGGA	GCCGGA	NA	NA	NA	11
2962	GAAGTAAGTACGCTTA-1	GTAAAGAT	GCCGGA	CCGGGA	ATAGGA	CATGGA	NA	8
2963	GAAGTAAGTACGCTTA-1	TTTCGTGA	CCGGGA	GATGGA	ATAGGA	NA	NA	7
2964	GAAGTAAGTACGCTTA-1	TGGACGAC	TCGGGA	CATGGA	GATGGA	NA	NA	13
2965	GAAGTAAGTACGCTTA-1	ATTTGGTT	CCGGGA	TATGGA	ATAGGA	NA	NA	16
2966	GAAGTAAGTACGCTTA-1	TGCGATTT	ATAGGA	ATAGGA	NA	NA	NA	10
2968	GAAGTAAGTACGCTTA-1	TAGATTTT	CATGGA	NA	NA	NA	NA	9
2969	GAAGTAAGTACGCTTA-1	TTCACGTA	CCGGGA	CCGGGA	NA	NA	NA	15
2970	GAAGTAAGTACGCTTA-1	GCAGGGTG	CATGGA	NA	NA	NA	NA	15
2971	GAAGTAAGTACGCTTA-1	TTAGATTG	GCCGGA	CCGGGA	CATGGA	ACAGGA	CAGGGA	3
2987	GTTACAGTCACTGATG-1	TTCACGTA	ATAGGA	TATGGA	NA	NA	NA	19
2988	GTTACAGTCACTGATG-1	GCAGGGTG	GATGGA	GCCGGA	NA	NA	NA	19
2989	GTTACAGTCACTGATG-1	TAGATTTT	ATAGGA	GATGGA	NA	NA	NA	17
2990	GTTACAGTCACTGATG-1	ATGGTAAG	CTAGGA	CATGGA	GCTGGA	CATGGA	ACGGGA	3
2991	GTTACAGTCACTGATG-1	ATTTATAT	CCGGGA	ACGGGA	TATGGA	CATGGA	NA	11
2992	GTTACAGTCACTGATG-1	TGGACGAC	CATGGA	TGTGGA	NA	NA	NA	20
2993	GTTACAGTCACTGATG-1	TTGAGGTG	ACGGGA	GATGGA	CTAGGA	CATGGA	NA	12
2994	GTTACAGTCACTGATG-1	TGGTTTTG	GCCGGA	CATGGA	CATGGA	NA	NA	11
2995	GTTACAGTCACTGATG-1	TGCGATTT	CATGGA	NA	NA	NA	NA	14
2996	GTTACAGTCACTGATG-1	TTAGATTG	GCCGGA	TGTGGA	ATAGGA	TATGGA	NA	8
2997	GTTACAGTCACTGATG-1	ATTTGGTT	CCGGGA	GCTGGA	CATGGA	CATGGA	NA	13
2999	GTTACAGTCACTGATG-1	GTAAAGAT	GCCGGA	CCGGGA	AGAGGA	ACGGGA	GCTGGA	2
3000	GTTACAGTCACTGATG-1	TTTCGTGA	ATAGGA	ATAGGA	GATGGA	CCGGGA	NA	7
3013	GGAATGGGTATAGGAT-1	TTTCGTGA	CCGGGA	CATGGA	ATAGGA	CATGGA	NA	6
3014	GGAATGGGTATAGGAT-1	TGCGATTT	ATAGGA	GCCGGA	ACAGGA	NA	NA	8
3015	GGAATGGGTATAGGAT-1	TGGACGAC	TGTGGA	CTAGGA	NA	NA	NA	8
3016	GGAATGGGTATAGGAT-1	GCAGGGTG	GATGGA	CATGGA	CCGGGA	NA	NA	5
3019	GGAATGGGTATAGGAT-1	TAGATTTT	GCCGGA	GATGGA	CATGGA	ATAGGA	NA	5
3020	GGAATGGGTATAGGAT-1	ATTTGGTT	CATGGA	GATGGA	ATAGGA	ACAGGA	NA	10
3021	GGAATGGGTATAGGAT-1	ATTTATAT	ACGGGA	TCGGGA	CATGGA	TCGGGA	NA	4
3022	GGAATGGGTATAGGAT-1	ATGGTAAG	CCGGGA	CATGGA	NA	NA	NA	6
3024	GGAATGGGTATAGGAT-1	TTCACGTA	ATAGGA	CATGGA	NA	NA	NA	7
3025	GGAATGGGTATAGGAT-1	TTAGATTG	GCCGGA	ACGGGA	CATGGA	CATGGA	NA	4
3026	GGAATGGGTATAGGAT-1	TTGAGGTG	TATGGA	CTAGGA	CATGGA	NA	NA	6
3027	GGAATGGGTATAGGAT-1	TGGTTTTG	ATAGGA	CATGGA	CATGGA	ACAGGA	NA	6
3029	GGAATGGGTATAGGAT-1	GTAAAGAT	GCCGGA	CATGGA	NA	NA	NA	6
3055	TTACCATTCAGACCGC-1	TTCACGTA	GCCGGA	GATGGA	NA	NA	NA	23
3057	TTACCATTCAGACCGC-1	TAGATTTT	GCTGGA	GATGGA	ACGGGA	NA	NA	16
3058	TTACCATTCAGACCGC-1	TGGACGAC	GATGGA	TCGGGA	CCGGGA	NA	NA	18
3059	TTACCATTCAGACCGC-1	TTGAGGTG	CCGGGA	NA	NA	NA	NA	12
3060	TTACCATTCAGACCGC-1	TTAGATTG	CCGGGA	NA	NA	NA	NA	20
3061	TTACCATTCAGACCGC-1	ATGGTAAG	ACAGGA	ACAGGA	GCCGGA	GCCGGA	GATGGA	10
3062	TTACCATTCAGACCGC-1	TGCGATTT	CCGGGA	CCGGGA	NA	NA	NA	12
3063	TTACCATTCAGACCGC-1	TTTCGTGA	CCGGGA	GCCGGA	TGTGGA	ATAGGA	NA	14
3064	TTACCATTCAGACCGC-1	TGGTTTTG	CATGGA	ATAGGA	ACGGGA	NA	NA	16
3065	TTACCATTCAGACCGC-1	ATTTATAT	GATGGA	ACGGGA	CCGGGA	NA	NA	13
3066	TTACCATTCAGACCGC-1	ATTTGGTT	CCGGGA	CCGGGA	CATGGA	ACAGGA	NA	14
3067	TTACCATTCAGACCGC-1	GCAGGGTG	GATGGA	ACGGGA	CATGGA	CATGGA	NA	14
3068	TTACCATTCAGACCGC-1	GTAAAGAT	GCCGGA	ACAGGA	GCCGGA	GCCGGA	CCGGGA	4
3069	GTCGTTCTCTTCACGC-1	TGGTTTTG	GATGGA	GCCGGA	GATGGA	GCCGGA	NA	12
3071	GTCGTTCTCTTCACGC-1	ATGGTAAG	TCGGGA	GCCGGA	CCGGGA	NA	NA	13
3072	GTCGTTCTCTTCACGC-1	TGGACGAC	ACGGGA	TCGGGA	ATAGGA	ACGGGA	NA	20
3073	GTCGTTCTCTTCACGC-1	GCAGGGTG	GATGGA	GCCGGA	GATGGA	TATGGA	CTAGGA	5
3074	GTCGTTCTCTTCACGC-1	TTCACGTA	CCGGGA	ACAGGA	NA	NA	NA	15
3075	GTCGTTCTCTTCACGC-1	TGCGATTT	ATAGGA	GCCGGA	GCCGGA	ACAGGA	GCCGGA	16
3076	GTCGTTCTCTTCACGC-1	ATTTGGTT	CATGGA	GATGGA	CCGGGA	NA	NA	23
3077	GTCGTTCTCTTCACGC-1	ATTTATAT	ACGGGA	ATAGGA	CATGGA	CATGGA	NA	19
3078	GTCGTTCTCTTCACGC-1	TAGATTTT	GCCGGA	CCGGGA	CATGGA	CATGGA	NA	12
3079	GTCGTTCTCTTCACGC-1	TTTCGTGA	CCGGGA	CATGGA	CCGGGA	CAGGGA	NA	7
3081	GTCGTTCTCTTCACGC-1	GTAAAGAT	GCCGGA	CCGGGA	AGAGGA	CCGGGA	CCGGGA	2
3082	GTCGTTCTCTTCACGC-1	TTGAGGTG	CCGGGA	CCGGGA	ACAGGA	GCCGGA	GATGGA	2
3083	GTCGTTCTCTTCACGC-1	TTAGATTG	GCCGGA	GATGGA	GCCGGA	CCGGGA	ACGGGA	2
3098	TGATTCTAGGACTGGT-1	TGCGATTT	GCCGGA	NA	NA	NA	NA	52
3099	TGATTCTAGGACTGGT-1	TTTCGTGA	CCGGGA	ACGGGA	CCGGGA	GCCGGA	NA	10
3100	TGATTCTAGGACTGGT-1	TGGTTTTG	CCGGGA	ATAGGA	ATAGGA	TATGGA	NA	27
3101	TGATTCTAGGACTGGT-1	ATTTGGTT	CCGGGA	ACGGGA	ATAGGA	CATGGA	NA	38
3102	TGATTCTAGGACTGGT-1	TAGATTTT	ATAGGA	NA	NA	NA	NA	38
3103	TGATTCTAGGACTGGT-1	TTGAGGTG	CATGGA	GCCGGA	GCCGGA	NA	NA	35
3104	TGATTCTAGGACTGGT-1	GTAAAGAT	GCCGGA	GATGGA	GCCGGA	GCCGGA	CAGGGA	6
3105	TGATTCTAGGACTGGT-1	TTCACGTA	ACGGGA	CATGGA	NA	NA	NA	45
3106	TGATTCTAGGACTGGT-1	TGGACGAC	GCCGGA	ACGGGA	NA	NA	NA	36
3107	TGATTCTAGGACTGGT-1	ATGGTAAG	GCCGGA	ATAGGA	CCGGGA	CCGGGA	NA	20
3108	TGATTCTAGGACTGGT-1	GCAGGGTG	GATGGA	TATGGA	NA	NA	NA	39
3109	TGATTCTAGGACTGGT-1	TTAGATTG	GATGGA	CTAGGA	ACGGGA	TATGGA	CAGGGA	4
3110	TGATTCTAGGACTGGT-1	ATTTATAT	CATGGA	NA	NA	NA	NA	38
3112	GGCTGTGAGTAACCGG-1	TTCACGTA	GCTGGA	GCCGGA	NA	NA	NA	14
3113	GGCTGTGAGTAACCGG-1	TGGACGAC	CATGGA	ATAGGA	TATGGA	ACGGGA	NA	15
3114	GGCTGTGAGTAACCGG-1	TGGTTTTG	CATGGA	GATGGA	CCGGGA	CCGGGA	NA	9
3115	GGCTGTGAGTAACCGG-1	TGCGATTT	ATAGGA	ATAGGA	CCGGGA	NA	NA	12
3116	GGCTGTGAGTAACCGG-1	TTAGATTG	GCCGGA	GCCGGA	NA	NA	NA	12
3117	GGCTGTGAGTAACCGG-1	ATTTGGTT	CATGGA	ATAGGA	TATGGA	GCCGGA	ACAGGA	4
3118	GGCTGTGAGTAACCGG-1	TTGAGGTG	CCGGGA	CCGGGA	TAAGGA	GCTGGA	NA	6
3119	GGCTGTGAGTAACCGG-1	GCAGGGTG	GATGGA	ACAGGA	CATGGA	NA	NA	8
3120	GGCTGTGAGTAACCGG-1	GTAAAGAT	GCCGGA	CCGGGA	CCGGGA	NA	NA	5
3122	GGCTGTGAGTAACCGG-1	TTTCGTGA	CCGGGA	CATGGA	ATAGGA	ACGGGA	NA	6
3124	GGCTGTGAGTAACCGG-1	TAGATTTT	CATGGA	CCGGGA	CCGGGA	TATGGA	NA	4
3125	GGCTGTGAGTAACCGG-1	ATGGTAAG	GATGGA	CCGGGA	ACGGGA	ATAGGA	NA	3
3126	GGCTGTGAGTAACCGG-1	ATTTATAT	GCCGGA	ACGGGA	GATGGA	GCGGGA	ACGGGA	2
3151	TGATTTCAGGCCTAGA-1	ATTTGGTT	TATGGA	NA	NA	NA	NA	57
3152	TGATTTCAGGCCTAGA-1	TTTCGTGA	CCGGGA	CATGGA	NA	NA	NA	25
3153	TGATTTCAGGCCTAGA-1	ATTTATAT	GATGGA	NA	NA	NA	NA	21
3154	TGATTTCAGGCCTAGA-1	TGGACGAC	TAAGGA	TATGGA	CCGGGA	NA	NA	30
3156	TGATTTCAGGCCTAGA-1	TTCACGTA	GCCGGA	GATGGA	NA	NA	NA	31
3157	TGATTTCAGGCCTAGA-1	ATGGTAAG	ATAGGA	CATGGA	GCCGGA	NA	NA	15
3158	TGATTTCAGGCCTAGA-1	TGGTTTTG	TCGGGA	ATAGGA	GCTGGA	NA	NA	34
3159	TGATTTCAGGCCTAGA-1	GTAAAGAT	GCCGGA	GCCGGA	ATAGGA	GCCGGA	CATGGA	7
3160	TGATTTCAGGCCTAGA-1	TGCGATTT	TCGGGA	CCGGGA	NA	NA	NA	15
3161	TGATTTCAGGCCTAGA-1	TTAGATTG	CTAGGA	ACGGGA	TCGGGA	NA	NA	31
3162	TGATTTCAGGCCTAGA-1	TTGAGGTG	ACGGGA	CATGGA	TCGGGA	ATAGGA	NA	8
3163	TGATTTCAGGCCTAGA-1	TAGATTTT	GATGGA	TCGGGA	CATGGA	AGAGGA	ACGGGA	4
3164	TGATTTCAGGCCTAGA-1	GCAGGGTG	GATGGA	CATGGA	ATAGGA	CATGGA	NA	2
3216	ATCTCTAAGTTGTACC-1	TGGTTTTG	ATAGGA	NA	NA	NA	NA	11
3217	ATCTCTAAGTTGTACC-1	GCAGGGTG	GATGGA	TATGGA	CCGGGA	NA	NA	8
3219	ATCTCTAAGTTGTACC-1	ATTTGGTT	ACCGGA	ACAGGA	CATGGA	TAGGGA	NA	15
3220	ATCTCTAAGTTGTACC-1	TTAGATTG	ACAGGA	ACAGGA	CCGGGA	NA	NA	18
3221	ATCTCTAAGTTGTACC-1	TGGACGAC	NA	NA	NA	NA	NA	22
3223	ATCTCTAAGTTGTACC-1	TTCACGTA	CCGGGA	GCCGGA	NA	NA	NA	16
3224	ATCTCTAAGTTGTACC-1	ATGGTAAG	ATAGGA	GCCGGA	CCGGGA	ACAGGA	TCGGGA	6
3226	ATCTCTAAGTTGTACC-1	TAGATTTT	CATGGA	NA	NA	NA	NA	14
3227	ATCTCTAAGTTGTACC-1	TTTCGTGA	GCCGGA	GATGGA	ATAGGA	TCGGGA	NA	11
3228	ATCTCTAAGTTGTACC-1	ATTTATAT	CATGGA	ACAGGA	NA	NA	NA	16
3229	ATCTCTAAGTTGTACC-1	TTGAGGTG	CATGGA	TGTGGA	NA	NA	NA	14
3230	ATCTCTAAGTTGTACC-1	TGCGATTT	ACGGGA	CCGGGA	NA	NA	NA	11
3231	ATCTCTAAGTTGTACC-1	GTAAAGAT	GCCGGA	CTAGGA	GCCGGA	GCCGGA	TCGGGA	3
3233	GAGGGTACATCTTTCA-1	TGGACGAC	GATGGA	ATAGGA	ACGGGA	TCGGGA	NA	18
3234	GAGGGTACATCTTTCA-1	TTGAGGTG	CCGGGA	TCGGGA	GCCGGA	NA	NA	14
3236	GAGGGTACATCTTTCA-1	ATGGTAAG	GCTGGA	ACAGGA	GCCGGA	NA	NA	9
3237	GAGGGTACATCTTTCA-1	TGCGATTT	ATAGGA	ATAGGA	NA	NA	NA	14
3238	GAGGGTACATCTTTCA-1	GCAGGGTG	TATGGA	ATAGGA	CCGGGA	ACGGGA	NA	13
3239	GAGGGTACATCTTTCA-1	TGGTTTTG	ACGGGA	CATGGA	ATAGGA	TGTGGA	NA	20
3240	GAGGGTACATCTTTCA-1	ATTTGGTT	CCGGGA	CTAGGA	GCCGGA	ATAGGA	NA	21
3241	GAGGGTACATCTTTCA-1	TAGATTTT	CATGGA	NA	NA	NA	NA	17
3242	GAGGGTACATCTTTCA-1	TTCACGTA	GCCGGA	GATGGA	NA	NA	NA	9
3243	GAGGGTACATCTTTCA-1	ATTTATAT	GATGGA	NA	NA	NA	NA	17
3244	GAGGGTACATCTTTCA-1	TTTCGTGA	GATGGA	GCTGGA	CTAGGA	CATGGA	NA	17
3245	GAGGGTACATCTTTCA-1	GTAAAGAT	GCCGGA	ACGGGA	ATAGGA	CCGGGA	AGAGGA	2
3246	GAGGGTACATCTTTCA-1	TTAGATTG	GCCGGA	CATGGA	CCGGGA	TATGGA	TCGGGA	3
3258	ATGGGTTTCTCATTAC-1	TGGACGAC	CTAGGA	ACGGGA	CATGGA	TCGGGA	NA	29
3259	ATGGGTTTCTCATTAC-1	TTCACGTA	GCCGGA	ACGGGA	NA	NA	NA	33
3260	ATGGGTTTCTCATTAC-1	TAGATTTT	CATGGA	ACAGGA	NA	NA	NA	28
3261	ATGGGTTTCTCATTAC-1	TTTCGTGA	NA	NA	NA	NA	NA	29
3262	ATGGGTTTCTCATTAC-1	ATTTATAT	CTAGGA	ACGGGA	NA	NA	NA	22
3263	ATGGGTTTCTCATTAC-1	TGCGATTT	CATGGA	GATGGA	GATGGA	NA	NA	36
3264	ATGGGTTTCTCATTAC-1	TGGTTTTG	ATAGGA	ATAGGA	CCGGGA	ATAGGA	NA	17
3265	ATGGGTTTCTCATTAC-1	TTGAGGTG	GCCGGA	NA	NA	NA	NA	19
3266	ATGGGTTTCTCATTAC-1	GTAAAGAT	GCCGGA	NA	NA	NA	NA	25
3267	ATGGGTTTCTCATTAC-1	GCAGGGTG	GCCGGA	TCGGGA	NA	NA	NA	24
3268	ATGGGTTTCTCATTAC-1	ATTTGGTT	CCGGGA	GATGGA	NA	NA	NA	22
3269	ATGGGTTTCTCATTAC-1	TTAGATTG	GCCGGA	TGTGGA	CCGGGA	CCGGGA	NA	4
3271	ATGGGTTTCTCATTAC-1	ATGGTAAG	GCTGGA	GATGGA	CCGGGA	CATGGA	NA	4
3283	AACCAACCATTGAGCT-1	GTAAAGAT	GCCGGA	CCGGGA	NA	NA	NA	11
3284	AACCAACCATTGAGCT-1	TTCACGTA	CATGGA	ATAGGA	NA	NA	NA	10
3285	AACCAACCATTGAGCT-1	GCAGGGTG	GATGGA	TATGGA	CATGGA	CATGGA	NA	7
3286	AACCAACCATTGAGCT-1	TGGTTTTG	CCGGGA	CATGGA	GCCGGA	NA	NA	12
3287	AACCAACCATTGAGCT-1	ATTTGGTT	TGTGGA	TATGGA	CATGGA	GCCGGA	NA	14
3288	AACCAACCATTGAGCT-1	TTAGATTG	GATGGA	CTAGGA	NA	NA	NA	16
3289	AACCAACCATTGAGCT-1	TGCGATTT	GCCGGA	ACAGGA	CCGGGA	ACGGGA	TGTGGA	2
3290	AACCAACCATTGAGCT-1	TGGACGAC	GCCGGA	NA	NA	NA	NA	14
3291	AACCAACCATTGAGCT-1	TTGAGGTG	CATGGA	GCCGGA	TCGGGA	ATAGGA	NA	9
3292	AACCAACCATTGAGCT-1	TAGATTTT	GCCGGA	NA	NA	NA	NA	12
3293	AACCAACCATTGAGCT-1	ATTTATAT	CATGGA	GCCGGA	GATGGA	TGTGGA	ATAGGA	9
3294	AACCAACCATTGAGCT-1	ATGGTAAG	GCCGGA	CCGGGA	GATGGA	NA	NA	6
3295	AACCAACCATTGAGCT-1	TTTCGTGA	CCGGGA	NA	NA	NA	NA	9
3304	ACCCTTGAGGCAGTCA-1	TAGATTTT	GATGGA	ATAGGA	TATGGA	ACAGGA	NA	6
3305	ACCCTTGAGGCAGTCA-1	TTAGATTG	CTAGGA	CCGGGA	TAAGGA	NA	NA	14
3306	ACCCTTGAGGCAGTCA-1	TTTCGTGA	CCGGGA	NA	NA	NA	NA	10
3308	ACCCTTGAGGCAGTCA-1	TGGTTTTG	GATGGA	GCCGGA	CCGGGA	ACAGGA	NA	12
3309	ACCCTTGAGGCAGTCA-1	TTGAGGTG	CATGGA	CCGGGA	GCCGGA	CCGGGA	NA	8
3310	ACCCTTGAGGCAGTCA-1	TGGACGAC	CCGGGA	TGTGGA	NA	NA	NA	12
3311	ACCCTTGAGGCAGTCA-1	ATTTGGTT	ACGGGA	TCGGGA	NA	NA	NA	20
3312	ACCCTTGAGGCAGTCA-1	TGCGATTT	NA	NA	NA	NA	NA	21
3313	ACCCTTGAGGCAGTCA-1	ATGGTAAG	GCTGGA	NA	NA	NA	NA	12
3314	ACCCTTGAGGCAGTCA-1	TTCACGTA	CATGGA	NA	NA	NA	NA	10
3315	ACCCTTGAGGCAGTCA-1	GTAAAGAT	GCCGGA	ACGGGA	CATGGA	CAGGGA	AGAGGA	3
3316	ACCCTTGAGGCAGTCA-1	ATTTATAT	NA	NA	NA	NA	NA	10
3317	ACCCTTGAGGCAGTCA-1	GCAGGGTG	GATGGA	TATGGA	ATAGGA	CATGGA	ACGGGA	7
3349	CATAGACAGCCATCCG-1	TTAGATTG	GATGGA	CTAGGA	GCCGGA	ATAGGA	ACGGGA	11
3350	CATAGACAGCCATCCG-1	TGGACGAC	GCCGGA	CCGGGA	TATGGA	NA	NA	42
3351	CATAGACAGCCATCCG-1	TTCACGTA	TCGGGA	ACGGGA	NA	NA	NA	63
3352	CATAGACAGCCATCCG-1	TGGTTTTG	CCGGGA	TAAGGA	CATGGA	TGTGGA	NA	39
3353	CATAGACAGCCATCCG-1	TGCGATTT	GCCGGA	ATAGGA	TATGGA	CCGGGA	NA	31
3354	CATAGACAGCCATCCG-1	GCAGGGTG	GATGGA	TATGGA	GCTGGA	TATGGA	NA	46
3355	CATAGACAGCCATCCG-1	TAGATTTT	ACGGGA	ACGGGA	ACGGGA	NA	NA	25
3356	CATAGACAGCCATCCG-1	ATTTGGTT	GCCGGA	ACAGGA	GCCGGA	NA	NA	53
3357	CATAGACAGCCATCCG-1	GTAAAGAT	GCCGGA	TATGGA	CATGGA	TATGGA	NA	21
3358	CATAGACAGCCATCCG-1	ATGGTAAG	GCCGGA	NA	NA	NA	NA	30
3359	CATAGACAGCCATCCG-1	TTTCGTGA	CCGGGA	GCCGGA	ACAGGA	GCCGGA	NA	27
3361	CATAGACAGCCATCCG-1	TTGAGGTG	CATGGA	GCCGGA	GATGGA	CCGGGA	NA	35
3363	CATAGACAGCCATCCG-1	ATTTATAT	GATGGA	CATGGA	NA	NA	NA	3
3364	ACACAGTGTGGCGCTT-1	TGGACGAC	ACAGGA	GCCGGA	ATAGGA	CATGGA	NA	9
3365	ACACAGTGTGGCGCTT-1	ATTTATAT	GCCGGA	GCCGGA	ATAGGA	ATAGGA	NA	10
3367	ACACAGTGTGGCGCTT-1	ATGGTAAG	GCTGGA	ATAGGA	CATGGA	TCGGGA	NA	11
3368	ACACAGTGTGGCGCTT-1	TTGAGGTG	CCGGGA	CATGGA	ATAGGA	NA	NA	11
3369	ACACAGTGTGGCGCTT-1	TTCACGTA	CCGGGA	GCTGGA	NA	NA	NA	18
3370	ACACAGTGTGGCGCTT-1	GTAAAGAT	GCCGGA	GCTGGA	NA	NA	NA	7
3371	ACACAGTGTGGCGCTT-1	GCAGGGTG	GATGGA	CCGGGA	TATGGA	TCGGGA	NA	6
3372	ACACAGTGTGGCGCTT-1	TGGTTTTG	ATAGGA	GATGGA	ACAGGA	NA	NA	11
3373	ACACAGTGTGGCGCTT-1	TTAGATTG	GCCGGA	NA	NA	NA	NA	9
3374	ACACAGTGTGGCGCTT-1	ATTTGGTT	CATGGA	GCCGGA	GCTGGA	TATGGA	GCTGGA	3
3375	ACACAGTGTGGCGCTT-1	TAGATTTT	ACGGGA	GATGGA	CCGGGA	GAGGGA	GAGGGA	2
3376	ACACAGTGTGGCGCTT-1	TGCGATTT	CATGGA	GCCGGA	ATAGGA	GCTGGA	ACGGGA	4
3377	ACACAGTGTGGCGCTT-1	TTTCGTGA	CCGGGA	CATGGA	ATAGGA	CATGGA	NA	7
3379	AGAGCCCTCGTTACCC-1	GTAAAGAT	ACAGGA	NA	NA	NA	NA	11
3380	AGAGCCCTCGTTACCC-1	ATTTGGTT	CCGGGA	NA	NA	NA	NA	18
3382	AGAGCCCTCGTTACCC-1	TTCACGTA	ATAGGA	CATGGA	NA	NA	NA	15
3383	AGAGCCCTCGTTACCC-1	TGGTTTTG	CCGGGA	NA	NA	NA	NA	17
3384	AGAGCCCTCGTTACCC-1	TGCGATTT	ATAGGA	NA	NA	NA	NA	7
3385	AGAGCCCTCGTTACCC-1	TAGATTTT	CATGGA	NA	NA	NA	NA	7
3386	AGAGCCCTCGTTACCC-1	TTGAGGTG	CATGGA	NA	NA	NA	NA	6
3387	AGAGCCCTCGTTACCC-1	GCAGGGTG	TCGGGA	CTAGGA	NA	NA	NA	10
3388	AGAGCCCTCGTTACCC-1	TGGACGAC	GCCGGA	NA	NA	NA	NA	15
3389	AGAGCCCTCGTTACCC-1	TTAGATTG	GCCGGA	GCCGGA	CATGGA	NA	NA	6
3390	AGAGCCCTCGTTACCC-1	ATTTATAT	CATGGA	CCGGGA	CATGGA	NA	NA	15
3391	AGAGCCCTCGTTACCC-1	TTTCGTGA	CCGGGA	NA	NA	NA	NA	8
3392	AGAGCCCTCGTTACCC-1	ATGGTAAG	NA	NA	NA	NA	NA	5
3395	GACTCAAAGATAACGT-1	TGCGATTT	GCCGGA	CATGGA	ACAGGA	ACGGGA	NA	16
3396	GACTCAAAGATAACGT-1	GTAAAGAT	GCCGGA	TCGGGA	CATGGA	NA	NA	27
3397	GACTCAAAGATAACGT-1	TGGACGAC	TATGGA	GATGGA	NA	NA	NA	27
3398	GACTCAAAGATAACGT-1	TTAGATTG	GATGGA	CTAGGA	CATGGA	ACAGGA	NA	23
3399	GACTCAAAGATAACGT-1	ATTTGGTT	CATGGA	ATAGGA	ACAGGA	GCCGGA	NA	19
3400	GACTCAAAGATAACGT-1	TTCACGTA	ATAGGA	CATGGA	NA	NA	NA	26
3401	GACTCAAAGATAACGT-1	TTTCGTGA	CCGGGA	GCTGGA	CCGGGA	CCGGGA	NA	8
3402	GACTCAAAGATAACGT-1	TTGAGGTG	CATGGA	CCGGGA	ATAGGA	ACGGGA	NA	16
3403	GACTCAAAGATAACGT-1	GCAGGGTG	GATGGA	TATGGA	GCCGGA	CATGGA	NA	24
3404	GACTCAAAGATAACGT-1	ATGGTAAG	TATGGA	NA	NA	NA	NA	5
3406	GACTCAAAGATAACGT-1	ATTTATAT	CATGGA	CCGGGA	CATGGA	ACAGGA	ATAGGA	6
3407	GACTCAAAGATAACGT-1	TAGATTTT	GCCGGA	GCCGGA	NA	NA	NA	20
3408	GACTCAAAGATAACGT-1	TGGTTTTG	CCGGGA	ATAGGA	ATAGGA	CCGGGA	NA	7
3410	TATCGCCGTCACATTG-1	TTGAGGTG	ACGGGA	CCGGGA	TCGGGA	CATGGA	GATGGA	6
3411	TATCGCCGTCACATTG-1	TGGACGAC	CCGGGA	GATGGA	NA	NA	NA	30
3412	TATCGCCGTCACATTG-1	ATGGTAAG	TATGGA	ACGGGA	CCGGGA	NA	NA	23
3413	TATCGCCGTCACATTG-1	TGGTTTTG	ACAGGA	CTAGGA	CATGGA	ACGGGA	NA	32
3414	TATCGCCGTCACATTG-1	ATTTATAT	CATGGA	NA	NA	NA	NA	28
3416	TATCGCCGTCACATTG-1	ATTTGGTT	ACGGGA	CCGGGA	ATAGGA	TATGGA	NA	42
3417	TATCGCCGTCACATTG-1	TTTCGTGA	GATGGA	NA	NA	NA	NA	32
3419	TATCGCCGTCACATTG-1	TAGATTTT	CATGGA	CATGGA	NA	NA	NA	32
3420	TATCGCCGTCACATTG-1	GCAGGGTG	GATGGA	CCGGGA	CCGGGA	CCGGGA	NA	8
3421	TATCGCCGTCACATTG-1	TTCACGTA	GATGGA	GCCGGA	NA	NA	NA	25
3422	TATCGCCGTCACATTG-1	GTAAAGAT	GCCGGA	ACGGGA	GCCGGA	NA	NA	18
3424	TATCGCCGTCACATTG-1	TGCGATTT	ATAGGA	TATGGA	ACGGGA	TCGGGA	ACAGGA	3
3425	TATCGCCGTCACATTG-1	TTAGATTG	CTAGGA	CCGGGA	CATGGA	ATAGGA	ACGGGA	4
3426	AGGTTGTTCCCTCTCC-1	ATGGTAAG	NA	NA	NA	NA	NA	8
3427	AGGTTGTTCCCTCTCC-1	TAGATTTT	CATGGA	CTAGGA	NA	NA	NA	24
3429	AGGTTGTTCCCTCTCC-1	TTGAGGTG	GCCGGA	NA	NA	NA	NA	19
3430	AGGTTGTTCCCTCTCC-1	TTAGATTG	CATGGA	CATGGA	NA	NA	NA	21
3431	AGGTTGTTCCCTCTCC-1	TGGACGAC	CCGGGA	NA	NA	NA	NA	25
3432	AGGTTGTTCCCTCTCC-1	GCAGGGTG	GATGGA	ACGGGA	CATGGA	NA	NA	22
3433	AGGTTGTTCCCTCTCC-1	TGGTTTTG	GATGGA	TATGGA	CCGGGA	ATAGGA	NA	23
3435	AGGTTGTTCCCTCTCC-1	ATTTGGTT	CATGGA	GCCGGA	CATGGA	NA	NA	32
3436	AGGTTGTTCCCTCTCC-1	TGCGATTT	ACGGGA	ACAGGA	NA	NA	NA	12
3437	AGGTTGTTCCCTCTCC-1	GTAAAGAT	GCCGGA	ACAGGA	CCGGGA	NA	NA	8
3438	AGGTTGTTCCCTCTCC-1	TTTCGTGA	CCGGGA	CCGGGA	NA	NA	NA	14
3439	AGGTTGTTCCCTCTCC-1	ATTTATAT	ATAGGA	CATGGA	CCGGGA	CCGGGA	NA	18
3440	AGGTTGTTCCCTCTCC-1	TTCACGTA	TGTGGA	GATGGA	NA	NA	NA	19
3441	AACAAAGAGTAGCTCT-1	TGCGATTT	ACGGGA	ATAGGA	ACAGGA	NA	NA	16
3442	AACAAAGAGTAGCTCT-1	TGGTTTTG	NA	NA	NA	NA	NA	16
3443	AACAAAGAGTAGCTCT-1	TAGATTTT	TCGGGA	CCGGGA	GCTGGA	NA	NA	10
3444	AACAAAGAGTAGCTCT-1	ATGGTAAG	ACGGGA	GATGGA	GCTGGA	CCGGGA	NA	5
3445	AACAAAGAGTAGCTCT-1	TTCACGTA	GCTGGA	CCGGGA	NA	NA	NA	10
3446	AACAAAGAGTAGCTCT-1	GCAGGGTG	GATGGA	ACAGGA	NA	NA	NA	10
3447	AACAAAGAGTAGCTCT-1	TTTCGTGA	CCGGGA	CATGGA	ATAGGA	GATGGA	NA	9
3449	AACAAAGAGTAGCTCT-1	ATTTATAT	GCCGGA	CCGGGA	NA	NA	NA	12
3451	AACAAAGAGTAGCTCT-1	TGGACGAC	CATGGA	TATGGA	NA	NA	NA	17
3452	AACAAAGAGTAGCTCT-1	TTGAGGTG	CCGGGA	TATGGA	NA	NA	NA	5
3453	AACAAAGAGTAGCTCT-1	TTAGATTG	GCCGGA	ATAGGA	ACAGGA	CCGGGA	NA	7
3454	AACAAAGAGTAGCTCT-1	ATTTGGTT	CATGGA	ATAGGA	ACGGGA	CATGGA	NA	7
3455	AACAAAGAGTAGCTCT-1	GTAAAGAT	GCCGGA	GCTGGA	NA	NA	NA	6
3470	TACATTCTCGGTTGTA-1	TGGTTTTG	GATGGA	GCCGGA	GATGGA	CCGGGA	NA	16
3471	TACATTCTCGGTTGTA-1	TGGACGAC	GCCGGA	CATGGA	GATGGA	ACAGGA	NA	19
3472	TACATTCTCGGTTGTA-1	TAGATTTT	CATGGA	NA	NA	NA	NA	34
3473	TACATTCTCGGTTGTA-1	ATTTGGTT	CATGGA	CATGGA	ACGGGA	NA	NA	22
3474	TACATTCTCGGTTGTA-1	GCAGGGTG	GATGGA	GCCGGA	CATGGA	ACAGGA	NA	16
3475	TACATTCTCGGTTGTA-1	GTAAAGAT	GCCGGA	CATGGA	CCGGGA	NA	NA	13
3476	TACATTCTCGGTTGTA-1	TTCACGTA	TCGGGA	ATAGGA	NA	NA	NA	18
3477	TACATTCTCGGTTGTA-1	ATGGTAAG	CATGGA	GCCGGA	NA	NA	NA	10
3478	TACATTCTCGGTTGTA-1	TTAGATTG	GATGGA	CTAGGA	CCGGGA	NA	NA	16
3479	TACATTCTCGGTTGTA-1	TTGAGGTG	CATGGA	GCCGGA	ACGGGA	NA	NA	20
3480	TACATTCTCGGTTGTA-1	ATTTATAT	CATGGA	GCCGGA	NA	NA	NA	23
3481	TACATTCTCGGTTGTA-1	TGCGATTT	GCCGGA	ATAGGA	NA	NA	NA	16
3482	TACATTCTCGGTTGTA-1	TTTCGTGA	CCGGGA	CATGGA	CCGGGA	CATGGA	NA	12
3543	CTGTACCAGTCACGCC-1	TGGACGAC	GCCGGA	GCTGGA	CATGGA	NA	NA	29
3545	CTGTACCAGTCACGCC-1	TGCGATTT	GCCGGA	GATGGA	CCGGGA	CATGGA	NA	20
3546	CTGTACCAGTCACGCC-1	GCAGGGTG	GATGGA	TATGGA	CATGGA	NA	NA	23
3547	CTGTACCAGTCACGCC-1	TTTCGTGA	CCGGGA	CATGGA	GCCGGA	CCGGGA	NA	8
3548	CTGTACCAGTCACGCC-1	TAGATTTT	CATGGA	NA	NA	NA	NA	32
3549	CTGTACCAGTCACGCC-1	GTAAAGAT	GCCGGA	ATAGGA	NA	NA	NA	18
3550	CTGTACCAGTCACGCC-1	ATTTGGTT	GATGGA	TATGGA	NA	NA	NA	27
3551	CTGTACCAGTCACGCC-1	TTCACGTA	TCGGGA	TATGGA	NA	NA	NA	25
3552	CTGTACCAGTCACGCC-1	TGGTTTTG	CCGGGA	NA	NA	NA	NA	24
3553	CTGTACCAGTCACGCC-1	TTGAGGTG	CATGGA	GCCGGA	CTAGGA	TGTGGA	NA	15
3554	CTGTACCAGTCACGCC-1	TTAGATTG	GATGGA	CTAGGA	GCCGGA	AGAGGA	CCGGGA	3
3555	CTGTACCAGTCACGCC-1	ATTTATAT	CATGGA	ATAGGA	CCGGGA	CATGGA	GATGGA	4
3556	CTGTACCAGTCACGCC-1	ATGGTAAG	ACAGGA	ATAGGA	ATAGGA	ATAGGA	GCTGGA	2
3557	AGGTTGTAGGAGATAG-1	TTGAGGTG	CATGGA	CCGGGA	GCCGGA	TCGGGA	NA	7
3558	AGGTTGTAGGAGATAG-1	ATTTGGTT	NA	NA	NA	NA	NA	10
3559	AGGTTGTAGGAGATAG-1	TTCACGTA	CATGGA	CCGGGA	NA	NA	NA	12
3560	AGGTTGTAGGAGATAG-1	TTTCGTGA	CCGGGA	CATGGA	ATAGGA	TGTGGA	NA	9
3561	AGGTTGTAGGAGATAG-1	TGCGATTT	ATAGGA	GCCGGA	CATGGA	CATGGA	NA	10
3562	AGGTTGTAGGAGATAG-1	GCAGGGTG	GATGGA	CCGGGA	CATGGA	CATGGA	ATAGGA	2
3564	AGGTTGTAGGAGATAG-1	TAGATTTT	NA	NA	NA	NA	NA	14
3565	AGGTTGTAGGAGATAG-1	ATTTATAT	GCCGGA	CCGGGA	ATAGGA	CCGGGA	NA	7
3566	AGGTTGTAGGAGATAG-1	TTAGATTG	GATGGA	NA	NA	NA	NA	7
3568	AGGTTGTAGGAGATAG-1	TGGTTTTG	CCGGGA	GCCGGA	CCGGGA	NA	NA	8
3569	AGGTTGTAGGAGATAG-1	ATGGTAAG	GCTGGA	TATGGA	ATAGGA	TATGGA	NA	3
3570	AGGTTGTAGGAGATAG-1	TGGACGAC	GATGGA	ATAGGA	CTAGGA	GCTGGA	NA	11
3571	AGGTTGTAGGAGATAG-1	GTAAAGAT	GCCGGA	GCCGGA	CATGGA	TAAGGA	CCGGGA	6
3573	GCCCAGATCGGAAACG-1	ATTTATAT	GATGGA	NA	NA	NA	NA	27
3574	GCCCAGATCGGAAACG-1	TTGAGGTG	ACGGGA	TCGGGA	GCTGGA	NA	NA	36
3575	GCCCAGATCGGAAACG-1	TTTCGTGA	CCGGGA	GCCGGA	CATGGA	CATGGA	NA	28
3576	GCCCAGATCGGAAACG-1	TGGTTTTG	GCCGGA	GCCGGA	NA	NA	NA	28
3577	GCCCAGATCGGAAACG-1	ATGGTAAG	TCGGGA	GCCGGA	ACAGGA	NA	NA	12
3578	GCCCAGATCGGAAACG-1	TGGACGAC	GCCGGA	CATGGA	CATGGA	ACGGGA	NA	21
3579	GCCCAGATCGGAAACG-1	TTAGATTG	CTAGGA	CCGGGA	CCGGGA	CAGGGA	ACAGGA	2
3580	GCCCAGATCGGAAACG-1	ATTTGGTT	ACGGGA	ACAGGA	TGTGGA	NA	NA	35
3581	GCCCAGATCGGAAACG-1	TGCGATTT	ATAGGA	TATGGA	NA	NA	NA	21
3582	GCCCAGATCGGAAACG-1	GTAAAGAT	GCCGGA	ACGGGA	CCGGGA	CATGGA	NA	7
3583	GCCCAGATCGGAAACG-1	TTCACGTA	GCCGGA	GATGGA	NA	NA	NA	26
3584	GCCCAGATCGGAAACG-1	TAGATTTT	CATGGA	ACGGGA	CCGGGA	GCTGGA	NA	25
3586	GCCCAGATCGGAAACG-1	GCAGGGTG	GATGGA	CCGGGA	ACGGGA	TGTGGA	GCCGGA	4
3600	ATTGTTCCAGTCGTTA-1	ATGGTAAG	GATGGA	TCGGGA	ATAGGA	NA	NA	12
3601	ATTGTTCCAGTCGTTA-1	TTGAGGTG	ATAGGA	GATGGA	CCGGGA	ACGGGA	GCCGGA	3
3602	ATTGTTCCAGTCGTTA-1	TTCACGTA	ATAGGA	CTAGGA	NA	NA	NA	17
3603	ATTGTTCCAGTCGTTA-1	TTTCGTGA	GCCGGA	CATGGA	GCCGGA	NA	NA	13
3604	ATTGTTCCAGTCGTTA-1	TGGACGAC	TCGGGA	ACAGGA	TCGGGA	ACAGGA	NA	11
3605	ATTGTTCCAGTCGTTA-1	GCAGGGTG	GATGGA	GCCGGA	ACAGGA	NA	NA	14
3606	ATTGTTCCAGTCGTTA-1	ATTTATAT	CCGGGA	GATGGA	NA	NA	NA	14
3608	ATTGTTCCAGTCGTTA-1	ATTTGGTT	CCGGGA	ACGGGA	ATAGGA	ATAGGA	AGAGGA	5
3609	ATTGTTCCAGTCGTTA-1	TAGATTTT	TATGGA	GCTGGA	ATAGGA	ATAGGA	CATGGA	2
3610	ATTGTTCCAGTCGTTA-1	TGGTTTTG	CCGGGA	CCGGGA	NA	NA	NA	15
3611	ATTGTTCCAGTCGTTA-1	TGCGATTT	TCGGGA	CCGGGA	CCGGGA	NA	NA	9
3612	ATTGTTCCAGTCGTTA-1	GTAAAGAT	ACGGGA	GCCGGA	ATAGGA	CCGGGA	NA	3
3613	ATTGTTCCAGTCGTTA-1	TTAGATTG	GCCGGA	CATGGA	GCCGGA	TAGGGA	CAGGGA	2
3615	TTTCGATAGATCGCCC-1	GTAAAGAT	GATGGA	NA	NA	NA	NA	17
3616	TTTCGATAGATCGCCC-1	GCAGGGTG	ATAGGA	NA	NA	NA	NA	20
3617	TTTCGATAGATCGCCC-1	TGGTTTTG	CATGGA	ACGGGA	CCGGGA	ATAGGA	NA	20
3618	TTTCGATAGATCGCCC-1	TGGACGAC	CATGGA	CATGGA	NA	NA	NA	32
3619	TTTCGATAGATCGCCC-1	TTTCGTGA	GCCGGA	NA	NA	NA	NA	31
3620	TTTCGATAGATCGCCC-1	TTCACGTA	ATAGGA	CTAGGA	NA	NA	NA	22
3621	TTTCGATAGATCGCCC-1	TTGAGGTG	ATAGGA	ATAGGA	ACGGGA	GCCGGA	GCCGGA	15
3622	TTTCGATAGATCGCCC-1	TTAGATTG	GCCGGA	TCGGGA	CCGGGA	NA	NA	26
3625	TTTCGATAGATCGCCC-1	ATTTATAT	ATAGGA	NA	NA	NA	NA	27
3626	TTTCGATAGATCGCCC-1	ATTTGGTT	CCGGGA	ACGGGA	CCGGGA	NA	NA	19
3627	TTTCGATAGATCGCCC-1	TGCGATTT	TCGGGA	CCGGGA	ATAGGA	GATGGA	NA	19
3628	TTTCGATAGATCGCCC-1	ATGGTAAG	GCCGGA	GCCGGA	NA	NA	NA	12
3629	TTTCGATAGATCGCCC-1	TAGATTTT	TATGGA	GCTGGA	GATGGA	TCGGGA	GCCGGA	5
3657	TCAGTGAGTGCCGAAA-1	TTAGATTG	CTAGGA	ATAGGA	NA	NA	NA	19
3658	TCAGTGAGTGCCGAAA-1	TTTCGTGA	CATGGA	ATAGGA	ATAGGA	CATGGA	NA	10
3659	TCAGTGAGTGCCGAAA-1	GTAAAGAT	GCCGGA	CATGGA	ATAGGA	NA	NA	15
3660	TCAGTGAGTGCCGAAA-1	TGGACGAC	ACGGGA	GATGGA	TCGGGA	NA	NA	33
3661	TCAGTGAGTGCCGAAA-1	ATTTGGTT	NA	NA	NA	NA	NA	20
3662	TCAGTGAGTGCCGAAA-1	GCAGGGTG	GATGGA	TATGGA	ATAGGA	ACAGGA	CATGGA	9
3663	TCAGTGAGTGCCGAAA-1	TGCGATTT	GCCGGA	TGTGGA	NA	NA	NA	16
3664	TCAGTGAGTGCCGAAA-1	ATTTATAT	ATAGGA	CATGGA	ATAGGA	TCGGGA	NA	16
3665	TCAGTGAGTGCCGAAA-1	TGGTTTTG	GATGGA	TATGGA	GCCGGA	ATAGGA	NA	21
3667	TCAGTGAGTGCCGAAA-1	TTGAGGTG	CATGGA	TATGGA	NA	NA	NA	14
3668	TCAGTGAGTGCCGAAA-1	TTCACGTA	TGTGGA	GATGGA	NA	NA	NA	26
3669	TCAGTGAGTGCCGAAA-1	TAGATTTT	GCCGGA	ACAGGA	CATGGA	ATAGGA	NA	21
3670	TCAGTGAGTGCCGAAA-1	ATGGTAAG	ATAGGA	CATGGA	CCGGGA	NA	NA	13
3720	CGGCAGTGTCGTGTTA-1	TGGTTTTG	TATGGA	NA	NA	NA	NA	25
3721	CGGCAGTGTCGTGTTA-1	TGCGATTT	GCCGGA	CCGGGA	NA	NA	NA	15
3722	CGGCAGTGTCGTGTTA-1	TTTCGTGA	CCGGGA	CATGGA	ATAGGA	TGTGGA	NA	19
3723	CGGCAGTGTCGTGTTA-1	GTAAAGAT	GCCGGA	CATGGA	CTAGGA	NA	NA	13
3724	CGGCAGTGTCGTGTTA-1	TTCACGTA	ATAGGA	CATGGA	NA	NA	NA	23
3725	CGGCAGTGTCGTGTTA-1	ATGGTAAG	GCTGGA	GATGGA	CATGGA	CCGGGA	NA	18
3727	CGGCAGTGTCGTGTTA-1	TAGATTTT	ACAGGA	ATAGGA	TATGGA	NA	NA	26
3728	CGGCAGTGTCGTGTTA-1	TTGAGGTG	CCGGGA	ATAGGA	ACGGGA	GCCGGA	NA	3
3729	CGGCAGTGTCGTGTTA-1	TTAGATTG	GCCGGA	ACGGGA	CATGGA	GCCGGA	ACAGGA	5
3730	CGGCAGTGTCGTGTTA-1	TGGACGAC	GATGGA	ATAGGA	CATGGA	CCGGGA	NA	16
3732	CGGCAGTGTCGTGTTA-1	ATTTGGTT	CATGGA	ATAGGA	ACAGGA	GCTGGA	ACGGGA	8
3733	CGGCAGTGTCGTGTTA-1	GCAGGGTG	GATGGA	CCGGGA	CATGGA	ATAGGA	TGTGGA	12
3734	CGGCAGTGTCGTGTTA-1	ATTTATAT	GCCGGA	GATGGA	ATAGGA	GCTGGA	NA	5
3735	CCTCAGTCACACGGAA-1	GTAAAGAT	GCCGGA	TGTGGA	CCGGGA	ACAGGA	NA	17
3736	CCTCAGTCACACGGAA-1	TTCACGTA	TAGGGA	CCGGGA	NA	NA	NA	39
3737	CCTCAGTCACACGGAA-1	TTTCGTGA	TATGGA	GCCGGA	CATGGA	NA	NA	33
3738	CCTCAGTCACACGGAA-1	TGGTTTTG	ATAGGA	GCCGGA	CATGGA	CATGGA	NA	40
3739	CCTCAGTCACACGGAA-1	TGCGATTT	GCCGGA	ATAGGA	NA	NA	NA	20
3740	CCTCAGTCACACGGAA-1	TGGACGAC	CCGGGA	NA	NA	NA	NA	30
3741	CCTCAGTCACACGGAA-1	TTGAGGTG	GCCGGA	ACAGGA	CATGGA	NA	NA	27
3742	CCTCAGTCACACGGAA-1	ATTTGGTT	CATGGA	NA	NA	NA	NA	18
3743	CCTCAGTCACACGGAA-1	ATTTATAT	ACGGGA	CTAGGA	CATGGA	CCGGGA	NA	12
3746	CCTCAGTCACACGGAA-1	ATGGTAAG	ATAGGA	CTAGGA	NA	NA	NA	19
3747	CCTCAGTCACACGGAA-1	TTAGATTG	GATGGA	CTAGGA	GCTGGA	GCCGGA	AGAGGA	5
3748	CCTCAGTCACACGGAA-1	GCAGGGTG	GATGGA	TATGGA	ACAGGA	GCTGGA	CCGGGA	8
3749	CCTCAGTCACACGGAA-1	TAGATTTT	ACAGGA	ACAGGA	CTAGGA	CATGGA	CATGGA	6
3750	GAGTTGTGTCATATGC-1	GCAGGGTG	GATGGA	TATGGA	CCGGGA	CATGGA	GCCGGA	11
3752	GAGTTGTGTCATATGC-1	ATTTATAT	ACAGGA	ACGGGA	ATAGGA	NA	NA	40
3753	GAGTTGTGTCATATGC-1	TGGTTTTG	CCGGGA	CATGGA	CATGGA	ACAGGA	NA	42
3754	GAGTTGTGTCATATGC-1	TGCGATTT	GCTGGA	GCCGGA	CCGGGA	NA	NA	47
3755	GAGTTGTGTCATATGC-1	ATTTGGTT	NA	NA	NA	NA	NA	64
3756	GAGTTGTGTCATATGC-1	TTAGATTG	NA	NA	NA	NA	NA	46
3757	GAGTTGTGTCATATGC-1	TTCACGTA	CATGGA	ACGGGA	NA	NA	NA	48
3758	GAGTTGTGTCATATGC-1	TAGATTTT	TCGGGA	GCTGGA	GCCGGA	CCGGGA	NA	22
3759	GAGTTGTGTCATATGC-1	GTAAAGAT	GCCGGA	ACAGGA	ATAGGA	NA	NA	33
3760	GAGTTGTGTCATATGC-1	TTGAGGTG	CATGGA	ACGGGA	ACAGGA	NA	NA	38
3761	GAGTTGTGTCATATGC-1	TGGACGAC	CCGGGA	CCGGGA	CATGGA	ATAGGA	NA	7
3762	GAGTTGTGTCATATGC-1	TTTCGTGA	CCGGGA	CCGGGA	NA	NA	NA	12
3763	GAGTTGTGTCATATGC-1	ATGGTAAG	ACGGGA	GCCGGA	ACGGGA	NA	NA	10
3775	CTAAGTGAGTGTGTTC-1	TGGACGAC	TCGGGA	GCCGGA	NA	NA	NA	24
3776	CTAAGTGAGTGTGTTC-1	TGGTTTTG	CTAGGA	ATAGGA	CATGGA	ACGGGA	NA	11
3778	CTAAGTGAGTGTGTTC-1	GCAGGGTG	TCGGGA	GCCGGA	NA	NA	NA	15
3779	CTAAGTGAGTGTGTTC-1	TGCGATTT	CATGGA	NA	NA	NA	NA	24
3780	CTAAGTGAGTGTGTTC-1	TAGATTTT	TATGGA	TATGGA	CATGGA	GATGGA	NA	6
3781	CTAAGTGAGTGTGTTC-1	TTTCGTGA	ATAGGA	ACAGGA	ACAGGA	CCGGGA	NA	11
3782	CTAAGTGAGTGTGTTC-1	ATTTGGTT	CCGGGA	NA	NA	NA	NA	16
3783	CTAAGTGAGTGTGTTC-1	ATTTATAT	ATAGGA	NA	NA	NA	NA	16
3784	CTAAGTGAGTGTGTTC-1	TTCACGTA	CCGGGA	ACGGGA	NA	NA	NA	12
3785	CTAAGTGAGTGTGTTC-1	TTGAGGTG	CCGGGA	CATGGA	CATGGA	CATGGA	NA	7
3786	CTAAGTGAGTGTGTTC-1	GTAAAGAT	GCCGGA	CCGGGA	ATAGGA	NA	NA	8
3787	CTAAGTGAGTGTGTTC-1	TTAGATTG	GCCGGA	CCGGGA	CATGGA	ACGGGA	ATAGGA	3
3788	CTAAGTGAGTGTGTTC-1	ATGGTAAG	CCGGGA	TATGGA	NA	NA	NA	4
3798	AAAGAACAGGTCGCCT-1	TTCACGTA	ATAGGA	CCGGGA	NA	NA	NA	26
3799	AAAGAACAGGTCGCCT-1	TTAGATTG	GCCGGA	ACGGGA	NA	NA	NA	14
3800	AAAGAACAGGTCGCCT-1	TGGTTTTG	NA	NA	NA	NA	NA	20
3802	AAAGAACAGGTCGCCT-1	GCAGGGTG	ACAGGA	CATGGA	ACAGGA	NA	NA	12
3803	AAAGAACAGGTCGCCT-1	TGCGATTT	ACGGGA	NA	NA	NA	NA	29
3804	AAAGAACAGGTCGCCT-1	GTAAAGAT	GATGGA	GCCGGA	ACAGGA	CCGGGA	NA	13
3805	AAAGAACAGGTCGCCT-1	ATGGTAAG	GATGGA	GCCGGA	NA	NA	NA	7
3806	AAAGAACAGGTCGCCT-1	TTTCGTGA	ACAGGA	NA	NA	NA	NA	14
3807	AAAGAACAGGTCGCCT-1	TGGACGAC	TCGGGA	ACAGGA	CCGGGA	CATGGA	NA	14
3808	AAAGAACAGGTCGCCT-1	ATTTATAT	GCTGGA	CATGGA	AGAGGA	ACGGGA	GAGGGA	3
3809	AAAGAACAGGTCGCCT-1	TAGATTTT	TATGGA	CATGGA	GCCGGA	ACGGGA	GAGGGA	2
3810	AAAGAACAGGTCGCCT-1	TTGAGGTG	CCGGGA	TAAGGA	ATAGGA	NA	NA	8
3811	AAAGAACAGGTCGCCT-1	ATTTGGTT	CCGGGA	CCGGGA	CATGGA	ACAGGA	GCCGGA	3
3812	GTAGTACAGCTCGCAC-1	TTTCGTGA	CCGGGA	CATGGA	ATAGGA	ACAGGA	NA	13
3813	GTAGTACAGCTCGCAC-1	TTAGATTG	ACAGGA	CCGGGA	ATAGGA	NA	NA	10
3814	GTAGTACAGCTCGCAC-1	TGGTTTTG	CATGGA	ATAGGA	ACGGGA	NA	NA	8
3815	GTAGTACAGCTCGCAC-1	ATTTATAT	CATGGA	CATGGA	NA	NA	NA	24
3816	GTAGTACAGCTCGCAC-1	TTCACGTA	TCGGGA	ATAGGA	NA	NA	NA	21
3817	GTAGTACAGCTCGCAC-1	TGCGATTT	GCCGGA	ACAGGA	NA	NA	NA	33
3818	GTAGTACAGCTCGCAC-1	TGGACGAC	GCCGGA	NA	NA	NA	NA	24
3819	GTAGTACAGCTCGCAC-1	ATGGTAAG	CATGGA	CCGGGA	NA	NA	NA	21
3820	GTAGTACAGCTCGCAC-1	ATTTGGTT	ATAGGA	CATGGA	CCGGGA	NA	NA	30
3821	GTAGTACAGCTCGCAC-1	TTGAGGTG	CATGGA	GCCGGA	TATGGA	CCGGGA	NA	14
3822	GTAGTACAGCTCGCAC-1	TAGATTTT	CATGGA	NA	NA	NA	NA	24
3824	GTAGTACAGCTCGCAC-1	GTAAAGAT	GCCGGA	CCGGGA	NA	NA	NA	19
3825	GTAGTACAGCTCGCAC-1	GCAGGGTG	GATGGA	TATGGA	ATAGGA	ACAGGA	ATAGGA	10
3839	CGGGTGTGTTCGGTAT-1	TTCACGTA	CCGGGA	CCGGGA	NA	NA	NA	20
3840	CGGGTGTGTTCGGTAT-1	TTGAGGTG	CATGGA	GCCGGA	ATAGGA	CCGGGA	NA	22
3841	CGGGTGTGTTCGGTAT-1	TGGACGAC	TCGGGA	ACGGGA	NA	NA	NA	23
3842	CGGGTGTGTTCGGTAT-1	TAGATTTT	GATGGA	NA	NA	NA	NA	39
3843	CGGGTGTGTTCGGTAT-1	ATGGTAAG	TATGGA	ACGGGA	ATAGGA	NA	NA	27
3844	CGGGTGTGTTCGGTAT-1	TGGTTTTG	CCGGGA	GCCGGA	CATGGA	NA	NA	21
3845	CGGGTGTGTTCGGTAT-1	GTAAAGAT	GCCGGA	GCCGGA	CATGGA	ACGGGA	NA	35
3847	CGGGTGTGTTCGGTAT-1	TGCGATTT	GCCGGA	ATAGGA	TCGGGA	ATAGGA	ATAGGA	5
3848	CGGGTGTGTTCGGTAT-1	ATTTGGTT	ACAGGA	ACGGGA	NA	NA	NA	60
3849	CGGGTGTGTTCGGTAT-1	ATTTATAT	CATGGA	ACGGGA	ACAGGA	CCGGGA	AGAGGA	6
3850	CGGGTGTGTTCGGTAT-1	GCAGGGTG	GATGGA	TATGGA	ACGGGA	GATGGA	NA	14
3851	CGGGTGTGTTCGGTAT-1	TTTCGTGA	CCGGGA	ACAGGA	CATGGA	GCCGGA	NA	17
3852	CGGGTGTGTTCGGTAT-1	TTAGATTG	ACGGGA	ACGGGA	TATGGA	GAGGGA	GAGGGA	2
3867	CTCAGTCGTAGCTTAC-1	TTCACGTA	GATGGA	CATGGA	NA	NA	NA	40
3868	CTCAGTCGTAGCTTAC-1	TGCGATTT	GCCGGA	ACAGGA	CCGGGA	TCGGGA	NA	14
3869	CTCAGTCGTAGCTTAC-1	TTAGATTG	CTAGGA	TGTGGA	GCCGGA	TCGGGA	NA	8
3870	CTCAGTCGTAGCTTAC-1	TTTCGTGA	CCGGGA	CTAGGA	NA	NA	NA	26
3871	CTCAGTCGTAGCTTAC-1	ATTTGGTT	TCGGGA	CCGGGA	NA	NA	NA	66
3872	CTCAGTCGTAGCTTAC-1	GTAAAGAT	GCCGGA	GCCGGA	CATGGA	CATGGA	ATAGGA	12
3874	CTCAGTCGTAGCTTAC-1	TGGTTTTG	CCGGGA	CATGGA	NA	NA	NA	21
3875	CTCAGTCGTAGCTTAC-1	ATGGTAAG	ACGGGA	ACGGGA	NA	NA	NA	29
3877	CTCAGTCGTAGCTTAC-1	TTGAGGTG	GCCGGA	NA	NA	NA	NA	11
3878	CTCAGTCGTAGCTTAC-1	TGGACGAC	NA	NA	NA	NA	NA	15
3879	CTCAGTCGTAGCTTAC-1	GCAGGGTG	GATGGA	TATGGA	ACAGGA	TCGGGA	NA	23
3880	CTCAGTCGTAGCTTAC-1	ATTTATAT	ACGGGA	TCGGGA	ATAGGA	NA	NA	34
3881	CTCAGTCGTAGCTTAC-1	TAGATTTT	CCGGGA	TCGGGA	GCCGGA	TCGGGA	NA	10
3920	TCCATGCTCGTGCAGC-1	GCAGGGTG	GATGGA	TATGGA	CATGGA	TCGGGA	NA	19
3921	TCCATGCTCGTGCAGC-1	ATTTGGTT	NA	NA	NA	NA	NA	23
3922	TCCATGCTCGTGCAGC-1	GTAAAGAT	GCCGGA	TGTGGA	GCCGGA	NA	NA	11
3923	TCCATGCTCGTGCAGC-1	TTAGATTG	GATGGA	GATGGA	ATAGGA	NA	NA	14
3924	TCCATGCTCGTGCAGC-1	ATTTATAT	NA	NA	NA	NA	NA	16
3925	TCCATGCTCGTGCAGC-1	TGGTTTTG	CCGGGA	ATAGGA	TCGGGA	ATAGGA	NA	12
3926	TCCATGCTCGTGCAGC-1	TAGATTTT	CATGGA	ATAGGA	NA	NA	NA	24
3927	TCCATGCTCGTGCAGC-1	TGCGATTT	GCCGGA	GCCGGA	GCCGGA	GATGGA	NA	15
3928	TCCATGCTCGTGCAGC-1	TGGACGAC	CCGGGA	ATAGGA	GCCGGA	ATAGGA	NA	5
3929	TCCATGCTCGTGCAGC-1	ATGGTAAG	ACGGGA	ATAGGA	ATAGGA	GCTGGA	NA	5
3930	TCCATGCTCGTGCAGC-1	TTCACGTA	ACGGGA	CATGGA	NA	NA	NA	14
3931	TCCATGCTCGTGCAGC-1	TTTCGTGA	CCGGGA	CATGGA	CATGGA	ACGGGA	NA	3
3932	TCCATGCTCGTGCAGC-1	TTGAGGTG	CATGGA	CCGGGA	AGAGGA	CATGGA	NA	3
3934	GTTGCTCAGACTCTTG-1	TGGACGAC	GCCGGA	CATGGA	ACAGGA	NA	NA	27
3935	GTTGCTCAGACTCTTG-1	TGGTTTTG	CCGGGA	GATGGA	TCGGGA	NA	NA	17
3936	GTTGCTCAGACTCTTG-1	TTCACGTA	TCGGGA	ATAGGA	NA	NA	NA	16
3937	GTTGCTCAGACTCTTG-1	TTTCGTGA	CCGGGA	GCCGGA	NA	NA	NA	11
3938	GTTGCTCAGACTCTTG-1	TTGAGGTG	CATGGA	GCCGGA	ACGGGA	NA	NA	17
3939	GTTGCTCAGACTCTTG-1	TGCGATTT	GCCGGA	CTAGGA	ACGGGA	NA	NA	27
3941	GTTGCTCAGACTCTTG-1	ATTTATAT	CATGGA	TCGGGA	TATGGA	GCTGGA	GCTGGA	4
3942	GTTGCTCAGACTCTTG-1	GTAAAGAT	GCCGGA	ACAGGA	CATGGA	NA	NA	19
3943	GTTGCTCAGACTCTTG-1	ATTTGGTT	ACGGGA	NA	NA	NA	NA	41
3944	GTTGCTCAGACTCTTG-1	TAGATTTT	GCCGGA	NA	NA	NA	NA	20
3945	GTTGCTCAGACTCTTG-1	GCAGGGTG	GATGGA	TATGGA	CATGGA	ACAGGA	ACAGGA	12
3946	GTTGCTCAGACTCTTG-1	TTAGATTG	GATGGA	CTAGGA	ACGGGA	NA	NA	19
3947	GTTGCTCAGACTCTTG-1	ATGGTAAG	TATGGA	ATAGGA	NA	NA	NA	8
3948	GGCAGTCAGTAATCCC-1	ATTTGGTT	CATGGA	NA	NA	NA	NA	30
3949	GGCAGTCAGTAATCCC-1	TGGTTTTG	ATAGGA	CCGGGA	NA	NA	NA	18
3952	GGCAGTCAGTAATCCC-1	TTGAGGTG	CCGGGA	CCGGGA	NA	NA	NA	10
3953	GGCAGTCAGTAATCCC-1	TTTCGTGA	CCGGGA	CATGGA	ATAGGA	GCCGGA	NA	11
3954	GGCAGTCAGTAATCCC-1	TAGATTTT	ACGGGA	NA	NA	NA	NA	12
3955	GGCAGTCAGTAATCCC-1	ATTTATAT	GCCGGA	ACAGGA	CCGGGA	GATGGA	NA	9
3956	GGCAGTCAGTAATCCC-1	TGCGATTT	CATGGA	GCCGGA	CATGGA	ACAGGA	NA	14
3957	GGCAGTCAGTAATCCC-1	TGGACGAC	ACGGGA	NA	NA	NA	NA	16
3958	GGCAGTCAGTAATCCC-1	ATGGTAAG	GCTGGA	CCGGGA	CCGGGA	NA	NA	8
3959	GGCAGTCAGTAATCCC-1	GTAAAGAT	GCCGGA	ATAGGA	NA	NA	NA	22
3960	GGCAGTCAGTAATCCC-1	TTAGATTG	GCCGGA	ATAGGA	CATGGA	NA	NA	16
3961	GGCAGTCAGTAATCCC-1	TTCACGTA	GCTGGA	CATGGA	NA	NA	NA	15
3962	GGCAGTCAGTAATCCC-1	GCAGGGTG	GATGGA	CCGGGA	ATAGGA	GCCGGA	NA	11
3975	GCTACAAGTATCGATC-1	TGCGATTT	TATGGA	CCGGGA	CATGGA	TAAGGA	NA	27
3976	GCTACAAGTATCGATC-1	TAGATTTT	CATGGA	GATGGA	ATAGGA	TCGGGA	NA	24
3977	GCTACAAGTATCGATC-1	ATTTATAT	GATGGA	CCGGGA	NA	NA	NA	35
3978	GCTACAAGTATCGATC-1	GCAGGGTG	GATGGA	CATGGA	CATGGA	NA	NA	35
3979	GCTACAAGTATCGATC-1	ATGGTAAG	GATGGA	CATGGA	NA	NA	NA	12
3980	GCTACAAGTATCGATC-1	TTTCGTGA	CCGGGA	NA	NA	NA	NA	17
3981	GCTACAAGTATCGATC-1	TTGAGGTG	CATGGA	CCGGGA	NA	NA	NA	11
3982	GCTACAAGTATCGATC-1	TTCACGTA	GCCGGA	GATGGA	NA	NA	NA	35
3984	GCTACAAGTATCGATC-1	TTAGATTG	TCGGGA	GCTGGA	CCGGGA	NA	NA	25
3985	GCTACAAGTATCGATC-1	TGGACGAC	CCGGGA	GCTGGA	GATGGA	GATGGA	NA	24
3986	GCTACAAGTATCGATC-1	TGGTTTTG	TGTGGA	CTAGGA	ACAGGA	ATAGGA	NA	34
3987	GCTACAAGTATCGATC-1	ATTTGGTT	CCGGGA	ACGGGA	CCGGGA	GCCGGA	CAGGGA	2
3989	GCTACAAGTATCGATC-1	GTAAAGAT	GCCGGA	ACAGGA	TGTGGA	CATGGA	GCCGGA	3
4003	AACACACCAGCAGTCC-1	ATTTATAT	GATGGA	GCCGGA	NA	NA	NA	16
4004	AACACACCAGCAGTCC-1	ATTTGGTT	CCGGGA	CCGGGA	GATGGA	NA	NA	15
4005	AACACACCAGCAGTCC-1	TGGACGAC	ACAGGA	GCCGGA	GATGGA	CATGGA	NA	19
4006	AACACACCAGCAGTCC-1	TGCGATTT	CATGGA	NA	NA	NA	NA	12
4007	AACACACCAGCAGTCC-1	TTAGATTG	ACAGGA	CTAGGA	CCGGGA	GCCGGA	NA	7
4008	AACACACCAGCAGTCC-1	TTCACGTA	GCCGGA	GATGGA	NA	NA	NA	19
4009	AACACACCAGCAGTCC-1	TGGTTTTG	CCGGGA	GCCGGA	NA	NA	NA	19
4010	AACACACCAGCAGTCC-1	TTGAGGTG	ATAGGA	NA	NA	NA	NA	14
4011	AACACACCAGCAGTCC-1	TAGATTTT	CTAGGA	NA	NA	NA	NA	15
4012	AACACACCAGCAGTCC-1	GCAGGGTG	GATGGA	GCCGGA	CATGGA	TGTGGA	NA	12
4014	AACACACCAGCAGTCC-1	TTTCGTGA	CCGGGA	ACGGGA	CCGGGA	ATAGGA	NA	6
4016	AACACACCAGCAGTCC-1	GTAAAGAT	GCCGGA	GATGGA	TATGGA	NA	NA	8
4017	AACACACCAGCAGTCC-1	ATGGTAAG	CTAGGA	TATGGA	ACGGGA	NA	NA	8
4018	CTTACCGCAGTTTGGT-1	TGCGATTT	CCGGGA	ACAGGA	GATGGA	CATGGA	NA	9
4019	CTTACCGCAGTTTGGT-1	TTAGATTG	CCGGGA	ATAGGA	NA	NA	NA	11
4020	CTTACCGCAGTTTGGT-1	TGGACGAC	ACGGGA	ATAGGA	CCGGGA	GCTGGA	NA	10
4021	CTTACCGCAGTTTGGT-1	ATTTATAT	GATGGA	CATGGA	NA	NA	NA	15
4022	CTTACCGCAGTTTGGT-1	ATGGTAAG	TATGGA	GCCGGA	TATGGA	NA	NA	6
4023	CTTACCGCAGTTTGGT-1	TGGTTTTG	CCGGGA	TCGGGA	ACAGGA	ATAGGA	NA	10
4025	CTTACCGCAGTTTGGT-1	TAGATTTT	CCGGGA	CATGGA	ACAGGA	ATAGGA	NA	8
4026	CTTACCGCAGTTTGGT-1	GCAGGGTG	GATGGA	ATAGGA	NA	NA	NA	2
4027	CTTACCGCAGTTTGGT-1	GTAAAGAT	GCCGGA	CATGGA	CATGGA	NA	NA	10
4028	CTTACCGCAGTTTGGT-1	TTTCGTGA	CCGGGA	ATAGGA	GATGGA	CTAGGA	NA	11
4029	CTTACCGCAGTTTGGT-1	TTCACGTA	ACGGGA	CATGGA	NA	NA	NA	20
4030	CTTACCGCAGTTTGGT-1	ATTTGGTT	TCGGGA	GCCGGA	GATGGA	GCCGGA	ACAGGA	6
4031	CTTACCGCAGTTTGGT-1	TTGAGGTG	CATGGA	ATAGGA	ACGGGA	TCGGGA	NA	5
4033	CAAGGGACATGAAGCG-1	ATGGTAAG	ACGGGA	ATAGGA	NA	NA	NA	13
4034	CAAGGGACATGAAGCG-1	TGGACGAC	GCCGGA	GCTGGA	NA	NA	NA	11
4035	CAAGGGACATGAAGCG-1	TTCACGTA	GCCGGA	GATGGA	NA	NA	NA	10
4036	CAAGGGACATGAAGCG-1	ATTTGGTT	CCGGGA	CATGGA	TGTGGA	GCCGGA	NA	9
4037	CAAGGGACATGAAGCG-1	GCAGGGTG	GATGGA	ATAGGA	GCCGGA	CTAGGA	NA	5
4038	CAAGGGACATGAAGCG-1	ATTTATAT	GATGGA	CCGGGA	CCGGGA	GCCGGA	GCCGGA	4
4039	CAAGGGACATGAAGCG-1	TTTCGTGA	CCGGGA	TATGGA	ACAGGA	CCGGGA	NA	5
4040	CAAGGGACATGAAGCG-1	TGGTTTTG	ATAGGA	CCGGGA	GCCGGA	GCCGGA	NA	12
4041	CAAGGGACATGAAGCG-1	TAGATTTT	TATGGA	CCGGGA	NA	NA	NA	14
4042	CAAGGGACATGAAGCG-1	TGCGATTT	CATGGA	NA	NA	NA	NA	15
4043	CAAGGGACATGAAGCG-1	TTAGATTG	ACAGGA	ACGGGA	CATGGA	CATGGA	TATGGA	6
4044	CAAGGGACATGAAGCG-1	GTAAAGAT	GCCGGA	CCGGGA	TATGGA	ACGGGA	CATGGA	4
4046	CAAGGGACATGAAGCG-1	TTGAGGTG	GCCGGA	CCGGGA	ACGGGA	CCGGGA	TCGGGA	2
4047	ACACTGACATACTGAC-1	TTCACGTA	CATGGA	CATGGA	NA	NA	NA	46
4048	ACACTGACATACTGAC-1	TTAGATTG	ATAGGA	ACGGGA	GATGGA	NA	NA	29
4049	ACACTGACATACTGAC-1	TGGTTTTG	CCGGGA	TGTGGA	TATGGA	ACGGGA	NA	26
4050	ACACTGACATACTGAC-1	TGGACGAC	ACGGGA	NA	NA	NA	NA	43
4051	ACACTGACATACTGAC-1	GTAAAGAT	GCCGGA	CCGGGA	CATGGA	NA	NA	31
4052	ACACTGACATACTGAC-1	ATTTATAT	CATGGA	CCGGGA	TCGGGA	ACAGGA	NA	31
4053	ACACTGACATACTGAC-1	TTTCGTGA	CCGGGA	ACGGGA	CATGGA	ATAGGA	NA	36
4054	ACACTGACATACTGAC-1	TTGAGGTG	CATGGA	CATGGA	TATGGA	NA	NA	29
4055	ACACTGACATACTGAC-1	GCAGGGTG	GATGGA	TATGGA	GCTGGA	GCTGGA	ATAGGA	12
4056	ACACTGACATACTGAC-1	ATGGTAAG	TATGGA	CCGGGA	GCCGGA	NA	NA	17
4057	ACACTGACATACTGAC-1	ATTTGGTT	CCGGGA	ATAGGA	NA	NA	NA	36
4058	ACACTGACATACTGAC-1	TGCGATTT	CATGGA	NA	NA	NA	NA	35
4060	ACACTGACATACTGAC-1	TAGATTTT	CCGGGA	CATGGA	CCGGGA	CTAGGA	NA	6
4099	TGCTCCAAGCTCTTCC-1	TTCACGTA	GCTGGA	ACGGGA	NA	NA	NA	20
4100	TGCTCCAAGCTCTTCC-1	TTAGATTG	GCCGGA	GCCGGA	GATGGA	TATGGA	TCGGGA	27
4101	TGCTCCAAGCTCTTCC-1	ATTTGGTT	CATGGA	CATGGA	GATGGA	GATGGA	GCCGGA	8
4102	TGCTCCAAGCTCTTCC-1	TTTCGTGA	CCGGGA	CATGGA	GCCGGA	ACGGGA	NA	11
4104	TGCTCCAAGCTCTTCC-1	GCAGGGTG	GATGGA	ATAGGA	GCCGGA	TATGGA	CATGGA	4
4105	TGCTCCAAGCTCTTCC-1	TGGTTTTG	GATGGA	ATAGGA	CATGGA	ACGGGA	NA	20
4107	TGCTCCAAGCTCTTCC-1	ATTTATAT	CCGGGA	ACAGGA	CATGGA	CTAGGA	TGTGGA	3
4108	TGCTCCAAGCTCTTCC-1	TGGACGAC	CCGGGA	ATAGGA	GCTGGA	ACGGGA	NA	17
4109	TGCTCCAAGCTCTTCC-1	TAGATTTT	ACGGGA	GATGGA	GCTGGA	ACGGGA	CAGGGA	2
4110	TGCTCCAAGCTCTTCC-1	GTAAAGAT	GCCGGA	TATGGA	CCGGGA	GCCGGA	AGAGGA	3
4111	TGCTCCAAGCTCTTCC-1	TGCGATTT	GATGGA	GCCGGA	CATGGA	GCCGGA	CCGGGA	4
4112	TGCTCCAAGCTCTTCC-1	ATGGTAAG	ACGGGA	CCGGGA	TATGGA	ACAGGA	ACGGGA	2
4113	TGCTCCAAGCTCTTCC-1	TTGAGGTG	CCGGGA	CCGGGA	GATGGA	GCCGGA	CAGGGA	3
4141	AATAGAGAGGACATCG-1	TGCGATTT	GATGGA	ACAGGA	ACGGGA	NA	NA	20
4143	AATAGAGAGGACATCG-1	ATTTATAT	CCGGGA	CATGGA	NA	NA	NA	14
4144	AATAGAGAGGACATCG-1	TGGACGAC	GATGGA	ATAGGA	GCCGGA	GCTGGA	NA	15
4145	AATAGAGAGGACATCG-1	GTAAAGAT	GCCGGA	GCCGGA	CCGGGA	CATGGA	NA	15
4146	AATAGAGAGGACATCG-1	TGGTTTTG	CATGGA	NA	NA	NA	NA	20
4147	AATAGAGAGGACATCG-1	ATTTGGTT	CATGGA	ACGGGA	GCTGGA	NA	NA	15
4148	AATAGAGAGGACATCG-1	TTGAGGTG	CCGGGA	ATAGGA	ATAGGA	TCGGGA	CATGGA	3
4149	AATAGAGAGGACATCG-1	TTAGATTG	GCCGGA	CATGGA	GCTGGA	CTAGGA	NA	11
4150	AATAGAGAGGACATCG-1	ATGGTAAG	GCTGGA	GCCGGA	ACGGGA	ATAGGA	NA	8
4151	AATAGAGAGGACATCG-1	TTTCGTGA	CCGGGA	CATGGA	ATAGGA	TGTGGA	NA	11
4152	AATAGAGAGGACATCG-1	TTCACGTA	ATAGGA	GATGGA	NA	NA	NA	24
4153	AATAGAGAGGACATCG-1	TAGATTTT	CATGGA	TAAGGA	CATGGA	TATGGA	NA	10
4154	AATAGAGAGGACATCG-1	GCAGGGTG	GATGGA	ATAGGA	CCGGGA	TAAGGA	GCCGGA	5
4156	CTCCATGTCTATGTGG-1	TTAGATTG	GATGGA	NA	NA	NA	NA	7
4157	CTCCATGTCTATGTGG-1	TGCGATTT	GCCGGA	CCGGGA	ATAGGA	CATGGA	NA	4
4158	CTCCATGTCTATGTGG-1	TGGACGAC	TATGGA	NA	NA	NA	NA	11
4159	CTCCATGTCTATGTGG-1	ATGGTAAG	ACGGGA	ATAGGA	CCGGGA	NA	NA	10
4160	CTCCATGTCTATGTGG-1	GCAGGGTG	GATGGA	TATGGA	NA	NA	NA	9
4161	CTCCATGTCTATGTGG-1	ATTTGGTT	ACAGGA	CCGGGA	NA	NA	NA	21
4162	CTCCATGTCTATGTGG-1	TTCACGTA	CCGGGA	ATAGGA	NA	NA	NA	5
4164	CTCCATGTCTATGTGG-1	TGGTTTTG	CCGGGA	ACGGGA	GCCGGA	GATGGA	NA	4
4165	CTCCATGTCTATGTGG-1	TTTCGTGA	CCGGGA	ATAGGA	ATAGGA	GATGGA	NA	6
4166	CTCCATGTCTATGTGG-1	GTAAAGAT	GCCGGA	TGTGGA	CCGGGA	NA	NA	4
4167	CTCCATGTCTATGTGG-1	ATTTATAT	NA	NA	NA	NA	NA	6
4168	CTCCATGTCTATGTGG-1	TTGAGGTG	CATGGA	CCGGGA	TCGGGA	GCCGGA	NA	2
4169	CTCCATGTCTATGTGG-1	TAGATTTT	ACGGGA	CCGGGA	NA	NA	NA	4
4170	TTGACCCAGCTATCCA-1	TTAGATTG	GCCGGA	NA	NA	NA	NA	20
4171	TTGACCCAGCTATCCA-1	ATTTATAT	CATGGA	ATAGGA	GCCGGA	GCTGGA	NA	16
4172	TTGACCCAGCTATCCA-1	TTCACGTA	ACGGGA	ACGGGA	NA	NA	NA	18
4173	TTGACCCAGCTATCCA-1	ATTTGGTT	CCGGGA	ACGGGA	ATAGGA	NA	NA	21
4174	TTGACCCAGCTATCCA-1	TTGAGGTG	CCGGGA	NA	NA	NA	NA	12
4175	TTGACCCAGCTATCCA-1	TAGATTTT	ATAGGA	NA	NA	NA	NA	20
4176	TTGACCCAGCTATCCA-1	GCAGGGTG	GATGGA	TATGGA	NA	NA	NA	20
4177	TTGACCCAGCTATCCA-1	TTTCGTGA	NA	NA	NA	NA	NA	16
4178	TTGACCCAGCTATCCA-1	TGCGATTT	CCGGGA	CTAGGA	NA	NA	NA	13
4180	TTGACCCAGCTATCCA-1	TGGTTTTG	ATAGGA	ATAGGA	CATGGA	CCGGGA	NA	15
4182	TTGACCCAGCTATCCA-1	TGGACGAC	TCGGGA	CCGGGA	GCCGGA	GCTGGA	NA	14
4183	TTGACCCAGCTATCCA-1	ATGGTAAG	CATGGA	ACAGGA	CCGGGA	CATGGA	NA	5
4184	TTGACCCAGCTATCCA-1	GTAAAGAT	GCCGGA	GCTGGA	CATGGA	GCCGGA	CATGGA	4
4185	TATACCTCAAATCAGA-1	TAGATTTT	NA	NA	NA	NA	NA	14
4187	TATACCTCAAATCAGA-1	TTCACGTA	TCGGGA	ATAGGA	NA	NA	NA	5
4188	TATACCTCAAATCAGA-1	TGGACGAC	GCCGGA	CATGGA	GCCGGA	CCGGGA	NA	8
4189	TATACCTCAAATCAGA-1	TTTCGTGA	CCGGGA	ATAGGA	CATGGA	ATAGGA	NA	7
4190	TATACCTCAAATCAGA-1	ATTTATAT	CATGGA	NA	NA	NA	NA	16
4191	TATACCTCAAATCAGA-1	GTAAAGAT	GCCGGA	TATGGA	NA	NA	NA	6
4192	TATACCTCAAATCAGA-1	GCAGGGTG	GATGGA	TATGGA	CCGGGA	GCCGGA	NA	6
4193	TATACCTCAAATCAGA-1	TGGTTTTG	CCGGGA	GATGGA	TCGGGA	NA	NA	7
4194	TATACCTCAAATCAGA-1	ATGGTAAG	ATAGGA	ATAGGA	GCTGGA	NA	NA	5
4195	TATACCTCAAATCAGA-1	TGCGATTT	GCCGGA	GCCGGA	TCGGGA	TCGGGA	NA	5
4196	TATACCTCAAATCAGA-1	TTAGATTG	GATGGA	CTAGGA	NA	NA	NA	7
4197	TATACCTCAAATCAGA-1	TTGAGGTG	CATGGA	GCCGGA	CATGGA	NA	NA	11
4198	TATACCTCAAATCAGA-1	ATTTGGTT	ACGGGA	CATGGA	CATGGA	CCGGGA	NA	3
4199	ACTTCGCCAGGGTTGA-1	TGGTTTTG	ATAGGA	CCGGGA	ACGGGA	ACAGGA	NA	17
4200	ACTTCGCCAGGGTTGA-1	TAGATTTT	GCCGGA	GATGGA	ACAGGA	TCGGGA	NA	17
4201	ACTTCGCCAGGGTTGA-1	TGGACGAC	TCGGGA	CCGGGA	CATGGA	CATGGA	NA	28
4202	ACTTCGCCAGGGTTGA-1	GTAAAGAT	GCCGGA	GCTGGA	NA	NA	NA	22
4203	ACTTCGCCAGGGTTGA-1	TTGAGGTG	GCCGGA	NA	NA	NA	NA	15
4204	ACTTCGCCAGGGTTGA-1	GCAGGGTG	GATGGA	NA	NA	NA	NA	21
4205	ACTTCGCCAGGGTTGA-1	TTTCGTGA	CCGGGA	GCCGGA	NA	NA	NA	21
4206	ACTTCGCCAGGGTTGA-1	TTCACGTA	ACGGGA	ACGGGA	NA	NA	NA	38
4207	ACTTCGCCAGGGTTGA-1	TGCGATTT	ATAGGA	CCGGGA	CCGGGA	NA	NA	21
4209	ACTTCGCCAGGGTTGA-1	ATTTATAT	CATGGA	ATAGGA	GCCGGA	ACGGGA	NA	14
4210	ACTTCGCCAGGGTTGA-1	ATTTGGTT	CCGGGA	CCGGGA	GCTGGA	GATGGA	NA	13
4211	ACTTCGCCAGGGTTGA-1	TTAGATTG	GCCGGA	ACGGGA	ATAGGA	CCGGGA	NA	10
4214	ACTTCGCCAGGGTTGA-1	ATGGTAAG	ACGGGA	CATGGA	AGAGGA	ATAGGA	TCGGGA	2
4215	GAAGCGATCGTAACTG-1	GCAGGGTG	GATGGA	TATGGA	CATGGA	TCGGGA	NA	23
4216	GAAGCGATCGTAACTG-1	TTCACGTA	CCGGGA	CATGGA	NA	NA	NA	23
4217	GAAGCGATCGTAACTG-1	TAGATTTT	ATAGGA	ACGGGA	NA	NA	NA	27
4218	GAAGCGATCGTAACTG-1	TTGAGGTG	CATGGA	CCGGGA	CATGGA	GCCGGA	NA	26
4219	GAAGCGATCGTAACTG-1	GTAAAGAT	GCCGGA	TGTGGA	GATGGA	CCGGGA	NA	16
4220	GAAGCGATCGTAACTG-1	TTTCGTGA	CCGGGA	ATAGGA	GATGGA	TCGGGA	NA	10
4221	GAAGCGATCGTAACTG-1	ATTTGGTT	ACGGGA	ATAGGA	CCGGGA	NA	NA	39
4222	GAAGCGATCGTAACTG-1	ATTTATAT	ACAGGA	ATAGGA	NA	NA	NA	34
4223	GAAGCGATCGTAACTG-1	TGGACGAC	CCGGGA	CATGGA	GATGGA	TGTGGA	NA	22
4225	GAAGCGATCGTAACTG-1	TTAGATTG	GATGGA	CATGGA	CATGGA	NA	NA	23
4226	GAAGCGATCGTAACTG-1	TGGTTTTG	CCGGGA	CATGGA	GCCGGA	TGTGGA	NA	19
4228	GAAGCGATCGTAACTG-1	TGCGATTT	GCCGGA	GCCGGA	GATGGA	CCGGGA	TCGGGA	5
4229	GAAGCGATCGTAACTG-1	ATGGTAAG	ACGGGA	GCTGGA	ATAGGA	NA	NA	3
4240	AACAGGGCAGCCGTCA-1	GCAGGGTG	GATGGA	TATGGA	TATGGA	ATAGGA	NA	15
4241	AACAGGGCAGCCGTCA-1	TTCACGTA	GCCGGA	GATGGA	NA	NA	NA	13
4242	AACAGGGCAGCCGTCA-1	TTTCGTGA	CCGGGA	TATGGA	CATGGA	GATGGA	NA	11
4243	AACAGGGCAGCCGTCA-1	ATGGTAAG	ATAGGA	CCGGGA	NA	NA	NA	10
4244	AACAGGGCAGCCGTCA-1	TAGATTTT	CATGGA	TATGGA	CATGGA	NA	NA	2
4245	AACAGGGCAGCCGTCA-1	TGGACGAC	TCGGGA	CATGGA	GATGGA	CATGGA	NA	16
4246	AACAGGGCAGCCGTCA-1	TGCGATTT	ATAGGA	GCCGGA	NA	NA	NA	15
4247	AACAGGGCAGCCGTCA-1	TTAGATTG	GCTGGA	ACAGGA	NA	NA	NA	8
4248	AACAGGGCAGCCGTCA-1	GTAAAGAT	GCCGGA	GCCGGA	GATGGA	NA	NA	10
4249	AACAGGGCAGCCGTCA-1	TGGTTTTG	GCCGGA	ATAGGA	CCGGGA	CCGGGA	NA	10
4251	AACAGGGCAGCCGTCA-1	ATTTATAT	GATGGA	ATAGGA	GCCGGA	GATGGA	NA	4
4252	AACAGGGCAGCCGTCA-1	ATTTGGTT	CATGGA	CTAGGA	AGAGGA	ACGGGA	GAGGGA	3
4253	AACAGGGCAGCCGTCA-1	TTGAGGTG	ACAGGA	ACAGGA	ATAGGA	CCGGGA	CTAGGA	2
4254	GACTCAAGTGCCTGAC-1	ATTTGGTT	GCTGGA	NA	NA	NA	NA	41
4255	GACTCAAGTGCCTGAC-1	ATTTATAT	GATGGA	NA	NA	NA	NA	23
4256	GACTCAAGTGCCTGAC-1	GCAGGGTG	GATGGA	TATGGA	NA	NA	NA	29
4258	GACTCAAGTGCCTGAC-1	TTTCGTGA	GCCGGA	CATGGA	GCCGGA	CTAGGA	NA	22
4259	GACTCAAGTGCCTGAC-1	TAGATTTT	ACAGGA	NA	NA	NA	NA	25
4260	GACTCAAGTGCCTGAC-1	TGGTTTTG	ATAGGA	GCTGGA	CATGGA	NA	NA	31
4261	GACTCAAGTGCCTGAC-1	ATGGTAAG	NA	NA	NA	NA	NA	26
4262	GACTCAAGTGCCTGAC-1	TGCGATTT	GCCGGA	GCCGGA	TATGGA	GCTGGA	ACGGGA	19
4264	GACTCAAGTGCCTGAC-1	TGGACGAC	TCGGGA	ACAGGA	TCGGGA	CATGGA	NA	20
4265	GACTCAAGTGCCTGAC-1	TTCACGTA	GCCGGA	GATGGA	NA	NA	NA	34
4266	GACTCAAGTGCCTGAC-1	TTAGATTG	GATGGA	NA	NA	NA	NA	25
4267	GACTCAAGTGCCTGAC-1	GTAAAGAT	GCCGGA	TGTGGA	NA	NA	NA	17
4268	GACTCAAGTGCCTGAC-1	TTGAGGTG	ATAGGA	GATGGA	ATAGGA	NA	NA	19
4269	AGACACTCAAGCCATT-1	TTAGATTG	GCCGGA	ACGGGA	NA	NA	NA	15
4271	AGACACTCAAGCCATT-1	ATTTGGTT	CATGGA	NA	NA	NA	NA	21
4272	AGACACTCAAGCCATT-1	TTCACGTA	GCTGGA	CCGGGA	NA	NA	NA	11
4273	AGACACTCAAGCCATT-1	ATTTATAT	GCCGGA	ACAGGA	CCGGGA	ATAGGA	NA	11
4274	AGACACTCAAGCCATT-1	ATGGTAAG	GCTGGA	CCGGGA	CCGGGA	NA	NA	7
4276	AGACACTCAAGCCATT-1	TTGAGGTG	CCGGGA	NA	NA	NA	NA	11
4277	AGACACTCAAGCCATT-1	TTTCGTGA	CCGGGA	CATGGA	ATAGGA	GCCGGA	NA	8
4278	AGACACTCAAGCCATT-1	TGGTTTTG	ATAGGA	CCGGGA	ACGGGA	TGTGGA	NA	13
4279	AGACACTCAAGCCATT-1	GCAGGGTG	GATGGA	CCGGGA	ATAGGA	CCGGGA	CTAGGA	3
4280	AGACACTCAAGCCATT-1	TGGACGAC	GCCGGA	ACGGGA	TATGGA	NA	NA	12
4281	AGACACTCAAGCCATT-1	TAGATTTT	ACGGGA	NA	NA	NA	NA	5
4282	AGACACTCAAGCCATT-1	TGCGATTT	CATGGA	GCCGGA	CCGGGA	CCGGGA	NA	3
4283	AGACACTCAAGCCATT-1	GTAAAGAT	GCCGGA	ATAGGA	ACGGGA	NA	NA	5
4301	ACATGCAGTAACATCC-1	TTTCGTGA	CCGGGA	ATAGGA	NA	NA	NA	10
4302	ACATGCAGTAACATCC-1	GCAGGGTG	GATGGA	ACGGGA	GCCGGA	ATAGGA	NA	13
4303	ACATGCAGTAACATCC-1	TGCGATTT	GCCGGA	ACGGGA	NA	NA	NA	10
4305	ACATGCAGTAACATCC-1	ATTTGGTT	TCGGGA	NA	NA	NA	NA	26
4306	ACATGCAGTAACATCC-1	TTAGATTG	CATGGA	CATGGA	NA	NA	NA	23
4307	ACATGCAGTAACATCC-1	TGGTTTTG	GCCGGA	ACAGGA	CATGGA	CATGGA	NA	10
4308	ACATGCAGTAACATCC-1	TAGATTTT	ACAGGA	GATGGA	ATAGGA	CCGGGA	NA	9
4309	ACATGCAGTAACATCC-1	TTCACGTA	GCCGGA	GATGGA	NA	NA	NA	11
[truncated: 39,876 more rows]

## Sheet: Figure 6
Editing rates estimated with all sites or cropped to 2 sites
	name	value	data
1	TTTCGTGA	0.1785	all sites
2	TTTCGTGA	0.184896	all sites
3	TTGAGGTG	0.143744	all sites
4	TTCACGTA	0.247731	2 sites
5	TGCGATTT	0.14982	all sites
6	TAGATTTT	0.140595	2 sites
7	TTTCGTGA	0.181016	all sites
8	TGGACGAC	0.166473	all sites
9	TAGATTTT	0.158483	all sites
10	GTAAAGAT	0.151345	all sites
11	TGGACGAC	0.140059	2 sites
12	TTAGATTG	0.1473	all sites
13	TTCACGTA	0.245898	2 sites
14	ATGGTAAG	0.164306	2 sites
15	TGGTTTTG	0.1559	2 sites
16	GCAGGGTG	0.135813	2 sites
17	ATTTGGTT	0.150429	all sites
18	TTGAGGTG	0.162289	2 sites
19	TTGAGGTG	0.153994	2 sites
20	ATTTGGTT	0.150173	all sites
21	ATTTGGTT	0.143366	all sites
22	ATTTGGTT	0.141547	2 sites
23	TGGTTTTG	0.154147	2 sites
24	TGGTTTTG	0.166639	2 sites
25	ATTTATAT	0.138258	all sites
26	TGGTTTTG	0.173786	all sites
27	TGGACGAC	0.167667	all sites
28	TTGAGGTG	0.137775	all sites
29	ATTTGGTT	0.147776	all sites
30	TTTCGTGA	0.185466	all sites
31	TTTCGTGA	0.180914	all sites
32	TTGAGGTG	0.132906	all sites
33	TTCACGTA	0.247952	2 sites
34	TGGACGAC	0.152857	2 sites
35	TAGATTTT	0.149679	all sites
36	TTCACGTA	0.265871	all sites
37	TGCGATTT	0.150504	all sites
38	TTTCGTGA	0.142957	2 sites
39	TAGATTTT	0.140042	all sites
40	TTAGATTG	0.15181	2 sites
41	TGGTTTTG	0.17508	all sites
42	TGGTTTTG	0.143361	2 sites
43	TAGATTTT	0.160972	all sites
44	TGCGATTT	0.155455	2 sites
45	GTAAAGAT	0.155622	all sites
46	TGGTTTTG	0.180823	all sites
47	TTGAGGTG	0.14268	all sites
48	GTAAAGAT	0.153051	all sites
49	ATTTGGTT	0.142793	all sites
50	ATTTATAT	0.145725	all sites
51	TGGACGAC	0.164724	all sites
52	ATTTGGTT	0.151973	all sites
53	TGCGATTT	0.154506	all sites
54	TAGATTTT	0.136843	2 sites
55	TTCACGTA	0.243264	2 sites
56	ATTTATAT	0.141108	all sites
57	GTAAAGAT	0.155936	all sites
58	ATGGTAAG	0.160902	all sites
59	TGCGATTT	0.156947	all sites
60	ATTTGGTT	0.147209	all sites
61	ATTTGGTT	0.147254	all sites
62	GCAGGGTG	0.15567	2 sites
63	ATTTGGTT	0.144346	all sites
64	TTCACGTA	0.250715	2 sites
65	GTAAAGAT	0.147635	all sites
66	GCAGGGTG	0.145397	all sites
67	TGGACGAC	0.162404	all sites
68	GTAAAGAT	0.153985	all sites
69	ATTTATAT	0.133382	all sites
70	TAGATTTT	0.15429	all sites
71	TTTCGTGA	0.190901	all sites
72	TGCGATTT	0.154998	all sites
73	ATGGTAAG	0.173495	2 sites
74	TTGAGGTG	0.132348	all sites
75	TTTCGTGA	0.19275	all sites
76	TTTCGTGA	0.198932	all sites
77	TTGAGGTG	0.142026	all sites
78	ATTTGGTT	0.143032	all sites
79	TTAGATTG	0.146513	all sites
80	ATTTGGTT	0.150814	all sites
81	TTCACGTA	0.258632	all sites
82	GTAAAGAT	0.156736	all sites
83	TTGAGGTG	0.161216	2 sites
84	GTAAAGAT	0.152583	all sites
85	ATTTGGTT	0.136776	2 sites
86	TTAGATTG	0.159367	all sites
87	TGGACGAC	0.166999	all sites
88	TTTCGTGA	0.195358	all sites
89	ATTTGGTT	0.134501	2 sites
90	TTAGATTG	0.143017	all sites
91	ATTTGGTT	0.147991	2 sites
92	TGGACGAC	0.162139	all sites
93	TTGAGGTG	0.170568	2 sites
94	TTCACGTA	0.248468	2 sites
95	TGCGATTT	0.150472	all sites
96	TGGACGAC	0.166371	2 sites
97	TAGATTTT	0.132684	2 sites
98	TTGAGGTG	0.14394	all sites
99	TTCACGTA	0.25595	all sites
100	TGCGATTT	0.150427	2 sites
101	TGGTTTTG	0.169496	2 sites
102	TGCGATTT	0.150552	2 sites
103	TTAGATTG	0.154109	all sites
104	TGGACGAC	0.178243	all sites
105	TTGAGGTG	0.141475	all sites
106	ATTTGGTT	0.140489	all sites
107	TTCACGTA	0.248983	all sites
108	ATGGTAAG	0.158838	all sites
109	TAGATTTT	0.144957	all sites
110	GCAGGGTG	0.131992	all sites
111	TGGACGAC	0.161718	all sites
112	TTCACGTA	0.249275	all sites
113	TTTCGTGA	0.191773	all sites
114	TTCACGTA	0.248705	2 sites
115	GCAGGGTG	0.136436	all sites
116	TGGACGAC	0.170371	all sites
117	TGGTTTTG	0.182605	all sites
118	TTTCGTGA	0.1889	all sites
119	TAGATTTT	0.146999	2 sites
120	TTAGATTG	0.157726	all sites
121	ATTTGGTT	0.136389	2 sites
122	TAGATTTT	0.155441	2 sites
123	GCAGGGTG	0.134328	all sites
124	TGGTTTTG	0.176853	all sites
125	ATGGTAAG	0.161925	all sites
126	TTAGATTG	0.1491	all sites
127	TTGAGGTG	0.165458	2 sites
128	TTCACGTA	0.248694	2 sites
129	TGGTTTTG	0.162222	2 sites
130	TTCACGTA	0.260073	all sites
131	GCAGGGTG	0.134472	all sites
132	GTAAAGAT	0.153584	all sites
133	TGGTTTTG	0.181053	all sites
134	TTCACGTA	0.244546	all sites
135	TGGTTTTG	0.174068	all sites
136	ATGGTAAG	0.155604	all sites
137	TGCGATTT	0.152001	all sites
138	TTAGATTG	0.146507	all sites
139	GTAAAGAT	0.151868	all sites
140	ATGGTAAG	0.15956	2 sites
141	TTTCGTGA	0.181986	all sites
142	GCAGGGTG	0.138049	all sites
143	TTAGATTG	0.148468	all sites
144	GTAAAGAT	0.156443	all sites
145	TGGACGAC	0.1505	2 sites
146	TAGATTTT	0.147848	all sites
147	TTGAGGTG	0.142933	all sites
148	TAGATTTT	0.131697	2 sites
149	TTTCGTGA	0.186369	all sites
150	GTAAAGAT	0.147201	2 sites
151	TTAGATTG	0.149111	all sites
152	TGGTTTTG	0.180313	all sites
153	TTGAGGTG	0.138704	all sites
154	GTAAAGAT	0.161086	2 sites
155	TGGTTTTG	0.175393	all sites
156	ATTTGGTT	0.140806	2 sites
157	TTGAGGTG	0.156702	2 sites
158	TTTCGTGA	0.152413	2 sites
159	TGGTTTTG	0.173191	all sites
160	GTAAAGAT	0.152988	all sites
161	TTTCGTGA	0.145778	2 sites
162	ATTTGGTT	0.136264	2 sites
163	TGGACGAC	0.17784	all sites
164	GCAGGGTG	0.161464	2 sites
165	TGGACGAC	0.174331	all sites
166	ATGGTAAG	0.171582	2 sites
167	TTGAGGTG	0.135066	all sites
168	TTAGATTG	0.152076	all sites
169	TGGTTTTG	0.169274	all sites
170	TGCGATTT	0.155194	all sites
171	TGGACGAC	0.17344	all sites
172	TGGTTTTG	0.171997	all sites
173	TTGAGGTG	0.150788	2 sites
174	TTAGATTG	0.15882	all sites
175	GTAAAGAT	0.135698	2 sites
176	TTAGATTG	0.166059	all sites
177	ATGGTAAG	0.155558	all sites
178	TAGATTTT	0.152221	all sites
179	ATTTGGTT	0.135979	2 sites
180	TTCACGTA	0.228141	2 sites
181	TTCACGTA	0.249095	2 sites
182	TTGAGGTG	0.14104	all sites
183	TGCGATTT	0.149063	all sites
184	TTGAGGTG	0.138394	all sites
185	GTAAAGAT	0.147496	all sites
186	TTTCGTGA	0.156443	2 sites
187	TTCACGTA	0.251237	2 sites
188	TGGACGAC	0.175916	all sites
189	TTTCGTGA	0.199344	all sites
190	TGCGATTT	0.147399	all sites
191	ATGGTAAG	0.187876	2 sites
192	TAGATTTT	0.148759	all sites
193	TGGACGAC	0.165207	all sites
194	TTAGATTG	0.158538	all sites
195	TTAGATTG	0.150296	all sites
196	ATGGTAAG	0.171588	2 sites
197	TTTCGTGA	0.19173	all sites
198	TGGTTTTG	0.16522	2 sites
199	ATTTGGTT	0.147646	all sites
200	TTAGATTG	0.150492	2 sites
201	TTGAGGTG	0.136718	all sites
202	ATTTATAT	0.126477	2 sites
203	TGGACGAC	0.170039	all sites
204	ATTTGGTT	0.146583	all sites
205	ATTTGGTT	0.136735	all sites
206	ATTTGGTT	0.137754	all sites
207	TTAGATTG	0.151712	all sites
208	TGGACGAC	0.170887	all sites
209	ATTTGGTT	0.141747	all sites
210	ATGGTAAG	0.163967	all sites
211	TGCGATTT	0.159328	all sites
212	GTAAAGAT	0.154972	all sites
213	GCAGGGTG	0.141369	all sites
214	TAGATTTT	0.157774	all sites
215	TTGAGGTG	0.134044	all sites
216	TTAGATTG	0.159996	2 sites
217	ATGGTAAG	0.157055	all sites
218	ATTTGGTT	0.144992	all sites
219	TGGACGAC	0.150956	2 sites
220	TAGATTTT	0.129853	2 sites
221	TAGATTTT	0.142802	all sites
222	TTAGATTG	0.149775	all sites
223	TGCGATTT	0.153631	all sites
224	TTGAGGTG	0.161001	2 sites
225	GCAGGGTG	0.148845	all sites
226	GTAAAGAT	0.15468	all sites
227	ATGGTAAG	0.163297	2 sites
228	TGCGATTT	0.147047	all sites
229	GCAGGGTG	0.127793	2 sites
230	TGCGATTT	0.147586	2 sites
231	ATGGTAAG	0.159569	all sites
232	TTTCGTGA	0.189521	all sites
233	ATTTATAT	0.13955	2 sites
234	TAGATTTT	0.133685	2 sites
235	TGGTTTTG	0.178609	all sites
236	TGCGATTT	0.149839	all sites
237	ATTTGGTT	0.140989	all sites
238	TGGACGAC	0.171503	all sites
239	TTGAGGTG	0.144424	all sites
240	TTAGATTG	0.158972	2 sites
241	ATGGTAAG	0.158162	all sites
242	TAGATTTT	0.150287	all sites
243	TAGATTTT	0.156659	all sites
244	TTTCGTGA	0.149428	2 sites
245	ATGGTAAG	0.165454	all sites
246	TGGACGAC	0.170036	all sites
247	TGGTTTTG	0.186556	all sites
248	TTTCGTGA	0.197724	all sites
249	TTAGATTG	0.157214	all sites
250	GCAGGGTG	0.134125	all sites
251	TTGAGGTG	0.135929	all sites
252	TGGTTTTG	0.168857	all sites
253	GTAAAGAT	0.146807	all sites
254	GTAAAGAT	0.151563	all sites
255	ATTTATAT	0.129161	2 sites
256	TTAGATTG	0.154592	all sites
257	TGGACGAC	0.167234	all sites
258	TTAGATTG	0.146893	all sites
259	ATTTGGTT	0.136946	2 sites
260	TAGATTTT	0.153653	all sites
261	TTTCGTGA	0.143337	2 sites
262	ATTTGGTT	0.154938	all sites
263	GCAGGGTG	0.134209	all sites
264	GTAAAGAT	0.147629	all sites
265	ATTTGGTT	0.146967	all sites
266	TGGACGAC	0.178458	all sites
267	TGGTTTTG	0.170422	all sites
268	ATGGTAAG	0.166265	all sites
269	TGCGATTT	0.165731	all sites
270	TTGAGGTG	0.148022	all sites
271	GTAAAGAT	0.146165	all sites
272	ATGGTAAG	0.150406	all sites
273	ATTTATAT	0.141957	all sites
274	TGGACGAC	0.175665	all sites
275	TTGAGGTG	0.170595	2 sites
276	TTAGATTG	0.150576	all sites
277	TTCACGTA	0.25716	2 sites
278	TTTCGTGA	0.151047	2 sites
279	TTTCGTGA	0.185712	all sites
280	ATTTGGTT	0.133635	2 sites
281	TAGATTTT	0.142132	2 sites
282	TGGACGAC	0.162577	all sites
283	ATTTATAT	0.133313	all sites
284	TGGACGAC	0.156882	2 sites
285	TGGACGAC	0.15518	2 sites
286	GTAAAGAT	0.153743	2 sites
287	TGGACGAC	0.150871	2 sites
288	TTGAGGTG	0.142737	all sites
289	TTTCGTGA	0.188784	all sites
290	GCAGGGTG	0.150163	2 sites
291	GCAGGGTG	0.134926	2 sites
292	TGCGATTT	0.158832	all sites
293	TGGACGAC	0.17925	all sites
294	GCAGGGTG	0.148427	2 sites
295	TTAGATTG	0.150107	all sites
296	ATTTGGTT	0.140024	2 sites
297	ATTTATAT	0.141292	all sites
298	GCAGGGTG	0.13157	all sites
299	ATGGTAAG	0.158803	all sites
300	TAGATTTT	0.162839	all sites
301	TTTCGTGA	0.194584	all sites
302	TTTCGTGA	0.185704	all sites
303	GCAGGGTG	0.132013	2 sites
304	ATTTATAT	0.139921	all sites
305	GCAGGGTG	0.135686	all sites
306	TTGAGGTG	0.154339	2 sites
307	GTAAAGAT	0.159322	all sites
308	TGCGATTT	0.154832	all sites
309	TTGAGGTG	0.161203	2 sites
310	TTTCGTGA	0.148882	2 sites
311	TGGACGAC	0.158366	2 sites
312	TGGTTTTG	0.173648	all sites
313	ATGGTAAG	0.165844	all sites
314	TTTCGTGA	0.199185	all sites
315	ATTTGGTT	0.146211	all sites
316	TGCGATTT	0.148642	all sites
317	TTAGATTG	0.14839	all sites
318	TTGAGGTG	0.144805	all sites
319	ATGGTAAG	0.1582	all sites
320	ATGGTAAG	0.151744	all sites
321	ATGGTAAG	0.151698	all sites
322	TTAGATTG	0.161557	all sites
323	TAGATTTT	0.13236	2 sites
324	TAGATTTT	0.143619	all sites
325	TGGTTTTG	0.185644	all sites
326	TAGATTTT	0.159394	all sites
327	TAGATTTT	0.145877	all sites
328	TTTCGTGA	0.198335	all sites
329	TAGATTTT	0.143819	all sites
330	TGGTTTTG	0.175441	all sites
331	ATGGTAAG	0.167088	2 sites
332	TGGTTTTG	0.192816	all sites
333	TAGATTTT	0.142275	2 sites
334	ATGGTAAG	0.155855	all sites
335	TTCACGTA	0.264633	2 sites
336	TTCACGTA	0.274246	all sites
337	GCAGGGTG	0.132354	all sites
338	ATTTATAT	0.135334	all sites
339	GTAAAGAT	0.139768	2 sites
340	TTCACGTA	0.256214	all sites
341	TGGACGAC	0.14546	2 sites
342	TTCACGTA	0.254171	all sites
343	ATTTGGTT	0.155479	all sites
344	ATGGTAAG	0.153129	all sites
345	ATTTATAT	0.141551	all sites
346	TTTCGTGA	0.198566	all sites
347	TTGAGGTG	0.142496	all sites
348	GCAGGGTG	0.125161	all sites
349	ATTTATAT	0.142796	all sites
350	TTAGATTG	0.154027	2 sites
351	TTCACGTA	0.268886	all sites
352	GTAAAGAT	0.159666	all sites
353	TTGAGGTG	0.137609	all sites
354	TGGTTTTG	0.177526	all sites
355	ATTTGGTT	0.136362	2 sites
356	TAGATTTT	0.143094	2 sites
357	ATGGTAAG	0.159825	all sites
358	TTAGATTG	0.152477	2 sites
359	TTCACGTA	0.2572	all sites
360	TAGATTTT	0.149228	all sites
361	TTGAGGTG	0.160649	2 sites
362	ATTTGGTT	0.141257	all sites
363	TTCACGTA	0.254857	all sites
364	GTAAAGAT	0.155108	2 sites
365	GCAGGGTG	0.139188	all sites
366	TTTCGTGA	0.154185	2 sites
367	GCAGGGTG	0.13503	all sites
368	GTAAAGAT	0.149216	2 sites
369	TTCACGTA	0.250668	all sites
370	ATGGTAAG	0.152572	all sites
371	TTTCGTGA	0.188935	all sites
372	TTGAGGTG	0.15167	2 sites
373	GCAGGGTG	0.140057	2 sites
374	ATTTATAT	0.143531	all sites
375	ATGGTAAG	0.158071	all sites
376	ATTTATAT	0.132096	2 sites
377	ATGGTAAG	0.166946	2 sites
378	TTAGATTG	0.141703	all sites
379	TTGAGGTG	0.141576	all sites
380	TGCGATTT	0.155498	2 sites
381	ATGGTAAG	0.18052	2 sites
382	TTTCGTGA	0.189368	all sites
383	ATTTGGTT	0.149604	all sites
384	TGCGATTT	0.154404	all sites
385	ATTTATAT	0.140379	all sites
386	ATGGTAAG	0.166813	2 sites
387	ATTTATAT	0.137955	all sites
388	TTCACGTA	0.26807	all sites
389	TGGACGAC	0.172904	all sites
390	TTGAGGTG	0.14156	all sites
391	ATTTATAT	0.132464	all sites
392	TGGACGAC	0.169915	all sites
393	GTAAAGAT	0.163607	all sites
394	TTGAGGTG	0.151223	2 sites
395	ATTTGGTT	0.148791	all sites
396	TTGAGGTG	0.141933	all sites
397	ATTTATAT	0.144312	all sites
398	ATTTATAT	0.149418	all sites
399	TAGATTTT	0.129472	2 sites
400	ATGGTAAG	0.15717	all sites
401	TAGATTTT	0.152267	all sites
402	TGGACGAC	0.175425	all sites
403	TTGAGGTG	0.154868	2 sites
404	GTAAAGAT	0.159255	all sites
405	TGGTTTTG	0.151708	2 sites
406	GCAGGGTG	0.133916	2 sites
407	GTAAAGAT	0.156689	all sites
408	TGCGATTT	0.147176	all sites
409	ATGGTAAG	0.164155	2 sites
410	ATTTGGTT	0.147098	all sites
411	TGCGATTT	0.143897	all sites
412	ATTTGGTT	0.129731	2 sites
413	TTGAGGTG	0.153435	2 sites
414	TTTCGTGA	0.194639	all sites
415	TTAGATTG	0.162418	all sites
416	ATTTGGTT	0.12824	2 sites
417	TTTCGTGA	0.195067	all sites
418	TTAGATTG	0.142145	2 sites
419	GTAAAGAT	0.150715	all sites
420	TGGACGAC	0.160127	2 sites
421	TGGTTTTG	0.170872	all sites
422	GCAGGGTG	0.138012	all sites
423	TTGAGGTG	0.158413	2 sites
424	TTGAGGTG	0.13508	all sites
425	GCAGGGTG	0.125647	all sites
426	GTAAAGAT	0.155678	all sites
427	TGGTTTTG	0.183024	all sites
428	ATTTATAT	0.140281	all sites
429	TGCGATTT	0.163211	all sites
430	TGGACGAC	0.166699	all sites
431	ATTTATAT	0.132745	2 sites
432	TTCACGTA	0.274596	all sites
433	ATTTGGTT	0.14076	2 sites
434	TTGAGGTG	0.143459	all sites
435	ATTTGGTT	0.147534	all sites
436	TTTCGTGA	0.186383	all sites
437	TTAGATTG	0.14927	all sites
438	GCAGGGTG	0.140961	all sites
439	TTAGATTG	0.143241	all sites
440	TAGATTTT	0.134194	2 sites
441	TTGAGGTG	0.158673	2 sites
442	TTCACGTA	0.243647	all sites
443	TGGTTTTG	0.188298	all sites
444	TAGATTTT	0.148365	all sites
445	ATTTATAT	0.145752	all sites
446	TGGTTTTG	0.175419	all sites
447	TAGATTTT	0.156946	all sites
448	GCAGGGTG	0.133411	all sites
449	TTGAGGTG	0.133468	all sites
450	TGCGATTT	0.160067	2 sites
451	ATTTGGTT	0.142203	all sites
452	TGGTTTTG	0.178564	all sites
453	TTTCGTGA	0.139544	2 sites
454	TGCGATTT	0.152197	2 sites
455	TAGATTTT	0.13802	2 sites
456	TGCGATTT	0.154022	all sites
457	ATGGTAAG	0.15936	all sites
458	TTAGATTG	0.152808	2 sites
459	ATGGTAAG	0.164242	all sites
460	GTAAAGAT	0.157354	2 sites
461	TTTCGTGA	0.194336	all sites
462	TTAGATTG	0.148279	all sites
463	TGGACGAC	0.171589	all sites
464	TAGATTTT	0.153578	all sites
465	GCAGGGTG	0.139146	all sites
466	ATTTATAT	0.133261	all sites
467	TGCGATTT	0.152761	all sites
468	ATTTGGTT	0.133265	2 sites
469	TTTCGTGA	0.182607	all sites
470	GCAGGGTG	0.141922	all sites
471	TTTCGTGA	0.148072	2 sites
472	TGGTTTTG	0.174998	all sites
473	GCAGGGTG	0.124939	2 sites
474	TTGAGGTG	0.146462	all sites
475	TTCACGTA	0.250612	all sites
476	TAGATTTT	0.143893	all sites
477	TAGATTTT	0.133893	2 sites
478	TGGTTTTG	0.183886	all sites
479	GCAGGGTG	0.131077	all sites
480	GCAGGGTG	0.131398	all sites
481	ATTTGGTT	0.145514	2 sites
482	TGCGATTT	0.16393	2 sites
483	ATGGTAAG	0.157902	all sites
484	TTCACGTA	0.295348	2 sites
485	TAGATTTT	0.148488	all sites
486	TGGTTTTG	0.179139	all sites
487	TTCACGTA	0.233402	2 sites
488	TGGACGAC	0.147611	2 sites
489	TGCGATTT	0.157309	all sites
490	TGGACGAC	0.166288	2 sites
491	TTAGATTG	0.161393	2 sites
492	TTCACGTA	0.230715	2 sites
493	TGGTTTTG	0.179432	all sites
494	ATGGTAAG	0.165358	2 sites
495	ATGGTAAG	0.172831	2 sites
496	ATTTGGTT	0.143881	2 sites
497	TTCACGTA	0.23257	all sites
498	TGCGATTT	0.15312	all sites
499	GTAAAGAT	0.14217	2 sites
500	TAGATTTT	0.132655	2 sites
501	TAGATTTT	0.148663	all sites
502	ATTTATAT	0.146304	all sites
503	ATGGTAAG	0.150136	all sites
504	TAGATTTT	0.141866	2 sites
505	TTCACGTA	0.264965	all sites
506	ATTTATAT	0.138363	all sites
507	TTGAGGTG	0.142074	all sites
508	ATGGTAAG	0.158007	2 sites
509	TTAGATTG	0.145572	2 sites
510	TAGATTTT	0.145781	all sites
511	TGGACGAC	0.147581	2 sites
512	TTAGATTG	0.157344	all sites
513	TGCGATTT	0.164473	all sites
514	ATTTGGTT	0.142947	all sites
515	ATTTATAT	0.139817	all sites
516	ATTTATAT	0.134043	all sites
517	TGGACGAC	0.165379	all sites
518	TTAGATTG	0.152278	2 sites
519	TTAGATTG	0.153179	all sites
520	TGGACGAC	0.162763	all sites
521	TGGTTTTG	0.161982	2 sites
522	TAGATTTT	0.141177	2 sites
523	GTAAAGAT	0.153942	all sites
524	TGGACGAC	0.169718	all sites
525	TTTCGTGA	0.194989	all sites
526	TAGATTTT	0.143313	all sites
527	GCAGGGTG	0.133949	all sites
528	TGGTTTTG	0.180296	all sites
529	ATTTATAT	0.13357	all sites
530	TGGTTTTG	0.184528	all sites
531	TAGATTTT	0.146849	all sites
532	TTAGATTG	0.155158	all sites
533	ATTTGGTT	0.15241	all sites
534	ATTTATAT	0.139844	2 sites
535	GTAAAGAT	0.153955	all sites
536	ATTTGGTT	0.13603	2 sites
537	TGGACGAC	0.167109	all sites
538	ATTTGGTT	0.131939	2 sites
539	ATTTGGTT	0.146563	all sites
540	ATTTGGTT	0.139799	all sites
541	ATTTGGTT	0.144153	all sites
542	TAGATTTT	0.146473	2 sites
543	ATTTATAT	0.145868	all sites
544	ATTTATAT	0.139281	all sites
545	ATTTGGTT	0.148784	all sites
546	GCAGGGTG	0.137673	all sites
547	TTCACGTA	0.261385	2 sites
548	TTTCGTGA	0.185722	all sites
549	ATTTGGTT	0.1487	all sites
550	ATGGTAAG	0.160636	all sites
551	TGCGATTT	0.152408	all sites
552	TGGTTTTG	0.18502	all sites
553	ATTTATAT	0.149453	all sites
554	TTTCGTGA	0.203247	all sites
555	TAGATTTT	0.145839	all sites
556	TTTCGTGA	0.190881	all sites
557	ATGGTAAG	0.161673	2 sites
558	TTGAGGTG	0.140877	all sites
559	ATTTGGTT	0.140368	2 sites
560	TTGAGGTG	0.148057	all sites
561	TGCGATTT	0.151974	all sites
562	ATTTATAT	0.134615	2 sites
563	TTCACGTA	0.26275	2 sites
564	TTAGATTG	0.156831	all sites
565	TAGATTTT	0.124791	2 sites
566	ATTTATAT	0.13201	2 sites
567	ATTTATAT	0.143213	all sites
568	ATGGTAAG	0.167305	all sites
569	ATTTATAT	0.145426	2 sites
570	TGGTTTTG	0.182339	all sites
571	TTCACGTA	0.244098	2 sites
572	TGCGATTT	0.15333	2 sites
573	TGCGATTT	0.153407	all sites
574	TGCGATTT	0.157604	all sites
575	GCAGGGTG	0.137885	all sites
576	TTTCGTGA	0.142394	2 sites
577	TTTCGTGA	0.159761	2 sites
578	TTCACGTA	0.265078	all sites
579	ATGGTAAG	0.155134	all sites
580	TAGATTTT	0.151737	all sites
581	TAGATTTT	0.151537	all sites
582	GCAGGGTG	0.137878	all sites
583	TTGAGGTG	0.145071	all sites
584	TGGTTTTG	0.166691	all sites
585	TAGATTTT	0.137659	2 sites
586	ATTTGGTT	0.142139	2 sites
587	GCAGGGTG	0.13641	all sites
588	TGGACGAC	0.159525	all sites
589	GCAGGGTG	0.126885	2 sites
590	ATTTATAT	0.141996	all sites
591	GTAAAGAT	0.162547	all sites
592	TTGAGGTG	0.141262	all sites
593	ATTTGGTT	0.149402	all sites
594	ATTTATAT	0.141248	2 sites
595	ATGGTAAG	0.162777	2 sites
596	TGGACGAC	0.145584	2 sites
597	GTAAAGAT	0.148833	2 sites
598	TAGATTTT	0.144625	all sites
599	TTGAGGTG	0.150627	all sites
600	ATGGTAAG	0.165412	all sites
601	TTGAGGTG	0.137784	all sites
602	TAGATTTT	0.14644	all sites
603	ATTTGGTT	0.147865	all sites
604	GCAGGGTG	0.149386	all sites
605	TTGAGGTG	0.169241	2 sites
606	TTAGATTG	0.156274	all sites
607	TGCGATTT	0.159855	2 sites
608	TGGACGAC	0.153969	2 sites
609	TGGACGAC	0.157135	2 sites
610	GCAGGGTG	0.139023	2 sites
611	GCAGGGTG	0.13749	2 sites
612	TTGAGGTG	0.142332	all sites
613	ATGGTAAG	0.155267	all sites
614	ATTTATAT	0.133919	all sites
615	TTTCGTGA	0.185938	all sites
616	ATTTATAT	0.141406	all sites
617	TTGAGGTG	0.165135	2 sites
618	TTCACGTA	0.291312	2 sites
619	TTCACGTA	0.283527	all sites
620	ATTTGGTT	0.1558	all sites
621	ATTTGGTT	0.144968	all sites
622	GCAGGGTG	0.15039	all sites
623	GCAGGGTG	0.13305	all sites
624	TGGTTTTG	0.156666	2 sites
625	TGGACGAC	0.169874	all sites
626	TTAGATTG	0.153662	all sites
627	ATTTGGTT	0.144011	all sites
628	ATTTATAT	0.147764	all sites
629	ATTTATAT	0.137003	all sites
630	TGGTTTTG	0.181144	all sites
631	ATTTATAT	0.139618	all sites
632	ATTTGGTT	0.140302	2 sites
633	TAGATTTT	0.135624	2 sites
634	TTGAGGTG	0.140791	all sites
635	GTAAAGAT	0.149761	all sites
636	TTTCGTGA	0.196324	all sites
637	ATGGTAAG	0.156288	all sites
638	TAGATTTT	0.138352	all sites
639	ATTTATAT	0.138978	all sites
640	TGCGATTT	0.14515	all sites
641	TTGAGGTG	0.156905	all sites
642	ATGGTAAG	0.149345	all sites
643	GCAGGGTG	0.132274	2 sites
644	TGCGATTT	0.153809	all sites
645	GCAGGGTG	0.137043	all sites
646	TTAGATTG	0.151638	all sites
647	GCAGGGTG	0.129638	2 sites
648	TGGACGAC	0.157833	2 sites
649	ATGGTAAG	0.186612	2 sites
650	TTAGATTG	0.155404	all sites
651	GTAAAGAT	0.144562	2 sites
652	ATTTATAT	0.145207	2 sites
653	TGGTTTTG	0.157406	2 sites
654	TAGATTTT	0.156522	all sites
655	TTGAGGTG	0.157017	2 sites
656	TTAGATTG	0.141284	all sites
657	TTTCGTGA	0.135809	2 sites
658	ATTTGGTT	0.14737	all sites
659	GCAGGGTG	0.13483	all sites
660	TAGATTTT	0.138831	2 sites
661	TTAGATTG	0.154635	all sites
662	TAGATTTT	0.145368	2 sites
663	GTAAAGAT	0.161488	2 sites
664	ATTTGGTT	0.139086	2 sites
665	GTAAAGAT	0.156199	all sites
666	ATGGTAAG	0.160157	all sites
667	ATGGTAAG	0.156118	all sites
668	TTAGATTG	0.152187	2 sites
669	TTCACGTA	0.236409	all sites
670	TGGACGAC	0.153623	2 sites
671	ATTTATAT	0.147006	2 sites
672	ATTTATAT	0.134617	all sites
673	TTCACGTA	0.256638	2 sites
674	TGGTTTTG	0.188071	all sites
675	TGGTTTTG	0.161784	2 sites
676	TTAGATTG	0.150715	all sites
677	TGGTTTTG	0.157297	2 sites
678	ATGGTAAG	0.160722	all sites
679	ATTTATAT	0.141012	all sites
680	TTCACGTA	0.252181	2 sites
681	ATTTATAT	0.140805	all sites
682	TTTCGTGA	0.185167	all sites
683	ATTTATAT	0.140538	all sites
684	ATTTATAT	0.132006	all sites
685	ATGGTAAG	0.176068	2 sites
686	TGGTTTTG	0.151224	2 sites
687	ATGGTAAG	0.171174	all sites
688	TGCGATTT	0.159384	all sites
689	ATTTATAT	0.134331	all sites
690	GTAAAGAT	0.137244	2 sites
691	ATGGTAAG	0.173987	2 sites
692	TGCGATTT	0.151161	2 sites
693	TTCACGTA	0.271013	all sites
694	TTAGATTG	0.152748	all sites
695	ATTTGGTT	0.148685	all sites
696	ATGGTAAG	0.180233	2 sites
697	TTAGATTG	0.14155	all sites
698	ATTTGGTT	0.137134	2 sites
699	GTAAAGAT	0.162975	2 sites
700	TTCACGTA	0.269829	all sites
701	GTAAAGAT	0.1494	all sites
702	TGGTTTTG	0.160141	2 sites
703	TGGACGAC	0.150113	2 sites
704	TTTCGTGA	0.192357	all sites
705	TAGATTTT	0.149188	all sites
706	TTGAGGTG	0.138339	all sites
707	ATGGTAAG	0.153255	all sites
708	TTGAGGTG	0.137746	all sites
709	GCAGGGTG	0.135888	all sites
710	TTGAGGTG	0.1351	all sites
711	TTAGATTG	0.152378	all sites
712	ATTTGGTT	0.146135	all sites
713	TGGACGAC	0.142676	2 sites
714	TTAGATTG	0.154394	all sites
715	TGCGATTT	0.154279	all sites
716	GCAGGGTG	0.142089	2 sites
717	TGGACGAC	0.147287	2 sites
718	TTTCGTGA	0.182517	all sites
719	TAGATTTT	0.138673	2 sites
720	TAGATTTT	0.136114	2 sites
721	ATGGTAAG	0.161249	all sites
722	TAGATTTT	0.136721	2 sites
723	TTCACGTA	0.266692	all sites
724	TTGAGGTG	0.141695	all sites
725	ATTTGGTT	0.13855	all sites
726	TTCACGTA	0.262552	2 sites
727	TTTCGTGA	0.19251	all sites
728	TGGACGAC	0.154295	2 sites
729	ATGGTAAG	0.168067	2 sites
730	ATTTGGTT	0.138893	all sites
731	TTGAGGTG	0.134061	all sites
732	TTCACGTA	0.25713	all sites
733	TAGATTTT	0.146618	2 sites
734	TGGACGAC	0.161338	all sites
735	GCAGGGTG	0.138366	2 sites
736	ATGGTAAG	0.158188	all sites
737	ATTTGGTT	0.145167	all sites
738	TTCACGTA	0.250151	all sites
739	ATTTGGTT	0.139303	all sites
740	TAGATTTT	0.127942	2 sites
741	TTAGATTG	0.139884	2 sites
742	TAGATTTT	0.144779	all sites
743	ATTTGGTT	0.147159	all sites
744	ATGGTAAG	0.186999	2 sites
745	TGGACGAC	0.171454	all sites
746	TTTCGTGA	0.209995	all sites
747	GTAAAGAT	0.145159	all sites
748	TTCACGTA	0.264528	all sites
749	ATTTATAT	0.144025	all sites
750	TGCGATTT	0.159447	all sites
751	TTAGATTG	0.154485	all sites
752	TTAGATTG	0.156362	all sites
753	TTCACGTA	0.247061	2 sites
754	TAGATTTT	0.147986	2 sites
755	ATGGTAAG	0.16523	all sites
756	ATTTATAT	0.141284	all sites
757	TAGATTTT	0.163411	all sites
758	TTTCGTGA	0.144613	2 sites
759	ATTTGGTT	0.133692	2 sites
760	TGGACGAC	0.172841	all sites
761	TTTCGTGA	0.147251	2 sites
762	ATGGTAAG	0.145722	all sites
763	TTTCGTGA	0.181412	all sites
764	ATTTATAT	0.129977	2 sites
765	TTCACGTA	0.239564	2 sites
766	GCAGGGTG	0.133004	2 sites
767	TTGAGGTG	0.141495	all sites
768	TTGAGGTG	0.143322	all sites
769	TGGACGAC	0.160254	2 sites
770	GTAAAGAT	0.146263	all sites
771	TGGACGAC	0.171807	all sites
772	GTAAAGAT	0.15474	all sites
773	TTTCGTGA	0.184189	all sites
774	TGGACGAC	0.171907	all sites
775	GCAGGGTG	0.132962	all sites
776	ATTTATAT	0.140163	all sites
777	ATGGTAAG	0.161801	all sites
778	GTAAAGAT	0.159062	2 sites
779	TAGATTTT	0.145297	all sites
780	ATTTATAT	0.132273	2 sites
781	TTAGATTG	0.153185	all sites
782	TTGAGGTG	0.162389	2 sites
783	TTAGATTG	0.146553	2 sites
784	GTAAAGAT	0.156119	all sites
785	GTAAAGAT	0.163296	all sites
786	ATGGTAAG	0.173223	2 sites
787	TTGAGGTG	0.145448	all sites
788	TTAGATTG	0.153722	all sites
789	TGGTTTTG	0.190054	all sites
790	TTGAGGTG	0.145525	all sites
791	GTAAAGAT	0.159847	all sites
792	TGCGATTT	0.14602	all sites
793	TTTCGTGA	0.183	all sites
794	TGCGATTT	0.155901	all sites
795	TTCACGTA	0.261348	all sites
796	GCAGGGTG	0.143331	2 sites
797	GCAGGGTG	0.144359	all sites
798	TTTCGTGA	0.187697	all sites
799	TGCGATTT	0.152232	all sites
800	TGGACGAC	0.160432	all sites
801	TGCGATTT	0.152481	all sites
802	TGGACGAC	0.179567	all sites
803	ATTTGGTT	0.148829	all sites
804	TAGATTTT	0.151258	all sites
805	TTAGATTG	0.150857	2 sites
806	TTAGATTG	0.151368	all sites
807	TGGACGAC	0.170586	all sites
808	TGGTTTTG	0.175885	all sites
809	ATGGTAAG	0.15613	all sites
810	TGGACGAC	0.143236	2 sites
811	ATTTATAT	0.141947	2 sites
812	TAGATTTT	0.144238	all sites
813	TAGATTTT	0.151254	all sites
814	TTAGATTG	0.154967	all sites
815	TTAGATTG	0.15061	all sites
816	ATTTGGTT	0.137732	2 sites
817	TTTCGTGA	0.147997	2 sites
818	GTAAAGAT	0.144914	all sites
819	TAGATTTT	0.144542	2 sites
820	GTAAAGAT	0.1713	2 sites
821	TTCACGTA	0.23197	2 sites
822	TTAGATTG	0.158626	all sites
823	TGGACGAC	0.170508	all sites
824	TGGTTTTG	0.188817	all sites
825	GCAGGGTG	0.13349	2 sites
826	ATTTGGTT	0.146094	all sites
827	GCAGGGTG	0.133835	all sites
828	ATTTATAT	0.136045	all sites
829	ATGGTAAG	0.163347	2 sites
830	ATTTATAT	0.132513	2 sites
831	TGCGATTT	0.15186	all sites
832	TTGAGGTG	0.131079	all sites
833	ATTTGGTT	0.14248	all sites
834	ATTTATAT	0.144363	all sites
835	GTAAAGAT	0.147658	2 sites
836	TTGAGGTG	0.140373	all sites
837	TGGACGAC	0.160957	all sites
838	ATTTGGTT	0.142095	all sites
839	TTAGATTG	0.149533	all sites
840	GCAGGGTG	0.141796	2 sites
841	TTCACGTA	0.254775	2 sites
842	TGGACGAC	0.160945	2 sites
843	TGCGATTT	0.159861	2 sites
844	TGGTTTTG	0.144639	2 sites
845	TTCACGTA	0.271449	all sites
846	ATTTATAT	0.133734	2 sites
847	TTTCGTGA	0.185841	all sites
848	TTAGATTG	0.155478	all sites
849	TGGACGAC	0.15928	all sites
850	ATGGTAAG	0.167035	all sites
851	TTCACGTA	0.263808	2 sites
852	GCAGGGTG	0.136564	all sites
853	TTAGATTG	0.157352	2 sites
854	TTCACGTA	0.247039	all sites
855	ATGGTAAG	0.153232	all sites
856	GTAAAGAT	0.149459	2 sites
857	TTAGATTG	0.157016	all sites
858	ATTTGGTT	0.149468	all sites
859	TGGACGAC	0.155427	2 sites
860	ATGGTAAG	0.153635	all sites
861	TGCGATTT	0.15966	all sites
862	TGGTTTTG	0.17626	all sites
863	TAGATTTT	0.139243	2 sites
864	ATTTATAT	0.142535	all sites
865	GCAGGGTG	0.141808	all sites
866	GCAGGGTG	0.134188	all sites
867	ATTTATAT	0.120277	2 sites
868	TGGTTTTG	0.19143	all sites
869	GTAAAGAT	0.149428	2 sites
870	TTCACGTA	0.230919	all sites
871	TTCACGTA	0.26494	all sites
872	TGGACGAC	0.168409	all sites
873	TTCACGTA	0.238762	2 sites
874	TAGATTTT	0.148742	all sites
875	TTAGATTG	0.16519	2 sites
876	TGCGATTT	0.154138	all sites
877	TTTCGTGA	0.183742	all sites
878	TGGTTTTG	0.172639	all sites
879	TTGAGGTG	0.163777	2 sites
880	ATTTATAT	0.133523	all sites
881	TTCACGTA	0.269109	all sites
882	ATGGTAAG	0.164145	all sites
883	ATGGTAAG	0.174751	2 sites
884	TTCACGTA	0.247011	all sites
885	TAGATTTT	0.151653	all sites
886	ATTTGGTT	0.147228	all sites
887	TTGAGGTG	0.15666	2 sites
888	TTCACGTA	0.283355	all sites
889	ATTTGGTT	0.135759	all sites
890	TTCACGTA	0.250089	all sites
891	TTGAGGTG	0.140548	all sites
892	TTAGATTG	0.149831	all sites
893	TGCGATTT	0.165599	2 sites
894	TTCACGTA	0.251775	all sites
895	ATGGTAAG	0.152904	all sites
896	TGGACGAC	0.154243	2 sites
897	ATTTGGTT	0.142816	2 sites
898	TAGATTTT	0.138602	2 sites
899	ATTTATAT	0.141458	all sites
900	TAGATTTT	0.14809	all sites
901	GCAGGGTG	0.14071	all sites
902	TGGTTTTG	0.153246	2 sites
903	TTAGATTG	0.153004	2 sites
904	ATTTATAT	0.138843	all sites
905	TGGTTTTG	0.178254	all sites
906	GCAGGGTG	0.143274	all sites
907	TTGAGGTG	0.138731	all sites
908	ATTTATAT	0.125127	2 sites
909	TTTCGTGA	0.199465	all sites
910	ATGGTAAG	0.1735	2 sites
911	ATTTGGTT	0.142381	all sites
912	TAGATTTT	0.14882	all sites
913	TGGTTTTG	0.171421	all sites
914	ATTTATAT	0.138276	all sites
915	ATTTGGTT	0.122096	2 sites
916	ATTTGGTT	0.144072	all sites
917	TTTCGTGA	0.200477	all sites
918	TGGTTTTG	0.179027	all sites
919	TGGTTTTG	0.181355	all sites
920	ATTTATAT	0.139282	all sites
921	TGGACGAC	0.162885	all sites
922	GTAAAGAT	0.156168	all sites
923	TTCACGTA	0.250574	2 sites
924	GTAAAGAT	0.153297	all sites
925	TAGATTTT	0.142855	all sites
926	ATTTGGTT	0.14839	all sites
927	ATTTGGTT	0.14943	all sites
928	TTGAGGTG	0.140122	all sites
929	TAGATTTT	0.143873	all sites
930	GCAGGGTG	0.13947	all sites
931	GTAAAGAT	0.154902	all sites
932	ATGGTAAG	0.171817	2 sites
933	ATTTGGTT	0.144672	all sites
934	TTGAGGTG	0.139062	all sites
935	TTCACGTA	0.290948	all sites
936	ATTTATAT	0.13465	all sites
937	ATGGTAAG	0.16967	2 sites
938	TTTCGTGA	0.153114	2 sites
939	TGGACGAC	0.152361	2 sites
940	ATGGTAAG	0.153261	all sites
941	TTAGATTG	0.154973	all sites
942	ATGGTAAG	0.147431	all sites
943	TGCGATTT	0.153078	all sites
944	ATTTATAT	0.129359	2 sites
945	TGGACGAC	0.171261	all sites
946	ATTTGGTT	0.140895	2 sites
947	ATTTATAT	0.138038	all sites
948	TTGAGGTG	0.176968	2 sites
949	TTCACGTA	0.237993	2 sites
950	GCAGGGTG	0.136084	all sites
951	TTGAGGTG	0.16011	2 sites
952	ATTTATAT	0.128058	all sites
953	TGGACGAC	0.147986	2 sites
954	TTCACGTA	0.275488	all sites
955	ATTTATAT	0.141848	all sites
956	TTGAGGTG	0.146165	all sites
957	TTAGATTG	0.156971	all sites
958	GCAGGGTG	0.14682	2 sites
959	TTGAGGTG	0.135002	all sites
960	TTAGATTG	0.151861	all sites
961	TTCACGTA	0.226971	all sites
962	TAGATTTT	0.140099	2 sites
963	GCAGGGTG	0.131908	all sites
964	ATTTGGTT	0.141436	all sites
965	TTTCGTGA	0.191804	all sites
966	GTAAAGAT	0.15557	all sites
967	TAGATTTT	0.14981	all sites
968	ATGGTAAG	0.173953	2 sites
969	TTCACGTA	0.255001	2 sites
970	TTTCGTGA	0.194758	all sites
971	GCAGGGTG	0.139865	all sites
972	TAGATTTT	0.138788	all sites
973	TGGACGAC	0.177486	all sites
974	GCAGGGTG	0.151002	2 sites
975	TTCACGTA	0.275376	all sites
976	ATTTGGTT	0.149911	all sites
977	ATGGTAAG	0.158756	all sites
978	GTAAAGAT	0.147523	all sites
979	TTCACGTA	0.274867	2 sites
980	TTGAGGTG	0.157635	2 sites
981	GTAAAGAT	0.154349	2 sites
982	GCAGGGTG	0.133856	all sites
983	TAGATTTT	0.154039	all sites
984	TTCACGTA	0.264162	all sites
985	TTCACGTA	0.261314	all sites
986	GCAGGGTG	0.133525	all sites
987	GTAAAGAT	0.161631	2 sites
988	TTTCGTGA	0.187222	all sites
989	TTTCGTGA	0.150221	2 sites
990	TTAGATTG	0.156605	all sites
991	TGGACGAC	0.162636	all sites
992	ATTTGGTT	0.136047	2 sites
993	TGGTTTTG	0.185896	all sites
994	TAGATTTT	0.145368	2 sites
995	TTAGATTG	0.151776	2 sites
996	ATTTATAT	0.137009	2 sites
997	TTGAGGTG	0.140518	all sites
998	TTAGATTG	0.158292	all sites
999	GCAGGGTG	0.134221	all sites
1000	TAGATTTT	0.142577	all sites

## Sheet: Figure 7
Assessment of the effect of within tape rate variation
estimates of the editing rate per tape with or without variation
	name	value	tape_4x	rate_diff	seed	top3
1	clockRate_1	0.189866	FALSE	No rate diff.	Tree 1	TRUE
2	clockRate_2	0.0766536	FALSE	No rate diff.	Tree 1	FALSE
3	clockRate_3	0.099635	FALSE	No rate diff.	Tree 1	FALSE
4	clockRate_4	0.107322	FALSE	No rate diff.	Tree 1	FALSE
5	clockRate_5	0.109682	FALSE	No rate diff.	Tree 1	TRUE
6	clockRate_6	0.140034	FALSE	No rate diff.	Tree 1	TRUE
7	clockRate_7	0.0946309	FALSE	No rate diff.	Tree 1	FALSE
8	clockRate_8	0.088223	FALSE	No rate diff.	Tree 1	FALSE
9	clockRate_9	0.124647	FALSE	No rate diff.	Tree 1	FALSE
10	clockRate_10	0.0866559	TRUE	No rate diff.	Tree 1	FALSE
11	clockRate_11	0.0793773	TRUE	No rate diff.	Tree 1	FALSE
12	clockRate_12	0.0967466	TRUE	No rate diff.	Tree 1	FALSE
13	clockRate_1	0.1847	FALSE	No rate diff.	Tree 1	TRUE
14	clockRate_2	0.0733202	FALSE	No rate diff.	Tree 1	FALSE
15	clockRate_3	0.0979406	FALSE	No rate diff.	Tree 1	FALSE
16	clockRate_4	0.0989423	FALSE	No rate diff.	Tree 1	FALSE
17	clockRate_5	0.130495	FALSE	No rate diff.	Tree 1	TRUE
18	clockRate_6	0.13147	FALSE	No rate diff.	Tree 1	TRUE
19	clockRate_7	0.0934965	FALSE	No rate diff.	Tree 1	FALSE
20	clockRate_8	0.0941292	FALSE	No rate diff.	Tree 1	FALSE
21	clockRate_9	0.0995726	FALSE	No rate diff.	Tree 1	FALSE
22	clockRate_10	0.0844048	TRUE	No rate diff.	Tree 1	FALSE
23	clockRate_11	0.0906331	TRUE	No rate diff.	Tree 1	FALSE
24	clockRate_12	0.0918399	TRUE	No rate diff.	Tree 1	FALSE
25	clockRate_1	0.216287	FALSE	No rate diff.	Tree 1	TRUE
26	clockRate_2	0.0663285	FALSE	No rate diff.	Tree 1	FALSE
27	clockRate_3	0.125367	FALSE	No rate diff.	Tree 1	FALSE
28	clockRate_4	0.0949773	FALSE	No rate diff.	Tree 1	FALSE
29	clockRate_5	0.10181	FALSE	No rate diff.	Tree 1	TRUE
30	clockRate_6	0.168502	FALSE	No rate diff.	Tree 1	TRUE
31	clockRate_7	0.0832028	FALSE	No rate diff.	Tree 1	FALSE
32	clockRate_8	0.132678	FALSE	No rate diff.	Tree 1	FALSE
33	clockRate_9	0.101751	FALSE	No rate diff.	Tree 1	FALSE
34	clockRate_10	0.0774117	TRUE	No rate diff.	Tree 1	FALSE
35	clockRate_11	0.0925836	TRUE	No rate diff.	Tree 1	FALSE
36	clockRate_12	0.127219	TRUE	No rate diff.	Tree 1	FALSE
37	clockRate_1	0.205266	FALSE	No rate diff.	Tree 1	TRUE
38	clockRate_2	0.0850237	FALSE	No rate diff.	Tree 1	FALSE
39	clockRate_3	0.0940646	FALSE	No rate diff.	Tree 1	FALSE
40	clockRate_4	0.095137	FALSE	No rate diff.	Tree 1	FALSE
41	clockRate_5	0.113056	FALSE	No rate diff.	Tree 1	TRUE
42	clockRate_6	0.142627	FALSE	No rate diff.	Tree 1	TRUE
43	clockRate_7	0.0807396	FALSE	No rate diff.	Tree 1	FALSE
44	clockRate_8	0.0894361	FALSE	No rate diff.	Tree 1	FALSE
45	clockRate_9	0.0960238	FALSE	No rate diff.	Tree 1	FALSE
46	clockRate_10	0.0778688	TRUE	No rate diff.	Tree 1	FALSE
47	clockRate_11	0.0908181	TRUE	No rate diff.	Tree 1	FALSE
48	clockRate_12	0.112198	TRUE	No rate diff.	Tree 1	FALSE
49	clockRate_1	0.218327	FALSE	No rate diff.	Tree 1	TRUE
50	clockRate_2	0.0762974	FALSE	No rate diff.	Tree 1	FALSE
51	clockRate_3	0.127245	FALSE	No rate diff.	Tree 1	FALSE
52	clockRate_4	0.114847	FALSE	No rate diff.	Tree 1	FALSE
53	clockRate_5	0.125886	FALSE	No rate diff.	Tree 1	TRUE
54	clockRate_6	0.189585	FALSE	No rate diff.	Tree 1	TRUE
55	clockRate_7	0.0988092	FALSE	No rate diff.	Tree 1	FALSE
56	clockRate_8	0.120405	FALSE	No rate diff.	Tree 1	FALSE
57	clockRate_9	0.123931	FALSE	No rate diff.	Tree 1	FALSE
58	clockRate_10	0.105465	TRUE	No rate diff.	Tree 1	FALSE
59	clockRate_11	0.0997004	TRUE	No rate diff.	Tree 1	FALSE
60	clockRate_12	0.121258	TRUE	No rate diff.	Tree 1	FALSE
61	clockRate_1	0.187244	FALSE	No rate diff.	Tree 1	TRUE
62	clockRate_2	0.0838415	FALSE	No rate diff.	Tree 1	FALSE
63	clockRate_3	0.0926997	FALSE	No rate diff.	Tree 1	FALSE
64	clockRate_4	0.125163	FALSE	No rate diff.	Tree 1	FALSE
65	clockRate_5	0.0932477	FALSE	No rate diff.	Tree 1	TRUE
66	clockRate_6	0.145117	FALSE	No rate diff.	Tree 1	TRUE
67	clockRate_7	0.089343	FALSE	No rate diff.	Tree 1	FALSE
68	clockRate_8	0.123135	FALSE	No rate diff.	Tree 1	FALSE
69	clockRate_9	0.115251	FALSE	No rate diff.	Tree 1	FALSE
70	clockRate_10	0.0758252	TRUE	No rate diff.	Tree 1	FALSE
71	clockRate_11	0.091554	TRUE	No rate diff.	Tree 1	FALSE
72	clockRate_12	0.113615	TRUE	No rate diff.	Tree 1	FALSE
73	clockRate_1	0.166368	FALSE	No rate diff.	Tree 1	TRUE
74	clockRate_2	0.0713744	FALSE	No rate diff.	Tree 1	FALSE
75	clockRate_3	0.105235	FALSE	No rate diff.	Tree 1	FALSE
76	clockRate_4	0.075884	FALSE	No rate diff.	Tree 1	FALSE
77	clockRate_5	0.147597	FALSE	No rate diff.	Tree 1	TRUE
78	clockRate_6	0.140745	FALSE	No rate diff.	Tree 1	TRUE
79	clockRate_7	0.102541	FALSE	No rate diff.	Tree 1	FALSE
80	clockRate_8	0.100546	FALSE	No rate diff.	Tree 1	FALSE
81	clockRate_9	0.110185	FALSE	No rate diff.	Tree 1	FALSE
82	clockRate_10	0.107931	TRUE	No rate diff.	Tree 1	FALSE
83	clockRate_11	0.082925	TRUE	No rate diff.	Tree 1	FALSE
84	clockRate_12	0.0824401	TRUE	No rate diff.	Tree 1	FALSE
85	clockRate_1	0.208811	FALSE	No rate diff.	Tree 1	TRUE
86	clockRate_2	0.067398	FALSE	No rate diff.	Tree 1	FALSE
87	clockRate_3	0.125648	FALSE	No rate diff.	Tree 1	FALSE
88	clockRate_4	0.0979101	FALSE	No rate diff.	Tree 1	FALSE
89	clockRate_5	0.132072	FALSE	No rate diff.	Tree 1	TRUE
90	clockRate_6	0.143995	FALSE	No rate diff.	Tree 1	TRUE
91	clockRate_7	0.0891551	FALSE	No rate diff.	Tree 1	FALSE
92	clockRate_8	0.127468	FALSE	No rate diff.	Tree 1	FALSE
93	clockRate_9	0.10389	FALSE	No rate diff.	Tree 1	FALSE
94	clockRate_10	0.0968462	TRUE	No rate diff.	Tree 1	FALSE
95	clockRate_11	0.0796266	TRUE	No rate diff.	Tree 1	FALSE
96	clockRate_12	0.118533	TRUE	No rate diff.	Tree 1	FALSE
97	clockRate_1	0.175918	FALSE	No rate diff.	Tree 1	TRUE
98	clockRate_2	0.0535934	FALSE	No rate diff.	Tree 1	FALSE
99	clockRate_3	0.076441	FALSE	No rate diff.	Tree 1	FALSE
100	clockRate_4	0.087141	FALSE	No rate diff.	Tree 1	FALSE
101	clockRate_5	0.142601	FALSE	No rate diff.	Tree 1	TRUE
102	clockRate_6	0.13917	FALSE	No rate diff.	Tree 1	TRUE
103	clockRate_7	0.0668228	FALSE	No rate diff.	Tree 1	FALSE
104	clockRate_8	0.127682	FALSE	No rate diff.	Tree 1	FALSE
105	clockRate_9	0.107995	FALSE	No rate diff.	Tree 1	FALSE
106	clockRate_10	0.0925121	TRUE	No rate diff.	Tree 1	FALSE
107	clockRate_11	0.0711172	TRUE	No rate diff.	Tree 1	FALSE
108	clockRate_12	0.0980698	TRUE	No rate diff.	Tree 1	FALSE
109	clockRate_1	0.192746	FALSE	No rate diff.	Tree 1	TRUE
110	clockRate_2	0.0610759	FALSE	No rate diff.	Tree 1	FALSE
111	clockRate_3	0.103055	FALSE	No rate diff.	Tree 1	FALSE
112	clockRate_4	0.104413	FALSE	No rate diff.	Tree 1	FALSE
113	clockRate_5	0.144766	FALSE	No rate diff.	Tree 1	TRUE
114	clockRate_6	0.151945	FALSE	No rate diff.	Tree 1	TRUE
115	clockRate_7	0.103009	FALSE	No rate diff.	Tree 1	FALSE
116	clockRate_8	0.131636	FALSE	No rate diff.	Tree 1	FALSE
117	clockRate_9	0.108401	FALSE	No rate diff.	Tree 1	FALSE
118	clockRate_10	0.0998508	TRUE	No rate diff.	Tree 1	FALSE
119	clockRate_11	0.0842936	TRUE	No rate diff.	Tree 1	FALSE
120	clockRate_12	0.103466	TRUE	No rate diff.	Tree 1	FALSE
121	clockRate_1	0.217338	FALSE	No rate diff.	Tree 1	TRUE
122	clockRate_2	0.0602481	FALSE	No rate diff.	Tree 1	FALSE
123	clockRate_3	0.0894021	FALSE	No rate diff.	Tree 1	FALSE
124	clockRate_4	0.0954704	FALSE	No rate diff.	Tree 1	FALSE
125	clockRate_5	0.125335	FALSE	No rate diff.	Tree 1	TRUE
126	clockRate_6	0.141429	FALSE	No rate diff.	Tree 1	TRUE
127	clockRate_7	0.0994397	FALSE	No rate diff.	Tree 1	FALSE
128	clockRate_8	0.114336	FALSE	No rate diff.	Tree 1	FALSE
129	clockRate_9	0.107134	FALSE	No rate diff.	Tree 1	FALSE
130	clockRate_10	0.0954036	TRUE	No rate diff.	Tree 1	FALSE
131	clockRate_11	0.089162	TRUE	No rate diff.	Tree 1	FALSE
132	clockRate_12	0.0809083	TRUE	No rate diff.	Tree 1	FALSE
133	clockRate_1	0.223902	FALSE	No rate diff.	Tree 1	TRUE
134	clockRate_2	0.0734674	FALSE	No rate diff.	Tree 1	FALSE
135	clockRate_3	0.0970146	FALSE	No rate diff.	Tree 1	FALSE
136	clockRate_4	0.121061	FALSE	No rate diff.	Tree 1	FALSE
137	clockRate_5	0.0978363	FALSE	No rate diff.	Tree 1	TRUE
138	clockRate_6	0.164052	FALSE	No rate diff.	Tree 1	TRUE
139	clockRate_7	0.104627	FALSE	No rate diff.	Tree 1	FALSE
140	clockRate_8	0.110463	FALSE	No rate diff.	Tree 1	FALSE
141	clockRate_9	0.0829335	FALSE	No rate diff.	Tree 1	FALSE
142	clockRate_10	0.105828	TRUE	No rate diff.	Tree 1	FALSE
143	clockRate_11	0.0946647	TRUE	No rate diff.	Tree 1	FALSE
144	clockRate_12	0.107091	TRUE	No rate diff.	Tree 1	FALSE
145	clockRate_1	0.176586	FALSE	No rate diff.	Tree 1	TRUE
146	clockRate_2	0.0556783	FALSE	No rate diff.	Tree 1	FALSE
147	clockRate_3	0.104258	FALSE	No rate diff.	Tree 1	FALSE
148	clockRate_4	0.108939	FALSE	No rate diff.	Tree 1	FALSE
149	clockRate_5	0.115186	FALSE	No rate diff.	Tree 1	TRUE
150	clockRate_6	0.171242	FALSE	No rate diff.	Tree 1	TRUE
151	clockRate_7	0.0728966	FALSE	No rate diff.	Tree 1	FALSE
152	clockRate_8	0.113337	FALSE	No rate diff.	Tree 1	FALSE
153	clockRate_9	0.0903918	FALSE	No rate diff.	Tree 1	FALSE
154	clockRate_10	0.101265	TRUE	No rate diff.	Tree 1	FALSE
155	clockRate_11	0.119893	TRUE	No rate diff.	Tree 1	FALSE
156	clockRate_12	0.103412	TRUE	No rate diff.	Tree 1	FALSE
157	clockRate_1	0.215136	FALSE	No rate diff.	Tree 1	TRUE
158	clockRate_2	0.0748934	FALSE	No rate diff.	Tree 1	FALSE
159	clockRate_3	0.108533	FALSE	No rate diff.	Tree 1	FALSE
160	clockRate_4	0.103532	FALSE	No rate diff.	Tree 1	FALSE
161	clockRate_5	0.123138	FALSE	No rate diff.	Tree 1	TRUE
162	clockRate_6	0.159911	FALSE	No rate diff.	Tree 1	TRUE
163	clockRate_7	0.0989416	FALSE	No rate diff.	Tree 1	FALSE
164	clockRate_8	0.0869678	FALSE	No rate diff.	Tree 1	FALSE
165	clockRate_9	0.0977769	FALSE	No rate diff.	Tree 1	FALSE
166	clockRate_10	0.0784643	TRUE	No rate diff.	Tree 1	FALSE
167	clockRate_11	0.122597	TRUE	No rate diff.	Tree 1	FALSE
168	clockRate_12	0.099082	TRUE	No rate diff.	Tree 1	FALSE
169	clockRate_1	0.190482	FALSE	No rate diff.	Tree 1	TRUE
170	clockRate_2	0.0774255	FALSE	No rate diff.	Tree 1	FALSE
171	clockRate_3	0.106183	FALSE	No rate diff.	Tree 1	FALSE
172	clockRate_4	0.115273	FALSE	No rate diff.	Tree 1	FALSE
173	clockRate_5	0.121297	FALSE	No rate diff.	Tree 1	TRUE
174	clockRate_6	0.158329	FALSE	No rate diff.	Tree 1	TRUE
175	clockRate_7	0.0812616	FALSE	No rate diff.	Tree 1	FALSE
176	clockRate_8	0.113825	FALSE	No rate diff.	Tree 1	FALSE
177	clockRate_9	0.107558	FALSE	No rate diff.	Tree 1	FALSE
178	clockRate_10	0.105155	TRUE	No rate diff.	Tree 1	FALSE
179	clockRate_11	0.10073	TRUE	No rate diff.	Tree 1	FALSE
180	clockRate_12	0.113862	TRUE	No rate diff.	Tree 1	FALSE
181	clockRate_1	0.183087	FALSE	No rate diff.	Tree 1	TRUE
182	clockRate_2	0.084076	FALSE	No rate diff.	Tree 1	FALSE
183	clockRate_3	0.11143	FALSE	No rate diff.	Tree 1	FALSE
184	clockRate_4	0.104373	FALSE	No rate diff.	Tree 1	FALSE
185	clockRate_5	0.139764	FALSE	No rate diff.	Tree 1	TRUE
186	clockRate_6	0.13731	FALSE	No rate diff.	Tree 1	TRUE
187	clockRate_7	0.078436	FALSE	No rate diff.	Tree 1	FALSE
188	clockRate_8	0.117738	FALSE	No rate diff.	Tree 1	FALSE
189	clockRate_9	0.131381	FALSE	No rate diff.	Tree 1	FALSE
190	clockRate_10	0.0786322	TRUE	No rate diff.	Tree 1	FALSE
191	clockRate_11	0.0686085	TRUE	No rate diff.	Tree 1	FALSE
192	clockRate_12	0.122035	TRUE	No rate diff.	Tree 1	FALSE
193	clockRate_1	0.205961	FALSE	No rate diff.	Tree 1	TRUE
194	clockRate_2	0.0668963	FALSE	No rate diff.	Tree 1	FALSE
195	clockRate_3	0.0989198	FALSE	No rate diff.	Tree 1	FALSE
196	clockRate_4	0.0737268	FALSE	No rate diff.	Tree 1	FALSE
197	clockRate_5	0.109644	FALSE	No rate diff.	Tree 1	TRUE
198	clockRate_6	0.13655	FALSE	No rate diff.	Tree 1	TRUE
199	clockRate_7	0.0912552	FALSE	No rate diff.	Tree 1	FALSE
200	clockRate_8	0.106337	FALSE	No rate diff.	Tree 1	FALSE
201	clockRate_9	0.0892044	FALSE	No rate diff.	Tree 1	FALSE
202	clockRate_10	0.0750639	TRUE	No rate diff.	Tree 1	FALSE
203	clockRate_11	0.0725265	TRUE	No rate diff.	Tree 1	FALSE
204	clockRate_12	0.0954834	TRUE	No rate diff.	Tree 1	FALSE
205	clockRate_1	0.179977	FALSE	No rate diff.	Tree 1	TRUE
206	clockRate_2	0.0919401	FALSE	No rate diff.	Tree 1	FALSE
207	clockRate_3	0.11139	FALSE	No rate diff.	Tree 1	FALSE
208	clockRate_4	0.0932019	FALSE	No rate diff.	Tree 1	FALSE
209	clockRate_5	0.139618	FALSE	No rate diff.	Tree 1	TRUE
210	clockRate_6	0.146625	FALSE	No rate diff.	Tree 1	TRUE
211	clockRate_7	0.10199	FALSE	No rate diff.	Tree 1	FALSE
212	clockRate_8	0.143984	FALSE	No rate diff.	Tree 1	FALSE
213	clockRate_9	0.0852102	FALSE	No rate diff.	Tree 1	FALSE
214	clockRate_10	0.0843713	TRUE	No rate diff.	Tree 1	FALSE
215	clockRate_11	0.0902216	TRUE	No rate diff.	Tree 1	FALSE
216	clockRate_12	0.109739	TRUE	No rate diff.	Tree 1	FALSE
217	clockRate_1	0.209955	FALSE	No rate diff.	Tree 1	TRUE
218	clockRate_2	0.0704214	FALSE	No rate diff.	Tree 1	FALSE
219	clockRate_3	0.120489	FALSE	No rate diff.	Tree 1	FALSE
220	clockRate_4	0.131167	FALSE	No rate diff.	Tree 1	FALSE
221	clockRate_5	0.125686	FALSE	No rate diff.	Tree 1	TRUE
222	clockRate_6	0.184961	FALSE	No rate diff.	Tree 1	TRUE
223	clockRate_7	0.0905502	FALSE	No rate diff.	Tree 1	FALSE
224	clockRate_8	0.122748	FALSE	No rate diff.	Tree 1	FALSE
225	clockRate_9	0.102782	FALSE	No rate diff.	Tree 1	FALSE
226	clockRate_10	0.122685	TRUE	No rate diff.	Tree 1	FALSE
227	clockRate_11	0.119625	TRUE	No rate diff.	Tree 1	FALSE
228	clockRate_12	0.126382	TRUE	No rate diff.	Tree 1	FALSE
229	clockRate_1	0.194946	FALSE	No rate diff.	Tree 1	TRUE
230	clockRate_2	0.0660894	FALSE	No rate diff.	Tree 1	FALSE
231	clockRate_3	0.112689	FALSE	No rate diff.	Tree 1	FALSE
232	clockRate_4	0.103226	FALSE	No rate diff.	Tree 1	FALSE
233	clockRate_5	0.120072	FALSE	No rate diff.	Tree 1	TRUE
234	clockRate_6	0.119674	FALSE	No rate diff.	Tree 1	TRUE
235	clockRate_7	0.0946935	FALSE	No rate diff.	Tree 1	FALSE
236	clockRate_8	0.109464	FALSE	No rate diff.	Tree 1	FALSE
237	clockRate_9	0.107102	FALSE	No rate diff.	Tree 1	FALSE
238	clockRate_10	0.0844022	TRUE	No rate diff.	Tree 1	FALSE
239	clockRate_11	0.0960762	TRUE	No rate diff.	Tree 1	FALSE
240	clockRate_12	0.0903956	TRUE	No rate diff.	Tree 1	FALSE
241	clockRate_1	0.160443	FALSE	No rate diff.	Tree 1	TRUE
242	clockRate_2	0.0599371	FALSE	No rate diff.	Tree 1	FALSE
243	clockRate_3	0.101564	FALSE	No rate diff.	Tree 1	FALSE
244	clockRate_4	0.0936078	FALSE	No rate diff.	Tree 1	FALSE
245	clockRate_5	0.138025	FALSE	No rate diff.	Tree 1	TRUE
246	clockRate_6	0.152904	FALSE	No rate diff.	Tree 1	TRUE
247	clockRate_7	0.067829	FALSE	No rate diff.	Tree 1	FALSE
248	clockRate_8	0.126847	FALSE	No rate diff.	Tree 1	FALSE
249	clockRate_9	0.0785128	FALSE	No rate diff.	Tree 1	FALSE
250	clockRate_10	0.106352	TRUE	No rate diff.	Tree 1	FALSE
251	clockRate_11	0.0763927	TRUE	No rate diff.	Tree 1	FALSE
252	clockRate_12	0.0918068	TRUE	No rate diff.	Tree 1	FALSE
253	clockRate_1	0.232717	FALSE	No rate diff.	Tree 1	TRUE
254	clockRate_2	0.0738722	FALSE	No rate diff.	Tree 1	FALSE
255	clockRate_3	0.100057	FALSE	No rate diff.	Tree 1	FALSE
256	clockRate_4	0.104785	FALSE	No rate diff.	Tree 1	FALSE
257	clockRate_5	0.124964	FALSE	No rate diff.	Tree 1	TRUE
258	clockRate_6	0.134195	FALSE	No rate diff.	Tree 1	TRUE
259	clockRate_7	0.0827395	FALSE	No rate diff.	Tree 1	FALSE
260	clockRate_8	0.146698	FALSE	No rate diff.	Tree 1	FALSE
261	clockRate_9	0.105556	FALSE	No rate diff.	Tree 1	FALSE
262	clockRate_10	0.0933695	TRUE	No rate diff.	Tree 1	FALSE
263	clockRate_11	0.0925068	TRUE	No rate diff.	Tree 1	FALSE
264	clockRate_12	0.111881	TRUE	No rate diff.	Tree 1	FALSE
265	clockRate_1	0.197451	FALSE	No rate diff.	Tree 1	TRUE
266	clockRate_2	0.05709	FALSE	No rate diff.	Tree 1	FALSE
267	clockRate_3	0.0912126	FALSE	No rate diff.	Tree 1	FALSE
268	clockRate_4	0.0940923	FALSE	No rate diff.	Tree 1	FALSE
269	clockRate_5	0.0917233	FALSE	No rate diff.	Tree 1	TRUE
270	clockRate_6	0.143361	FALSE	No rate diff.	Tree 1	TRUE
271	clockRate_7	0.0864502	FALSE	No rate diff.	Tree 1	FALSE
272	clockRate_8	0.0923432	FALSE	No rate diff.	Tree 1	FALSE
273	clockRate_9	0.0878543	FALSE	No rate diff.	Tree 1	FALSE
274	clockRate_10	0.0873098	TRUE	No rate diff.	Tree 1	FALSE
275	clockRate_11	0.0890804	TRUE	No rate diff.	Tree 1	FALSE
276	clockRate_12	0.0859332	TRUE	No rate diff.	Tree 1	FALSE
277	clockRate_1	0.163403	FALSE	No rate diff.	Tree 1	TRUE
278	clockRate_2	0.0769584	FALSE	No rate diff.	Tree 1	FALSE
279	clockRate_3	0.0844524	FALSE	No rate diff.	Tree 1	FALSE
280	clockRate_4	0.0738048	FALSE	No rate diff.	Tree 1	FALSE
281	clockRate_5	0.126249	FALSE	No rate diff.	Tree 1	TRUE
282	clockRate_6	0.155434	FALSE	No rate diff.	Tree 1	TRUE
283	clockRate_7	0.0831792	FALSE	No rate diff.	Tree 1	FALSE
284	clockRate_8	0.113898	FALSE	No rate diff.	Tree 1	FALSE
285	clockRate_9	0.101374	FALSE	No rate diff.	Tree 1	FALSE
286	clockRate_10	0.0926231	TRUE	No rate diff.	Tree 1	FALSE
287	clockRate_11	0.0864005	TRUE	No rate diff.	Tree 1	FALSE
288	clockRate_12	0.089327	TRUE	No rate diff.	Tree 1	FALSE
289	clockRate_1	0.198748	FALSE	No rate diff.	Tree 1	TRUE
290	clockRate_2	0.0915697	FALSE	No rate diff.	Tree 1	FALSE
291	clockRate_3	0.107311	FALSE	No rate diff.	Tree 1	FALSE
292	clockRate_4	0.0983918	FALSE	No rate diff.	Tree 1	FALSE
293	clockRate_5	0.120542	FALSE	No rate diff.	Tree 1	TRUE
294	clockRate_6	0.156184	FALSE	No rate diff.	Tree 1	TRUE
295	clockRate_7	0.109888	FALSE	No rate diff.	Tree 1	FALSE
296	clockRate_8	0.107981	FALSE	No rate diff.	Tree 1	FALSE
297	clockRate_9	0.106021	FALSE	No rate diff.	Tree 1	FALSE
298	clockRate_10	0.0852121	TRUE	No rate diff.	Tree 1	FALSE
299	clockRate_11	0.083917	TRUE	No rate diff.	Tree 1	FALSE
300	clockRate_12	0.118089	TRUE	No rate diff.	Tree 1	FALSE
301	clockRate_1	0.186942	FALSE	No rate diff.	Tree 1	TRUE
302	clockRate_2	0.0615799	FALSE	No rate diff.	Tree 1	FALSE
303	clockRate_3	0.0905302	FALSE	No rate diff.	Tree 1	FALSE
304	clockRate_4	0.110725	FALSE	No rate diff.	Tree 1	FALSE
305	clockRate_5	0.114997	FALSE	No rate diff.	Tree 1	TRUE
306	clockRate_6	0.156459	FALSE	No rate diff.	Tree 1	TRUE
307	clockRate_7	0.0972994	FALSE	No rate diff.	Tree 1	FALSE
308	clockRate_8	0.112119	FALSE	No rate diff.	Tree 1	FALSE
309	clockRate_9	0.0933877	FALSE	No rate diff.	Tree 1	FALSE
310	clockRate_10	0.0845437	TRUE	No rate diff.	Tree 1	FALSE
311	clockRate_11	0.100572	TRUE	No rate diff.	Tree 1	FALSE
312	clockRate_12	0.110445	TRUE	No rate diff.	Tree 1	FALSE
313	clockRate_1	0.215478	FALSE	No rate diff.	Tree 1	TRUE
314	clockRate_2	0.095957	FALSE	No rate diff.	Tree 1	FALSE
315	clockRate_3	0.141577	FALSE	No rate diff.	Tree 1	FALSE
316	clockRate_4	0.11205	FALSE	No rate diff.	Tree 1	FALSE
317	clockRate_5	0.148115	FALSE	No rate diff.	Tree 1	TRUE
318	clockRate_6	0.162874	FALSE	No rate diff.	Tree 1	TRUE
319	clockRate_7	0.137041	FALSE	No rate diff.	Tree 1	FALSE
320	clockRate_8	0.120828	FALSE	No rate diff.	Tree 1	FALSE
321	clockRate_9	0.0993753	FALSE	No rate diff.	Tree 1	FALSE
322	clockRate_10	0.0836572	TRUE	No rate diff.	Tree 1	FALSE
323	clockRate_11	0.120504	TRUE	No rate diff.	Tree 1	FALSE
324	clockRate_12	0.109455	TRUE	No rate diff.	Tree 1	FALSE
325	clockRate_1	0.221073	FALSE	No rate diff.	Tree 1	TRUE
326	clockRate_2	0.0556069	FALSE	No rate diff.	Tree 1	FALSE
327	clockRate_3	0.105705	FALSE	No rate diff.	Tree 1	FALSE
328	clockRate_4	0.104631	FALSE	No rate diff.	Tree 1	FALSE
329	clockRate_5	0.111049	FALSE	No rate diff.	Tree 1	TRUE
330	clockRate_6	0.17329	FALSE	No rate diff.	Tree 1	TRUE
331	clockRate_7	0.113453	FALSE	No rate diff.	Tree 1	FALSE
332	clockRate_8	0.118677	FALSE	No rate diff.	Tree 1	FALSE
333	clockRate_9	0.100536	FALSE	No rate diff.	Tree 1	FALSE
334	clockRate_10	0.0939342	TRUE	No rate diff.	Tree 1	FALSE
335	clockRate_11	0.0978762	TRUE	No rate diff.	Tree 1	FALSE
336	clockRate_12	0.100822	TRUE	No rate diff.	Tree 1	FALSE
337	clockRate_1	0.187562	FALSE	No rate diff.	Tree 1	TRUE
338	clockRate_2	0.0645817	FALSE	No rate diff.	Tree 1	FALSE
339	clockRate_3	0.0869284	FALSE	No rate diff.	Tree 1	FALSE
340	clockRate_4	0.0850459	FALSE	No rate diff.	Tree 1	FALSE
341	clockRate_5	0.0953315	FALSE	No rate diff.	Tree 1	TRUE
342	clockRate_6	0.177056	FALSE	No rate diff.	Tree 1	TRUE
343	clockRate_7	0.101308	FALSE	No rate diff.	Tree 1	FALSE
344	clockRate_8	0.127633	FALSE	No rate diff.	Tree 1	FALSE
345	clockRate_9	0.0851894	FALSE	No rate diff.	Tree 1	FALSE
346	clockRate_10	0.0847049	TRUE	No rate diff.	Tree 1	FALSE
347	clockRate_11	0.0935187	TRUE	No rate diff.	Tree 1	FALSE
348	clockRate_12	0.0923232	TRUE	No rate diff.	Tree 1	FALSE
349	clockRate_1	0.218866	FALSE	No rate diff.	Tree 1	TRUE
350	clockRate_2	0.0823774	FALSE	No rate diff.	Tree 1	FALSE
351	clockRate_3	0.106846	FALSE	No rate diff.	Tree 1	FALSE
352	clockRate_4	0.102455	FALSE	No rate diff.	Tree 1	FALSE
353	clockRate_5	0.128055	FALSE	No rate diff.	Tree 1	TRUE
354	clockRate_6	0.155443	FALSE	No rate diff.	Tree 1	TRUE
355	clockRate_7	0.108433	FALSE	No rate diff.	Tree 1	FALSE
356	clockRate_8	0.110078	FALSE	No rate diff.	Tree 1	FALSE
357	clockRate_9	0.0930559	FALSE	No rate diff.	Tree 1	FALSE
358	clockRate_10	0.114501	TRUE	No rate diff.	Tree 1	FALSE
359	clockRate_11	0.0930915	TRUE	No rate diff.	Tree 1	FALSE
360	clockRate_12	0.0972351	TRUE	No rate diff.	Tree 1	FALSE
361	clockRate_1	0.171385	FALSE	No rate diff.	Tree 1	TRUE
362	clockRate_2	0.0561684	FALSE	No rate diff.	Tree 1	FALSE
363	clockRate_3	0.0930753	FALSE	No rate diff.	Tree 1	FALSE
364	clockRate_4	0.0931098	FALSE	No rate diff.	Tree 1	FALSE
365	clockRate_5	0.124512	FALSE	No rate diff.	Tree 1	TRUE
366	clockRate_6	0.199676	FALSE	No rate diff.	Tree 1	TRUE
367	clockRate_7	0.106564	FALSE	No rate diff.	Tree 1	FALSE
368	clockRate_8	0.113961	FALSE	No rate diff.	Tree 1	FALSE
369	clockRate_9	0.0964037	FALSE	No rate diff.	Tree 1	FALSE
370	clockRate_10	0.0985049	TRUE	No rate diff.	Tree 1	FALSE
371	clockRate_11	0.0969549	TRUE	No rate diff.	Tree 1	FALSE
372	clockRate_12	0.101349	TRUE	No rate diff.	Tree 1	FALSE
373	clockRate_1	0.174555	FALSE	No rate diff.	Tree 1	TRUE
374	clockRate_2	0.085861	FALSE	No rate diff.	Tree 1	FALSE
375	clockRate_3	0.102781	FALSE	No rate diff.	Tree 1	FALSE
376	clockRate_4	0.0964006	FALSE	No rate diff.	Tree 1	FALSE
377	clockRate_5	0.112409	FALSE	No rate diff.	Tree 1	TRUE
378	clockRate_6	0.131914	FALSE	No rate diff.	Tree 1	TRUE
379	clockRate_7	0.0985114	FALSE	No rate diff.	Tree 1	FALSE
380	clockRate_8	0.124561	FALSE	No rate diff.	Tree 1	FALSE
381	clockRate_9	0.0852284	FALSE	No rate diff.	Tree 1	FALSE
382	clockRate_10	0.0942599	TRUE	No rate diff.	Tree 1	FALSE
383	clockRate_11	0.0822641	TRUE	No rate diff.	Tree 1	FALSE
384	clockRate_12	0.106976	TRUE	No rate diff.	Tree 1	FALSE
385	clockRate_1	0.194783	FALSE	No rate diff.	Tree 1	TRUE
386	clockRate_2	0.0627459	FALSE	No rate diff.	Tree 1	FALSE
387	clockRate_3	0.0880878	FALSE	No rate diff.	Tree 1	FALSE
388	clockRate_4	0.117475	FALSE	No rate diff.	Tree 1	FALSE
389	clockRate_5	0.136027	FALSE	No rate diff.	Tree 1	TRUE
390	clockRate_6	0.134278	FALSE	No rate diff.	Tree 1	TRUE
391	clockRate_7	0.0838124	FALSE	No rate diff.	Tree 1	FALSE
392	clockRate_8	0.131787	FALSE	No rate diff.	Tree 1	FALSE
393	clockRate_9	0.0932402	FALSE	No rate diff.	Tree 1	FALSE
394	clockRate_10	0.0738493	TRUE	No rate diff.	Tree 1	FALSE
395	clockRate_11	0.0808626	TRUE	No rate diff.	Tree 1	FALSE
396	clockRate_12	0.108992	TRUE	No rate diff.	Tree 1	FALSE
397	clockRate_1	0.186726	FALSE	No rate diff.	Tree 1	TRUE
398	clockRate_2	0.0671091	FALSE	No rate diff.	Tree 1	FALSE
399	clockRate_3	0.0893863	FALSE	No rate diff.	Tree 1	FALSE
400	clockRate_4	0.0937134	FALSE	No rate diff.	Tree 1	FALSE
401	clockRate_5	0.107958	FALSE	No rate diff.	Tree 1	TRUE
402	clockRate_6	0.186204	FALSE	No rate diff.	Tree 1	TRUE
403	clockRate_7	0.0779902	FALSE	No rate diff.	Tree 1	FALSE
404	clockRate_8	0.104277	FALSE	No rate diff.	Tree 1	FALSE
405	clockRate_9	0.09717	FALSE	No rate diff.	Tree 1	FALSE
406	clockRate_10	0.0794798	TRUE	No rate diff.	Tree 1	FALSE
407	clockRate_11	0.0700299	TRUE	No rate diff.	Tree 1	FALSE
408	clockRate_12	0.0929639	TRUE	No rate diff.	Tree 1	FALSE
409	clockRate_1	0.237121	FALSE	No rate diff.	Tree 1	TRUE
410	clockRate_2	0.0697211	FALSE	No rate diff.	Tree 1	FALSE
411	clockRate_3	0.0913621	FALSE	No rate diff.	Tree 1	FALSE
412	clockRate_4	0.110313	FALSE	No rate diff.	Tree 1	FALSE
413	clockRate_5	0.10947	FALSE	No rate diff.	Tree 1	TRUE
414	clockRate_6	0.160298	FALSE	No rate diff.	Tree 1	TRUE
415	clockRate_7	0.0811002	FALSE	No rate diff.	Tree 1	FALSE
416	clockRate_8	0.115716	FALSE	No rate diff.	Tree 1	FALSE
417	clockRate_9	0.114301	FALSE	No rate diff.	Tree 1	FALSE
418	clockRate_10	0.0999112	TRUE	No rate diff.	Tree 1	FALSE
419	clockRate_11	0.0956562	TRUE	No rate diff.	Tree 1	FALSE
420	clockRate_12	0.103088	TRUE	No rate diff.	Tree 1	FALSE
421	clockRate_1	0.171031	FALSE	No rate diff.	Tree 1	TRUE
422	clockRate_2	0.0778529	FALSE	No rate diff.	Tree 1	FALSE
423	clockRate_3	0.099678	FALSE	No rate diff.	Tree 1	FALSE
424	clockRate_4	0.0912386	FALSE	No rate diff.	Tree 1	FALSE
425	clockRate_5	0.118568	FALSE	No rate diff.	Tree 1	TRUE
426	clockRate_6	0.168808	FALSE	No rate diff.	Tree 1	TRUE
427	clockRate_7	0.10842	FALSE	No rate diff.	Tree 1	FALSE
428	clockRate_8	0.108662	FALSE	No rate diff.	Tree 1	FALSE
429	clockRate_9	0.0865813	FALSE	No rate diff.	Tree 1	FALSE
430	clockRate_10	0.0707604	TRUE	No rate diff.	Tree 1	FALSE
431	clockRate_11	0.0647884	TRUE	No rate diff.	Tree 1	FALSE
432	clockRate_12	0.0963963	TRUE	No rate diff.	Tree 1	FALSE
433	clockRate_1	0.200486	FALSE	No rate diff.	Tree 1	TRUE
434	clockRate_2	0.098	FALSE	No rate diff.	Tree 1	FALSE
435	clockRate_3	0.129163	FALSE	No rate diff.	Tree 1	FALSE
436	clockRate_4	0.114388	FALSE	No rate diff.	Tree 1	FALSE
437	clockRate_5	0.162496	FALSE	No rate diff.	Tree 1	TRUE
438	clockRate_6	0.152122	FALSE	No rate diff.	Tree 1	TRUE
439	clockRate_7	0.102039	FALSE	No rate diff.	Tree 1	FALSE
440	clockRate_8	0.140461	FALSE	No rate diff.	Tree 1	FALSE
441	clockRate_9	0.110832	FALSE	No rate diff.	Tree 1	FALSE
442	clockRate_10	0.0991372	TRUE	No rate diff.	Tree 1	FALSE
443	clockRate_11	0.128898	TRUE	No rate diff.	Tree 1	FALSE
444	clockRate_12	0.150321	TRUE	No rate diff.	Tree 1	FALSE
445	clockRate_1	0.221639	FALSE	No rate diff.	Tree 1	TRUE
446	clockRate_2	0.0659565	FALSE	No rate diff.	Tree 1	FALSE
447	clockRate_3	0.125834	FALSE	No rate diff.	Tree 1	FALSE
448	clockRate_4	0.100765	FALSE	No rate diff.	Tree 1	FALSE
449	clockRate_5	0.136638	FALSE	No rate diff.	Tree 1	TRUE
450	clockRate_6	0.144955	FALSE	No rate diff.	Tree 1	TRUE
451	clockRate_7	0.0836751	FALSE	No rate diff.	Tree 1	FALSE
452	clockRate_8	0.125837	FALSE	No rate diff.	Tree 1	FALSE
453	clockRate_9	0.111182	FALSE	No rate diff.	Tree 1	FALSE
454	clockRate_10	0.0798314	TRUE	No rate diff.	Tree 1	FALSE
455	clockRate_11	0.120111	TRUE	No rate diff.	Tree 1	FALSE
456	clockRate_12	0.123356	TRUE	No rate diff.	Tree 1	FALSE
457	clockRate_1	0.150096	FALSE	No rate diff.	Tree 1	TRUE
458	clockRate_2	0.0681342	FALSE	No rate diff.	Tree 1	FALSE
459	clockRate_3	0.0816725	FALSE	No rate diff.	Tree 1	FALSE
460	clockRate_4	0.101096	FALSE	No rate diff.	Tree 1	FALSE
461	clockRate_5	0.126672	FALSE	No rate diff.	Tree 1	TRUE
462	clockRate_6	0.129282	FALSE	No rate diff.	Tree 1	TRUE
463	clockRate_7	0.0804883	FALSE	No rate diff.	Tree 1	FALSE
464	clockRate_8	0.108447	FALSE	No rate diff.	Tree 1	FALSE
465	clockRate_9	0.0926439	FALSE	No rate diff.	Tree 1	FALSE
466	clockRate_10	0.0691159	TRUE	No rate diff.	Tree 1	FALSE
467	clockRate_11	0.0820436	TRUE	No rate diff.	Tree 1	FALSE
468	clockRate_12	0.111763	TRUE	No rate diff.	Tree 1	FALSE
469	clockRate_1	0.198439	FALSE	No rate diff.	Tree 1	TRUE
470	clockRate_2	0.0680048	FALSE	No rate diff.	Tree 1	FALSE
471	clockRate_3	0.0990445	FALSE	No rate diff.	Tree 1	FALSE
472	clockRate_4	0.0893173	FALSE	No rate diff.	Tree 1	FALSE
473	clockRate_5	0.104262	FALSE	No rate diff.	Tree 1	TRUE
474	clockRate_6	0.13911	FALSE	No rate diff.	Tree 1	TRUE
475	clockRate_7	0.0824741	FALSE	No rate diff.	Tree 1	FALSE
476	clockRate_8	0.122002	FALSE	No rate diff.	Tree 1	FALSE
477	clockRate_9	0.0801146	FALSE	No rate diff.	Tree 1	FALSE
478	clockRate_10	0.0826844	TRUE	No rate diff.	Tree 1	FALSE
479	clockRate_11	0.0782753	TRUE	No rate diff.	Tree 1	FALSE
480	clockRate_12	0.11046	TRUE	No rate diff.	Tree 1	FALSE
481	clockRate_1	0.189282	FALSE	No rate diff.	Tree 1	TRUE
482	clockRate_2	0.09046	FALSE	No rate diff.	Tree 1	FALSE
483	clockRate_3	0.0968941	FALSE	No rate diff.	Tree 1	FALSE
484	clockRate_4	0.0940455	FALSE	No rate diff.	Tree 1	FALSE
485	clockRate_5	0.10814	FALSE	No rate diff.	Tree 1	TRUE
486	clockRate_6	0.164253	FALSE	No rate diff.	Tree 1	TRUE
487	clockRate_7	0.092857	FALSE	No rate diff.	Tree 1	FALSE
488	clockRate_8	0.114845	FALSE	No rate diff.	Tree 1	FALSE
489	clockRate_9	0.0928317	FALSE	No rate diff.	Tree 1	FALSE
490	clockRate_10	0.0736498	TRUE	No rate diff.	Tree 1	FALSE
491	clockRate_11	0.0928148	TRUE	No rate diff.	Tree 1	FALSE
492	clockRate_12	0.0992841	TRUE	No rate diff.	Tree 1	FALSE
493	clockRate_1	0.165359	FALSE	No rate diff.	Tree 1	TRUE
494	clockRate_2	0.0743865	FALSE	No rate diff.	Tree 1	FALSE
495	clockRate_3	0.0920595	FALSE	No rate diff.	Tree 1	FALSE
496	clockRate_4	0.0967738	FALSE	No rate diff.	Tree 1	FALSE
497	clockRate_5	0.122257	FALSE	No rate diff.	Tree 1	TRUE
498	clockRate_6	0.168855	FALSE	No rate diff.	Tree 1	TRUE
499	clockRate_7	0.0937903	FALSE	No rate diff.	Tree 1	FALSE
500	clockRate_8	0.111082	FALSE	No rate diff.	Tree 1	FALSE
501	clockRate_9	0.094264	FALSE	No rate diff.	Tree 1	FALSE
502	clockRate_10	0.105854	TRUE	No rate diff.	Tree 1	FALSE
503	clockRate_11	0.088614	TRUE	No rate diff.	Tree 1	FALSE
504	clockRate_12	0.109889	TRUE	No rate diff.	Tree 1	FALSE
505	clockRate_1	0.202309	FALSE	No rate diff.	Tree 1	TRUE
506	clockRate_2	0.0721922	FALSE	No rate diff.	Tree 1	FALSE
507	clockRate_3	0.127273	FALSE	No rate diff.	Tree 1	FALSE
508	clockRate_4	0.104008	FALSE	No rate diff.	Tree 1	FALSE
509	clockRate_5	0.13207	FALSE	No rate diff.	Tree 1	TRUE
510	clockRate_6	0.150837	FALSE	No rate diff.	Tree 1	TRUE
511	clockRate_7	0.0924936	FALSE	No rate diff.	Tree 1	FALSE
512	clockRate_8	0.115997	FALSE	No rate diff.	Tree 1	FALSE
513	clockRate_9	0.13962	FALSE	No rate diff.	Tree 1	FALSE
514	clockRate_10	0.0991097	TRUE	No rate diff.	Tree 1	FALSE
515	clockRate_11	0.111006	TRUE	No rate diff.	Tree 1	FALSE
516	clockRate_12	0.134874	TRUE	No rate diff.	Tree 1	FALSE
517	clockRate_1	0.240082	FALSE	No rate diff.	Tree 1	TRUE
518	clockRate_2	0.0545778	FALSE	No rate diff.	Tree 1	FALSE
519	clockRate_3	0.116496	FALSE	No rate diff.	Tree 1	FALSE
520	clockRate_4	0.0950568	FALSE	No rate diff.	Tree 1	FALSE
521	clockRate_5	0.128085	FALSE	No rate diff.	Tree 1	TRUE
522	clockRate_6	0.152436	FALSE	No rate diff.	Tree 1	TRUE
523	clockRate_7	0.096815	FALSE	No rate diff.	Tree 1	FALSE
524	clockRate_8	0.142624	FALSE	No rate diff.	Tree 1	FALSE
525	clockRate_9	0.105973	FALSE	No rate diff.	Tree 1	FALSE
526	clockRate_10	0.103706	TRUE	No rate diff.	Tree 1	FALSE
527	clockRate_11	0.111275	TRUE	No rate diff.	Tree 1	FALSE
528	clockRate_12	0.12097	TRUE	No rate diff.	Tree 1	FALSE
529	clockRate_1	0.205952	FALSE	No rate diff.	Tree 1	TRUE
530	clockRate_2	0.0639409	FALSE	No rate diff.	Tree 1	FALSE
531	clockRate_3	0.0848253	FALSE	No rate diff.	Tree 1	FALSE
532	clockRate_4	0.119764	FALSE	No rate diff.	Tree 1	FALSE
533	clockRate_5	0.102597	FALSE	No rate diff.	Tree 1	TRUE
534	clockRate_6	0.123856	FALSE	No rate diff.	Tree 1	TRUE
535	clockRate_7	0.0926374	FALSE	No rate diff.	Tree 1	FALSE
536	clockRate_8	0.114936	FALSE	No rate diff.	Tree 1	FALSE
537	clockRate_9	0.104503	FALSE	No rate diff.	Tree 1	FALSE
538	clockRate_10	0.0720361	TRUE	No rate diff.	Tree 1	FALSE
539	clockRate_11	0.0865044	TRUE	No rate diff.	Tree 1	FALSE
540	clockRate_12	0.0928518	TRUE	No rate diff.	Tree 1	FALSE
541	clockRate_1	0.246803	FALSE	No rate diff.	Tree 1	TRUE
542	clockRate_2	0.0683327	FALSE	No rate diff.	Tree 1	FALSE
543	clockRate_3	0.12258	FALSE	No rate diff.	Tree 1	FALSE
544	clockRate_4	0.0973655	FALSE	No rate diff.	Tree 1	FALSE
545	clockRate_5	0.11513	FALSE	No rate diff.	Tree 1	TRUE
546	clockRate_6	0.153117	FALSE	No rate diff.	Tree 1	TRUE
547	clockRate_7	0.105004	FALSE	No rate diff.	Tree 1	FALSE
548	clockRate_8	0.114926	FALSE	No rate diff.	Tree 1	FALSE
549	clockRate_9	0.0978222	FALSE	No rate diff.	Tree 1	FALSE
550	clockRate_10	0.0928868	TRUE	No rate diff.	Tree 1	FALSE
551	clockRate_11	0.0858556	TRUE	No rate diff.	Tree 1	FALSE
552	clockRate_12	0.106201	TRUE	No rate diff.	Tree 1	FALSE
553	clockRate_1	0.218306	FALSE	No rate diff.	Tree 1	TRUE
554	clockRate_2	0.0761848	FALSE	No rate diff.	Tree 1	FALSE
555	clockRate_3	0.10623	FALSE	No rate diff.	Tree 1	FALSE
556	clockRate_4	0.109959	FALSE	No rate diff.	Tree 1	FALSE
557	clockRate_5	0.131767	FALSE	No rate diff.	Tree 1	TRUE
558	clockRate_6	0.130977	FALSE	No rate diff.	Tree 1	TRUE
559	clockRate_7	0.0878414	FALSE	No rate diff.	Tree 1	FALSE
560	clockRate_8	0.141021	FALSE	No rate diff.	Tree 1	FALSE
561	clockRate_9	0.135409	FALSE	No rate diff.	Tree 1	FALSE
562	clockRate_10	0.0984222	TRUE	No rate diff.	Tree 1	FALSE
563	clockRate_11	0.0847302	TRUE	No rate diff.	Tree 1	FALSE
564	clockRate_12	0.105538	TRUE	No rate diff.	Tree 1	FALSE
565	clockRate_1	0.175908	FALSE	No rate diff.	Tree 1	TRUE
566	clockRate_2	0.067866	FALSE	No rate diff.	Tree 1	FALSE
567	clockRate_3	0.0717221	FALSE	No rate diff.	Tree 1	FALSE
568	clockRate_4	0.0960491	FALSE	No rate diff.	Tree 1	FALSE
569	clockRate_5	0.0953131	FALSE	No rate diff.	Tree 1	TRUE
570	clockRate_6	0.134981	FALSE	No rate diff.	Tree 1	TRUE
571	clockRate_7	0.0688067	FALSE	No rate diff.	Tree 1	FALSE
572	clockRate_8	0.0948825	FALSE	No rate diff.	Tree 1	FALSE
573	clockRate_9	0.0967042	FALSE	No rate diff.	Tree 1	FALSE
574	clockRate_10	0.0804271	TRUE	No rate diff.	Tree 1	FALSE
575	clockRate_11	0.0851861	TRUE	No rate diff.	Tree 1	FALSE
576	clockRate_12	0.1056	TRUE	No rate diff.	Tree 1	FALSE
577	clockRate_1	0.166115	FALSE	No rate diff.	Tree 1	TRUE
578	clockRate_2	0.058924	FALSE	No rate diff.	Tree 1	FALSE
579	clockRate_3	0.105357	FALSE	No rate diff.	Tree 1	FALSE
580	clockRate_4	0.0839277	FALSE	No rate diff.	Tree 1	FALSE
581	clockRate_5	0.106604	FALSE	No rate diff.	Tree 1	TRUE
582	clockRate_6	0.13866	FALSE	No rate diff.	Tree 1	TRUE
583	clockRate_7	0.0673438	FALSE	No rate diff.	Tree 1	FALSE
584	clockRate_8	0.108392	FALSE	No rate diff.	Tree 1	FALSE
585	clockRate_9	0.0922191	FALSE	No rate diff.	Tree 1	FALSE
586	clockRate_10	0.0936883	TRUE	No rate diff.	Tree 1	FALSE
587	clockRate_11	0.0867325	TRUE	No rate diff.	Tree 1	FALSE
588	clockRate_12	0.0874442	TRUE	No rate diff.	Tree 1	FALSE
589	clockRate_1	0.223551	FALSE	No rate diff.	Tree 1	TRUE
590	clockRate_2	0.0691515	FALSE	No rate diff.	Tree 1	FALSE
591	clockRate_3	0.111611	FALSE	No rate diff.	Tree 1	FALSE
592	clockRate_4	0.0987668	FALSE	No rate diff.	Tree 1	FALSE
593	clockRate_5	0.135568	FALSE	No rate diff.	Tree 1	TRUE
594	clockRate_6	0.135131	FALSE	No rate diff.	Tree 1	TRUE
595	clockRate_7	0.0849487	FALSE	No rate diff.	Tree 1	FALSE
596	clockRate_8	0.120993	FALSE	No rate diff.	Tree 1	FALSE
597	clockRate_9	0.109285	FALSE	No rate diff.	Tree 1	FALSE
598	clockRate_10	0.101834	TRUE	No rate diff.	Tree 1	FALSE
599	clockRate_11	0.0972058	TRUE	No rate diff.	Tree 1	FALSE
600	clockRate_12	0.12872	TRUE	No rate diff.	Tree 1	FALSE
601	clockRate_1	0.175828	FALSE	No rate diff.	Tree 1	TRUE
602	clockRate_2	0.0543222	FALSE	No rate diff.	Tree 1	FALSE
603	clockRate_3	0.0919936	FALSE	No rate diff.	Tree 1	FALSE
604	clockRate_4	0.103765	FALSE	No rate diff.	Tree 1	FALSE
605	clockRate_5	0.116853	FALSE	No rate diff.	Tree 1	TRUE
606	clockRate_6	0.163296	FALSE	No rate diff.	Tree 1	TRUE
607	clockRate_7	0.0776818	FALSE	No rate diff.	Tree 1	FALSE
608	clockRate_8	0.12154	FALSE	No rate diff.	Tree 1	FALSE
609	clockRate_9	0.102158	FALSE	No rate diff.	Tree 1	FALSE
610	clockRate_10	0.0884675	TRUE	No rate diff.	Tree 1	FALSE
611	clockRate_11	0.122094	TRUE	No rate diff.	Tree 1	FALSE
612	clockRate_12	0.11229	TRUE	No rate diff.	Tree 1	FALSE
613	clockRate_1	0.239225	FALSE	No rate diff.	Tree 1	TRUE
614	clockRate_2	0.0560664	FALSE	No rate diff.	Tree 1	FALSE
615	clockRate_3	0.124851	FALSE	No rate diff.	Tree 1	FALSE
616	clockRate_4	0.0994651	FALSE	No rate diff.	Tree 1	FALSE
617	clockRate_5	0.128855	FALSE	No rate diff.	Tree 1	TRUE
618	clockRate_6	0.139132	FALSE	No rate diff.	Tree 1	TRUE
619	clockRate_7	0.102192	FALSE	No rate diff.	Tree 1	FALSE
620	clockRate_8	0.145685	FALSE	No rate diff.	Tree 1	FALSE
621	clockRate_9	0.118848	FALSE	No rate diff.	Tree 1	FALSE
622	clockRate_10	0.0949069	TRUE	No rate diff.	Tree 1	FALSE
623	clockRate_11	0.100008	TRUE	No rate diff.	Tree 1	FALSE
624	clockRate_12	0.118401	TRUE	No rate diff.	Tree 1	FALSE
625	clockRate_1	0.229048	FALSE	No rate diff.	Tree 1	TRUE
626	clockRate_2	0.0776326	FALSE	No rate diff.	Tree 1	FALSE
627	clockRate_3	0.10209	FALSE	No rate diff.	Tree 1	FALSE
628	clockRate_4	0.119413	FALSE	No rate diff.	Tree 1	FALSE
629	clockRate_5	0.124777	FALSE	No rate diff.	Tree 1	TRUE
630	clockRate_6	0.133798	FALSE	No rate diff.	Tree 1	TRUE
631	clockRate_7	0.0944147	FALSE	No rate diff.	Tree 1	FALSE
632	clockRate_8	0.102214	FALSE	No rate diff.	Tree 1	FALSE
633	clockRate_9	0.104214	FALSE	No rate diff.	Tree 1	FALSE
634	clockRate_10	0.0830513	TRUE	No rate diff.	Tree 1	FALSE
635	clockRate_11	0.0926477	TRUE	No rate diff.	Tree 1	FALSE
636	clockRate_12	0.0980256	TRUE	No rate diff.	Tree 1	FALSE
637	clockRate_1	0.226946	FALSE	No rate diff.	Tree 1	TRUE
638	clockRate_2	0.0710773	FALSE	No rate diff.	Tree 1	FALSE
639	clockRate_3	0.107709	FALSE	No rate diff.	Tree 1	FALSE
640	clockRate_4	0.0984217	FALSE	No rate diff.	Tree 1	FALSE
641	clockRate_5	0.11891	FALSE	No rate diff.	Tree 1	TRUE
642	clockRate_6	0.171824	FALSE	No rate diff.	Tree 1	TRUE
643	clockRate_7	0.0731137	FALSE	No rate diff.	Tree 1	FALSE
644	clockRate_8	0.0941901	FALSE	No rate diff.	Tree 1	FALSE
645	clockRate_9	0.115455	FALSE	No rate diff.	Tree 1	FALSE
646	clockRate_10	0.0892211	TRUE	No rate diff.	Tree 1	FALSE
647	clockRate_11	0.0883854	TRUE	No rate diff.	Tree 1	FALSE
648	clockRate_12	0.101619	TRUE	No rate diff.	Tree 1	FALSE
649	clockRate_1	0.198044	FALSE	No rate diff.	Tree 1	TRUE
650	clockRate_2	0.0769944	FALSE	No rate diff.	Tree 1	FALSE
651	clockRate_3	0.109617	FALSE	No rate diff.	Tree 1	FALSE
652	clockRate_4	0.0987032	FALSE	No rate diff.	Tree 1	FALSE
653	clockRate_5	0.124783	FALSE	No rate diff.	Tree 1	TRUE
654	clockRate_6	0.151599	FALSE	No rate diff.	Tree 1	TRUE
655	clockRate_7	0.0849944	FALSE	No rate diff.	Tree 1	FALSE
656	clockRate_8	0.152612	FALSE	No rate diff.	Tree 1	FALSE
657	clockRate_9	0.117303	FALSE	No rate diff.	Tree 1	FALSE
658	clockRate_10	0.0943994	TRUE	No rate diff.	Tree 1	FALSE
659	clockRate_11	0.0800224	TRUE	No rate diff.	Tree 1	FALSE
660	clockRate_12	0.114185	TRUE	No rate diff.	Tree 1	FALSE
661	clockRate_1	0.218876	FALSE	No rate diff.	Tree 1	TRUE
662	clockRate_2	0.0726747	FALSE	No rate diff.	Tree 1	FALSE
663	clockRate_3	0.110459	FALSE	No rate diff.	Tree 1	FALSE
664	clockRate_4	0.11467	FALSE	No rate diff.	Tree 1	FALSE
665	clockRate_5	0.10327	FALSE	No rate diff.	Tree 1	TRUE
666	clockRate_6	0.152971	FALSE	No rate diff.	Tree 1	TRUE
667	clockRate_7	0.0731677	FALSE	No rate diff.	Tree 1	FALSE
668	clockRate_8	0.103496	FALSE	No rate diff.	Tree 1	FALSE
669	clockRate_9	0.0838469	FALSE	No rate diff.	Tree 1	FALSE
670	clockRate_10	0.109455	TRUE	No rate diff.	Tree 1	FALSE
671	clockRate_11	0.0730569	TRUE	No rate diff.	Tree 1	FALSE
672	clockRate_12	0.109548	TRUE	No rate diff.	Tree 1	FALSE
673	clockRate_1	0.192525	FALSE	No rate diff.	Tree 1	TRUE
674	clockRate_2	0.0659862	FALSE	No rate diff.	Tree 1	FALSE
675	clockRate_3	0.078895	FALSE	No rate diff.	Tree 1	FALSE
676	clockRate_4	0.104304	FALSE	No rate diff.	Tree 1	FALSE
677	clockRate_5	0.100693	FALSE	No rate diff.	Tree 1	TRUE
678	clockRate_6	0.184953	FALSE	No rate diff.	Tree 1	TRUE
679	clockRate_7	0.107966	FALSE	No rate diff.	Tree 1	FALSE
680	clockRate_8	0.120565	FALSE	No rate diff.	Tree 1	FALSE
681	clockRate_9	0.0860289	FALSE	No rate diff.	Tree 1	FALSE
682	clockRate_10	0.104285	TRUE	No rate diff.	Tree 1	FALSE
683	clockRate_11	0.0959245	TRUE	No rate diff.	Tree 1	FALSE
684	clockRate_12	0.116991	TRUE	No rate diff.	Tree 1	FALSE
685	clockRate_1	0.174095	FALSE	No rate diff.	Tree 1	TRUE
686	clockRate_2	0.0887288	FALSE	No rate diff.	Tree 1	FALSE
687	clockRate_3	0.110515	FALSE	No rate diff.	Tree 1	FALSE
688	clockRate_4	0.0959647	FALSE	No rate diff.	Tree 1	FALSE
689	clockRate_5	0.135584	FALSE	No rate diff.	Tree 1	TRUE
690	clockRate_6	0.142496	FALSE	No rate diff.	Tree 1	TRUE
691	clockRate_7	0.0877628	FALSE	No rate diff.	Tree 1	FALSE
692	clockRate_8	0.0958217	FALSE	No rate diff.	Tree 1	FALSE
693	clockRate_9	0.0933265	FALSE	No rate diff.	Tree 1	FALSE
694	clockRate_10	0.0877239	TRUE	No rate diff.	Tree 1	FALSE
695	clockRate_11	0.0801084	TRUE	No rate diff.	Tree 1	FALSE
696	clockRate_12	0.0982651	TRUE	No rate diff.	Tree 1	FALSE
697	clockRate_1	0.216335	FALSE	No rate diff.	Tree 1	TRUE
698	clockRate_2	0.0836598	FALSE	No rate diff.	Tree 1	FALSE
699	clockRate_3	0.0996041	FALSE	No rate diff.	Tree 1	FALSE
700	clockRate_4	0.105227	FALSE	No rate diff.	Tree 1	FALSE
701	clockRate_5	0.151704	FALSE	No rate diff.	Tree 1	TRUE
702	clockRate_6	0.165344	FALSE	No rate diff.	Tree 1	TRUE
703	clockRate_7	0.0884832	FALSE	No rate diff.	Tree 1	FALSE
704	clockRate_8	0.164189	FALSE	No rate diff.	Tree 1	FALSE
705	clockRate_9	0.12071	FALSE	No rate diff.	Tree 1	FALSE
706	clockRate_10	0.121266	TRUE	No rate diff.	Tree 1	FALSE
707	clockRate_11	0.10142	TRUE	No rate diff.	Tree 1	FALSE
708	clockRate_12	0.126249	TRUE	No rate diff.	Tree 1	FALSE
709	clockRate_1	0.160804	FALSE	No rate diff.	Tree 1	TRUE
710	clockRate_2	0.0812372	FALSE	No rate diff.	Tree 1	FALSE
711	clockRate_3	0.091813	FALSE	No rate diff.	Tree 1	FALSE
712	clockRate_4	0.0690038	FALSE	No rate diff.	Tree 1	FALSE
713	clockRate_5	0.112068	FALSE	No rate diff.	Tree 1	TRUE
714	clockRate_6	0.130785	FALSE	No rate diff.	Tree 1	TRUE
715	clockRate_7	0.0913837	FALSE	No rate diff.	Tree 1	FALSE
716	clockRate_8	0.118536	FALSE	No rate diff.	Tree 1	FALSE
717	clockRate_9	0.101154	FALSE	No rate diff.	Tree 1	FALSE
718	clockRate_10	0.0769717	TRUE	No rate diff.	Tree 1	FALSE
719	clockRate_11	0.0881074	TRUE	No rate diff.	Tree 1	FALSE
720	clockRate_12	0.108074	TRUE	No rate diff.	Tree 1	FALSE
721	clockRate_1	0.212183	FALSE	No rate diff.	Tree 1	TRUE
722	clockRate_2	0.0628986	FALSE	No rate diff.	Tree 1	FALSE
723	clockRate_3	0.0909047	FALSE	No rate diff.	Tree 1	FALSE
724	clockRate_4	0.104177	FALSE	No rate diff.	Tree 1	FALSE
725	clockRate_5	0.114896	FALSE	No rate diff.	Tree 1	TRUE
726	clockRate_6	0.1535	FALSE	No rate diff.	Tree 1	TRUE
727	clockRate_7	0.0761026	FALSE	No rate diff.	Tree 1	FALSE
728	clockRate_8	0.101537	FALSE	No rate diff.	Tree 1	FALSE
729	clockRate_9	0.0885766	FALSE	No rate diff.	Tree 1	FALSE
730	clockRate_10	0.0990856	TRUE	No rate diff.	Tree 1	FALSE
731	clockRate_11	0.0769468	TRUE	No rate diff.	Tree 1	FALSE
732	clockRate_12	0.114316	TRUE	No rate diff.	Tree 1	FALSE
733	clockRate_1	0.212612	FALSE	No rate diff.	Tree 1	TRUE
734	clockRate_2	0.0711337	FALSE	No rate diff.	Tree 1	FALSE
735	clockRate_3	0.11172	FALSE	No rate diff.	Tree 1	FALSE
736	clockRate_4	0.10949	FALSE	No rate diff.	Tree 1	FALSE
737	clockRate_5	0.132541	FALSE	No rate diff.	Tree 1	TRUE
738	clockRate_6	0.156706	FALSE	No rate diff.	Tree 1	TRUE
739	clockRate_7	0.0850418	FALSE	No rate diff.	Tree 1	FALSE
740	clockRate_8	0.136724	FALSE	No rate diff.	Tree 1	FALSE
741	clockRate_9	0.118815	FALSE	No rate diff.	Tree 1	FALSE
742	clockRate_10	0.0904096	TRUE	No rate diff.	Tree 1	FALSE
743	clockRate_11	0.0782849	TRUE	No rate diff.	Tree 1	FALSE
744	clockRate_12	0.0862917	TRUE	No rate diff.	Tree 1	FALSE
745	clockRate_1	0.210681	FALSE	No rate diff.	Tree 1	TRUE
746	clockRate_2	0.0615261	FALSE	No rate diff.	Tree 1	FALSE
747	clockRate_3	0.127223	FALSE	No rate diff.	Tree 1	FALSE
748	clockRate_4	0.10393	FALSE	No rate diff.	Tree 1	FALSE
749	clockRate_5	0.117991	FALSE	No rate diff.	Tree 1	TRUE
750	clockRate_6	0.148746	FALSE	No rate diff.	Tree 1	TRUE
751	clockRate_7	0.0917209	FALSE	No rate diff.	Tree 1	FALSE
752	clockRate_8	0.115313	FALSE	No rate diff.	Tree 1	FALSE
753	clockRate_9	0.143596	FALSE	No rate diff.	Tree 1	FALSE
754	clockRate_10	0.0955162	TRUE	No rate diff.	Tree 1	FALSE
755	clockRate_11	0.0999697	TRUE	No rate diff.	Tree 1	FALSE
756	clockRate_12	0.115806	TRUE	No rate diff.	Tree 1	FALSE
757	clockRate_1	0.200702	FALSE	No rate diff.	Tree 1	TRUE
758	clockRate_2	0.0710265	FALSE	No rate diff.	Tree 1	FALSE
759	clockRate_3	0.093893	FALSE	No rate diff.	Tree 1	FALSE
760	clockRate_4	0.0943784	FALSE	No rate diff.	Tree 1	FALSE
761	clockRate_5	0.108042	FALSE	No rate diff.	Tree 1	TRUE
762	clockRate_6	0.143398	FALSE	No rate diff.	Tree 1	TRUE
763	clockRate_7	0.117276	FALSE	No rate diff.	Tree 1	FALSE
764	clockRate_8	0.132655	FALSE	No rate diff.	Tree 1	FALSE
765	clockRate_9	0.109445	FALSE	No rate diff.	Tree 1	FALSE
766	clockRate_10	0.0907996	TRUE	No rate diff.	Tree 1	FALSE
767	clockRate_11	0.0760932	TRUE	No rate diff.	Tree 1	FALSE
768	clockRate_12	0.107121	TRUE	No rate diff.	Tree 1	FALSE
769	clockRate_1	0.187294	FALSE	No rate diff.	Tree 1	TRUE
770	clockRate_2	0.0562324	FALSE	No rate diff.	Tree 1	FALSE
771	clockRate_3	0.108338	FALSE	No rate diff.	Tree 1	FALSE
772	clockRate_4	0.101009	FALSE	No rate diff.	Tree 1	FALSE
773	clockRate_5	0.133939	FALSE	No rate diff.	Tree 1	TRUE
774	clockRate_6	0.136458	FALSE	No rate diff.	Tree 1	TRUE
775	clockRate_7	0.107328	FALSE	No rate diff.	Tree 1	FALSE
776	clockRate_8	0.106987	FALSE	No rate diff.	Tree 1	FALSE
777	clockRate_9	0.0871743	FALSE	No rate diff.	Tree 1	FALSE
778	clockRate_10	0.0801485	TRUE	No rate diff.	Tree 1	FALSE
779	clockRate_11	0.0953877	TRUE	No rate diff.	Tree 1	FALSE
780	clockRate_12	0.114417	TRUE	No rate diff.	Tree 1	FALSE
781	clockRate_1	0.216746	FALSE	No rate diff.	Tree 1	TRUE
782	clockRate_2	0.0669881	FALSE	No rate diff.	Tree 1	FALSE
783	clockRate_3	0.0995043	FALSE	No rate diff.	Tree 1	FALSE
784	clockRate_4	0.0995225	FALSE	No rate diff.	Tree 1	FALSE
785	clockRate_5	0.113789	FALSE	No rate diff.	Tree 1	TRUE
786	clockRate_6	0.150723	FALSE	No rate diff.	Tree 1	TRUE
787	clockRate_7	0.0940466	FALSE	No rate diff.	Tree 1	FALSE
788	clockRate_8	0.132576	FALSE	No rate diff.	Tree 1	FALSE
789	clockRate_9	0.112152	FALSE	No rate diff.	Tree 1	FALSE
790	clockRate_10	0.0907376	TRUE	No rate diff.	Tree 1	FALSE
791	clockRate_11	0.0926675	TRUE	No rate diff.	Tree 1	FALSE
792	clockRate_12	0.11491	TRUE	No rate diff.	Tree 1	FALSE
793	clockRate_1	0.199793	FALSE	No rate diff.	Tree 1	TRUE
794	clockRate_2	0.0721843	FALSE	No rate diff.	Tree 1	FALSE
795	clockRate_3	0.113489	FALSE	No rate diff.	Tree 1	FALSE
796	clockRate_4	0.104357	FALSE	No rate diff.	Tree 1	FALSE
797	clockRate_5	0.126565	FALSE	No rate diff.	Tree 1	TRUE
798	clockRate_6	0.18497	FALSE	No rate diff.	Tree 1	TRUE
799	clockRate_7	0.0784715	FALSE	No rate diff.	Tree 1	FALSE
800	clockRate_8	0.135823	FALSE	No rate diff.	Tree 1	FALSE
801	clockRate_9	0.121873	FALSE	No rate diff.	Tree 1	FALSE
802	clockRate_10	0.107147	TRUE	No rate diff.	Tree 1	FALSE
803	clockRate_11	0.108183	TRUE	No rate diff.	Tree 1	FALSE
804	clockRate_12	0.122426	TRUE	No rate diff.	Tree 1	FALSE
805	clockRate_1	0.175446	FALSE	No rate diff.	Tree 1	TRUE
806	clockRate_2	0.0820635	FALSE	No rate diff.	Tree 1	FALSE
807	clockRate_3	0.0998323	FALSE	No rate diff.	Tree 1	FALSE
808	clockRate_4	0.0949375	FALSE	No rate diff.	Tree 1	FALSE
809	clockRate_5	0.120001	FALSE	No rate diff.	Tree 1	TRUE
810	clockRate_6	0.125988	FALSE	No rate diff.	Tree 1	TRUE
811	clockRate_7	0.0931371	FALSE	No rate diff.	Tree 1	FALSE
812	clockRate_8	0.0955089	FALSE	No rate diff.	Tree 1	FALSE
813	clockRate_9	0.0961499	FALSE	No rate diff.	Tree 1	FALSE
814	clockRate_10	0.0914601	TRUE	No rate diff.	Tree 1	FALSE
815	clockRate_11	0.101583	TRUE	No rate diff.	Tree 1	FALSE
816	clockRate_12	0.109649	TRUE	No rate diff.	Tree 1	FALSE
817	clockRate_1	0.169645	FALSE	No rate diff.	Tree 1	TRUE
818	clockRate_2	0.0691469	FALSE	No rate diff.	Tree 1	FALSE
819	clockRate_3	0.101649	FALSE	No rate diff.	Tree 1	FALSE
820	clockRate_4	0.0927815	FALSE	No rate diff.	Tree 1	FALSE
821	clockRate_5	0.0919299	FALSE	No rate diff.	Tree 1	TRUE
822	clockRate_6	0.113657	FALSE	No rate diff.	Tree 1	TRUE
823	clockRate_7	0.0843	FALSE	No rate diff.	Tree 1	FALSE
824	clockRate_8	0.129234	FALSE	No rate diff.	Tree 1	FALSE
825	clockRate_9	0.0944972	FALSE	No rate diff.	Tree 1	FALSE
826	clockRate_10	0.0870378	TRUE	No rate diff.	Tree 1	FALSE
827	clockRate_11	0.0896777	TRUE	No rate diff.	Tree 1	FALSE
828	clockRate_12	0.0926152	TRUE	No rate diff.	Tree 1	FALSE
829	clockRate_1	0.192619	FALSE	No rate diff.	Tree 1	TRUE
830	clockRate_2	0.0757094	FALSE	No rate diff.	Tree 1	FALSE
831	clockRate_3	0.105905	FALSE	No rate diff.	Tree 1	FALSE
832	clockRate_4	0.0768979	FALSE	No rate diff.	Tree 1	FALSE
833	clockRate_5	0.107463	FALSE	No rate diff.	Tree 1	TRUE
834	clockRate_6	0.176741	FALSE	No rate diff.	Tree 1	TRUE
835	clockRate_7	0.091195	FALSE	No rate diff.	Tree 1	FALSE
836	clockRate_8	0.10304	FALSE	No rate diff.	Tree 1	FALSE
837	clockRate_9	0.127375	FALSE	No rate diff.	Tree 1	FALSE
838	clockRate_10	0.0955961	TRUE	No rate diff.	Tree 1	FALSE
839	clockRate_11	0.114489	TRUE	No rate diff.	Tree 1	FALSE
840	clockRate_12	0.125711	TRUE	No rate diff.	Tree 1	FALSE
841	clockRate_1	0.211332	FALSE	No rate diff.	Tree 1	TRUE
842	clockRate_2	0.0896347	FALSE	No rate diff.	Tree 1	FALSE
843	clockRate_3	0.0950821	FALSE	No rate diff.	Tree 1	FALSE
844	clockRate_4	0.120749	FALSE	No rate diff.	Tree 1	FALSE
845	clockRate_5	0.126859	FALSE	No rate diff.	Tree 1	TRUE
846	clockRate_6	0.156072	FALSE	No rate diff.	Tree 1	TRUE
847	clockRate_7	0.094446	FALSE	No rate diff.	Tree 1	FALSE
848	clockRate_8	0.115667	FALSE	No rate diff.	Tree 1	FALSE
849	clockRate_9	0.10045	FALSE	No rate diff.	Tree 1	FALSE
850	clockRate_10	0.10703	TRUE	No rate diff.	Tree 1	FALSE
851	clockRate_11	0.105324	TRUE	No rate diff.	Tree 1	FALSE
852	clockRate_12	0.101267	TRUE	No rate diff.	Tree 1	FALSE
853	clockRate_1	0.216782	FALSE	No rate diff.	Tree 1	TRUE
854	clockRate_2	0.0683778	FALSE	No rate diff.	Tree 1	FALSE
855	clockRate_3	0.0920299	FALSE	No rate diff.	Tree 1	FALSE
856	clockRate_4	0.0948124	FALSE	No rate diff.	Tree 1	FALSE
857	clockRate_5	0.11406	FALSE	No rate diff.	Tree 1	TRUE
858	clockRate_6	0.167033	FALSE	No rate diff.	Tree 1	TRUE
859	clockRate_7	0.0953439	FALSE	No rate diff.	Tree 1	FALSE
860	clockRate_8	0.142891	FALSE	No rate diff.	Tree 1	FALSE
861	clockRate_9	0.110208	FALSE	No rate diff.	Tree 1	FALSE
862	clockRate_10	0.107517	TRUE	No rate diff.	Tree 1	FALSE
863	clockRate_11	0.10071	TRUE	No rate diff.	Tree 1	FALSE
864	clockRate_12	0.108675	TRUE	No rate diff.	Tree 1	FALSE
865	clockRate_1	0.170398	FALSE	No rate diff.	Tree 1	TRUE
866	clockRate_2	0.0714132	FALSE	No rate diff.	Tree 1	FALSE
867	clockRate_3	0.0825903	FALSE	No rate diff.	Tree 1	FALSE
868	clockRate_4	0.107583	FALSE	No rate diff.	Tree 1	FALSE
869	clockRate_5	0.0957237	FALSE	No rate diff.	Tree 1	TRUE
870	clockRate_6	0.140144	FALSE	No rate diff.	Tree 1	TRUE
871	clockRate_7	0.101338	FALSE	No rate diff.	Tree 1	FALSE
872	clockRate_8	0.11166	FALSE	No rate diff.	Tree 1	FALSE
873	clockRate_9	0.0919849	FALSE	No rate diff.	Tree 1	FALSE
874	clockRate_10	0.0858624	TRUE	No rate diff.	Tree 1	FALSE
875	clockRate_11	0.0886747	TRUE	No rate diff.	Tree 1	FALSE
876	clockRate_12	0.0851242	TRUE	No rate diff.	Tree 1	FALSE
877	clockRate_1	0.186046	FALSE	No rate diff.	Tree 1	TRUE
878	clockRate_2	0.052676	FALSE	No rate diff.	Tree 1	FALSE
879	clockRate_3	0.0732408	FALSE	No rate diff.	Tree 1	FALSE
880	clockRate_4	0.0943702	FALSE	No rate diff.	Tree 1	FALSE
881	clockRate_5	0.0884099	FALSE	No rate diff.	Tree 1	TRUE
882	clockRate_6	0.123921	FALSE	No rate diff.	Tree 1	TRUE
883	clockRate_7	0.0903636	FALSE	No rate diff.	Tree 1	FALSE
884	clockRate_8	0.0999774	FALSE	No rate diff.	Tree 1	FALSE
885	clockRate_9	0.0823143	FALSE	No rate diff.	Tree 1	FALSE
886	clockRate_10	0.0741725	TRUE	No rate diff.	Tree 1	FALSE
887	clockRate_11	0.0914789	TRUE	No rate diff.	Tree 1	FALSE
888	clockRate_12	0.0981929	TRUE	No rate diff.	Tree 1	FALSE
889	clockRate_1	0.189785	FALSE	No rate diff.	Tree 1	TRUE
890	clockRate_2	0.0765341	FALSE	No rate diff.	Tree 1	FALSE
891	clockRate_3	0.080644	FALSE	No rate diff.	Tree 1	FALSE
892	clockRate_4	0.0904932	FALSE	No rate diff.	Tree 1	FALSE
893	clockRate_5	0.102914	FALSE	No rate diff.	Tree 1	TRUE
894	clockRate_6	0.133983	FALSE	No rate diff.	Tree 1	TRUE
895	clockRate_7	0.0859226	FALSE	No rate diff.	Tree 1	FALSE
896	clockRate_8	0.0988202	FALSE	No rate diff.	Tree 1	FALSE
897	clockRate_9	0.0785318	FALSE	No rate diff.	Tree 1	FALSE
898	clockRate_10	0.097163	TRUE	No rate diff.	Tree 1	FALSE
899	clockRate_11	0.0938379	TRUE	No rate diff.	Tree 1	FALSE
900	clockRate_12	0.111105	TRUE	No rate diff.	Tree 1	FALSE
901	clockRate_1	0.20591	FALSE	No rate diff.	Tree 1	TRUE
902	clockRate_2	0.0815967	FALSE	No rate diff.	Tree 1	FALSE
903	clockRate_3	0.105167	FALSE	No rate diff.	Tree 1	FALSE
904	clockRate_4	0.12465	FALSE	No rate diff.	Tree 1	FALSE
905	clockRate_5	0.142799	FALSE	No rate diff.	Tree 1	TRUE
906	clockRate_6	0.172648	FALSE	No rate diff.	Tree 1	TRUE
907	clockRate_7	0.100024	FALSE	No rate diff.	Tree 1	FALSE
908	clockRate_8	0.147681	FALSE	No rate diff.	Tree 1	FALSE
909	clockRate_9	0.101524	FALSE	No rate diff.	Tree 1	FALSE
910	clockRate_10	0.0910576	TRUE	No rate diff.	Tree 1	FALSE
911	clockRate_11	0.0873531	TRUE	No rate diff.	Tree 1	FALSE
912	clockRate_12	0.112196	TRUE	No rate diff.	Tree 1	FALSE
913	clockRate_1	0.212232	FALSE	No rate diff.	Tree 1	TRUE
914	clockRate_2	0.0708527	FALSE	No rate diff.	Tree 1	FALSE
915	clockRate_3	0.107409	FALSE	No rate diff.	Tree 1	FALSE
916	clockRate_4	0.123914	FALSE	No rate diff.	Tree 1	FALSE
917	clockRate_5	0.105858	FALSE	No rate diff.	Tree 1	TRUE
918	clockRate_6	0.164407	FALSE	No rate diff.	Tree 1	TRUE
919	clockRate_7	0.0915476	FALSE	No rate diff.	Tree 1	FALSE
920	clockRate_8	0.114241	FALSE	No rate diff.	Tree 1	FALSE
921	clockRate_9	0.108941	FALSE	No rate diff.	Tree 1	FALSE
922	clockRate_10	0.0956961	TRUE	No rate diff.	Tree 1	FALSE
923	clockRate_11	0.0865341	TRUE	No rate diff.	Tree 1	FALSE
924	clockRate_12	0.11586	TRUE	No rate diff.	Tree 1	FALSE
925	clockRate_1	0.17776	FALSE	No rate diff.	Tree 1	TRUE
926	clockRate_2	0.057376	FALSE	No rate diff.	Tree 1	FALSE
927	clockRate_3	0.0867958	FALSE	No rate diff.	Tree 1	FALSE
928	clockRate_4	0.0784982	FALSE	No rate diff.	Tree 1	FALSE
929	clockRate_5	0.108053	FALSE	No rate diff.	Tree 1	TRUE
930	clockRate_6	0.162774	FALSE	No rate diff.	Tree 1	TRUE
931	clockRate_7	0.0959797	FALSE	No rate diff.	Tree 1	FALSE
932	clockRate_8	0.120078	FALSE	No rate diff.	Tree 1	FALSE
933	clockRate_9	0.091726	FALSE	No rate diff.	Tree 1	FALSE
934	clockRate_10	0.0658574	TRUE	No rate diff.	Tree 1	FALSE
935	clockRate_11	0.0759114	TRUE	No rate diff.	Tree 1	FALSE
936	clockRate_12	0.100291	TRUE	No rate diff.	Tree 1	FALSE
937	clockRate_1	0.220924	FALSE	No rate diff.	Tree 1	TRUE
938	clockRate_2	0.0593566	FALSE	No rate diff.	Tree 1	FALSE
939	clockRate_3	0.106408	FALSE	No rate diff.	Tree 1	FALSE
940	clockRate_4	0.101691	FALSE	No rate diff.	Tree 1	FALSE
941	clockRate_5	0.137261	FALSE	No rate diff.	Tree 1	TRUE
942	clockRate_6	0.146927	FALSE	No rate diff.	Tree 1	TRUE
943	clockRate_7	0.0882869	FALSE	No rate diff.	Tree 1	FALSE
944	clockRate_8	0.120116	FALSE	No rate diff.	Tree 1	FALSE
945	clockRate_9	0.0922461	FALSE	No rate diff.	Tree 1	FALSE
946	clockRate_10	0.112439	TRUE	No rate diff.	Tree 1	FALSE
947	clockRate_11	0.113719	TRUE	No rate diff.	Tree 1	FALSE
948	clockRate_12	0.0996897	TRUE	No rate diff.	Tree 1	FALSE
949	clockRate_1	0.170931	FALSE	No rate diff.	Tree 1	TRUE
950	clockRate_2	0.0622034	FALSE	No rate diff.	Tree 1	FALSE
951	clockRate_3	0.104083	FALSE	No rate diff.	Tree 1	FALSE
952	clockRate_4	0.0951263	FALSE	No rate diff.	Tree 1	FALSE
953	clockRate_5	0.100964	FALSE	No rate diff.	Tree 1	TRUE
954	clockRate_6	0.123606	FALSE	No rate diff.	Tree 1	TRUE
955	clockRate_7	0.0916263	FALSE	No rate diff.	Tree 1	FALSE
956	clockRate_8	0.120649	FALSE	No rate diff.	Tree 1	FALSE
957	clockRate_9	0.0970036	FALSE	No rate diff.	Tree 1	FALSE
958	clockRate_10	0.0804516	TRUE	No rate diff.	Tree 1	FALSE
959	clockRate_11	0.078744	TRUE	No rate diff.	Tree 1	FALSE
960	clockRate_12	0.0959315	TRUE	No rate diff.	Tree 1	FALSE
961	clockRate_1	0.197227	FALSE	No rate diff.	Tree 1	TRUE
962	clockRate_2	0.0663254	FALSE	No rate diff.	Tree 1	FALSE
963	clockRate_3	0.0929999	FALSE	No rate diff.	Tree 1	FALSE
964	clockRate_4	0.0863385	FALSE	No rate diff.	Tree 1	FALSE
965	clockRate_5	0.100362	FALSE	No rate diff.	Tree 1	TRUE
966	clockRate_6	0.122226	FALSE	No rate diff.	Tree 1	TRUE
967	clockRate_7	0.0965691	FALSE	No rate diff.	Tree 1	FALSE
968	clockRate_8	0.138036	FALSE	No rate diff.	Tree 1	FALSE
969	clockRate_9	0.0851154	FALSE	No rate diff.	Tree 1	FALSE
970	clockRate_10	0.0913671	TRUE	No rate diff.	Tree 1	FALSE
971	clockRate_11	0.0902391	TRUE	No rate diff.	Tree 1	FALSE
972	clockRate_12	0.0947139	TRUE	No rate diff.	Tree 1	FALSE
973	clockRate_1	0.217109	FALSE	No rate diff.	Tree 1	TRUE
974	clockRate_2	0.0494404	FALSE	No rate diff.	Tree 1	FALSE
975	clockRate_3	0.112547	FALSE	No rate diff.	Tree 1	FALSE
976	clockRate_4	0.107505	FALSE	No rate diff.	Tree 1	FALSE
977	clockRate_5	0.102219	FALSE	No rate diff.	Tree 1	TRUE
978	clockRate_6	0.137453	FALSE	No rate diff.	Tree 1	TRUE
979	clockRate_7	0.092822	FALSE	No rate diff.	Tree 1	FALSE
980	clockRate_8	0.101253	FALSE	No rate diff.	Tree 1	FALSE
981	clockRate_9	0.0969534	FALSE	No rate diff.	Tree 1	FALSE
982	clockRate_10	0.0882814	TRUE	No rate diff.	Tree 1	FALSE
983	clockRate_11	0.0752281	TRUE	No rate diff.	Tree 1	FALSE
984	clockRate_12	0.101967	TRUE	No rate diff.	Tree 1	FALSE
985	clockRate_1	0.193142	FALSE	No rate diff.	Tree 1	TRUE
986	clockRate_2	0.0889569	FALSE	No rate diff.	Tree 1	FALSE
987	clockRate_3	0.0801187	FALSE	No rate diff.	Tree 1	FALSE
988	clockRate_4	0.111306	FALSE	No rate diff.	Tree 1	FALSE
989	clockRate_5	0.104839	FALSE	No rate diff.	Tree 1	TRUE
990	clockRate_6	0.134289	FALSE	No rate diff.	Tree 1	TRUE
991	clockRate_7	0.0875205	FALSE	No rate diff.	Tree 1	FALSE
992	clockRate_8	0.108929	FALSE	No rate diff.	Tree 1	FALSE
993	clockRate_9	0.1234	FALSE	No rate diff.	Tree 1	FALSE
994	clockRate_10	0.0746724	TRUE	No rate diff.	Tree 1	FALSE
995	clockRate_11	0.0950547	TRUE	No rate diff.	Tree 1	FALSE
996	clockRate_12	0.125758	TRUE	No rate diff.	Tree 1	FALSE
997	clockRate_1	0.172405	FALSE	No rate diff.	Tree 1	TRUE
998	clockRate_2	0.0855754	FALSE	No rate diff.	Tree 1	FALSE
999	clockRate_3	0.0948118	FALSE	No rate diff.	Tree 1	FALSE
1000	clockRate_4	0.0913209	FALSE	No rate diff.	Tree 1	FALSE
1001	clockRate_5	0.137838	FALSE	No rate diff.	Tree 1	TRUE
1002	clockRate_6	0.162579	FALSE	No rate diff.	Tree 1	TRUE
1003	clockRate_7	0.0941435	FALSE	No rate diff.	Tree 1	FALSE
1004	clockRate_8	0.129063	FALSE	No rate diff.	Tree 1	FALSE
1005	clockRate_9	0.107146	FALSE	No rate diff.	Tree 1	FALSE
1006	clockRate_10	0.107561	TRUE	No rate diff.	Tree 1	FALSE
1007	clockRate_11	0.100487	TRUE	No rate diff.	Tree 1	FALSE
1008	clockRate_12	0.106591	TRUE	No rate diff.	Tree 1	FALSE
1009	clockRate_1	0.196442	FALSE	No rate diff.	Tree 1	TRUE
1010	clockRate_2	0.0573519	FALSE	No rate diff.	Tree 1	FALSE
1011	clockRate_3	0.0900059	FALSE	No rate diff.	Tree 1	FALSE
1012	clockRate_4	0.091565	FALSE	No rate diff.	Tree 1	FALSE
1013	clockRate_5	0.106946	FALSE	No rate diff.	Tree 1	TRUE
1014	clockRate_6	0.149593	FALSE	No rate diff.	Tree 1	TRUE
1015	clockRate_7	0.0873125	FALSE	No rate diff.	Tree 1	FALSE
1016	clockRate_8	0.105615	FALSE	No rate diff.	Tree 1	FALSE
1017	clockRate_9	0.113756	FALSE	No rate diff.	Tree 1	FALSE
1018	clockRate_10	0.0824918	TRUE	No rate diff.	Tree 1	FALSE
1019	clockRate_11	0.0912316	TRUE	No rate diff.	Tree 1	FALSE
1020	clockRate_12	0.104445	TRUE	No rate diff.	Tree 1	FALSE
1021	clockRate_1	0.203147	FALSE	No rate diff.	Tree 1	TRUE
1022	clockRate_2	0.0741129	FALSE	No rate diff.	Tree 1	FALSE
1023	clockRate_3	0.0877109	FALSE	No rate diff.	Tree 1	FALSE
1024	clockRate_4	0.109362	FALSE	No rate diff.	Tree 1	FALSE
1025	clockRate_5	0.111357	FALSE	No rate diff.	Tree 1	TRUE
1026	clockRate_6	0.151484	FALSE	No rate diff.	Tree 1	TRUE
1027	clockRate_7	0.0759466	FALSE	No rate diff.	Tree 1	FALSE
1028	clockRate_8	0.135316	FALSE	No rate diff.	Tree 1	FALSE
1029	clockRate_9	0.131351	FALSE	No rate diff.	Tree 1	FALSE
1030	clockRate_10	0.111131	TRUE	No rate diff.	Tree 1	FALSE
1031	clockRate_11	0.0672416	TRUE	No rate diff.	Tree 1	FALSE
1032	clockRate_12	0.124841	TRUE	No rate diff.	Tree 1	FALSE
1033	clockRate_1	0.210524	FALSE	No rate diff.	Tree 1	TRUE
1034	clockRate_2	0.0610671	FALSE	No rate diff.	Tree 1	FALSE
1035	clockRate_3	0.0986334	FALSE	No rate diff.	Tree 1	FALSE
1036	clockRate_4	0.0859539	FALSE	No rate diff.	Tree 1	FALSE
1037	clockRate_5	0.0943173	FALSE	No rate diff.	Tree 1	TRUE
1038	clockRate_6	0.14379	FALSE	No rate diff.	Tree 1	TRUE
1039	clockRate_7	0.0880996	FALSE	No rate diff.	Tree 1	FALSE
1040	clockRate_8	0.137297	FALSE	No rate diff.	Tree 1	FALSE
1041	clockRate_9	0.103294	FALSE	No rate diff.	Tree 1	FALSE
1042	clockRate_10	0.0777686	TRUE	No rate diff.	Tree 1	FALSE
1043	clockRate_11	0.078562	TRUE	No rate diff.	Tree 1	FALSE
1044	clockRate_12	0.0993416	TRUE	No rate diff.	Tree 1	FALSE
1045	clockRate_1	0.193342	FALSE	No rate diff.	Tree 1	TRUE
1046	clockRate_2	0.0632502	FALSE	No rate diff.	Tree 1	FALSE
1047	clockRate_3	0.0930992	FALSE	No rate diff.	Tree 1	FALSE
1048	clockRate_4	0.105082	FALSE	No rate diff.	Tree 1	FALSE
1049	clockRate_5	0.118326	FALSE	No rate diff.	Tree 1	TRUE
1050	clockRate_6	0.144109	FALSE	No rate diff.	Tree 1	TRUE
1051	clockRate_7	0.0777922	FALSE	No rate diff.	Tree 1	FALSE
1052	clockRate_8	0.0840758	FALSE	No rate diff.	Tree 1	FALSE
1053	clockRate_9	0.0738959	FALSE	No rate diff.	Tree 1	FALSE
1054	clockRate_10	0.0770207	TRUE	No rate diff.	Tree 1	FALSE
1055	clockRate_11	0.0697121	TRUE	No rate diff.	Tree 1	FALSE
1056	clockRate_12	0.0889024	TRUE	No rate diff.	Tree 1	FALSE
1057	clockRate_1	0.207438	FALSE	No rate diff.	Tree 1	TRUE
1058	clockRate_2	0.0734392	FALSE	No rate diff.	Tree 1	FALSE
1059	clockRate_3	0.112939	FALSE	No rate diff.	Tree 1	FALSE
1060	clockRate_4	0.0953191	FALSE	No rate diff.	Tree 1	FALSE
1061	clockRate_5	0.125329	FALSE	No rate diff.	Tree 1	TRUE
1062	clockRate_6	0.111471	FALSE	No rate diff.	Tree 1	TRUE
1063	clockRate_7	0.065796	FALSE	No rate diff.	Tree 1	FALSE
1064	clockRate_8	0.0989862	FALSE	No rate diff.	Tree 1	FALSE
1065	clockRate_9	0.0984381	FALSE	No rate diff.	Tree 1	FALSE
1066	clockRate_10	0.0925054	TRUE	No rate diff.	Tree 1	FALSE
1067	clockRate_11	0.0951011	TRUE	No rate diff.	Tree 1	FALSE
1068	clockRate_12	0.135202	TRUE	No rate diff.	Tree 1	FALSE
1069	clockRate_1	0.224546	FALSE	No rate diff.	Tree 1	TRUE
1070	clockRate_2	0.0638624	FALSE	No rate diff.	Tree 1	FALSE
1071	clockRate_3	0.123759	FALSE	No rate diff.	Tree 1	FALSE
1072	clockRate_4	0.0844962	FALSE	No rate diff.	Tree 1	FALSE
1073	clockRate_5	0.109891	FALSE	No rate diff.	Tree 1	TRUE
1074	clockRate_6	0.135603	FALSE	No rate diff.	Tree 1	TRUE
1075	clockRate_7	0.061971	FALSE	No rate diff.	Tree 1	FALSE
1076	clockRate_8	0.131023	FALSE	No rate diff.	Tree 1	FALSE
1077	clockRate_9	0.116472	FALSE	No rate diff.	Tree 1	FALSE
1078	clockRate_10	0.088216	TRUE	No rate diff.	Tree 1	FALSE
1079	clockRate_11	0.0841244	TRUE	No rate diff.	Tree 1	FALSE
1080	clockRate_12	0.0934089	TRUE	No rate diff.	Tree 1	FALSE
1081	clockRate_1	0.189455	FALSE	No rate diff.	Tree 1	TRUE
1082	clockRate_2	0.0803656	FALSE	No rate diff.	Tree 1	FALSE
1083	clockRate_3	0.0890428	FALSE	No rate diff.	Tree 1	FALSE
1084	clockRate_4	0.0872955	FALSE	No rate diff.	Tree 1	FALSE
1085	clockRate_5	0.11404	FALSE	No rate diff.	Tree 1	TRUE
1086	clockRate_6	0.135584	FALSE	No rate diff.	Tree 1	TRUE
1087	clockRate_7	0.0966713	FALSE	No rate diff.	Tree 1	FALSE
1088	clockRate_8	0.119766	FALSE	No rate diff.	Tree 1	FALSE
1089	clockRate_9	0.0893298	FALSE	No rate diff.	Tree 1	FALSE
1090	clockRate_10	0.0841883	TRUE	No rate diff.	Tree 1	FALSE
1091	clockRate_11	0.0973642	TRUE	No rate diff.	Tree 1	FALSE
1092	clockRate_12	0.117299	TRUE	No rate diff.	Tree 1	FALSE
1093	clockRate_1	0.21688	FALSE	No rate diff.	Tree 1	TRUE
1094	clockRate_2	0.0681782	FALSE	No rate diff.	Tree 1	FALSE
1095	clockRate_3	0.0827874	FALSE	No rate diff.	Tree 1	FALSE
1096	clockRate_4	0.0929468	FALSE	No rate diff.	Tree 1	FALSE
1097	clockRate_5	0.0891723	FALSE	No rate diff.	Tree 1	TRUE
1098	clockRate_6	0.128101	FALSE	No rate diff.	Tree 1	TRUE
1099	clockRate_7	0.0973069	FALSE	No rate diff.	Tree 1	FALSE
1100	clockRate_8	0.103395	FALSE	No rate diff.	Tree 1	FALSE
1101	clockRate_9	0.105717	FALSE	No rate diff.	Tree 1	FALSE
1102	clockRate_10	0.087166	TRUE	No rate diff.	Tree 1	FALSE
1103	clockRate_11	0.0853359	TRUE	No rate diff.	Tree 1	FALSE
1104	clockRate_12	0.107889	TRUE	No rate diff.	Tree 1	FALSE
1105	clockRate_1	0.227732	FALSE	No rate diff.	Tree 1	TRUE
1106	clockRate_2	0.0694408	FALSE	No rate diff.	Tree 1	FALSE
1107	clockRate_3	0.099414	FALSE	No rate diff.	Tree 1	FALSE
1108	clockRate_4	0.106951	FALSE	No rate diff.	Tree 1	FALSE
1109	clockRate_5	0.111302	FALSE	No rate diff.	Tree 1	TRUE
1110	clockRate_6	0.146462	FALSE	No rate diff.	Tree 1	TRUE
1111	clockRate_7	0.0776279	FALSE	No rate diff.	Tree 1	FALSE
1112	clockRate_8	0.122044	FALSE	No rate diff.	Tree 1	FALSE
1113	clockRate_9	0.0870603	FALSE	No rate diff.	Tree 1	FALSE
1114	clockRate_10	0.11357	TRUE	No rate diff.	Tree 1	FALSE
1115	clockRate_11	0.0891571	TRUE	No rate diff.	Tree 1	FALSE
1116	clockRate_12	0.124444	TRUE	No rate diff.	Tree 1	FALSE
1117	clockRate_1	0.158988	FALSE	No rate diff.	Tree 1	TRUE
1118	clockRate_2	0.0736769	FALSE	No rate diff.	Tree 1	FALSE
1119	clockRate_3	0.0865278	FALSE	No rate diff.	Tree 1	FALSE
1120	clockRate_4	0.0898828	FALSE	No rate diff.	Tree 1	FALSE
1121	clockRate_5	0.121626	FALSE	No rate diff.	Tree 1	TRUE
1122	clockRate_6	0.149914	FALSE	No rate diff.	Tree 1	TRUE
1123	clockRate_7	0.0790336	FALSE	No rate diff.	Tree 1	FALSE
1124	clockRate_8	0.0961668	FALSE	No rate diff.	Tree 1	FALSE
1125	clockRate_9	0.102366	FALSE	No rate diff.	Tree 1	FALSE
1126	clockRate_10	0.0966946	TRUE	No rate diff.	Tree 1	FALSE
1127	clockRate_11	0.0980934	TRUE	No rate diff.	Tree 1	FALSE
1128	clockRate_12	0.104703	TRUE	No rate diff.	Tree 1	FALSE
1129	clockRate_1	0.182726	FALSE	No rate diff.	Tree 1	TRUE
1130	clockRate_2	0.0803956	FALSE	No rate diff.	Tree 1	FALSE
1131	clockRate_3	0.112487	FALSE	No rate diff.	Tree 1	FALSE
1132	clockRate_4	0.104925	FALSE	No rate diff.	Tree 1	FALSE
1133	clockRate_5	0.135533	FALSE	No rate diff.	Tree 1	TRUE
1134	clockRate_6	0.143122	FALSE	No rate diff.	Tree 1	TRUE
1135	clockRate_7	0.0802615	FALSE	No rate diff.	Tree 1	FALSE
1136	clockRate_8	0.11719	FALSE	No rate diff.	Tree 1	FALSE
1137	clockRate_9	0.0937814	FALSE	No rate diff.	Tree 1	FALSE
1138	clockRate_10	0.078646	TRUE	No rate diff.	Tree 1	FALSE
1139	clockRate_11	0.0976456	TRUE	No rate diff.	Tree 1	FALSE
1140	clockRate_12	0.093013	TRUE	No rate diff.	Tree 1	FALSE
1141	clockRate_1	0.192693	FALSE	No rate diff.	Tree 1	TRUE
1142	clockRate_2	0.0717984	FALSE	No rate diff.	Tree 1	FALSE
1143	clockRate_3	0.0848677	FALSE	No rate diff.	Tree 1	FALSE
1144	clockRate_4	0.103023	FALSE	No rate diff.	Tree 1	FALSE
1145	clockRate_5	0.123263	FALSE	No rate diff.	Tree 1	TRUE
1146	clockRate_6	0.154249	FALSE	No rate diff.	Tree 1	TRUE
1147	clockRate_7	0.0864601	FALSE	No rate diff.	Tree 1	FALSE
1148	clockRate_8	0.114411	FALSE	No rate diff.	Tree 1	FALSE
1149	clockRate_9	0.084654	FALSE	No rate diff.	Tree 1	FALSE
1150	clockRate_10	0.0799364	TRUE	No rate diff.	Tree 1	FALSE
1151	clockRate_11	0.0801796	TRUE	No rate diff.	Tree 1	FALSE
1152	clockRate_12	0.0903421	TRUE	No rate diff.	Tree 1	FALSE
1153	clockRate_1	0.168708	FALSE	No rate diff.	Tree 1	TRUE
1154	clockRate_2	0.070955	FALSE	No rate diff.	Tree 1	FALSE
1155	clockRate_3	0.0849814	FALSE	No rate diff.	Tree 1	FALSE
1156	clockRate_4	0.0981229	FALSE	No rate diff.	Tree 1	FALSE
1157	clockRate_5	0.0953569	FALSE	No rate diff.	Tree 1	TRUE
1158	clockRate_6	0.154649	FALSE	No rate diff.	Tree 1	TRUE
1159	clockRate_7	0.0871814	FALSE	No rate diff.	Tree 1	FALSE
1160	clockRate_8	0.121882	FALSE	No rate diff.	Tree 1	FALSE
1161	clockRate_9	0.10348	FALSE	No rate diff.	Tree 1	FALSE
1162	clockRate_10	0.0767679	TRUE	No rate diff.	Tree 1	FALSE
1163	clockRate_11	0.105854	TRUE	No rate diff.	Tree 1	FALSE
1164	clockRate_12	0.077747	TRUE	No rate diff.	Tree 1	FALSE
1165	clockRate_1	0.161169	FALSE	No rate diff.	Tree 1	TRUE
1166	clockRate_2	0.0944057	FALSE	No rate diff.	Tree 1	FALSE
1167	clockRate_3	0.112292	FALSE	No rate diff.	Tree 1	FALSE
1168	clockRate_4	0.0838723	FALSE	No rate diff.	Tree 1	FALSE
1169	clockRate_5	0.116906	FALSE	No rate diff.	Tree 1	TRUE
1170	clockRate_6	0.17026	FALSE	No rate diff.	Tree 1	TRUE
1171	clockRate_7	0.0959588	FALSE	No rate diff.	Tree 1	FALSE
1172	clockRate_8	0.142304	FALSE	No rate diff.	Tree 1	FALSE
1173	clockRate_9	0.122134	FALSE	No rate diff.	Tree 1	FALSE
1174	clockRate_10	0.0823053	TRUE	No rate diff.	Tree 1	FALSE
1175	clockRate_11	0.0911058	TRUE	No rate diff.	Tree 1	FALSE
1176	clockRate_12	0.106923	TRUE	No rate diff.	Tree 1	FALSE
1177	clockRate_1	0.20854	FALSE	No rate diff.	Tree 1	TRUE
1178	clockRate_2	0.0657315	FALSE	No rate diff.	Tree 1	FALSE
1179	clockRate_3	0.0962871	FALSE	No rate diff.	Tree 1	FALSE
1180	clockRate_4	0.0775877	FALSE	No rate diff.	Tree 1	FALSE
1181	clockRate_5	0.0928254	FALSE	No rate diff.	Tree 1	TRUE
1182	clockRate_6	0.133219	FALSE	No rate diff.	Tree 1	TRUE
1183	clockRate_7	0.0990823	FALSE	No rate diff.	Tree 1	FALSE
1184	clockRate_8	0.104319	FALSE	No rate diff.	Tree 1	FALSE
1185	clockRate_9	0.107875	FALSE	No rate diff.	Tree 1	FALSE
1186	clockRate_10	0.0813316	TRUE	No rate diff.	Tree 1	FALSE
1187	clockRate_11	0.0800069	TRUE	No rate diff.	Tree 1	FALSE
1188	clockRate_12	0.103379	TRUE	No rate diff.	Tree 1	FALSE
1189	clockRate_1	0.173383	FALSE	No rate diff.	Tree 1	TRUE
1190	clockRate_2	0.0753927	FALSE	No rate diff.	Tree 1	FALSE
1191	clockRate_3	0.0982106	FALSE	No rate diff.	Tree 1	FALSE
1192	clockRate_4	0.0945895	FALSE	No rate diff.	Tree 1	FALSE
1193	clockRate_5	0.0943557	FALSE	No rate diff.	Tree 1	TRUE
1194	clockRate_6	0.1277	FALSE	No rate diff.	Tree 1	TRUE
1195	clockRate_7	0.0832604	FALSE	No rate diff.	Tree 1	FALSE
1196	clockRate_8	0.109612	FALSE	No rate diff.	Tree 1	FALSE
1197	clockRate_9	0.0936112	FALSE	No rate diff.	Tree 1	FALSE
1198	clockRate_10	0.124945	TRUE	No rate diff.	Tree 1	FALSE
1199	clockRate_11	0.0882779	TRUE	No rate diff.	Tree 1	FALSE
1200	clockRate_12	0.108619	TRUE	No rate diff.	Tree 1	FALSE
1201	clockRate_1	0.194085	FALSE	No rate diff.	Tree 1	TRUE
1202	clockRate_2	0.0505593	FALSE	No rate diff.	Tree 1	FALSE
1203	clockRate_3	0.0841125	FALSE	No rate diff.	Tree 1	FALSE
1204	clockRate_4	0.0949768	FALSE	No rate diff.	Tree 1	FALSE
1205	clockRate_5	0.0997784	FALSE	No rate diff.	Tree 1	TRUE
1206	clockRate_6	0.129881	FALSE	No rate diff.	Tree 1	TRUE
1207	clockRate_7	0.114476	FALSE	No rate diff.	Tree 1	FALSE
1208	clockRate_8	0.102252	FALSE	No rate diff.	Tree 1	FALSE
1209	clockRate_9	0.105309	FALSE	No rate diff.	Tree 1	FALSE
1210	clockRate_10	0.11303	TRUE	No rate diff.	Tree 1	FALSE
1211	clockRate_11	0.0918462	TRUE	No rate diff.	Tree 1	FALSE
1212	clockRate_12	0.0865445	TRUE	No rate diff.	Tree 1	FALSE
1213	clockRate_1	0.193026	FALSE	No rate diff.	Tree 1	TRUE
1214	clockRate_2	0.0657854	FALSE	No rate diff.	Tree 1	FALSE
1215	clockRate_3	0.12882	FALSE	No rate diff.	Tree 1	FALSE
1216	clockRate_4	0.0879737	FALSE	No rate diff.	Tree 1	FALSE
1217	clockRate_5	0.148188	FALSE	No rate diff.	Tree 1	TRUE
1218	clockRate_6	0.169176	FALSE	No rate diff.	Tree 1	TRUE
1219	clockRate_7	0.0935764	FALSE	No rate diff.	Tree 1	FALSE
1220	clockRate_8	0.137869	FALSE	No rate diff.	Tree 1	FALSE
1221	clockRate_9	0.116825	FALSE	No rate diff.	Tree 1	FALSE
1222	clockRate_10	0.0757648	TRUE	No rate diff.	Tree 1	FALSE
1223	clockRate_11	0.081018	TRUE	No rate diff.	Tree 1	FALSE
1224	clockRate_12	0.12781	TRUE	No rate diff.	Tree 1	FALSE
1225	clockRate_1	0.213515	FALSE	No rate diff.	Tree 1	TRUE
1226	clockRate_2	0.0560031	FALSE	No rate diff.	Tree 1	FALSE
1227	clockRate_3	0.111646	FALSE	No rate diff.	Tree 1	FALSE
1228	clockRate_4	0.105725	FALSE	No rate diff.	Tree 1	FALSE
1229	clockRate_5	0.121577	FALSE	No rate diff.	Tree 1	TRUE
1230	clockRate_6	0.145036	FALSE	No rate diff.	Tree 1	TRUE
1231	clockRate_7	0.105556	FALSE	No rate diff.	Tree 1	FALSE
1232	clockRate_8	0.0841144	FALSE	No rate diff.	Tree 1	FALSE
1233	clockRate_9	0.119195	FALSE	No rate diff.	Tree 1	FALSE
1234	clockRate_10	0.100758	TRUE	No rate diff.	Tree 1	FALSE
1235	clockRate_11	0.0835461	TRUE	No rate diff.	Tree 1	FALSE
1236	clockRate_12	0.120135	TRUE	No rate diff.	Tree 1	FALSE
1237	clockRate_1	0.207296	FALSE	No rate diff.	Tree 1	TRUE
1238	clockRate_2	0.0708128	FALSE	No rate diff.	Tree 1	FALSE
1239	clockRate_3	0.087499	FALSE	No rate diff.	Tree 1	FALSE
1240	clockRate_4	0.0928415	FALSE	No rate diff.	Tree 1	FALSE
1241	clockRate_5	0.106664	FALSE	No rate diff.	Tree 1	TRUE
1242	clockRate_6	0.123075	FALSE	No rate diff.	Tree 1	TRUE
1243	clockRate_7	0.0838833	FALSE	No rate diff.	Tree 1	FALSE
1244	clockRate_8	0.0971239	FALSE	No rate diff.	Tree 1	FALSE
1245	clockRate_9	0.0988354	FALSE	No rate diff.	Tree 1	FALSE
1246	clockRate_10	0.0814218	TRUE	No rate diff.	Tree 1	FALSE
1247	clockRate_11	0.094456	TRUE	No rate diff.	Tree 1	FALSE
1248	clockRate_12	0.100605	TRUE	No rate diff.	Tree 1	FALSE
1249	clockRate_1	0.195618	FALSE	No rate diff.	Tree 1	TRUE
1250	clockRate_2	0.0611028	FALSE	No rate diff.	Tree 1	FALSE
1251	clockRate_3	0.110148	FALSE	No rate diff.	Tree 1	FALSE
1252	clockRate_4	0.117121	FALSE	No rate diff.	Tree 1	FALSE
1253	clockRate_5	0.104949	FALSE	No rate diff.	Tree 1	TRUE
1254	clockRate_6	0.144607	FALSE	No rate diff.	Tree 1	TRUE
1255	clockRate_7	0.080127	FALSE	No rate diff.	Tree 1	FALSE
1256	clockRate_8	0.0913873	FALSE	No rate diff.	Tree 1	FALSE
1257	clockRate_9	0.108389	FALSE	No rate diff.	Tree 1	FALSE
1258	clockRate_10	0.107781	TRUE	No rate diff.	Tree 1	FALSE
1259	clockRate_11	0.100481	TRUE	No rate diff.	Tree 1	FALSE
1260	clockRate_12	0.123044	TRUE	No rate diff.	Tree 1	FALSE
1261	clockRate_1	0.230984	FALSE	No rate diff.	Tree 1	TRUE
1262	clockRate_2	0.0742646	FALSE	No rate diff.	Tree 1	FALSE
1263	clockRate_3	0.121444	FALSE	No rate diff.	Tree 1	FALSE
1264	clockRate_4	0.0932418	FALSE	No rate diff.	Tree 1	FALSE
1265	clockRate_5	0.105871	FALSE	No rate diff.	Tree 1	TRUE
1266	clockRate_6	0.138787	FALSE	No rate diff.	Tree 1	TRUE
1267	clockRate_7	0.139555	FALSE	No rate diff.	Tree 1	FALSE
1268	clockRate_8	0.131191	FALSE	No rate diff.	Tree 1	FALSE
1269	clockRate_9	0.105921	FALSE	No rate diff.	Tree 1	FALSE
1270	clockRate_10	0.0815534	TRUE	No rate diff.	Tree 1	FALSE
1271	clockRate_11	0.0964362	TRUE	No rate diff.	Tree 1	FALSE
1272	clockRate_12	0.116539	TRUE	No rate diff.	Tree 1	FALSE
1273	clockRate_1	0.212242	FALSE	No rate diff.	Tree 1	TRUE
1274	clockRate_2	0.0839703	FALSE	No rate diff.	Tree 1	FALSE
1275	clockRate_3	0.118523	FALSE	No rate diff.	Tree 1	FALSE
1276	clockRate_4	0.110563	FALSE	No rate diff.	Tree 1	FALSE
1277	clockRate_5	0.104238	FALSE	No rate diff.	Tree 1	TRUE
1278	clockRate_6	0.135363	FALSE	No rate diff.	Tree 1	TRUE
1279	clockRate_7	0.103382	FALSE	No rate diff.	Tree 1	FALSE
1280	clockRate_8	0.13855	FALSE	No rate diff.	Tree 1	FALSE
1281	clockRate_9	0.126773	FALSE	No rate diff.	Tree 1	FALSE
1282	clockRate_10	0.083387	TRUE	No rate diff.	Tree 1	FALSE
1283	clockRate_11	0.0905806	TRUE	No rate diff.	Tree 1	FALSE
1284	clockRate_12	0.135247	TRUE	No rate diff.	Tree 1	FALSE
1285	clockRate_1	0.174106	FALSE	No rate diff.	Tree 1	TRUE
1286	clockRate_2	0.065672	FALSE	No rate diff.	Tree 1	FALSE
1287	clockRate_3	0.104994	FALSE	No rate diff.	Tree 1	FALSE
1288	clockRate_4	0.102596	FALSE	No rate diff.	Tree 1	FALSE
1289	clockRate_5	0.108844	FALSE	No rate diff.	Tree 1	TRUE
1290	clockRate_6	0.150286	FALSE	No rate diff.	Tree 1	TRUE
1291	clockRate_7	0.0820618	FALSE	No rate diff.	Tree 1	FALSE
1292	clockRate_8	0.110744	FALSE	No rate diff.	Tree 1	FALSE
1293	clockRate_9	0.114695	FALSE	No rate diff.	Tree 1	FALSE
1294	clockRate_10	0.071364	TRUE	No rate diff.	Tree 1	FALSE
1295	clockRate_11	0.0987178	TRUE	No rate diff.	Tree 1	FALSE
1296	clockRate_12	0.0957854	TRUE	No rate diff.	Tree 1	FALSE
1297	clockRate_1	0.189745	FALSE	No rate diff.	Tree 1	TRUE
1298	clockRate_2	0.0559945	FALSE	No rate diff.	Tree 1	FALSE
1299	clockRate_3	0.0935155	FALSE	No rate diff.	Tree 1	FALSE
1300	clockRate_4	0.0981689	FALSE	No rate diff.	Tree 1	FALSE
1301	clockRate_5	0.131375	FALSE	No rate diff.	Tree 1	TRUE
1302	clockRate_6	0.16163	FALSE	No rate diff.	Tree 1	TRUE
1303	clockRate_7	0.0826529	FALSE	No rate diff.	Tree 1	FALSE
1304	clockRate_8	0.121569	FALSE	No rate diff.	Tree 1	FALSE
1305	clockRate_9	0.113659	FALSE	No rate diff.	Tree 1	FALSE
1306	clockRate_10	0.0938239	TRUE	No rate diff.	Tree 1	FALSE
1307	clockRate_11	0.0921022	TRUE	No rate diff.	Tree 1	FALSE
1308	clockRate_12	0.10678	TRUE	No rate diff.	Tree 1	FALSE
1309	clockRate_1	0.20103	FALSE	No rate diff.	Tree 1	TRUE
1310	clockRate_2	0.0589655	FALSE	No rate diff.	Tree 1	FALSE
1311	clockRate_3	0.0846224	FALSE	No rate diff.	Tree 1	FALSE
1312	clockRate_4	0.0879157	FALSE	No rate diff.	Tree 1	FALSE
1313	clockRate_5	0.111753	FALSE	No rate diff.	Tree 1	TRUE
1314	clockRate_6	0.139092	FALSE	No rate diff.	Tree 1	TRUE
1315	clockRate_7	0.109658	FALSE	No rate diff.	Tree 1	FALSE
1316	clockRate_8	0.106445	FALSE	No rate diff.	Tree 1	FALSE
1317	clockRate_9	0.0945986	FALSE	No rate diff.	Tree 1	FALSE
1318	clockRate_10	0.0806056	TRUE	No rate diff.	Tree 1	FALSE
1319	clockRate_11	0.10669	TRUE	No rate diff.	Tree 1	FALSE
1320	clockRate_12	0.0930492	TRUE	No rate diff.	Tree 1	FALSE
1321	clockRate_1	0.217568	FALSE	No rate diff.	Tree 1	TRUE
1322	clockRate_2	0.0615055	FALSE	No rate diff.	Tree 1	FALSE
1323	clockRate_3	0.0893243	FALSE	No rate diff.	Tree 1	FALSE
1324	clockRate_4	0.0857158	FALSE	No rate diff.	Tree 1	FALSE
1325	clockRate_5	0.107004	FALSE	No rate diff.	Tree 1	TRUE
1326	clockRate_6	0.138798	FALSE	No rate diff.	Tree 1	TRUE
1327	clockRate_7	0.0871806	FALSE	No rate diff.	Tree 1	FALSE
1328	clockRate_8	0.101913	FALSE	No rate diff.	Tree 1	FALSE
1329	clockRate_9	0.133334	FALSE	No rate diff.	Tree 1	FALSE
1330	clockRate_10	0.105986	TRUE	No rate diff.	Tree 1	FALSE
1331	clockRate_11	0.0891864	TRUE	No rate diff.	Tree 1	FALSE
1332	clockRate_12	0.0985762	TRUE	No rate diff.	Tree 1	FALSE
1333	clockRate_1	0.21777	FALSE	No rate diff.	Tree 1	TRUE
1334	clockRate_2	0.0603938	FALSE	No rate diff.	Tree 1	FALSE
1335	clockRate_3	0.0999636	FALSE	No rate diff.	Tree 1	FALSE
1336	clockRate_4	0.112713	FALSE	No rate diff.	Tree 1	FALSE
1337	clockRate_5	0.149705	FALSE	No rate diff.	Tree 1	TRUE
1338	clockRate_6	0.169104	FALSE	No rate diff.	Tree 1	TRUE
1339	clockRate_7	0.101742	FALSE	No rate diff.	Tree 1	FALSE
1340	clockRate_8	0.113426	FALSE	No rate diff.	Tree 1	FALSE
1341	clockRate_9	0.110621	FALSE	No rate diff.	Tree 1	FALSE
1342	clockRate_10	0.0920734	TRUE	No rate diff.	Tree 1	FALSE
1343	clockRate_11	0.0989939	TRUE	No rate diff.	Tree 1	FALSE
1344	clockRate_12	0.105275	TRUE	No rate diff.	Tree 1	FALSE
1345	clockRate_1	0.195456	FALSE	No rate diff.	Tree 1	TRUE
1346	clockRate_2	0.0766065	FALSE	No rate diff.	Tree 1	FALSE
1347	clockRate_3	0.092721	FALSE	No rate diff.	Tree 1	FALSE
1348	clockRate_4	0.0854104	FALSE	No rate diff.	Tree 1	FALSE
1349	clockRate_5	0.125689	FALSE	No rate diff.	Tree 1	TRUE
1350	clockRate_6	0.159952	FALSE	No rate diff.	Tree 1	TRUE
1351	clockRate_7	0.0869303	FALSE	No rate diff.	Tree 1	FALSE
1352	clockRate_8	0.112207	FALSE	No rate diff.	Tree 1	FALSE
1353	clockRate_9	0.111426	FALSE	No rate diff.	Tree 1	FALSE
1354	clockRate_10	0.0963446	TRUE	No rate diff.	Tree 1	FALSE
1355	clockRate_11	0.0688886	TRUE	No rate diff.	Tree 1	FALSE
1356	clockRate_12	0.112079	TRUE	No rate diff.	Tree 1	FALSE
1357	clockRate_1	0.255039	FALSE	No rate diff.	Tree 1	TRUE
1358	clockRate_2	0.0902567	FALSE	No rate diff.	Tree 1	FALSE
1359	clockRate_3	0.129201	FALSE	No rate diff.	Tree 1	FALSE
1360	clockRate_4	0.105637	FALSE	No rate diff.	Tree 1	FALSE
1361	clockRate_5	0.121881	FALSE	No rate diff.	Tree 1	TRUE
1362	clockRate_6	0.149296	FALSE	No rate diff.	Tree 1	TRUE
1363	clockRate_7	0.110243	FALSE	No rate diff.	Tree 1	FALSE
1364	clockRate_8	0.120082	FALSE	No rate diff.	Tree 1	FALSE
1365	clockRate_9	0.122852	FALSE	No rate diff.	Tree 1	FALSE
1366	clockRate_10	0.103572	TRUE	No rate diff.	Tree 1	FALSE
1367	clockRate_11	0.103827	TRUE	No rate diff.	Tree 1	FALSE
1368	clockRate_12	0.0934685	TRUE	No rate diff.	Tree 1	FALSE
1369	clockRate_1	0.197243	FALSE	No rate diff.	Tree 1	TRUE
1370	clockRate_2	0.0591412	FALSE	No rate diff.	Tree 1	FALSE
1371	clockRate_3	0.0885067	FALSE	No rate diff.	Tree 1	FALSE
1372	clockRate_4	0.114577	FALSE	No rate diff.	Tree 1	FALSE
1373	clockRate_5	0.0995551	FALSE	No rate diff.	Tree 1	TRUE
1374	clockRate_6	0.155849	FALSE	No rate diff.	Tree 1	TRUE
1375	clockRate_7	0.0740838	FALSE	No rate diff.	Tree 1	FALSE
1376	clockRate_8	0.118573	FALSE	No rate diff.	Tree 1	FALSE
1377	clockRate_9	0.0910529	FALSE	No rate diff.	Tree 1	FALSE
1378	clockRate_10	0.0867462	TRUE	No rate diff.	Tree 1	FALSE
1379	clockRate_11	0.0822859	TRUE	No rate diff.	Tree 1	FALSE
1380	clockRate_12	0.110496	TRUE	No rate diff.	Tree 1	FALSE
1381	clockRate_1	0.230951	FALSE	No rate diff.	Tree 1	TRUE
1382	clockRate_2	0.0757152	FALSE	No rate diff.	Tree 1	FALSE
1383	clockRate_3	0.112592	FALSE	No rate diff.	Tree 1	FALSE
1384	clockRate_4	0.106663	FALSE	No rate diff.	Tree 1	FALSE
1385	clockRate_5	0.118556	FALSE	No rate diff.	Tree 1	TRUE
1386	clockRate_6	0.130322	FALSE	No rate diff.	Tree 1	TRUE
1387	clockRate_7	0.0843646	FALSE	No rate diff.	Tree 1	FALSE
1388	clockRate_8	0.132859	FALSE	No rate diff.	Tree 1	FALSE
1389	clockRate_9	0.0878901	FALSE	No rate diff.	Tree 1	FALSE
1390	clockRate_10	0.0798322	TRUE	No rate diff.	Tree 1	FALSE
1391	clockRate_11	0.102912	TRUE	No rate diff.	Tree 1	FALSE
1392	clockRate_12	0.107486	TRUE	No rate diff.	Tree 1	FALSE
1393	clockRate_1	0.186837	FALSE	No rate diff.	Tree 1	TRUE
1394	clockRate_2	0.0650157	FALSE	No rate diff.	Tree 1	FALSE
1395	clockRate_3	0.0949055	FALSE	No rate diff.	Tree 1	FALSE
1396	clockRate_4	0.0746672	FALSE	No rate diff.	Tree 1	FALSE
1397	clockRate_5	0.107011	FALSE	No rate diff.	Tree 1	TRUE
1398	clockRate_6	0.123719	FALSE	No rate diff.	Tree 1	TRUE
1399	clockRate_7	0.0747259	FALSE	No rate diff.	Tree 1	FALSE
1400	clockRate_8	0.115679	FALSE	No rate diff.	Tree 1	FALSE
1401	clockRate_9	0.0886784	FALSE	No rate diff.	Tree 1	FALSE
1402	clockRate_10	0.066108	TRUE	No rate diff.	Tree 1	FALSE
1403	clockRate_11	0.0796829	TRUE	No rate diff.	Tree 1	FALSE
1404	clockRate_12	0.118783	TRUE	No rate diff.	Tree 1	FALSE
1405	clockRate_1	0.216879	FALSE	No rate diff.	Tree 1	TRUE
1406	clockRate_2	0.0699435	FALSE	No rate diff.	Tree 1	FALSE
1407	clockRate_3	0.0876225	FALSE	No rate diff.	Tree 1	FALSE
1408	clockRate_4	0.0849855	FALSE	No rate diff.	Tree 1	FALSE
1409	clockRate_5	0.122831	FALSE	No rate diff.	Tree 1	TRUE
1410	clockRate_6	0.131652	FALSE	No rate diff.	Tree 1	TRUE
1411	clockRate_7	0.10776	FALSE	No rate diff.	Tree 1	FALSE
1412	clockRate_8	0.0883434	FALSE	No rate diff.	Tree 1	FALSE
1413	clockRate_9	0.117286	FALSE	No rate diff.	Tree 1	FALSE
1414	clockRate_10	0.0842115	TRUE	No rate diff.	Tree 1	FALSE
1415	clockRate_11	0.0796853	TRUE	No rate diff.	Tree 1	FALSE
1416	clockRate_12	0.112579	TRUE	No rate diff.	Tree 1	FALSE
1417	clockRate_1	0.186059	FALSE	No rate diff.	Tree 1	TRUE
1418	clockRate_2	0.0854103	FALSE	No rate diff.	Tree 1	FALSE
1419	clockRate_3	0.0928789	FALSE	No rate diff.	Tree 1	FALSE
1420	clockRate_4	0.0989587	FALSE	No rate diff.	Tree 1	FALSE
1421	clockRate_5	0.134316	FALSE	No rate diff.	Tree 1	TRUE
1422	clockRate_6	0.183221	FALSE	No rate diff.	Tree 1	TRUE
1423	clockRate_7	0.102402	FALSE	No rate diff.	Tree 1	FALSE
1424	clockRate_8	0.127619	FALSE	No rate diff.	Tree 1	FALSE
1425	clockRate_9	0.111232	FALSE	No rate diff.	Tree 1	FALSE
1426	clockRate_10	0.0817081	TRUE	No rate diff.	Tree 1	FALSE
1427	clockRate_11	0.10864	TRUE	No rate diff.	Tree 1	FALSE
1428	clockRate_12	0.104217	TRUE	No rate diff.	Tree 1	FALSE
1429	clockRate_1	0.220874	FALSE	No rate diff.	Tree 1	TRUE
1430	clockRate_2	0.0652044	FALSE	No rate diff.	Tree 1	FALSE
1431	clockRate_3	0.101903	FALSE	No rate diff.	Tree 1	FALSE
1432	clockRate_4	0.0814628	FALSE	No rate diff.	Tree 1	FALSE
1433	clockRate_5	0.153966	FALSE	No rate diff.	Tree 1	TRUE
1434	clockRate_6	0.129203	FALSE	No rate diff.	Tree 1	TRUE
1435	clockRate_7	0.101358	FALSE	No rate diff.	Tree 1	FALSE
1436	clockRate_8	0.125598	FALSE	No rate diff.	Tree 1	FALSE
1437	clockRate_9	0.101858	FALSE	No rate diff.	Tree 1	FALSE
1438	clockRate_10	0.0760413	TRUE	No rate diff.	Tree 1	FALSE
1439	clockRate_11	0.0955693	TRUE	No rate diff.	Tree 1	FALSE
1440	clockRate_12	0.134879	TRUE	No rate diff.	Tree 1	FALSE
1441	clockRate_1	0.188482	FALSE	No rate diff.	Tree 1	TRUE
1442	clockRate_2	0.0597029	FALSE	No rate diff.	Tree 1	FALSE
1443	clockRate_3	0.0838453	FALSE	No rate diff.	Tree 1	FALSE
1444	clockRate_4	0.0801041	FALSE	No rate diff.	Tree 1	FALSE
1445	clockRate_5	0.10804	FALSE	No rate diff.	Tree 1	TRUE
1446	clockRate_6	0.181135	FALSE	No rate diff.	Tree 1	TRUE
1447	clockRate_7	0.115845	FALSE	No rate diff.	Tree 1	FALSE
1448	clockRate_8	0.111029	FALSE	No rate diff.	Tree 1	FALSE
1449	clockRate_9	0.115974	FALSE	No rate diff.	Tree 1	FALSE
1450	clockRate_10	0.0655916	TRUE	No rate diff.	Tree 1	FALSE
1451	clockRate_11	0.0954181	TRUE	No rate diff.	Tree 1	FALSE
1452	clockRate_12	0.126831	TRUE	No rate diff.	Tree 1	FALSE
1453	clockRate_1	0.18071	FALSE	No rate diff.	Tree 1	TRUE
1454	clockRate_2	0.0771702	FALSE	No rate diff.	Tree 1	FALSE
1455	clockRate_3	0.089225	FALSE	No rate diff.	Tree 1	FALSE
1456	clockRate_4	0.102452	FALSE	No rate diff.	Tree 1	FALSE
1457	clockRate_5	0.129384	FALSE	No rate diff.	Tree 1	TRUE
1458	clockRate_6	0.152819	FALSE	No rate diff.	Tree 1	TRUE
1459	clockRate_7	0.0698873	FALSE	No rate diff.	Tree 1	FALSE
1460	clockRate_8	0.122886	FALSE	No rate diff.	Tree 1	FALSE
1461	clockRate_9	0.0832043	FALSE	No rate diff.	Tree 1	FALSE
1462	clockRate_10	0.0922804	TRUE	No rate diff.	Tree 1	FALSE
1463	clockRate_11	0.0860084	TRUE	No rate diff.	Tree 1	FALSE
1464	clockRate_12	0.0994855	TRUE	No rate diff.	Tree 1	FALSE
1465	clockRate_1	0.214124	FALSE	No rate diff.	Tree 1	TRUE
1466	clockRate_2	0.0741442	FALSE	No rate diff.	Tree 1	FALSE
1467	clockRate_3	0.102289	FALSE	No rate diff.	Tree 1	FALSE
1468	clockRate_4	0.105376	FALSE	No rate diff.	Tree 1	FALSE
1469	clockRate_5	0.107044	FALSE	No rate diff.	Tree 1	TRUE
1470	clockRate_6	0.153868	FALSE	No rate diff.	Tree 1	TRUE
1471	clockRate_7	0.0951722	FALSE	No rate diff.	Tree 1	FALSE
1472	clockRate_8	0.116468	FALSE	No rate diff.	Tree 1	FALSE
1473	clockRate_9	0.119423	FALSE	No rate diff.	Tree 1	FALSE
1474	clockRate_10	0.0943995	TRUE	No rate diff.	Tree 1	FALSE
1475	clockRate_11	0.0688151	TRUE	No rate diff.	Tree 1	FALSE
1476	clockRate_12	0.089067	TRUE	No rate diff.	Tree 1	FALSE
1477	clockRate_1	0.240405	FALSE	No rate diff.	Tree 1	TRUE
1478	clockRate_2	0.0879376	FALSE	No rate diff.	Tree 1	FALSE
1479	clockRate_3	0.104434	FALSE	No rate diff.	Tree 1	FALSE
1480	clockRate_4	0.139951	FALSE	No rate diff.	Tree 1	FALSE
1481	clockRate_5	0.152844	FALSE	No rate diff.	Tree 1	TRUE
1482	clockRate_6	0.173878	FALSE	No rate diff.	Tree 1	TRUE
1483	clockRate_7	0.123581	FALSE	No rate diff.	Tree 1	FALSE
1484	clockRate_8	0.132131	FALSE	No rate diff.	Tree 1	FALSE
1485	clockRate_9	0.121403	FALSE	No rate diff.	Tree 1	FALSE
1486	clockRate_10	0.0953372	TRUE	No rate diff.	Tree 1	FALSE
1487	clockRate_11	0.104053	TRUE	No rate diff.	Tree 1	FALSE
1488	clockRate_12	0.113404	TRUE	No rate diff.	Tree 1	FALSE
1489	clockRate_1	0.178833	FALSE	No rate diff.	Tree 1	TRUE
1490	clockRate_2	0.0687632	FALSE	No rate diff.	Tree 1	FALSE
1491	clockRate_3	0.108129	FALSE	No rate diff.	Tree 1	FALSE
1492	clockRate_4	0.101471	FALSE	No rate diff.	Tree 1	FALSE
1493	clockRate_5	0.124646	FALSE	No rate diff.	Tree 1	TRUE
1494	clockRate_6	0.168993	FALSE	No rate diff.	Tree 1	TRUE
1495	clockRate_7	0.0988625	FALSE	No rate diff.	Tree 1	FALSE
1496	clockRate_8	0.105877	FALSE	No rate diff.	Tree 1	FALSE
1497	clockRate_9	0.0995829	FALSE	No rate diff.	Tree 1	FALSE
1498	clockRate_10	0.108439	TRUE	No rate diff.	Tree 1	FALSE
1499	clockRate_11	0.0858511	TRUE	No rate diff.	Tree 1	FALSE
1500	clockRate_12	0.121568	TRUE	No rate diff.	Tree 1	FALSE
1501	clockRate_1	0.201259	FALSE	No rate diff.	Tree 1	TRUE
1502	clockRate_2	0.0782882	FALSE	No rate diff.	Tree 1	FALSE
1503	clockRate_3	0.0919988	FALSE	No rate diff.	Tree 1	FALSE
1504	clockRate_4	0.0917168	FALSE	No rate diff.	Tree 1	FALSE
1505	clockRate_5	0.115447	FALSE	No rate diff.	Tree 1	TRUE
1506	clockRate_6	0.137774	FALSE	No rate diff.	Tree 1	TRUE
1507	clockRate_7	0.0862342	FALSE	No rate diff.	Tree 1	FALSE
1508	clockRate_8	0.097484	FALSE	No rate diff.	Tree 1	FALSE
1509	clockRate_9	0.117481	FALSE	No rate diff.	Tree 1	FALSE
1510	clockRate_10	0.101047	TRUE	No rate diff.	Tree 1	FALSE
1511	clockRate_11	0.0651867	TRUE	No rate diff.	Tree 1	FALSE
1512	clockRate_12	0.0872625	TRUE	No rate diff.	Tree 1	FALSE
1513	clockRate_1	0.195496	FALSE	No rate diff.	Tree 1	TRUE
1514	clockRate_2	0.0764361	FALSE	No rate diff.	Tree 1	FALSE
1515	clockRate_3	0.103529	FALSE	No rate diff.	Tree 1	FALSE
1516	clockRate_4	0.101026	FALSE	No rate diff.	Tree 1	FALSE
1517	clockRate_5	0.0884524	FALSE	No rate diff.	Tree 1	TRUE
1518	clockRate_6	0.166028	FALSE	No rate diff.	Tree 1	TRUE
1519	clockRate_7	0.0710656	FALSE	No rate diff.	Tree 1	FALSE
1520	clockRate_8	0.115811	FALSE	No rate diff.	Tree 1	FALSE
1521	clockRate_9	0.104993	FALSE	No rate diff.	Tree 1	FALSE
1522	clockRate_10	0.0982034	TRUE	No rate diff.	Tree 1	FALSE
1523	clockRate_11	0.11029	TRUE	No rate diff.	Tree 1	FALSE
1524	clockRate_12	0.116816	TRUE	No rate diff.	Tree 1	FALSE
1525	clockRate_1	0.188637	FALSE	No rate diff.	Tree 1	TRUE
1526	clockRate_2	0.0540988	FALSE	No rate diff.	Tree 1	FALSE
1527	clockRate_3	0.101212	FALSE	No rate diff.	Tree 1	FALSE
1528	clockRate_4	0.0926253	FALSE	No rate diff.	Tree 1	FALSE
1529	clockRate_5	0.125695	FALSE	No rate diff.	Tree 1	TRUE
1530	clockRate_6	0.151486	FALSE	No rate diff.	Tree 1	TRUE
1531	clockRate_7	0.105792	FALSE	No rate diff.	Tree 1	FALSE
1532	clockRate_8	0.122447	FALSE	No rate diff.	Tree 1	FALSE
1533	clockRate_9	0.119414	FALSE	No rate diff.	Tree 1	FALSE
1534	clockRate_10	0.101313	TRUE	No rate diff.	Tree 1	FALSE
1535	clockRate_11	0.0829672	TRUE	No rate diff.	Tree 1	FALSE
1536	clockRate_12	0.090395	TRUE	No rate diff.	Tree 1	FALSE
1537	clockRate_1	0.196571	FALSE	No rate diff.	Tree 1	TRUE
1538	clockRate_2	0.0939583	FALSE	No rate diff.	Tree 1	FALSE
1539	clockRate_3	0.127238	FALSE	No rate diff.	Tree 1	FALSE
1540	clockRate_4	0.122034	FALSE	No rate diff.	Tree 1	FALSE
1541	clockRate_5	0.122005	FALSE	No rate diff.	Tree 1	TRUE
1542	clockRate_6	0.150654	FALSE	No rate diff.	Tree 1	TRUE
1543	clockRate_7	0.119109	FALSE	No rate diff.	Tree 1	FALSE
1544	clockRate_8	0.116497	FALSE	No rate diff.	Tree 1	FALSE
1545	clockRate_9	0.0907508	FALSE	No rate diff.	Tree 1	FALSE
1546	clockRate_10	0.0858971	TRUE	No rate diff.	Tree 1	FALSE
1547	clockRate_11	0.0746131	TRUE	No rate diff.	Tree 1	FALSE
1548	clockRate_12	0.120264	TRUE	No rate diff.	Tree 1	FALSE
1549	clockRate_1	0.216103	FALSE	No rate diff.	Tree 1	TRUE
1550	clockRate_2	0.0694252	FALSE	No rate diff.	Tree 1	FALSE
1551	clockRate_3	0.100512	FALSE	No rate diff.	Tree 1	FALSE
1552	clockRate_4	0.0991548	FALSE	No rate diff.	Tree 1	FALSE
1553	clockRate_5	0.125053	FALSE	No rate diff.	Tree 1	TRUE
1554	clockRate_6	0.174653	FALSE	No rate diff.	Tree 1	TRUE
1555	clockRate_7	0.0933312	FALSE	No rate diff.	Tree 1	FALSE
1556	clockRate_8	0.110532	FALSE	No rate diff.	Tree 1	FALSE
1557	clockRate_9	0.0925789	FALSE	No rate diff.	Tree 1	FALSE
1558	clockRate_10	0.0845391	TRUE	No rate diff.	Tree 1	FALSE
1559	clockRate_11	0.0940965	TRUE	No rate diff.	Tree 1	FALSE
1560	clockRate_12	0.10452	TRUE	No rate diff.	Tree 1	FALSE
1561	clockRate_1	0.192145	FALSE	No rate diff.	Tree 1	TRUE
1562	clockRate_2	0.0593764	FALSE	No rate diff.	Tree 1	FALSE
1563	clockRate_3	0.0954597	FALSE	No rate diff.	Tree 1	FALSE
1564	clockRate_4	0.0968861	FALSE	No rate diff.	Tree 1	FALSE
1565	clockRate_5	0.126992	FALSE	No rate diff.	Tree 1	TRUE
1566	clockRate_6	0.140116	FALSE	No rate diff.	Tree 1	TRUE
1567	clockRate_7	0.0971425	FALSE	No rate diff.	Tree 1	FALSE
1568	clockRate_8	0.10532	FALSE	No rate diff.	Tree 1	FALSE
1569	clockRate_9	0.100158	FALSE	No rate diff.	Tree 1	FALSE
1570	clockRate_10	0.102448	TRUE	No rate diff.	Tree 1	FALSE
1571	clockRate_11	0.0658246	TRUE	No rate diff.	Tree 1	FALSE
1572	clockRate_12	0.0909159	TRUE	No rate diff.	Tree 1	FALSE
1573	clockRate_1	0.199007	FALSE	No rate diff.	Tree 1	TRUE
1574	clockRate_2	0.0620468	FALSE	No rate diff.	Tree 1	FALSE
1575	clockRate_3	0.0950883	FALSE	No rate diff.	Tree 1	FALSE
1576	clockRate_4	0.107175	FALSE	No rate diff.	Tree 1	FALSE
1577	clockRate_5	0.120427	FALSE	No rate diff.	Tree 1	TRUE
1578	clockRate_6	0.158222	FALSE	No rate diff.	Tree 1	TRUE
1579	clockRate_7	0.113033	FALSE	No rate diff.	Tree 1	FALSE
1580	clockRate_8	0.110077	FALSE	No rate diff.	Tree 1	FALSE
1581	clockRate_9	0.0869783	FALSE	No rate diff.	Tree 1	FALSE
1582	clockRate_10	0.0887298	TRUE	No rate diff.	Tree 1	FALSE
1583	clockRate_11	0.0764988	TRUE	No rate diff.	Tree 1	FALSE
1584	clockRate_12	0.104395	TRUE	No rate diff.	Tree 1	FALSE
1585	clockRate_1	0.201179	FALSE	No rate diff.	Tree 1	TRUE
1586	clockRate_2	0.0660444	FALSE	No rate diff.	Tree 1	FALSE
1587	clockRate_3	0.095701	FALSE	No rate diff.	Tree 1	FALSE
1588	clockRate_4	0.0980533	FALSE	No rate diff.	Tree 1	FALSE
1589	clockRate_5	0.126588	FALSE	No rate diff.	Tree 1	TRUE
1590	clockRate_6	0.170867	FALSE	No rate diff.	Tree 1	TRUE
1591	clockRate_7	0.100713	FALSE	No rate diff.	Tree 1	FALSE
1592	clockRate_8	0.113498	FALSE	No rate diff.	Tree 1	FALSE
1593	clockRate_9	0.0922216	FALSE	No rate diff.	Tree 1	FALSE
1594	clockRate_10	0.0909237	TRUE	No rate diff.	Tree 1	FALSE
1595	clockRate_11	0.0893111	TRUE	No rate diff.	Tree 1	FALSE
1596	clockRate_12	0.0803859	TRUE	No rate diff.	Tree 1	FALSE
1597	clockRate_1	0.157387	FALSE	No rate diff.	Tree 1	TRUE
1598	clockRate_2	0.0819386	FALSE	No rate diff.	Tree 1	FALSE
1599	clockRate_3	0.123195	FALSE	No rate diff.	Tree 1	FALSE
1600	clockRate_4	0.135546	FALSE	No rate diff.	Tree 1	FALSE
1601	clockRate_5	0.121613	FALSE	No rate diff.	Tree 1	TRUE
1602	clockRate_6	0.162774	FALSE	No rate diff.	Tree 1	TRUE
1603	clockRate_7	0.0955782	FALSE	No rate diff.	Tree 1	FALSE
1604	clockRate_8	0.135548	FALSE	No rate diff.	Tree 1	FALSE
1605	clockRate_9	0.134104	FALSE	No rate diff.	Tree 1	FALSE
1606	clockRate_10	0.0878358	TRUE	No rate diff.	Tree 1	FALSE
1607	clockRate_11	0.0935392	TRUE	No rate diff.	Tree 1	FALSE
1608	clockRate_12	0.113478	TRUE	No rate diff.	Tree 1	FALSE
1609	clockRate_1	0.171471	FALSE	No rate diff.	Tree 1	TRUE
1610	clockRate_2	0.0655896	FALSE	No rate diff.	Tree 1	FALSE
1611	clockRate_3	0.098687	FALSE	No rate diff.	Tree 1	FALSE
1612	clockRate_4	0.0968751	FALSE	No rate diff.	Tree 1	FALSE
1613	clockRate_5	0.130018	FALSE	No rate diff.	Tree 1	TRUE
1614	clockRate_6	0.153821	FALSE	No rate diff.	Tree 1	TRUE
1615	clockRate_7	0.0998063	FALSE	No rate diff.	Tree 1	FALSE
1616	clockRate_8	0.114524	FALSE	No rate diff.	Tree 1	FALSE
1617	clockRate_9	0.0987329	FALSE	No rate diff.	Tree 1	FALSE
1618	clockRate_10	0.0727838	TRUE	No rate diff.	Tree 1	FALSE
1619	clockRate_11	0.0793187	TRUE	No rate diff.	Tree 1	FALSE
1620	clockRate_12	0.108983	TRUE	No rate diff.	Tree 1	FALSE
1621	clockRate_1	0.198089	FALSE	No rate diff.	Tree 1	TRUE
1622	clockRate_2	0.0831477	FALSE	No rate diff.	Tree 1	FALSE
1623	clockRate_3	0.0907155	FALSE	No rate diff.	Tree 1	FALSE
1624	clockRate_4	0.121003	FALSE	No rate diff.	Tree 1	FALSE
1625	clockRate_5	0.119538	FALSE	No rate diff.	Tree 1	TRUE
1626	clockRate_6	0.119237	FALSE	No rate diff.	Tree 1	TRUE
1627	clockRate_7	0.0931146	FALSE	No rate diff.	Tree 1	FALSE
1628	clockRate_8	0.120665	FALSE	No rate diff.	Tree 1	FALSE
1629	clockRate_9	0.087153	FALSE	No rate diff.	Tree 1	FALSE
1630	clockRate_10	0.103958	TRUE	No rate diff.	Tree 1	FALSE
1631	clockRate_11	0.0989871	TRUE	No rate diff.	Tree 1	FALSE
1632	clockRate_12	0.101362	TRUE	No rate diff.	Tree 1	FALSE
1633	clockRate_1	0.210808	FALSE	No rate diff.	Tree 1	TRUE
1634	clockRate_2	0.10635	FALSE	No rate diff.	Tree 1	FALSE
1635	clockRate_3	0.0993306	FALSE	No rate diff.	Tree 1	FALSE
1636	clockRate_4	0.097068	FALSE	No rate diff.	Tree 1	FALSE
1637	clockRate_5	0.10795	FALSE	No rate diff.	Tree 1	TRUE
1638	clockRate_6	0.160328	FALSE	No rate diff.	Tree 1	TRUE
1639	clockRate_7	0.0874521	FALSE	No rate diff.	Tree 1	FALSE
1640	clockRate_8	0.116272	FALSE	No rate diff.	Tree 1	FALSE
1641	clockRate_9	0.0986219	FALSE	No rate diff.	Tree 1	FALSE
1642	clockRate_10	0.0891318	TRUE	No rate diff.	Tree 1	FALSE
1643	clockRate_11	0.0816585	TRUE	No rate diff.	Tree 1	FALSE
1644	clockRate_12	0.0871282	TRUE	No rate diff.	Tree 1	FALSE
1645	clockRate_1	0.245988	FALSE	No rate diff.	Tree 1	TRUE
1646	clockRate_2	0.102118	FALSE	No rate diff.	Tree 1	FALSE
1647	clockRate_3	0.115886	FALSE	No rate diff.	Tree 1	FALSE
1648	clockRate_4	0.143208	FALSE	No rate diff.	Tree 1	FALSE
1649	clockRate_5	0.145767	FALSE	No rate diff.	Tree 1	TRUE
1650	clockRate_6	0.185576	FALSE	No rate diff.	Tree 1	TRUE
1651	clockRate_7	0.127858	FALSE	No rate diff.	Tree 1	FALSE
1652	clockRate_8	0.139695	FALSE	No rate diff.	Tree 1	FALSE
1653	clockRate_9	0.119342	FALSE	No rate diff.	Tree 1	FALSE
1654	clockRate_10	0.0828669	TRUE	No rate diff.	Tree 1	FALSE
1655	clockRate_11	0.114779	TRUE	No rate diff.	Tree 1	FALSE
1656	clockRate_12	0.124568	TRUE	No rate diff.	Tree 1	FALSE
1657	clockRate_1	0.196267	FALSE	No rate diff.	Tree 1	TRUE
1658	clockRate_2	0.0721785	FALSE	No rate diff.	Tree 1	FALSE
1659	clockRate_3	0.100404	FALSE	No rate diff.	Tree 1	FALSE
1660	clockRate_4	0.111586	FALSE	No rate diff.	Tree 1	FALSE
1661	clockRate_5	0.125377	FALSE	No rate diff.	Tree 1	TRUE
1662	clockRate_6	0.150079	FALSE	No rate diff.	Tree 1	TRUE
1663	clockRate_7	0.0861296	FALSE	No rate diff.	Tree 1	FALSE
1664	clockRate_8	0.113343	FALSE	No rate diff.	Tree 1	FALSE
1665	clockRate_9	0.0893969	FALSE	No rate diff.	Tree 1	FALSE
1666	clockRate_10	0.0968529	TRUE	No rate diff.	Tree 1	FALSE
1667	clockRate_11	0.102636	TRUE	No rate diff.	Tree 1	FALSE
1668	clockRate_12	0.103107	TRUE	No rate diff.	Tree 1	FALSE
1669	clockRate_1	0.242309	FALSE	No rate diff.	Tree 1	TRUE
1670	clockRate_2	0.0750261	FALSE	No rate diff.	Tree 1	FALSE
1671	clockRate_3	0.097108	FALSE	No rate diff.	Tree 1	FALSE
1672	clockRate_4	0.126012	FALSE	No rate diff.	Tree 1	FALSE
1673	clockRate_5	0.153527	FALSE	No rate diff.	Tree 1	TRUE
1674	clockRate_6	0.212969	FALSE	No rate diff.	Tree 1	TRUE
1675	clockRate_7	0.0980286	FALSE	No rate diff.	Tree 1	FALSE
1676	clockRate_8	0.156332	FALSE	No rate diff.	Tree 1	FALSE
1677	clockRate_9	0.113483	FALSE	No rate diff.	Tree 1	FALSE
1678	clockRate_10	0.10601	TRUE	No rate diff.	Tree 1	FALSE
1679	clockRate_11	0.0961047	TRUE	No rate diff.	Tree 1	FALSE
1680	clockRate_12	0.134677	TRUE	No rate diff.	Tree 1	FALSE
1681	clockRate_1	0.207146	FALSE	No rate diff.	Tree 1	TRUE
1682	clockRate_2	0.0809332	FALSE	No rate diff.	Tree 1	FALSE
1683	clockRate_3	0.0904908	FALSE	No rate diff.	Tree 1	FALSE
1684	clockRate_4	0.0993691	FALSE	No rate diff.	Tree 1	FALSE
1685	clockRate_5	0.154544	FALSE	No rate diff.	Tree 1	TRUE
1686	clockRate_6	0.150905	FALSE	No rate diff.	Tree 1	TRUE
1687	clockRate_7	0.0904171	FALSE	No rate diff.	Tree 1	FALSE
1688	clockRate_8	0.131121	FALSE	No rate diff.	Tree 1	FALSE
1689	clockRate_9	0.137993	FALSE	No rate diff.	Tree 1	FALSE
1690	clockRate_10	0.105374	TRUE	No rate diff.	Tree 1	FALSE
1691	clockRate_11	0.0988591	TRUE	No rate diff.	Tree 1	FALSE
1692	clockRate_12	0.125411	TRUE	No rate diff.	Tree 1	FALSE
1693	clockRate_1	0.203867	FALSE	No rate diff.	Tree 1	TRUE
1694	clockRate_2	0.054295	FALSE	No rate diff.	Tree 1	FALSE
1695	clockRate_3	0.117025	FALSE	No rate diff.	Tree 1	FALSE
1696	clockRate_4	0.0982407	FALSE	No rate diff.	Tree 1	FALSE
1697	clockRate_5	0.145114	FALSE	No rate diff.	Tree 1	TRUE
1698	clockRate_6	0.148926	FALSE	No rate diff.	Tree 1	TRUE
1699	clockRate_7	0.0968877	FALSE	No rate diff.	Tree 1	FALSE
1700	clockRate_8	0.122585	FALSE	No rate diff.	Tree 1	FALSE
1701	clockRate_9	0.103377	FALSE	No rate diff.	Tree 1	FALSE
1702	clockRate_10	0.0926593	TRUE	No rate diff.	Tree 1	FALSE
1703	clockRate_11	0.0914459	TRUE	No rate diff.	Tree 1	FALSE
1704	clockRate_12	0.113547	TRUE	No rate diff.	Tree 1	FALSE
1705	clockRate_1	0.229683	FALSE	No rate diff.	Tree 1	TRUE
1706	clockRate_2	0.067961	FALSE	No rate diff.	Tree 1	FALSE
1707	clockRate_3	0.120144	FALSE	No rate diff.	Tree 1	FALSE
1708	clockRate_4	0.125154	FALSE	No rate diff.	Tree 1	FALSE
1709	clockRate_5	0.142297	FALSE	No rate diff.	Tree 1	TRUE
1710	clockRate_6	0.166548	FALSE	No rate diff.	Tree 1	TRUE
1711	clockRate_7	0.118801	FALSE	No rate diff.	Tree 1	FALSE
1712	clockRate_8	0.139957	FALSE	No rate diff.	Tree 1	FALSE
1713	clockRate_9	0.114578	FALSE	No rate diff.	Tree 1	FALSE
1714	clockRate_10	0.110878	TRUE	No rate diff.	Tree 1	FALSE
1715	clockRate_11	0.0949567	TRUE	No rate diff.	Tree 1	FALSE
1716	clockRate_12	0.100134	TRUE	No rate diff.	Tree 1	FALSE
1717	clockRate_1	0.193304	FALSE	No rate diff.	Tree 1	TRUE
1718	clockRate_2	0.0732493	FALSE	No rate diff.	Tree 1	FALSE
1719	clockRate_3	0.102993	FALSE	No rate diff.	Tree 1	FALSE
1720	clockRate_4	0.114177	FALSE	No rate diff.	Tree 1	FALSE
1721	clockRate_5	0.105669	FALSE	No rate diff.	Tree 1	TRUE
1722	clockRate_6	0.132416	FALSE	No rate diff.	Tree 1	TRUE
1723	clockRate_7	0.101642	FALSE	No rate diff.	Tree 1	FALSE
1724	clockRate_8	0.0976676	FALSE	No rate diff.	Tree 1	FALSE
1725	clockRate_9	0.109535	FALSE	No rate diff.	Tree 1	FALSE
1726	clockRate_10	0.0861131	TRUE	No rate diff.	Tree 1	FALSE
1727	clockRate_11	0.0738676	TRUE	No rate diff.	Tree 1	FALSE
1728	clockRate_12	0.119577	TRUE	No rate diff.	Tree 1	FALSE
1729	clockRate_1	0.209001	FALSE	No rate diff.	Tree 1	TRUE
1730	clockRate_2	0.069049	FALSE	No rate diff.	Tree 1	FALSE
1731	clockRate_3	0.102589	FALSE	No rate diff.	Tree 1	FALSE
1732	clockRate_4	0.0887017	FALSE	No rate diff.	Tree 1	FALSE
1733	clockRate_5	0.128657	FALSE	No rate diff.	Tree 1	TRUE
1734	clockRate_6	0.163813	FALSE	No rate diff.	Tree 1	TRUE
1735	clockRate_7	0.0893985	FALSE	No rate diff.	Tree 1	FALSE
1736	clockRate_8	0.146851	FALSE	No rate diff.	Tree 1	FALSE
1737	clockRate_9	0.090373	FALSE	No rate diff.	Tree 1	FALSE
1738	clockRate_10	0.0948284	TRUE	No rate diff.	Tree 1	FALSE
1739	clockRate_11	0.0903466	TRUE	No rate diff.	Tree 1	FALSE
1740	clockRate_12	0.107002	TRUE	No rate diff.	Tree 1	FALSE
1741	clockRate_1	0.218792	FALSE	No rate diff.	Tree 1	TRUE
1742	clockRate_2	0.081741	FALSE	No rate diff.	Tree 1	FALSE
1743	clockRate_3	0.117462	FALSE	No rate diff.	Tree 1	FALSE
1744	clockRate_4	0.0876017	FALSE	No rate diff.	Tree 1	FALSE
1745	clockRate_5	0.130776	FALSE	No rate diff.	Tree 1	TRUE
1746	clockRate_6	0.122314	FALSE	No rate diff.	Tree 1	TRUE
1747	clockRate_7	0.0923459	FALSE	No rate diff.	Tree 1	FALSE
1748	clockRate_8	0.117723	FALSE	No rate diff.	Tree 1	FALSE
1749	clockRate_9	0.113439	FALSE	No rate diff.	Tree 1	FALSE
1750	clockRate_10	0.0865665	TRUE	No rate diff.	Tree 1	FALSE
1751	clockRate_11	0.0885142	TRUE	No rate diff.	Tree 1	FALSE
1752	clockRate_12	0.106348	TRUE	No rate diff.	Tree 1	FALSE
1753	clockRate_1	0.197305	FALSE	No rate diff.	Tree 1	TRUE
1754	clockRate_2	0.07523	FALSE	No rate diff.	Tree 1	FALSE
1755	clockRate_3	0.101127	FALSE	No rate diff.	Tree 1	FALSE
1756	clockRate_4	0.0929641	FALSE	No rate diff.	Tree 1	FALSE
1757	clockRate_5	0.111349	FALSE	No rate diff.	Tree 1	TRUE
1758	clockRate_6	0.149042	FALSE	No rate diff.	Tree 1	TRUE
1759	clockRate_7	0.112319	FALSE	No rate diff.	Tree 1	FALSE
1760	clockRate_8	0.119577	FALSE	No rate diff.	Tree 1	FALSE
1761	clockRate_9	0.121783	FALSE	No rate diff.	Tree 1	FALSE
1762	clockRate_10	0.0955592	TRUE	No rate diff.	Tree 1	FALSE
1763	clockRate_11	0.101253	TRUE	No rate diff.	Tree 1	FALSE
1764	clockRate_12	0.127752	TRUE	No rate diff.	Tree 1	FALSE
1765	clockRate_1	0.230254	FALSE	No rate diff.	Tree 1	TRUE
1766	clockRate_2	0.0630592	FALSE	No rate diff.	Tree 1	FALSE
1767	clockRate_3	0.103979	FALSE	No rate diff.	Tree 1	FALSE
1768	clockRate_4	0.103426	FALSE	No rate diff.	Tree 1	FALSE
1769	clockRate_5	0.141512	FALSE	No rate diff.	Tree 1	TRUE
1770	clockRate_6	0.144248	FALSE	No rate diff.	Tree 1	TRUE
1771	clockRate_7	0.0847264	FALSE	No rate diff.	Tree 1	FALSE
1772	clockRate_8	0.120759	FALSE	No rate diff.	Tree 1	FALSE
1773	clockRate_9	0.125736	FALSE	No rate diff.	Tree 1	FALSE
1774	clockRate_10	0.0982996	TRUE	No rate diff.	Tree 1	FALSE
1775	clockRate_11	0.110856	TRUE	No rate diff.	Tree 1	FALSE
1776	clockRate_12	0.110509	TRUE	No rate diff.	Tree 1	FALSE
1777	clockRate_1	0.22113	FALSE	No rate diff.	Tree 1	TRUE
1778	clockRate_2	0.0674496	FALSE	No rate diff.	Tree 1	FALSE
1779	clockRate_3	0.0951922	FALSE	No rate diff.	Tree 1	FALSE
1780	clockRate_4	0.0968489	FALSE	No rate diff.	Tree 1	FALSE
1781	clockRate_5	0.116952	FALSE	No rate diff.	Tree 1	TRUE
1782	clockRate_6	0.139602	FALSE	No rate diff.	Tree 1	TRUE
1783	clockRate_7	0.117815	FALSE	No rate diff.	Tree 1	FALSE
1784	clockRate_8	0.139845	FALSE	No rate diff.	Tree 1	FALSE
1785	clockRate_9	0.0938817	FALSE	No rate diff.	Tree 1	FALSE
1786	clockRate_10	0.106079	TRUE	No rate diff.	Tree 1	FALSE
1787	clockRate_11	0.097383	TRUE	No rate diff.	Tree 1	FALSE
1788	clockRate_12	0.112101	TRUE	No rate diff.	Tree 1	FALSE
1789	clockRate_1	0.200009	FALSE	No rate diff.	Tree 1	TRUE
1790	clockRate_2	0.0767386	FALSE	No rate diff.	Tree 1	FALSE
1791	clockRate_3	0.0937492	FALSE	No rate diff.	Tree 1	FALSE
1792	clockRate_4	0.0927738	FALSE	No rate diff.	Tree 1	FALSE
1793	clockRate_5	0.13353	FALSE	No rate diff.	Tree 1	TRUE
1794	clockRate_6	0.152745	FALSE	No rate diff.	Tree 1	TRUE
1795	clockRate_7	0.101676	FALSE	No rate diff.	Tree 1	FALSE
1796	clockRate_8	0.149095	FALSE	No rate diff.	Tree 1	FALSE
1797	clockRate_9	0.116921	FALSE	No rate diff.	Tree 1	FALSE
1798	clockRate_10	0.106264	TRUE	No rate diff.	Tree 1	FALSE
1799	clockRate_11	0.108709	TRUE	No rate diff.	Tree 1	FALSE
1800	clockRate_12	0.114104	TRUE	No rate diff.	Tree 1	FALSE
1801	clockRate_1	0.225006	FALSE	No rate diff.	Tree 1	TRUE
1802	clockRate_2	0.0917415	FALSE	No rate diff.	Tree 1	FALSE
1803	clockRate_3	0.120749	FALSE	No rate diff.	Tree 1	FALSE
1804	clockRate_4	0.0830573	FALSE	No rate diff.	Tree 1	FALSE
1805	clockRate_5	0.0907108	FALSE	No rate diff.	Tree 1	TRUE
1806	clockRate_6	0.148271	FALSE	No rate diff.	Tree 1	TRUE
1807	clockRate_7	0.0928579	FALSE	No rate diff.	Tree 1	FALSE
1808	clockRate_8	0.110103	FALSE	No rate diff.	Tree 1	FALSE
1809	clockRate_9	0.0971324	FALSE	No rate diff.	Tree 1	FALSE
1810	clockRate_10	0.0764607	TRUE	No rate diff.	Tree 1	FALSE
1811	clockRate_11	0.107336	TRUE	No rate diff.	Tree 1	FALSE
1812	clockRate_12	0.131574	TRUE	No rate diff.	Tree 1	FALSE
1813	clockRate_1	0.184425	FALSE	No rate diff.	Tree 1	TRUE
1814	clockRate_2	0.0613881	FALSE	No rate diff.	Tree 1	FALSE
1815	clockRate_3	0.0919219	FALSE	No rate diff.	Tree 1	FALSE
1816	clockRate_4	0.0984065	FALSE	No rate diff.	Tree 1	FALSE
1817	clockRate_5	0.12061	FALSE	No rate diff.	Tree 1	TRUE
1818	clockRate_6	0.131359	FALSE	No rate diff.	Tree 1	TRUE
1819	clockRate_7	0.116556	FALSE	No rate diff.	Tree 1	FALSE
1820	clockRate_8	0.105368	FALSE	No rate diff.	Tree 1	FALSE
1821	clockRate_9	0.0762248	FALSE	No rate diff.	Tree 1	FALSE
1822	clockRate_10	0.100793	TRUE	No rate diff.	Tree 1	FALSE
1823	clockRate_11	0.0833532	TRUE	No rate diff.	Tree 1	FALSE
1824	clockRate_12	0.0906069	TRUE	No rate diff.	Tree 1	FALSE
1825	clockRate_1	0.217695	FALSE	No rate diff.	Tree 1	TRUE
1826	clockRate_2	0.0503641	FALSE	No rate diff.	Tree 1	FALSE
1827	clockRate_3	0.0929002	FALSE	No rate diff.	Tree 1	FALSE
1828	clockRate_4	0.0738854	FALSE	No rate diff.	Tree 1	FALSE
1829	clockRate_5	0.0985809	FALSE	No rate diff.	Tree 1	TRUE
1830	clockRate_6	0.147816	FALSE	No rate diff.	Tree 1	TRUE
1831	clockRate_7	0.0892219	FALSE	No rate diff.	Tree 1	FALSE
1832	clockRate_8	0.112337	FALSE	No rate diff.	Tree 1	FALSE
1833	clockRate_9	0.101981	FALSE	No rate diff.	Tree 1	FALSE
1834	clockRate_10	0.0899733	TRUE	No rate diff.	Tree 1	FALSE
1835	clockRate_11	0.0865834	TRUE	No rate diff.	Tree 1	FALSE
1836	clockRate_12	0.106242	TRUE	No rate diff.	Tree 1	FALSE
1837	clockRate_1	0.221568	FALSE	No rate diff.	Tree 1	TRUE
1838	clockRate_2	0.0781231	FALSE	No rate diff.	Tree 1	FALSE
1839	clockRate_3	0.0960539	FALSE	No rate diff.	Tree 1	FALSE
1840	clockRate_4	0.131805	FALSE	No rate diff.	Tree 1	FALSE
1841	clockRate_5	0.139457	FALSE	No rate diff.	Tree 1	TRUE
1842	clockRate_6	0.166288	FALSE	No rate diff.	Tree 1	TRUE
1843	clockRate_7	0.100709	FALSE	No rate diff.	Tree 1	FALSE
1844	clockRate_8	0.125981	FALSE	No rate diff.	Tree 1	FALSE
1845	clockRate_9	0.111949	FALSE	No rate diff.	Tree 1	FALSE
1846	clockRate_10	0.0816049	TRUE	No rate diff.	Tree 1	FALSE
1847	clockRate_11	0.0929134	TRUE	No rate diff.	Tree 1	FALSE
1848	clockRate_12	0.130888	TRUE	No rate diff.	Tree 1	FALSE
1849	clockRate_1	0.213101	FALSE	No rate diff.	Tree 1	TRUE
1850	clockRate_2	0.0778524	FALSE	No rate diff.	Tree 1	FALSE
1851	clockRate_3	0.0973362	FALSE	No rate diff.	Tree 1	FALSE
1852	clockRate_4	0.0834612	FALSE	No rate diff.	Tree 1	FALSE
1853	clockRate_5	0.0964448	FALSE	No rate diff.	Tree 1	TRUE
1854	clockRate_6	0.120674	FALSE	No rate diff.	Tree 1	TRUE
1855	clockRate_7	0.0750003	FALSE	No rate diff.	Tree 1	FALSE
1856	clockRate_8	0.0949893	FALSE	No rate diff.	Tree 1	FALSE
1857	clockRate_9	0.0830511	FALSE	No rate diff.	Tree 1	FALSE
1858	clockRate_10	0.0955246	TRUE	No rate diff.	Tree 1	FALSE
1859	clockRate_11	0.0748044	TRUE	No rate diff.	Tree 1	FALSE
1860	clockRate_12	0.087612	TRUE	No rate diff.	Tree 1	FALSE
1861	clockRate_1	0.185282	FALSE	No rate diff.	Tree 1	TRUE
1862	clockRate_2	0.0810997	FALSE	No rate diff.	Tree 1	FALSE
1863	clockRate_3	0.101408	FALSE	No rate diff.	Tree 1	FALSE
1864	clockRate_4	0.0669365	FALSE	No rate diff.	Tree 1	FALSE
1865	clockRate_5	0.112808	FALSE	No rate diff.	Tree 1	TRUE
1866	clockRate_6	0.163086	FALSE	No rate diff.	Tree 1	TRUE
1867	clockRate_7	0.0874799	FALSE	No rate diff.	Tree 1	FALSE
1868	clockRate_8	0.108783	FALSE	No rate diff.	Tree 1	FALSE
1869	clockRate_9	0.11123	FALSE	No rate diff.	Tree 1	FALSE
1870	clockRate_10	0.0853412	TRUE	No rate diff.	Tree 1	FALSE
1871	clockRate_11	0.0914419	TRUE	No rate diff.	Tree 1	FALSE
1872	clockRate_12	0.115711	TRUE	No rate diff.	Tree 1	FALSE
1873	clockRate_1	0.197301	FALSE	No rate diff.	Tree 1	TRUE
1874	clockRate_2	0.0573608	FALSE	No rate diff.	Tree 1	FALSE
1875	clockRate_3	0.0899636	FALSE	No rate diff.	Tree 1	FALSE
1876	clockRate_4	0.110621	FALSE	No rate diff.	Tree 1	FALSE
1877	clockRate_5	0.1237	FALSE	No rate diff.	Tree 1	TRUE
1878	clockRate_6	0.151655	FALSE	No rate diff.	Tree 1	TRUE
1879	clockRate_7	0.0978076	FALSE	No rate diff.	Tree 1	FALSE
1880	clockRate_8	0.118666	FALSE	No rate diff.	Tree 1	FALSE
1881	clockRate_9	0.103986	FALSE	No rate diff.	Tree 1	FALSE
1882	clockRate_10	0.0882436	TRUE	No rate diff.	Tree 1	FALSE
1883	clockRate_11	0.0938501	TRUE	No rate diff.	Tree 1	FALSE
1884	clockRate_12	0.0825717	TRUE	No rate diff.	Tree 1	FALSE
1885	clockRate_1	0.194277	FALSE	No rate diff.	Tree 1	TRUE
1886	clockRate_2	0.0558421	FALSE	No rate diff.	Tree 1	FALSE
1887	clockRate_3	0.118881	FALSE	No rate diff.	Tree 1	FALSE
1888	clockRate_4	0.109476	FALSE	No rate diff.	Tree 1	FALSE
1889	clockRate_5	0.135929	FALSE	No rate diff.	Tree 1	TRUE
1890	clockRate_6	0.148867	FALSE	No rate diff.	Tree 1	TRUE
1891	clockRate_7	0.0810919	FALSE	No rate diff.	Tree 1	FALSE
1892	clockRate_8	0.124666	FALSE	No rate diff.	Tree 1	FALSE
1893	clockRate_9	0.096194	FALSE	No rate diff.	Tree 1	FALSE
1894	clockRate_10	0.0859981	TRUE	No rate diff.	Tree 1	FALSE
1895	clockRate_11	0.086786	TRUE	No rate diff.	Tree 1	FALSE
1896	clockRate_12	0.103262	TRUE	No rate diff.	Tree 1	FALSE
1897	clockRate_1	0.203835	FALSE	No rate diff.	Tree 1	TRUE
1898	clockRate_2	0.0630039	FALSE	No rate diff.	Tree 1	FALSE
1899	clockRate_3	0.093262	FALSE	No rate diff.	Tree 1	FALSE
1900	clockRate_4	0.0861835	FALSE	No rate diff.	Tree 1	FALSE
1901	clockRate_5	0.11581	FALSE	No rate diff.	Tree 1	TRUE
1902	clockRate_6	0.138611	FALSE	No rate diff.	Tree 1	TRUE
1903	clockRate_7	0.110151	FALSE	No rate diff.	Tree 1	FALSE
1904	clockRate_8	0.100051	FALSE	No rate diff.	Tree 1	FALSE
1905	clockRate_9	0.0892677	FALSE	No rate diff.	Tree 1	FALSE
1906	clockRate_10	0.0809091	TRUE	No rate diff.	Tree 1	FALSE
1907	clockRate_11	0.0745758	TRUE	No rate diff.	Tree 1	FALSE
1908	clockRate_12	0.10942	TRUE	No rate diff.	Tree 1	FALSE
1909	clockRate_1	0.251992	FALSE	No rate diff.	Tree 1	TRUE
1910	clockRate_2	0.0746236	FALSE	No rate diff.	Tree 1	FALSE
1911	clockRate_3	0.0987006	FALSE	No rate diff.	Tree 1	FALSE
1912	clockRate_4	0.0961801	FALSE	No rate diff.	Tree 1	FALSE
1913	clockRate_5	0.12713	FALSE	No rate diff.	Tree 1	TRUE
1914	clockRate_6	0.179953	FALSE	No rate diff.	Tree 1	TRUE
1915	clockRate_7	0.100242	FALSE	No rate diff.	Tree 1	FALSE
1916	clockRate_8	0.116655	FALSE	No rate diff.	Tree 1	FALSE
1917	clockRate_9	0.0988685	FALSE	No rate diff.	Tree 1	FALSE
1918	clockRate_10	0.10378	TRUE	No rate diff.	Tree 1	FALSE
1919	clockRate_11	0.120102	TRUE	No rate diff.	Tree 1	FALSE
1920	clockRate_12	0.133043	TRUE	No rate diff.	Tree 1	FALSE
1921	clockRate_1	0.198114	FALSE	No rate diff.	Tree 1	TRUE
1922	clockRate_2	0.0640574	FALSE	No rate diff.	Tree 1	FALSE
1923	clockRate_3	0.0968357	FALSE	No rate diff.	Tree 1	FALSE
1924	clockRate_4	0.0813289	FALSE	No rate diff.	Tree 1	FALSE
1925	clockRate_5	0.110881	FALSE	No rate diff.	Tree 1	TRUE
1926	clockRate_6	0.132156	FALSE	No rate diff.	Tree 1	TRUE
1927	clockRate_7	0.0861003	FALSE	No rate diff.	Tree 1	FALSE
1928	clockRate_8	0.120086	FALSE	No rate diff.	Tree 1	FALSE
1929	clockRate_9	0.073918	FALSE	No rate diff.	Tree 1	FALSE
1930	clockRate_10	0.081078	TRUE	No rate diff.	Tree 1	FALSE
1931	clockRate_11	0.0848747	TRUE	No rate diff.	Tree 1	FALSE
1932	clockRate_12	0.0928728	TRUE	No rate diff.	Tree 1	FALSE
1933	clockRate_1	0.222311	FALSE	No rate diff.	Tree 1	TRUE
1934	clockRate_2	0.0886525	FALSE	No rate diff.	Tree 1	FALSE
1935	clockRate_3	0.0866375	FALSE	No rate diff.	Tree 1	FALSE
1936	clockRate_4	0.108173	FALSE	No rate diff.	Tree 1	FALSE
1937	clockRate_5	0.136039	FALSE	No rate diff.	Tree 1	TRUE
1938	clockRate_6	0.162627	FALSE	No rate diff.	Tree 1	TRUE
1939	clockRate_7	0.0878541	FALSE	No rate diff.	Tree 1	FALSE
1940	clockRate_8	0.128917	FALSE	No rate diff.	Tree 1	FALSE
1941	clockRate_9	0.10829	FALSE	No rate diff.	Tree 1	FALSE
1942	clockRate_10	0.0982889	TRUE	No rate diff.	Tree 1	FALSE
1943	clockRate_11	0.108761	TRUE	No rate diff.	Tree 1	FALSE
1944	clockRate_12	0.110606	TRUE	No rate diff.	Tree 1	FALSE
1945	clockRate_1	0.227454	FALSE	No rate diff.	Tree 1	TRUE
1946	clockRate_2	0.0745013	FALSE	No rate diff.	Tree 1	FALSE
1947	clockRate_3	0.117004	FALSE	No rate diff.	Tree 1	FALSE
1948	clockRate_4	0.100694	FALSE	No rate diff.	Tree 1	FALSE
1949	clockRate_5	0.134504	FALSE	No rate diff.	Tree 1	TRUE
1950	clockRate_6	0.125709	FALSE	No rate diff.	Tree 1	TRUE
1951	clockRate_7	0.0882009	FALSE	No rate diff.	Tree 1	FALSE
1952	clockRate_8	0.12894	FALSE	No rate diff.	Tree 1	FALSE
1953	clockRate_9	0.10949	FALSE	No rate diff.	Tree 1	FALSE
1954	clockRate_10	0.0901874	TRUE	No rate diff.	Tree 1	FALSE
1955	clockRate_11	0.085364	TRUE	No rate diff.	Tree 1	FALSE
1956	clockRate_12	0.101992	TRUE	No rate diff.	Tree 1	FALSE
1957	clockRate_1	0.211015	FALSE	No rate diff.	Tree 1	TRUE
1958	clockRate_2	0.0613982	FALSE	No rate diff.	Tree 1	FALSE
1959	clockRate_3	0.108658	FALSE	No rate diff.	Tree 1	FALSE
1960	clockRate_4	0.100071	FALSE	No rate diff.	Tree 1	FALSE
1961	clockRate_5	0.111742	FALSE	No rate diff.	Tree 1	TRUE
1962	clockRate_6	0.158062	FALSE	No rate diff.	Tree 1	TRUE
1963	clockRate_7	0.110405	FALSE	No rate diff.	Tree 1	FALSE
1964	clockRate_8	0.123106	FALSE	No rate diff.	Tree 1	FALSE
1965	clockRate_9	0.0955409	FALSE	No rate diff.	Tree 1	FALSE
1966	clockRate_10	0.108823	TRUE	No rate diff.	Tree 1	FALSE
1967	clockRate_11	0.0875121	TRUE	No rate diff.	Tree 1	FALSE
1968	clockRate_12	0.117669	TRUE	No rate diff.	Tree 1	FALSE
1969	clockRate_1	0.214763	FALSE	No rate diff.	Tree 1	TRUE
1970	clockRate_2	0.0679025	FALSE	No rate diff.	Tree 1	FALSE
1971	clockRate_3	0.0959793	FALSE	No rate diff.	Tree 1	FALSE
1972	clockRate_4	0.0833975	FALSE	No rate diff.	Tree 1	FALSE
1973	clockRate_5	0.106534	FALSE	No rate diff.	Tree 1	TRUE
1974	clockRate_6	0.160594	FALSE	No rate diff.	Tree 1	TRUE
1975	clockRate_7	0.117764	FALSE	No rate diff.	Tree 1	FALSE
1976	clockRate_8	0.128267	FALSE	No rate diff.	Tree 1	FALSE
1977	clockRate_9	0.125511	FALSE	No rate diff.	Tree 1	FALSE
1978	clockRate_10	0.0806729	TRUE	No rate diff.	Tree 1	FALSE
1979	clockRate_11	0.0838304	TRUE	No rate diff.	Tree 1	FALSE
1980	clockRate_12	0.113397	TRUE	No rate diff.	Tree 1	FALSE
1981	clockRate_1	0.214538	FALSE	No rate diff.	Tree 1	TRUE
1982	clockRate_2	0.0888442	FALSE	No rate diff.	Tree 1	FALSE
1983	clockRate_3	0.091474	FALSE	No rate diff.	Tree 1	FALSE
1984	clockRate_4	0.104207	FALSE	No rate diff.	Tree 1	FALSE
1985	clockRate_5	0.113253	FALSE	No rate diff.	Tree 1	TRUE
1986	clockRate_6	0.142836	FALSE	No rate diff.	Tree 1	TRUE
1987	clockRate_7	0.0957577	FALSE	No rate diff.	Tree 1	FALSE
1988	clockRate_8	0.124098	FALSE	No rate diff.	Tree 1	FALSE
1989	clockRate_9	0.0819228	FALSE	No rate diff.	Tree 1	FALSE
1990	clockRate_10	0.0813665	TRUE	No rate diff.	Tree 1	FALSE
1991	clockRate_11	0.0857774	TRUE	No rate diff.	Tree 1	FALSE
1992	clockRate_12	0.0928341	TRUE	No rate diff.	Tree 1	FALSE
1993	clockRate_1	0.223034	FALSE	No rate diff.	Tree 1	TRUE
1994	clockRate_2	0.066829	FALSE	No rate diff.	Tree 1	FALSE
1995	clockRate_3	0.100333	FALSE	No rate diff.	Tree 1	FALSE
1996	clockRate_4	0.0978871	FALSE	No rate diff.	Tree 1	FALSE
1997	clockRate_5	0.144606	FALSE	No rate diff.	Tree 1	TRUE
[truncated: 221,995+ more rows]
