# Supplementary material for: SciPhy: A Bayesian phylogenetic framework using sequential genetic lineage tracing data
Source: Nat Commun. 2026 Jun 10;17:7398. doi: 10.1038/s41467-026-73377-6 (PMC13402801; doi:10.1038/s41467-026-73377-6)
Supplement: Supplementary file 4 — Source data [file 41467_2026_73377_MOESM4_ESM.zip › source-data/Supp-Fig8-12-source-data.xlsx]

## Sheet: Figure 8
Mapping of the RF distances between SciPhy posterior trees (1 to 1641) the UPGMA tree (1642) and the CCD tree (1643) in 12 coordinates
A1 to A12 denote the 12 coordinates used
A1	A2	A3	A4	A5	A6	A7	A8	A9	A10	A11	A12
80.4158	-27.2228	-83.1335	60.89796153105677	-31.0565	68.866021170492985	-21.9905	-170.47	-75.5856	124.79558915136154	46.89410712127312	-102.006
60.29344910864623	-22.2437	-97.9801	59.62293515881744	-52.5982	38.155789878610435	17.09695721304835	-126.208	-79.9636	167.3461782206602	74.77798412365182	-104.893
84.507	-8.07688	-67.4435	96.26794074821554	-77.7286	7.228538487630745	5.213316263436987	-155.224	-81.6156	147.24002109037167	-6.68773	-68.1933
97.31571325267589	-22.0867	-78.499	61.86762668040815	-39.543	-21.3765	-0.379628	-124.014	-103.089	146.84490032210326	62.46540923687609	-41.3794
64.35632621943613	-46.3549	-118.157	54.317425374316926	-103.07	-21.0155	-32.334	-153.794	-100.08	102.58195008767109	75.59995143621526	-50.6776
67.59195076229531	-51.1237	-120.975	58.36161778340689	-118.43	-28.4073	-27.8562	-121.953	-78.9024	148.82174821170852	20.148717882987228	-43.0481
36.552436445784636	-1.78603	-145.232	-8.58702	-112.377	-64.8755	-53.6536	-114.203	-56.8333	90.56413697761839	7.174593313784279	-70.101
35.74284169635187	-28.1919	-175.934	17.003508719651105	-106.309	-81.7163	-47.328	-90.2517	-16.9107	66.55430441249167	-9.25652	-67.9982
33.468746546889776	-18.6952	-177.136	43.64254078671491	-105.082	-95.2278	-43.5999	-119.809	7.878939054596365	66.0719	-28.5411	-93.9069
23.203688679753185	-23.0096	-166.828	71.30378665150805	-105.687	-114.525	-11.9867	-39.1923	-8.8975	113.11114500981756	-18.9814	-52.4782
40.981598586964054	-38.8786	-136.811	64.54577627491645	-91.2006	-102.957	11.482989332137361	-47.2015	-18.4384	96.63869041491544	-6.17002	-73.9033
27.947080413987727	-25.0136	-159.035	53.804674650477054	-86.5182	-112.596	10.685250929269962	-50.7782	-49.5713	73.72557334195986	-8.19628	-90.4665
48.418455247838295	-64.809	-116.846	54.08845627935875	-80.3997	-132.533	20.0335	-44.2377	-27.5951	64.65204628295984	34.4969	-84.6928
55.22502970426042	-46.2647	-141.738	72.09939014827482	-49.3091	-129.111	50.35102668039943	-74.4768	-31.878	85.22242092107278	20.086271949083798	-62.5043
50.15319263622161	-54.2751	-151.608	85.60004348710648	-82.4797	-103.205	-11.7444	-123.278	-44.158	65.98495041829396	-3.20638	-62.1004
38.23828122258546	-38.3886	-154.392	88.5295	-88.2827	-56.8374	-6.73224	-105.347	18.945604807620832	85.32051945844606	2.0640870254334853	-139.788
46.367670308644705	-35.7064	-150.697	72.51413473923738	-85.7076	-97.4061	-42.7486	-143.308	-9.49801	102.13536269671064	-25.9753	-61.1513
53.4103	-53.5744	-140.806	34.8462	-88.5614	-70.5911	-21.2496	-118.651	-9.85394	122.07331384150821	-19.5585	-70.0857
62.825884737419294	-69.7926	-165.672	-2.14748	-63.7684	-106.122	7.163236122917948	-126.766	-17.9637	60.462058948746474	-21.0968	-72.4296
51.51955184078058	-34.5642	-179.136	-9.17629	-60.4232	-38.4873	-70.6572	-140.143	-46.6461	150.77387217266158	71.51760190978594	-10.6172
47.395627647632764	-26.293	-141.825	-14.9313	-18.0804	-4.1789	-39.5748	-139.367	50.6113	112.65667594456424	40.87087885916551	9.823399550074045
54.86726632950962	-19.3464	-107.799	-25.4737	-39.9559	-2.51489	-75.6123	-145.507	76.94904978205925	121.2435004931033	16.667424006449075	-5.89172
17.209897000009047	-25.9059	-166.684	-13.8821	-47.6784	-69.5385	-19.4682	-119.114	67.6834	61.33260765675706	-13.9271	-46.6643
56.16369990637673	7.136847840757016	-176.36	-36.9452	-68.3708	-44.9514	14.46605359137062	-150.746	84.59222121269585	46.51074511463901	-39.8784	-17.3264
45.94179653006993	-17.32	-179.361	-32.153	-79.3832	-73.0264	51.188565785933164	-63.6541	28.948151545549898	125.08834838923278	-10.3149	22.071786746958107
31.137683084871853	-27.8192	-203.841	-23.4256	-18.4084	-25.6992	-10.0566	-88.3448	51.73065255073602	41.086466972693266	-54.9986	-52.2278
62.339311733131176	-28.4307	-166.304	-31.2095	-37.4544	-63.7781	-12.7288	-72.2405	-3.44875	46.82376663384643	-30.858	-2.78731
63.0701	-22.5235	-147.362	-20.1248	-55.348	-96.9374	41.7859	-39.8745	-12.7716	89.65774103578809	-18.0515	9.099922157499323
71.3631	-33.6996	-170.34	-5.8982	-65.8149	-100.984	35.49847503850979	-31.6592	-25.1028	72.87226559325168	-15.6862	-24.1086
58.06720407209774	-19.7301	-147.02	80.76294735871228	-111.946	-59.4296	28.83999612627182	-50.205	-76.5736	58.48523898157563	-0.451594	-35.5866
74.52650120010816	-37.048	-144.105	124.93319515330035	-130.635	-7.42171	-48.5303	-48.2842	-102.993	40.28235991354467	-78.716	2.8339638895923738
53.742058430875424	-21.6803	-162.207	86.93458032302651	-98.8117	-40.3742	-28.0721	0.10053436099676591	-135.078	44.156815387015904	-12.141	-48.6795
62.77471421545938	-64.6941	-90.5519	6.7261883272070255	-94.5276	56.08074689747396	-26.1468	-70.7575	-98.7178	24.829157886149435	-79.4312	-11.7704
80.26837230026955	-68.6915	-90.5558	14.369325425868555	-119.381	29.17014105292614	-12.6483	-78.7805	-120.627	22.885359773140998	-105.887	-22.8767
76.79929051751236	-39.93	-38.8625	45.039085691273954	-101.978	4.509360773793695	-39.0469	-88.3211	-135.823	50.72747178998163	-156.476	-65.9845
99.04933634268023	-40.3052	-16.3654	41.16669957258959	-96.4522	0.446941	-17.1373	-62.8805	-93.0023	74.69699819937108	-169.484	-39.8529
68.63516675145453	-41.6579	-44.4797	12.616674667878739	-61.2071	-52.0791	42.67717549196562	-8.76071	-152.267	140.7426357171745	-90.9176	-38.8049
65.37827892012214	-28.9692	-28.0216	32.325052132015074	-94.7415	-36.6675	26.96573826131756	-32.7658	-111.157	150.74708214078277	-130.408	-23.5625
78.66157997806862	-43.4549	-27.9783	-50.3215	-23.0656	-88.2032	82.34941916251847	29.200338007923502	-93.4237	155.71223353655182	-125.755	19.390130925017377
72.84485998592613	-24.8524	-31.9647	-65.1529	8.33256	-71.9932	116.81323669822397	15.513844596811975	-54.6703	167.25090504253478	-131.51	6.755831752569423
90.74442005428166	-35.9774	-44.1882	-82.5733	9.290247822994981	-85.0492	61.36344605624534	14.402858038364172	-60.5787	144.27889418086966	-159.181	18.934447045259226
68.58136196744411	-42.2014	-51.3138	-75.4893	21.166083678928448	-87.7392	44.01245810371149	-75.7241	-11.0912	116.76701078377654	-97.374	-32.6931
64.67898141321713	-24.5663	-62.2351	-49.3116	37.354120433615705	-75.975	113.05489855167968	-9.26943	-39.2782	173.71145305533773	-106.644	24.214227833133858
72.89412072840068	-37.3638	-49.57	-69.2709	20.867033812100054	-100.896	43.17896110244401	-11.7091	-46.1479	131.63607376051783	-80.1363	5.013390264337744
100.47784556669583	-43.6144	-42.9753	-69.022	-5.42894	-83.4026	62.6119	28.63117165569438	-59.16	167.27462865091726	-121.924	5.968169899674497
59.57729847438663	-45.6578	-42.0026	-100.261	8.261038142373689	-106.295	55.05	59.47207660552783	-36.7035	169.55161805946673	-69.5361	18.944576513097932
72.15198956553304	-12.5615	-33.341	-85.6067	-8.54672	-76.1058	42.51977571879181	17.080570833619376	-61.695	134.701	-122.468	9.507163713360457
58.983413346120145	-24.0122	12.592172452254538	-103.848	-17.5737	-89.2265	11.885085746678843	-38.3116	-3.56356	132.94313183156302	-110.372	-19.764
56.672689499164235	-12.4032	-23.8591	-60.341	-22.8228	-64.164	57.91834994700823	16.488814712401755	-54.9176	165.16800304129202	-69.0631	7.5499
57.483082520590244	-27.977	-11.1793	-84.4476	-8.81045	-86.5455	60.57871715744284	-6.71803	-35.9371	131.95488393536664	-66.6815	3.76525
60.71491148873964	-17.7369	-36.5687	-63.6067	-12.5777	-53.4598	87.0552	-10.2477	17.009062157927737	150.88087041297928	-45.1652	-29.6226
63.94864604207712	-22.7591	-65.2839	-64.1288	-9.1422	-40.9645	42.74691146067793	-55.661	47.22352251984881	133.13408356362567	-87.161	-37.5827
69.72955705746809	-28.1606	-22.7339	-60.4168	-18.4587	-63.0365	29.553200769975394	2.8820330578800477	-10.7122	155.69669399682564	-107.082	12.883986370092007
61.91205180836555	-66.2565	-86.7717	-98.1541	-71.4053	-26.52	29.839124738425202	-63.261	29.118800865894553	94.94675720238273	-3.33585	20.60729568342141
59.17288374656309	-55.5255	-107.997	-101.32	-48.824	-14.6965	72.74566110274928	-34.6429	36.176448599414634	77.21775159129793	-49.334	2.8753885546111166
74.9817	-96.0187	-137.58	-102.111	-63.5455	-38.1031	33.11154325674401	-27.2317	13.667626786563323	105.48362593553549	-60.4359	-20.0863
76.08625902956251	-97.0513	-111.999	-95.433	-79.3048	8.805815105914192	35.759992545049265	-91.3697	56.50377657353794	74.37858625676469	-140.97	7.262002380148247
85.34121131845211	-77.5459	-112.712	-61.7359	-106.457	12.297909497057631	35.12831932182443	-94.8741	63.506163770753005	66.269	-124.635	5.596970234263981
64.48745060554604	-86.4289	-95.1636	2.64746	-122.15	44.87484160613591	63.16263864894535	-55.6042	-21.6594	79.52236136728969	-25.2184	5.498976746919325
72.52751743317037	-69.5076	-98.5938	17.100690643598465	-130.408	71.0509	44.4936	-56.0857	-3.74463	87.62359473859371	-81.1726	1.6113272309373186
74.97851630336442	-71.3901	-151.44	-19.2308	-100.268	33.51671633318305	44.546846485057856	-13.8247	1.3322707181734974	87.65155696907004	-38.6268	-31.4667
41.53681034243308	-74.7412	-166.065	1.590168683035228	-115.22	31.64812729138161	39.76452849445888	-41.2781	-16.2536	80.66423719299108	-45.2906	-22.525
50.14672399840799	-2.78406	-135.385	6.759187181991051	-119.3	40.27322373935493	39.66354426621065	-36.0047	-56.7196	54.67143486442008	-82.2019	49.649357603331445
49.14135498847756	-5.9191	-132.371	-8.1229	-119.18	2.804850482704822	44.0606	-43.3612	-55.1463	31.736174386319785	-67.6831	8.520476835816359
32.87705267827226	3.150530694302236	-154.721	4.203165608777831	-115.54	37.30647243020631	8.430161222288536	-37.49	-34.6687	44.27702576484747	-31.4914	-5.10616
45.34194229294676	-36.3042	-107.99	-3.54246	-125.774	41.51295680664475	-9.46159	-69.4375	-2.83339	-16.5063	-101.196	-2.70255
51.62027838290921	-25.0421	-136.864	13.026721276035712	-125.541	44.211435862826136	-17.2246	-83.39	-40.4687	28.71009347820124	-70.3856	6.289190946540523
46.44978394543524	-22.2956	-107.181	21.5481	-175.315	-13.1505	0.8077889556055295	-51.857	-92.8671	98.98405457480408	-72.1697	72.0776
60.95744400628696	-23.2464	-118.55	-2.60114	-131.396	39.408709720770666	-22.8021	-112.222	3.945269845084285	47.16093657916192	-109.886	1.5474568238882758
58.38597599073998	-26.2663	-83.0633	11.125232927995562	-209.494	25.64068686239254	-70.1122	-100.312	-19.0178	63.49447925440005	-111.502	29.56892479466252
59.07060573741954	-17.4489	-73.7385	22.270454394017573	-169.671	25.03171921938244	-58.2264	-79.3259	20.522621837037782	47.899390209545565	-110.452	3.0004322178828744
60.43347918938763	3.3137520003460508	-102.567	-94.3121	-104.996	-75.9578	-78.0841	-84.2248	20.973536222575575	19.73316165918601	-154.61	7.604918780393799
64.67363045105716	-39.379	-86.5575	-104.658	-93.0893	-10.0183	-52.8579	-45.98	52.92549808026582	39.65514899922298	-180.239	17.81693521972957
79.0139	-35.5448	-67.6983	-143.257	-96.4934	13.406860334102408	-47.8946	-110.901	50.07244343220575	51.8589	-151.935	20.354542690963758
66.56829688295618	-75.0289	-92.3134	-156.571	-115.447	8.231757167775042	-45.2772	-93.2449	32.40405486654986	34.454975963943184	-136.566	-15.0099
64.72010451222171	-76.7977	-105.972	-142.861	-99.0572	-34.3925	-30.053	-145.303	72.25621609496979	46.061094420828475	-104.53	6.302553201262339
54.29423403581494	-68.992	-96.4177	-156.103	-91.7038	-30.5367	-44.6183	-147.197	33.00483810705147	46.96177119182617	-74.9468	-26.5971
55.98885840332668	-53.3551	-104.886	-151.752	-121.575	-18.3591	-43.487	-143.89	59.5701	45.712893773888815	-108.56	15.233943959191983
41.55219414751245	-52.1047	-116.217	-140.752	-90.7926	-32.5645	-45.8072	-120.444	53.315	42.11753177483158	-106.324	-24.5133
44.73236700570861	-52.7444	-128.622	-137.098	-120.265	-3.45638	-51.0312	-133.758	37.19019554527511	21.255860132969147	-88.7534	-56.7503
40.65886786423116	-65.7401	-123.063	-110.762	-170.903	22.5451	-78.2499	-140.997	-5.5511	37.76277091159749	-125.204	-102.875
63.23672109357263	-68.6941	-92.8549	-135.443	-158.743	-36.3736	-77.43	-125.481	-43.6226	40.48027991791864	-129.102	-69.3818
75.18574848426154	-52.3922	-57.0322	-79.957	-171.881	-20.7271	-105.307	-134.127	-25.4682	11.93723634418044	-100.776	-70.6913
71.80859037895323	-75.4592	-32.7266	-83.9377	-173.183	33.57118588835843	-55.3952	-148.26	35.82117814386638	29.27536243982457	-136.122	-64.9064
67.70195007412391	-87.8482	-36.5332	-70.4397	-185.504	-30.5099	2.4476575569970636	-95.0456	-39.0131	95.6094	-54.7695	13.654110506116888
78.74813781765927	-95.9588	-71.2058	-109.765	-164.162	-21.0317	-31.2222	-98.8785	-49.0585	67.08787356308363	-67.0568	-48.2655
61.489763191324364	-90.7452	-96.1867	-99.8931	-145.754	-17.4229	-60.785	-98.4147	-34.5617	35.1411	-70.0905	-58.9527
70.30506795562138	-91.0039	-83.2699	-104.931	-136.42	-63.0829	-43.3085	-97.1907	-101.224	74.6352	-91.8711	-37.7469
91.9748	-77.5279	-87.8675	-125.289	-137.626	-42.9754	-61.6935	-87.4015	-84.2722	70.09000933192559	-67.8011	-30.1564
107.63241112855766	-61.748	5.433400032509094	-139.312	-171.305	-0.635022	-36.3096	-21.2953	-58.1736	49.88105254381255	-33.5198	-32.7013
98.83463789745807	-34.107	44.70424942240138	-139.73	-158.952	-15.8872	-84.2285	-46.5048	-49.425	-25.9044	-99.0535	-63.9215
108.04686063751831	-30.053	-15.3895	-104.782	-173.517	-24.0955	-130.575	-47.7797	-37.4505	-3.4949	-108.21	-54.0649
142.54972873363167	-42.9074	-19.476	-103.845	-195.93	-43.141	-77.1907	29.611179758655357	-87.2004	30.120755361343406	-42.7923	-24.4654
138.64989500311478	-43.7625	-40.498	-106.256	-176.843	-33.1006	-84.6146	-13.3393	-54.8236	9.450253568240335	-22.7203	-54.7537
113.81	-62.5916	-10.599	-56.0181	-226.612	-4.24865	-107.65	-14.1483	-29.8416	-19.6628	-19.8726	-103.344
113.04451712786584	-29.2632	-35.3329	-68.0054	-208.646	-24.1888	-126.095	11.238803362802006	-107.894	28.90410238793165	-6.32869	-62.4777
120.1810927149677	-39.7688	-26.8193	-90.1647	-213.435	-10.1346	-76.8094	6.013327730871746	-59.9787	15.130708691738185	-18.9323	-37.4211
127.32780424995642	-110.268	31.477645170718212	-137.471	-208.445	12.32693611561454	-32.0931	-3.43306	-49.5193	35.576725346858474	-1.38262	-13.877
138.04581241363573	-95.7995	-7.81923	-86.935	-188.104	-15.498	-81.402	14.586047349016056	-81.6621	15.234326837188267	-52.5473	-41.9495
136.38821433271434	-52.4713	-5.63303	-119.004	-183.14	-36.1137	-84.7741	32.841279671481395	-81.698	30.52926647428773	1.433542865175621	-39.5366
122.0463363910316	-74.7505	-29.1753	-107.714	-172.452	-9.9959	-50.0171	20.95729503747528	-38.6145	20.29374520144448	-75.6311	-17.4123
135.61847191586008	-39.1042	-11.9922	-92.4726	-182.526	-7.71848	-124.957	-61.1852	1.8165999912681101	-23.7758	-85.0295	-13.8744
133.3707950739037	-55.8383	-12.9037	-129.71	-160.054	25.142947434076568	-93.5658	-17.3087	27.947191035989142	-13.4261	-77.7567	-55.7672
123.63094760474418	-80.4905	-4.82595	-95.9137	-129.19	-7.68524	-134.944	-32.3548	-46.3442	-28.4103	-95.6351	-60.8254
154.11999380431115	-61.406	5.338914952487628	-63.2881	-144.655	6.454285413332449	-134.989	-14.4853	13.660879540911221	-33.8617	-67.7013	-38.8857
147.7166185531293	-48.8511	14.728360133614538	-47.8647	-188.879	31.431270879718475	-154.608	-0.689645	36.507149565422864	-16.6055	-100.868	-1.60746
121.15239348410027	-58.0293	-46.7798	-25.7379	-165.497	40.85270863898501	-86.8151	-4.64918	75.26447491185195	-4.74179	-91.561	-41.6006
145.21691850067782	-53.7483	22.59514513756875	-110.334	-146.871	66.9506	-134.749	-46.5904	65.86699830953488	53.20248532836951	-19.2111	27.85091235932868
141.22882449864392	-63.4163	16.391686559943736	12.144665481007255	-187.643	138.13597345144993	-136.705	-78.158	30.82268439966065	35.29190597531804	-19.2534	19.66001995820543
140.82047244140725	-64.4154	51.81953563046004	4.823424420603538	-183.118	109.17438964242743	-113.453	-58.913	-2.63244	55.65103494452024	-35.9689	22.879174559444046
129.25809308014985	-43.6529	21.52694998456085	-19.0142	-156.235	111.68187661449109	-177.884	-59.7168	12.67593821339479	8.975705239491203	24.663951886930562	-31.6802
137.71540437763682	-38.9297	-0.283917	-17.6954	-149.22	100.76078595834517	-176.143	-56.5759	16.848497815378927	-2.83615	-16.441	-59.1311
147.61282259515704	-38.6362	-2.8013	-5.68083	-165.862	69.56544646804193	-161.585	-38.7013	-8.76916	4.776894927366928	6.975115297674749	-72.7315
127.2833282909114	-47.6548	19.533432845929923	39.76830772598557	-179.098	71.60349672127091	-131.581	-86.0604	-20.3089	16.9788	-30.2228	-17.2352
152.31829691430792	-69.2175	36.70208992509493	-38.047	-165.387	88.26119273900912	-135.578	-94.9942	-20.2662	10.697374504895972	-4.57233	-8.82321
153.9543955808726	-73.4645	58.118230191236904	-45.0829	-174.501	67.72965782354403	-136.161	-85.4809	-62.824	30.497549528892684	17.609	1.3229677834943672
135.89505300571471	-69.5142	49.60973168530118	-55.0552	-173.715	75.65868375446931	-146.419	-79.7075	-57.2219	28.37076126602456	13.45576870486702	1.612168903095985
133.99580612377633	-50.7114	40.04931561446576	-58.61	-145.715	83.29134557541867	-184.977	-87.0448	-32.3178	11.017515026700822	31.602330167394044	2.0971574290519164
152.99525919783596	-21.9491	86.43503040261095	-54.1804	-180.551	88.8403	-116.394	-107.506	11.64152488602912	21.526674564318192	12.481550533280684	16.96002130893675
159.43702086748937	-74.4963	74.96739010346744	-86.7615	-189.764	69.65876799737401	-134.081	-104.669	-7.34662	-16.5279	24.101362256431795	-24.2574
129.17153370432214	-80.619	78.29030501558228	-46.6397	-166.05	80.01975254043859	-139.857	-105.435	19.787803602824802	26.07949913245083	-17.1347	21.456943790232152
136.01199674282594	-33.0438	90.16998602519705	-102.922	-118.921	54.655726534351906	-62.5511	-76.0433	59.741513339884634	20.071363157495988	-21.7818	35.09171497711564
139.33416308535453	-69.6379	83.37307237774125	-132.417	-136.548	51.080366236028446	-74.2234	-62.5669	70.62401367283687	6.639843255674982	-48.3702	30.81008198541125
148.28287893673556	-45.4906	64.38029126980746	-124.771	-105.443	50.898578649062166	-95.1023	-79.8876	81.54451186887694	1.5098754479076588	-22.4568	13.707482897280666
134.1727614260368	-44.2859	42.53094246301769	-101.868	-89.8568	34.636034089726266	-102.966	-59.5155	103.39582834013183	-8.24611	17.923912970002974	19.308135317810983
131.15819668262134	-45.7502	44.53180228744025	-100.325	-98.2872	22.62233812966992	-24.0528	-43.1183	59.32045711130813	56.261996895330725	25.20149800411563	82.5726
144.93730035717383	-26.1918	57.738413128169626	-125.948	-87.9334	2.0104255501407495	-15.6598	-31.192	28.37659836334297	34.45437086200831	54.124592391063594	69.96173519323348
155.0088732396593	-32.6916	43.72276538799613	-86.3524	-124.149	-27.2383	-20.4527	-14.7967	-9.77469	42.293296748366224	26.626708817007305	54.04822137201945
169.6809144474443	-49.192	67.98673119264346	-93.0067	-75.8544	-39.9703	-26.8549	-61.8719	-36.5887	51.87115786587395	38.326119549438296	116.40459739366787
161.04798901706442	-50.0243	87.0497	-96.3581	-81.9594	-32.3933	-9.32075	-63.7435	-1.18391	35.312507987886306	24.364460949010443	112.82600675112785
130.06094832379588	-61.6223	114.70813553980827	10.240681842840235	-139.301	12.623147800877614	-38.5635	-106.294	-25.9882	35.18155490097596	14.772855517790486	46.82251248801511
158.041	-72.275	73.13738142683646	-71.1009	-55.5409	-21.7956	-29.6274	-76.4884	-6.739	56.282711246983574	13.008128078834824	95.87025403090927
131.6872260892564	-50.7549	76.4695	-48.6239	-105.837	-31.9976	57.07224212239672	-69.5409	1.9528679318996573	64.3881	20.083279978801308	48.2829
152.09728374662467	-63.6093	78.73383248123537	-106.2	-82.541	-21.3761	22.915136453309447	-59.2345	-6.22889	59.69291546306436	58.623722940559674	41.38755891562829
129.93052436294354	-58.4171	79.42375534472906	-41.3712	-108.88	-47.5329	70.62110525893324	-137.168	-13.4254	51.64862575979679	52.42734807146358	93.28625703457283
140.2688342518674	-56.9246	97.74942703397988	-100.833	-52.1979	-19.83	-43.5445	-190.408	73.33405397530545	36.61762948784221	65.31238184480534	27.27311868946318
123.14861121212455	-52.2693	101.98130691758678	-72.4383	-100.187	-6.29889	3.1521713113646292	-191.957	85.07729209671149	26.611609854035407	35.07035068691016	6.500413054453781
126.89025159494417	-63.4824	80.64634157965926	-107.937	-87.4167	-37.0759	10.303012656893788	-143.246	10.893769831355096	34.71343985210707	67.45385456237764	0.6486364740781209
134.14025560301522	-47.3265	84.46349389306829	-113.46	-68.2301	-26.1303	-20.2798	-161.57	47.62387338739926	52.0663	85.21765053800574	12.697244531130236
141.20918251544597	-49.386	60.3465	-104.627	-78.8495	-30.03	63.5421	-176.008	51.96612683773838	60.38674111105892	112.51902057506118	-2.95405
139.45018999267688	-71.857	56.68616128212626	-115.798	-72.1269	1.716953855501733	32.769659670067725	-133.478	54.9292	75.44186692593239	124.64780073308276	-16.6479
156.5339320694686	-77.7105	81.0983	-122.196	-31.9966	-63.6261	-2.25445	-169.349	21.11929882158223	59.62849580440268	81.4857	46.096493822941426
162.5220735940005	-51.4603	88.83195728583645	-86.7486	-49.1079	-6.66901	-45.7643	-194.356	46.18800733408625	33.96399658386419	74.439	5.31223
158.61813150671065	-68.3456	88.43130441172515	-33.9029	-94.6601	1.8209895738395878	-40.1779	-209.907	47.00728377615918	10.886258789639081	40.937341205496935	57.94279335198339
143.72318201618353	-70.6405	69.20867663772255	-86.2907	-70.1894	23.230262075303273	-5.86682	-206.107	120.90526874323474	44.70507965858704	62.99102545366838	-46.0213
131.414	14.434651696492034	45.488559880752916	-96.0495	-49.488	6.423000592991936	31.559480642512696	-226.867	78.68387040272285	10.922472103668461	45.100979253474335	-5.17406
99.89938229570015	34.45980513532669	33.59247709200846	-98.9621	-54.9015	-3.98159	22.504657896432178	-214.834	79.54266596030479	28.083847924802306	18.746154812333533	19.170109043014328
154.11895107025228	-24.0175	62.4229	-96.3747	-70.6551	-22.3439	-25.8431	-211.095	78.51514326065184	5.2795764539289705	45.13068730567306	25.822528008044305
150.59994303565668	-21.9958	42.23371884161557	-88.6832	-136.663	-6.34693	-9.39488	-221.334	64.62513985575427	72.6377	61.22987548226714	-28.4135
147.16805937798685	-20.8687	34.832024539179834	-75.1258	-149.587	7.540473893592615	-71.0849	-167.351	65.2402	44.706228581505066	33.67852519495898	-12.3125
156.26472084545173	17.18518443333332	75.44490576562421	-42.5292	-74.425	-28.7383	16.96010612513608	-151.357	50.438944703006044	135.90314520554955	91.36333667321283	-61.7042
129.19585174093163	8.96359	76.04039542531353	-44.5345	-81.3274	-47.4734	18.30208326848982	-151.11	16.677375753320263	156.13378781632986	117.00719684956816	-30.4889
128.88857230010427	13.419316627822264	43.23977628224931	-23.925	-88.4945	-82.1047	16.180504761499378	-113.346	28.55128044927869	142.4750014868769	96.11090657455028	-49.079
141.47505223453777	24.187321477531675	81.05929591364473	-44.2035	-66.7536	-115.765	34.84146426977433	-79.279	67.83488932737706	135.14128344179187	47.92792808647187	10.044168903580069
142.31554269990744	41.80660744939831	78.85825202939648	-63.963	-27.6695	-101.357	25.795904701640872	-147.35	67.83812589068228	143.64956162600876	59.21543855672511	10.126272239116396
110.12456406450995	20.419298726209814	32.005799334848184	-47.7773	-65.6361	-180.84	76.794788461639385	-87.0417	67.77466899995538	107.94687687519007	22.4348	-29.2305
131.54104094175833	18.560809048181113	9.810862594208132	-30.2433	-85.8737	-155.674	20.814017984218935	-118.365	78.31165183002884	101.64527217263414	-36.184	-99.2311
130.28412567048696	6.824483326929068	26.396072886911163	-64.1678	-65.3872	-176.911	51.95306892972706	-92.3623	54.378552394541394	109.95836656571676	19.50179472657155	-46.6948
123.17227110471346	31.698814651138974	37.76435344827245	-45.2938	-86.8603	-193.58	22.270343620110026	-106.053	69.59373855882974	120.6887311765837	32.28316958836424	-34.3812
134.6574741505779	35.88005339325532	50.468880201308245	-56.6456	-90.7224	-163.823	42.833242476514826	-114.846	103.70716395282436	112.12461581361748	-21.9286	37.308776011740996
100.12460402578354	-8.01036	23.524234405864142	-64.9743	-118.537	-190.464	43.9826	-106.559	107.70508370341214	82.13037877803777	41.499838894610775	64.73610013398668
105.37304121712474	11.991298344457153	20.386624344955298	-48.7038	-119.263	-171.404	68.31202966588363	-90.0731	118.2550311445361	88.82758374130171	42.027776677646465	29.456113314705654
116.55014500316513	11.258920890113357	26.157369409581413	-90.1767	-86.7874	-144.252	-11.2321	-85.714	76.98518190917238	79.59364091840506	81.23934772454606	31.52644129730279
115.81921931088853	17.212619651677247	10.354858693354158	-88.9279	-55.395	-103.62	-65.2149	-90.2031	82.89421492029521	103.132	118.86605127076832	35.96969040498948
130.44884324757678	6.03004	21.878245660153564	-78.2211	-56.3271	-96.3852	-50.1261	-91.7525	150.77836167275888	88.42377918022669	121.1976183976474	14.8794
140.41341193346926	29.648811362291227	21.111038856495533	-41.2729	-66.8606	-93.4657	-24.1023	-107.045	97.34523751757523	93.7852	102.63310665333887	46.20438710741835
109.15778627673414	35.21087014896185	47.875557615108356	-46.8371	-29.534	-130.302	-52.7401	-106.793	90.96226034222236	136.348	73.42985075015233	-7.24677
158.9260377028143	21.6429	31.618155741190666	-23.8133	-64.0376	-166.269	25.135719057624492	-70.4316	125.00561773496058	103.31527688768952	71.40326366497742	-33.3808
135.5978293301124	19.594890093341984	15.007895536571352	10.460061505877142	-87.9951	-119.005	-15.7323	-14.1448	108.822	88.66552982448381	13.976019793391089	-13.4505
145.71426150931555	29.49346455739247	26.867173975833094	-25.8058	-81.9461	-124.657	1.1241301175444316	-17.5182	153.19193545258878	103.01072308181614	37.731442421195204	24.28342708373749
155.34281718875582	37.446936362210586	42.66855844218061	-16.491	-103.056	-162.871	-3.32977	-54.226	137.55514882098566	71.93359916706116	2.4893514786710873	-2.74494
160.8873009876008	50.10332994703991	30.98614881326475	-13.9718	-87.5787	-116.038	-52.8477	-62.6249	152.28224084096834	14.113164061947638	-6.62531	-67.7031
186.63792594083026	36.18367928633132	47.40617370327909	-9.05614	-65.9725	-102.612	-55.9602	-66.7334	139.25836464798144	13.541840344443164	-30.4279	-12.8668
165.49517418544968	36.22720077239346	37.023209111431676	-24.7056	-72.6027	-117.997	-39.6855	-89.068	140.29615809964068	5.529227382056861	0.8906585015998639	-63.0577
168.71625742308402	42.137011558224486	18.54821768335555	-55.6508	-71.8656	-92.9423	-58.4505	-63.9962	147.4657696271459	-8.59008	-4.89646	-59.901
130.00692053011298	25.29573498985887	34.11253009976562	-46.8971	-71.9974	-105.521	-82.2561	-60.1077	136.7634042052533	34.293243560467694	-15.7152	-68.7276
133.18052977138322	22.716500724774246	9.218866131569039	73.76215900339093	-121.208	-44.2585	-91.8613	-55.3133	159.76086933928724	25.783872056572545	21.242588722174567	-117.576
160.8304971043027	11.50996822105713	18.357246234756193	28.427661914050713	-126.109	8.85525	-91.3525	-17.9747	128.17892793808412	2.0481262801509836	-33.2684	-118.244
143.0430628871589	11.245843855799192	25.432146355427108	7.451880280374978	-134.069	6.648692067369834	-67.9716	-37.899	158.20996157894004	13.124983125512117	-23.8687	-106.069
166.8974194176261	3.6699548048488397	37.9754	71.40948312245352	-120.671	-14.6344	-70.3585	-13.8344	120.21792051338517	35.63002365197892	8.394264956550433	-112.388
155.24702957327207	-6.23777	46.03068493355543	-3.69877	-136.1	-0.943146	-81.3381	-32.3599	156.22722207490713	-4.09521	-24.8917	-110.923
139.09704318073176	26.586273578960583	35.635920095094946	-31.7904	-78.2181	-16.8208	-69.6012	12.237633511563883	176.95320002284976	1.663808703728362	-11.2692	-101.545
128.4060861190697	27.953900848964135	-24.902	-65.2617	-64.5933	-10.6097	-51.12	53.285479118591184	175.42353082880146	29.829303170606586	-43.3451	-99.5235
148.84528104914682	-3.24285	6.325741119375352	-77.0056	-49.193	12.953664071386065	-66.9614	33.57350306087615	180.17734996478734	2.442063637087044	-54.6723	-100.736
125.05574837612645	5.422726365352234	0.7970634261213086	-47.6978	-66.3037	-30.5041	9.317169409452243	61.46215046200328	166.63526798689486	66.50241512390492	-31.5234	-4.01162
146.79106073581556	-1.54782	-7.8841	-77.1493	-59.4672	-31.1154	-42.744	63.18017341151243	118.25417254446873	45.88015428648608	12.588870159379175	-46.4175
147.1557237551759	-29.7349	26.686086698030277	-102.649	-56.5771	-50.2896	15.221873709259807	70.08293408243193	132.44585832457344	49.42317861127154	45.374642001396616	-57.4254
149.24894784907158	-64.275	-11.0244	-123.062	-73.571	-5.88417	11.314674527608933	118.0992816163883	135.44863140781828	-0.440727	22.901658673503285	23.08920374550816
128.1182514632636	-62.5788	29.013279147995835	-127.099	-128.401	10.676873824319044	17.151590782237253	82.88315719767915	146.0579578434892	6.176410570669846	9.996954218480917	52.31347782966378
165.88272957499734	-27.6082	32.669968099144626	-124.358	-61.8085	-19.8192	16.680691524379597	94.83884155047154	110.33873720170556	13.70607064839536	52.95417524574471	-5.44785
146.60368040445965	-41.9449	-7.18099	-115.719	-66.5929	-1.52947	2.478676712672067	60.225161872142216	126.0301875188891	-28.3745	56.25358349024514	33.03779075402864
147.9617940006181	-55.0297	-31.0451	-77.53	-78.5717	-6.65487	10.07285742129043	98.7807	131.09986436043994	37.62858526389651	20.931462992744194	37.51824885685955
147.0349574265524	-1.19674	-11.1867	-64.0521	-82.3007	-9.01973	3.3634071975543374	13.648470343201666	117.094	-1.53699	-3.89063	48.54288200628727
151.21875739960484	-22.7005	-0.957109	-71.2682	-62.3482	10.793938282627279	74.07454541005136	69.53496476344853	106.38	36.278986910219174	29.155009501170287	41.494599684418965
169.27019889495676	-23.6934	22.64680773372263	-70.0789	-73.2165	29.117492691193213	9.530802298454455	-10.1473	166.62706560849378	-15.9742	-31.2032	25.0298
141.3245356470517	-18.1821	-35.9463	-87.9402	-97.2607	29.267862926505305	50.19373556295084	45.22688711416601	108.43212166692061	34.28120126105758	11.94136397232636	5.765685377608087
144.4331991626804	-15.0904	-3.22277	-82.0352	-53.7509	14.365215869957462	49.79727277597089	48.42898024160488	97.14955364821785	24.092824748556076	33.55962994446464	-11.3744
155.05672278787404	-27.4276	-13.9245	-100.549	-34.6374	-16.1318	12.183063283351474	65.35964875324332	84.40876452505152	42.49865723726449	32.88858276456937	0.018763070425701783
182.78932962235876	-19.7623	-16.6716	-71.9365	8.198933691741638	-7.35203	35.56407720789954	77.0167	77.65836235009829	55.852262239726265	19.974837074918547	-25.8703
167.37196176765133	5.4542451518844475	8.442099760121636	-55.7884	1.269787566939092	4.504652464777436	42.5191	106.17406004276987	105.73613474356544	89.02808447845919	8.96635	-50.3509
181.706	10.103041157508862	6.047313065029952	-48.6727	33.83212224148163	27.690238106993505	26.49898124404537	86.95495540108378	47.382189740398886	64.73206512502775	-25.2718	-98.077
188.71903286353674	19.26509228601805	16.631436926922657	-108.794	35.58324457462593	76.52410874425654	-0.253259	75.0379	68.7724	96.54239315910925	57.443673000462844	-39.5633
130.502	35.80896730727559	12.117647058288211	-110.198	70.67271149447708	81.01522712195764	-49.552	76.13694443872272	57.63427509261095	70.69615392762415	15.455700193623302	-70.5287
149.51757080242567	37.970938575329114	14.265195108382178	-86.733	78.83916772323165	62.34406818608734	-56.7842	45.148256766020445	57.20283635848593	70.57591295066803	33.56548397739123	-60.2666
125.46520692676738	20.58993940275641	9.925706647099997	-113.451	53.957168571091486	64.87515936391723	-66.5028	58.56627911840984	69.66881055554887	95.20593570425666	18.12086146734276	-108.979
119.4434423353501	20.144902211610283	3.0477005889975946	-92.9715	50.42882138459964	114.06115590153591	-32.6226	61.26698786700029	19.367458377205146	75.57664578229102	66.20743954994823	-30.7324
138.8236247213545	66.20393835926984	-42.7884	-65.6469	54.860789630896775	52.67039455765213	-62.0367	67.94184631236236	13.478935582778483	77.56075001260557	20.255059550413932	-73.5173
114.46269890387093	71.15701537648195	-52.5056	-78.5076	47.81660675583289	72.42584205746306	-46.1385	79.93340055922009	-5.35743	57.56857275359201	27.87308482239703	-69.8232
171.24836845680008	76.04916885816209	-54.6222	-56.5168	17.43232670157628	51.90493794863091	-8.40548	74.02004336706426	41.95690850132568	75.9183	26.23751423272636	-16.6743
191.48869082904864	82.12456429333197	5.350132292439315	-81.0919	26.34777653116216	11.885018726613707	-33.1303	33.43397430787864	-26.6303	46.91085994909175	68.26524771859413	1.3259049329411092
183.56997393543378	59.09878770139114	19.808625660186372	-58.4098	45.60062390876226	-3.59168	0.5561913614015292	0.4101781092071217	8.714721145022347	87.90928205781003	34.58285394251545	7.706752233661357
142.97404184635914	82.02524661396164	-51.3925	-94.2961	21.338057543727835	21.02604793238733	-12.7819	42.44964151456424	-9.40434	59.40549491414321	89.17217905997082	1.3130205114957967
157.0120519216417	39.506786477332525	-48.7033	-77.2532	31.265201814070466	23.92087306272126	-51.5472	38.67699802676815	14.724518312740555	42.56496652185304	97.01638024042843	15.36058351492126
195.4724907843583	63.40589768380851	-11.8701	-89.4207	33.17982409948396	21.57357104256428	-12.9406	29.28621527952327	22.92703431015702	63.19202094462969	80.09009234483695	19.57611114377935
173.78874958391108	74.97942839002104	-4.78954	-87.9155	48.80375462114357	17.628264571923285	-52.0019	28.079058732336605	-12.8981	72.32335796647976	96.83697690718527	-18.3094
177.25220434060464	52.879377011174654	18.586479724400956	-39.6011	-9.5459	20.47283432667929	-37.8315	3.462061728737965	34.50681154383271	21.275634404567455	-34.7535	21.84848140476152
203.8282008826009	24.913456929160148	59.06123809434788	-91.1214	30.64208934025301	82.12088593949214	-28.2742	-16.5622	25.354110469672882	33.196930306491105	-5.24971	15.071846279877434
193.46268155118648	29.246791159416286	24.35924916531534	-79.8218	35.97754506490073	42.003065605495735	-33.9264	-14.1654	-25.3283	1.0455926531588766	29.973336152261876	-87.6857
189.93474561605694	30.71221506622915	9.51742	-92.5112	41.92106817386315	13.090023120562977	-30.9643	-13.0157	-41.3654	16.378878564430583	47.6349	-32.0052
190.69080901851834	48.61	7.923331604383265	-57.1876	48.124824022946974	66.33785040501536	-65.1374	-52.9433	14.094607167652175	17.251425441063137	23.565869921136574	-23.1365
206.68424991767114	25.524534661737547	36.70579673257557	-31.4183	47.180524671663136	83.6509	-56.8082	-21.0392	30.555309525621222	-8.53985	-20.531	-36.1465
216.4737738515105	26.97199630511623	17.69862689824195	-21.7014	37.988974386505916	88.79488643874487	-74.2287	-29.5811	60.25699209214705	-10.1628	3.7050058390634835	11.861452230402506
216.0403840976555	7.511714868138111	23.983215432226956	-50.4228	64.3729	62.559483887013386	-26.6578	-33.2816	31.78543737207263	-17.9192	11.25214041449373	-55.1557
223.80116622378014	33.77746737888059	49.74186966070616	-27.0789	104.43856544314532	75.33448539341026	-33.0754	-31.1375	30.782507416266718	-13.5033	28.924148222121556	6.242488185565244
221.47271562951158	55.847062118077055	49.19270835083336	16.124659282716763	127.55309652955333	93.4575	-23.184	-83.6917	18.928766232361937	-45.4901	30.51222584211221	-41.7761
216.6676713626763	31.38586714542656	63.88422911938679	-5.92444	116.50952436885402	95.51167892117245	-25.0898	-83.2047	11.934893234114348	-30.75	57.458251808146116	-88.6186
204.77531510950868	-8.83598	65.2961	-8.98524	98.64094820501677	53.38284698121977	-16.1786	-36.9105	-41.8974	10.882847264342894	61.16575371447635	-16.2759
216.58316380412538	-12.919	72.6959	-6.07156	74.41695502331511	56.55128394261824	71.86289204539314	17.201026097564217	-4.49922	13.869655598123298	65.31209462311236	-15.8558
174.17258535112936	19.02811977018292	45.997235177956874	-38.3731	63.37797275217793	77.13942684891525	39.82589403987347	-8.30347	-27.3912	20.83540886907507	130.67309404060003	-54.4846
182.75310612067622	34.73641278796989	49.670946518091576	-7.68078	67.75730311004621	68.31074130410134	81.14696319227626	-34.5328	72.46761619498686	31.34479037353059	106.65912493092883	28.80354433294524
192.8370337782892	52.81506718098897	51.75519186273004	-11.0567	96.71826908802423	54.23399800411916	39.81714201236831	-63.2096	27.24811520572536	-11.625	107.36181814110304	-42.8561
168.42948132923138	20.307767019119858	44.53854757231497	14.668747617581463	114.08741776048532	71.10069500564593	55.326970390144304	-27.4846	32.48494505033046	62.47559844935041	116.33062236157207	4.287215787292967
190.40265044035607	11.860026599564636	69.52764408356825	31.66143142132927	131.6181660190989	88.28982638794736	8.12609	31.26565933568225	0.0783611	43.440866002254076	118.13730774315968	-63.6176
210.24666803850525	-19.9981	53.53194235200079	19.208871138657507	142.72319388009504	63.72058981858153	38.171256506764706	27.739951942354118	48.80670974697483	31.221565912280944	103.80000849122533	-35.7499
195.17669024105743	-38.3008	78.16773558823581	113.96235193545293	94.11112625934678	109.4716332123107	10.57120389555918	49.83501074874069	-29.6103	23.341156681578692	125.58482584278688	-76.1573
157.0582624998836	-51.2854	66.78502452296013	117.10348418826203	90.73185996928669	117.75648070916485	25.87534875774445	14.61841379317628	-11.937	4.617739313051943	91.9336	-80.0123
222.71614943938098	4.564302308659676	61.259356536569214	4.880167542695132	145.4558796070697	106.55789489169022	23.948733130017214	28.722923261034843	44.034905995757136	29.98589592490516	93.45283305822736	-11.1045
152.69407227213986	-38.1255	68.9062	42.61076779258844	95.41198015915495	110.61047746226701	-9.64019	35.353180453847756	20.6813	-1.36753	118.40124716063042	-7.99287
201.95297147983376	-22.9064	77.83030728720323	102.46663011365989	68.62944407570329	108.09337487957617	20.93410614754177	12.487425230432418	-9.95384	12.500495348924156	105.87680255526145	-47.6408
188.63362575843078	-31.9909	100.71603805035593	92.3591	73.14786386652679	83.05922434028075	24.82610991863542	7.686193052742809	-69.4147	-1.25759	94.95127552749122	-66.1168
199.0553758775528	-27.7623	82.19276679939753	122.40754384305077	54.9036	127.66199821947528	-51.4099	-51.5511	-46.4366	-61.6175	-10.5774	-72.7158
180.3667135272336	-45.0982	85.65314106740087	136.62540832610935	60.41674153172261	148.514	-49.2452	-62.8847	0.7809357672080975	-58.6861	-28.4031	-25.3468
189.71221164255815	10.160692556470016	62.13534772168014	128.54336416755152	48.61549529607617	90.59275465778732	-39.7504	-80.1385	26.64615400887632	-63.3584	63.62102139786939	-70.6965
200.1170664739515	28.082141513417163	64.45292105704375	147.31360553702964	63.41724146749314	97.47160287728133	-21.7614	-86.7872	67.00741776312246	17.624833130926927	70.11035810386079	-55.0616
220.8398275587918	19.68469623979093	40.637248882524005	152.79323622791554	64.93794519106876	101.77964225987408	-29.0848	-87.8783	-0.102821	-29.1032	100.853	-91.2221
196.94434199308643	4.263877418725476	59.98156957300605	133.78816079563484	77.74151786787671	118.49407797026451	-28.3049	-102.734	46.83678069233391	-58.0604	84.82415845947075	-110.546
169.3158159450459	-13.5389	22.913953400736588	119.71834901074614	81.51218661371917	99.17188628723198	34.85774299140065	-37.52	-0.461834	30.797792440549728	100.99770110354638	-75.6442
201.53902320829314	19.244761548842572	56.677696988882786	158.60311161516114	65.47789111324047	94.80104197836488	44.92902218771926	-69.3518	17.390066139035874	46.56573161896446	113.49309706330918	-46.0267
176.40594369316625	6.731347386172652	45.8918	115.6613307653578	63.50892661421305	46.25473801833938	50.63152846261973	-76.1357	-47.3623	22.97594994486712	109.02945829579996	-114.428
185.59030645271397	11.740129503381883	0.9314333233754492	87.39208191046386	53.61314656496886	83.93865803677771	45.69902856988011	-51.6912	-31.2243	-0.733687	97.44010003680229	-79.9601
195.07037748321466	-4.30457	77.61757185407951	147.2211102147448	35.64714199164777	74.36802023693802	5.90028	-89.1377	-58.4056	-30.1281	60.98235984725526	-34.1251
184.4775207648127	4.38946	67.60154704015869	104.37722086723404	43.73676597680605	39.355714010341124	9.604664027980187	-51.8421	-97.2341	-0.207321	66.06967186676094	-76.5159
176.42776770179435	-5.98994	54.24877675424968	124.9375345268761	37.08236519743279	36.19165985854418	65.54509356548027	-44.7689	-76.4602	-7.3378	60.490994468181746	-143.057
157.23400691770348	-22.4632	18.81612623552432	155.6655471450928	61.059383807904204	8.022979553550519	22.54231891503655	-30.2625	-37.0068	-36.8704	50.84716754812609	-108.255
163.35467192139356	0.8827318604225913	34.91897978569138	173.48446637159157	89.89561227512056	10.349880444232591	51.07986354433064	-28.0953	-49.7811	-36.1835	58.03658613742714	-118.176
170.1271606297313	-10.5929	47.569827170960345	148.43488828071634	33.68498913864363	13.566723228033085	12.830561586206455	-41.8126	-20.6154	-70.2854	20.612913856950684	-115.444
164.2793236583241	-30.4578	46.02392100511588	152.19918084740962	58.31274985764748	-24.7434	-29.195	-43.6118	-13.8299	-76.3018	20.576928675258497	-119.468
181.30276408507288	-1.02004	47.95834435452642	197.2179262228661	48.43253328225481	-30.1698	-51.4641	-69.2466	15.430377450560284	-120.245	-0.631238	-124.441
165.22996586632283	0.1255396894080732	30.638705647441988	202.9049177678824	46.48908827627246	-48.3426	-90.2989	-61.8809	-1.72342	-93.9927	1.5843166582438306	-114.062
130.54117043987503	31.3629	11.945908579170206	137.84533913241054	56.051960559479866	-52.3937	-77.7804	-20.3053	-17.4878	-125.097	-10.6705	-125.844
142.24923141438566	-1.57068	37.5766	136.4324928763996	68.48149132711134	-54.0475	-65.4765	-35.1932	19.602659737170384	-99.369	-18.2416	-103.112
158.35360007304004	15.357974161646133	4.941617834656469	161.99787502425124	79.54400333591504	-53.9297	-63.7071	-46.2495	15.014486467939165	-115.928	-28.554	-171.128
168.89503287872975	14.515110733473087	44.958270751721535	170.91794168602553	34.899118882720046	-73.7582	-76.7099	-72.5691	40.04281742158283	-71.0505	-37.8721	-125.128
172.1909764005409	29.904695342251696	45.93930030471757	142.0122433576012	38.10524064044458	-70.1779	-55.9398	-52.5614	36.271761455107345	-61.4894	-1.2409	-146.071
172.86722744328318	58.58340173303673	11.63640227537248	177.3789543651507	2.5903880216984554	-45.1279	-65.6809	-33.711	24.949871651832282	-87.3899	-51.2193	-194.318
147.00055072942575	66.5649	23.096911759790945	184.35498444833257	26.067358455970325	-73.9631	-65.452	-53.4312	-4.39684	-26.7114	-37.1331	-161.331
173.06945704771374	66.05737602268776	11.579390510456628	176.1935175456662	16.293723953823676	-43.9512	-72.1217	-22.1474	33.90049367607122	-30.3906	-41.8041	-182.517
186.508	56.63475808437248	50.77759253970336	163.16633224651056	-1.67398	-57.4342	-69.7971	-34.9695	-30.3599	-59.1902	-42.1092	-162.709
172.54611655982976	97.46681396139961	2.8227827354813577	183.06586738465924	34.47327714378488	-39.8571	-82.3431	-12.8107	-6.78722	-36.0237	-8.036	-161.753
187.71152562356278	123.61201742898987	6.018636761083427	171.68108219811035	4.939348551010869	-73.361	-61.5858	-44.6517	8.993081103639689	-67.2838	-31.3084	-143.98
186.04598319868754	108.61804426579158	-19.0197	194.34942674042406	34.42000810900813	-88.0693	-7.69675	0.7900645190486455	-26.8061	-22.0601	53.590124242957835	-103.086
181.99877008339723	99.74349870424662	38.07751649098947	207.70897882001026	42.92158718053495	-90.9584	-34.1062	1.7981765797368425	-53.1556	-36.8675	18.028852919783688	-98.5883
191.4540572225776	116.0650290366043	32.629440519253095	210.10022531365397	13.401666238787655	-98.0683	-31.0579	7.569915066947532	-25.3556	-5.65838	12.048525521301787	-62.0177
174.35494066267557	102.56841409696415	20.60173521794049	211.42294255806027	-20.8576	-89.1237	-29.5216	38.94301132524596	-97.7237	-23.6548	-50.3745	-82.0688
190.57017208648884	71.7342	59.798991418343554	207.27288407895787	26.42607685466239	-73.888	-59.6413	-10.2592	-40.9903	-54.0025	-1.58028	-103.122
214.59578497928194	66.63107510576978	66.98134587950791	186.4759064307603	-2.21678	-43.0865	-5.51651	22.42385692282297	-71.3631	21.346924610466786	-12.4421	-43.0601
206.77955055549472	56.09913399991946	42.386936975564296	188.8797191697337	13.593412644920653	-36.4547	-55.5169	33.59261900216544	-54.551	-11.973	45.457320462347155	-86.5524
214.92389014843704	71.27285911488735	85.36208177037034	192.5866387181777	7.61538	29.225079096720645	-90.2563	-8.12554	-12.9189	17.026345174673757	8.520210055835905	-29.9569
257.1997256856153	77.30706510327548	110.16721002289242	201.3482649618946	13.106786402201845	32.42433122189437	-125.265	-55.999	0.060424364227272286	-23.8753	-2.15736	-34.6729
229.34734046395693	66.02309668252263	64.20351022650195	193.33222828092363	51.14401383932716	64.54251730391172	-127.122	-55.8234	32.67644417376408	-74.1995	27.920266290609316	-50.482
221.0042755933602	91.71865159467885	38.71730035576482	225.5600340895213	50.63430135888715	61.51228213279382	-133.1	-16.4065	36.21312496882352	-33.5	41.559545859886356	-81.9511
245.5450469648685	52.78598121891539	55.288	177.03690878724038	40.68059607711382	91.56659656319147	-146.751	-42.4705	47.540868017059026	-58.6562	57.970898131089335	-65.247
217.62302115263503	45.12620650967154	54.73882031075366	182.94668346216625	61.520523014706534	67.10252229804007	-141.74	-36.3062	31.229633707747027	-53.4594	79.70976937664628	-44.3252
228.03736716860047	79.3739	58.48320617920275	127.11982595552563	50.525918480496706	65.25438083287263	-131.873	-25.4413	84.783	-35.3026	-0.52207	29.19362474724512
223.6656916959487	90.73825449019876	30.199495072257527	123.77557440713552	63.67010375376632	52.618963104921065	-153.123	-7.24325	91.95902762173601	-45.5433	33.02927427919791	-21.3745
252.54021536874734	80.9963	30.31851384191179	101.00860264713918	63.144	21.455543393933883	-173.425	-41.1144	-9.99632	-36.7016	-15.2626	-26.1905
231.32386012025802	80.90712299582036	20.872131066942256	84.66466572239432	75.52809842923087	56.06676065211261	-158.954	3.099671507059696	41.11677934913637	-55.3422	32.32550267051805	-16.4305
190.40222009598816	80.98082647018191	40.51107205091324	142.45770117014976	39.985498464037285	40.835138144930255	-170.267	-14.3776	66.87926256147621	-1.50727	15.621181126238723	33.96152217392483
191.73798314189676	68.87536388051494	26.32642751383909	138.8303915016203	90.35623252611599	21.955798608584352	-146.33	12.133857105769042	78.34550833679492	-42.1962	-43.669	24.904070382460105
200.23434099368905	73.61238223417966	49.39179093785352	180.5207492552702	68.18365151205226	3.3805584667038144	-151.711	22.726381960181147	34.99551981519896	-45.7406	-37.2259	6.537569796072349
208.18334643757333	42.21679633576877	33.72898892132356	137.48552858151768	67.29098703025265	-23.7798	-152.94	-10.4584	33.016300355174415	-78.8948	-49.5453	28.461193202707626
203.36977674583147	37.98686133074304	79.82129856578311	123.9160134523422	92.22633605222116	-36.8824	-117.128	39.80949588797325	-12.907	-26.9267	-18.166	56.25110892561612
193.33261241031963	33.451025830838276	82.21509562095844	134.2771922826717	80.66671356682886	-74.2607	-154.624	-6.65546	38.84626770980912	-56.9904	-46.3366	42.44832530094107
213.92447726576026	58.75714709332823	62.681462784024156	145.07928780238478	69.97979544771057	-59.908	-157.933	-49.1865	14.816037256740092	-43.8553	-38.0083	9.31176
211.79250967060295	31.98132924690322	83.90320153552156	127.68333382441615	107.07261027528781	-56.1086	-100.903	-9.65801	2.1947428546888093	-11.8604	-12.9022	52.410192029924815
171.00105632236335	24.216259362957672	57.01309042944815	111.79292367575424	59.490697348898955	-96.9887	-81.9875	27.266477426047963	26.993992230739092	-43.3	-53.7089	34.523642928713706
179.49699287200517	17.76219755938878	48.8531	139.07490454933992	43.06826986227626	-75.4005	-92.0209	16.202927707693203	63.60596428025889	-39.8647	-37.3659	9.964211947958072
184.7634410909462	39.73994859580068	25.436530445816892	110.1228439061964	76.65046296744555	-125.191	-29.3983	19.59162598590698	37.931084950362305	-23.2593	0.4438816997849593	9.676289619817032
206.7850713055937	24.6337	28.891655387725944	114.51768436524345	84.88309807317482	-150.852	-63.8529	-31.7581	66.79218501150203	-66.5397	-59.2618	24.502497044366987
207.959	37.090864642756394	49.98239780823508	108.1273721993262	104.50199261417478	-109.416	-68.0439	-52.8772	106.63742425172609	-80.8224	-92.576	23.093708843066956
197.87318358577792	34.95691160168343	48.67324419303535	128.8949948748584	75.02496753926451	-113.356	-54.8368	-28.7238	103.75629483664648	-122.929	-57.7367	20.40742633677586
194.72113512850265	16.826144593734586	42.39943980006268	112.55420037906711	100.12458939158131	-161.582	-75.2771	-16.3285	108.1706027239585	-99.4041	-28.6178	-43.4196
193.95310175632275	28.344981153655556	36.219372970104054	99.23455312033293	81.59774962293655	-171.638	-80.6578	-35.8865	92.88823488068834	-131.478	-10.9601	-47.2458
159.24461966135135	48.34034235535224	46.398307450067044	119.43178504170666	115.63608815557805	-145.129	-31.2523	-52.4777	103.32464671258943	-67.8383	-6.76502	-69.4821
201.12906375010266	39.60854700492092	41.868437324746566	113.55605812790371	142.49607464004745	-133.904	-59.7456	-48.6362	97.58907595810291	-72.2811	8.160032520835399	-47.1427
189.8262578314068	22.063857273997204	17.639420766065413	127.28867363249077	109.85252956812262	-110.936	-35.5129	-28.4182	104.94188138639984	-73.449	11.185426688916925	-79.5993
182.81787721811102	29.744000112423052	36.45521981737489	110.86076642517031	133.0206061403156	-83.7718	-24.0808	-42.6611	165.13245199625987	-83.1827	26.79126399318864	-77.7693
178.5434560807511	26.817471299951094	15.140986152712049	99.4959	149.52097414851622	-145.658	-23.0822	8.550326757862308	113.43906134900455	-54.0091	53.34086392543059	-51.1301
171.15943533116902	61.28536412059065	9.241247376966543	105.4494361997047	105.95920600335548	-136.249	-93.822	-3.35426	108.26649046386525	-37.6573	31.874415945600642	-55.7583
180.76536422526397	37.92389923638816	15.480827445492793	101.91916251600576	75.69662340548726	-127.684	-61.9773	0.8556291126481937	115.68857005802123	-55.6458	22.276998523897195	-57.9013
195.8787369136127	50.361711645709306	50.02533935922852	88.99210286314712	118.76504520743701	-119.722	-36.4051	-30.3493	114.33170145112265	-83.5251	12.252811596739592	-48.4217
163.20645806692517	59.34080235144085	43.1311	112.65889199149527	62.60329424779649	-98.3461	-52.7177	-37.8089	125.81116847907418	-63.7249	-32.6691	-3.5948
183.0215806844258	67.67502028819973	40.230667350668455	64.6631	89.23022355599178	-35.1872	-63.7031	76.36166266093312	119.58490686964802	-59.0871	-79.7947	37.629386963949045
152.47025783701375	48.44516622214149	43.20459050864235	51.67749243554546	111.35815089040696	-27.3276	-37.0915	44.57006481222298	65.45403769989915	-35.1261	-29.259	81.998
163.72631838919733	44.82451317263057	43.48012374302666	45.4551	98.23880056575577	-20.3753	-81.4725	88.80474377867009	62.49264189866033	28.971584772746585	55.24826535726178	128.97967956985175
163.82328291397323	45.334301435518526	58.250399841559585	43.05439113655412	116.49898768301001	-8.62938	-37.817	45.22780185823568	57.925036853266725	-16.3097	39.270707283872014	142.72655972771656
160.55172795582428	58.34521206806902	52.725334050732585	30.505752198987196	118.17877089216418	4.343879413394527	-47.3223	44.059643380630014	37.167836721759656	23.559909018363218	38.264248666702514	136.83802183170457
173.76612968854536	45.53751870624501	88.85133667668879	44.3693	116.72453963178239	-50.1316	-36.7839	22.670499419864278	-1.65124	5.633265770419314	45.86927458738457	129.80444673746408
161.38465428565237	48.26567919963964	64.4065	37.194934213898584	125.80158042734348	-78.1367	-5.81898	13.349472706792216	32.64812654669763	23.04525460448837	13.00427446337551	126.92613203369265
192.54308016638774	43.83935552382597	96.67869227688462	31.046391185986035	150.84249588795967	-67.3461	-81.2566	26.46943401140493	-28.7835	6.068652632516863	56.497123622725134	93.5907
181.59550285941145	50.392798235403816	68.22685192476717	31.286399534796505	135.57561434523015	-78.747	-77.6638	14.00770465561387	-51.9721	0.3939333243835828	32.78270606912182	88.16911193520951
163.1331526895191	52.31995931412176	40.971633393615114	32.92910322949741	158.1552140203935	-95.2226	-82.8583	7.297637125011708	-27.2155	-5.51474	54.36592616868656	76.89865316813008
183.69284551824904	44.769641534640286	60.66606680416303	26.12183760400996	143.72300796912864	-93.6789	-68.5512	19.59937806209593	-43.0041	-18.227	60.52731879559342	67.3278
172.89758933518203	32.18198200950002	86.19003644611728	14.717778483127235	156.9227066127087	-78.3419	-92.836	5.913291521889606	-70.6956	-7.1175	51.67397736138892	71.99142432323983
192.3262086757815	29.918198348328993	38.677140809773796	-7.33846	135.4978980486952	-92.6297	-102.888	52.57856844230315	-37.8759	56.78245030847812	82.7257	60.17169994313755
159.7497362745989	51.948964381387675	20.155827265177386	7.66043	150.0436760602326	-52.3737	-108.345	92.46766334951062	28.48994711210207	45.595599799112094	110.58671539467385	79.15495711143988
177.24674560790203	33.280006268460134	21.322488879641835	8.938233015185032	142.1218489573506	-68.5709	-108.395	63.697701793608225	48.99878098407654	33.17790736478751	60.72787665376136	96.64999785138565
187.54868166409986	37.495707777189644	11.978006701721515	-15.7944	119.983	-61.3534	-108.731	82.25131092132953	15.813890725826214	-1.63968	89.78187228274308	112.84274740629337
185.72890544267867	55.784312169584176	28.313961822669018	11.77125255145253	98.06093790326756	-99.8515	-102.23	65.89587803705959	-25.8688	17.124357996404967	80.44174558911473	91.34097395441894
188.07829083175906	53.28333570858886	28.456924330984158	-29.3971	109.32997161906039	-76.4973	-136.013	96.53202035593364	-43.7045	5.995618378561742	90.36	75.64603379341936
196.5889464043198	27.430188929969496	28.096196466525086	-25.8474	124.62314942928518	-73.0559	-125.002	60.94071674917659	-40.5708	-20.1302	105.91935438565598	85.70267636142722
206.47787434705583	22.737000432216714	0.2219333329427378	-26.063	103.70480607054294	-53.5628	-118.079	97.14159925585122	-52.935	-26.8475	47.44599235524469	72.20189519323029
207.41439757805085	30.672851553498987	32.41344697285571	-9.06611	84.51189914877489	-74.1764	-115.134	89.20436647424525	-10.2372	9.235711728568008	70.85767749044264	56.56391995132534
208.80160771157725	58.56710237062115	23.900755261700535	9.732255412983594	87.65155037999848	-78.511	-129.278	93.57251546805334	-67.5325	-0.121028	64.2377	87.22601752352068
174.85442516538527	54.51453804449259	18.924190889338334	-22.4441	104.01447100019625	-36.4227	-118.525	55.048120123465296	-5.49208	-15.3346	112.65547238301514	45.75098445816427
190.35979445218814	51.468343345582056	3.860908160662311	-33.296	98.90631520937123	-33.6228	-120.566	96.59746061035128	12.295845616054812	25.824308375236466	77.01252359312957	94.02456141884905
177.22593044321437	36.680441763964666	-24.9907	-16.9575	98.28217283661735	-64.4678	-77.7172	100.5610975153244	41.45817705127941	-12.1162	82.76441765722342	120.13671775409871
193.22353362718627	43.40401912843655	-18.5685	-19.7853	98.78243515962885	-53.6261	-90.5098	84.67899337114116	17.527837855865798	12.163586845617258	75.78921092299974	86.77796711581847
218.22421212635797	36.42807611227548	38.712248888777616	-17.8502	108.08249639035648	-26.1716	-137.367	-2.03612	90.25611321155651	-36.0395	56.03764678930662	74.62771706466177
212.50017943373123	51.250816858244555	13.503485023956527	-1.47951	114.62746260705224	-10.6585	-109.07	50.75023404823498	63.30798110285971	-51.1047	55.00992195915159	107.78719066402208
221.83269176068956	39.69872425690301	33.84877050042419	92.90884942038153	24.133455446977845	30.888442841906983	-196.584	10.936402815182964	-7.15324	-44.38	35.44215475228788	53.83009364714317
220.98290997678345	43.294587370864626	37.23339309774619	78.41087247411696	47.32553519428207	36.28375324398388	-170.009	9.015098777026708	13.953290304173631	-53.7212	50.66576404213908	80.08595856799809
236.01999215422546	44.153612178810526	17.326393000521605	88.02426108865687	38.91012593138429	32.53708274335031	-166.768	8.43735	11.828151003793321	-52.8072	55.276548214171456	56.87781993768931
234.2107988157489	75.6949	21.82568706090075	120.78319119357806	46.362361590078685	-2.76379	-151.846	10.424058077483108	-51.8437	-29.4789	11.894821438655343	62.67961740636525
216.42821355965796	53.753307416638485	19.360702141241465	112.47319246162992	42.098742893440175	-9.03991	-179.236	39.25883402856442	-56.5779	-9.84114	30.241576216638165	53.97872050350919
209.27726871562382	90.1575	33.98550816268248	147.1172704745881	20.611651197089635	-32.5626	-157.801	17.03373759261588	-44.2587	-30.1069	-26.6061	90.65559839742268
186.89097519743046	83.75722496441733	23.575315248462086	170.50153004661115	-14.053	-63.9268	-118.874	61.29538645468903	-90.1481	-56.9603	-55.1728	42.631232786271944
193.48727853326696	106.05385768957576	12.920214711323506	175.02775022100298	-19.4386	-116.546	-46.3361	90.77819418025446	-97.4825	-27.1337	28.07486103834063	48.56146001726136
211.4625775909278	92.15540079226722	-50.0395	52.175041428162835	60.32474917051017	-148.088	-42.8844	99.49004029461277	-48.5914	-37.0627	-4.61823	6.990186988397926
229.59361329023068	63.519570943328745	-3.67315	100.35021689342577	15.046210624699198	-138.77	-21.9272	127.85879877516797	-38.5183	-4.81071	-7.6983	81.27374346457013
218.34533636187456	70.04379578853559	-34.8723	44.76629677889375	46.13983929459657	-147.653	-44.4133	123.75479898592161	-15.5927	-15.2197	9.496698730960581	26.46913655149497
236.88715689795868	90.85196179882557	-18.7781	51.61077220605272	86.2218	-115.711	-16.0742	82.89645530617767	-45.9014	-55.255	13.642529378776835	46.36406210997397
219.1209923594879	61.278	11.472364524020284	81.7637	48.84244080718791	-105.57	-99.3463	47.60004431159868	18.211475616958698	-69.9706	-63.7885	71.6205
182.3874517910667	93.06812381622936	-9.52809	79.5309	41.866064632324836	-78.9081	-70.2382	55.23389502884949	-8.62053	-73.0797	-47.414	46.27423665552243
225.16102244615283	125.34800916357396	53.886476591741285	69.1868	17.945331344946865	-55.9529	-58.4845	22.818010923178186	-24.9807	-51.3001	-56.3901	95.72902965679812
195.23639187694664	94.45211188344112	-24.6714	26.09956724875806	8.985878781657556	-98.2356	-11.1422	72.37009699532184	-47.1066	-65.2167	18.879841332661595	76.57027603102958
195.06616545142856	80.71864427404907	-25.9284	21.54765030807622	22.266888246820358	-97.4345	-23.0259	26.95756138794501	-15.6988	-115.624	2.678794802522574	94.38318879162856
188.22096238845157	98.19040936490528	-15.4957	30.996829934003635	-13.9052	-108.873	-55.1765	12.141854730940375	35.58255584039308	-97.2069	-54.3389	131.8435530780148
218.62745457324425	58.117216036101965	-15.2528	19.123373682705903	-37.2346	-24.2018	-37.5713	29.721090963482993	33.861125546739935	-106.086	-72.0228	109.12757280494107
204.64287556592728	39.77820002481483	-8.43938	47.414401465204634	2.1220647330468747	-49.1986	-15.1755	-1.94219	33.93582760137714	-126.838	-79.3758	100.19511471921885
194.49260487877586	52.35422848265397	-50.7463	3.8877842333969777	25.952189257431286	-59.9916	29.71395567297213	78.72708183668513	3.108331231530322	-93.4937	29.809368667366716	80.09193930798764
205.5788556446804	52.79992550723716	3.8508577229075716	-8.16101	13.607566040536948	-88.0882	22.10308369852337	25.285383520380304	-14.1812	-77.2995	-49.9215	135.13026365304674
193.50829227685696	43.98925997695636	-27.1627	11.094381311437042	12.850804677617349	-105.761	20.987364512740438	54.35796519786357	-37.2637	-63.3229	-6.60251	115.13882605601746
204.20924535232228	63.11455817384616	9.269350694145983	-6.4996	22.898667209846693	-114.99	41.17252009731121	82.51955148251828	-90.1135	-77.8099	4.178	98.69986627284399
205.80172394166684	51.40391456938888	-29.0509	21.076502365045133	-9.02971	-57.7354	86.54008268825021	40.82273141365173	-1.21874	-69.9872	-30.6421	138.14826797520544
194.6678056660873	55.10955803340911	-26.6586	42.02557113627512	10.371410284968178	-73.2813	74.44931487468932	37.788888040770765	20.058899664552047	-88.0544	-13.3528	129.11449404192902
204.86849723487376	38.77126164193367	-3.40569	14.075007913812854	-9.30466	-91.329	57.6572	101.82619246909142	-55.5113	-84.5801	-55.3283	155.8802372252406
186.14743726692396	43.43659649537876	-13.9648	10.583478041531377	-6.32464	-95.2838	67.66030776199837	57.36712965899545	-37.4334	-65.3287	-46.6126	128.05248948234322
187.6783797837431	22.780174026591766	-37.192	-6.75661	-18.7551	-116.916	25.0126	78.61392588204527	-60.5127	-59.2166	-20.3348	82.09430681313573
198.39726438694416	28.45429627494423	-45.7731	-24.5155	18.972006015881973	-83.8891	37.1895	99.53019323667453	-54.9143	-45.2751	-1.73671	67.54014841989924
217.81895164406723	16.335247384273224	-9.71728	11.650127938501118	10.88776937904695	-78.0295	64.39365489880002	58.63354443178356	-23.2898	-95.0993	-28.3706	121.34745791233235
206.44265008024453	-3.32939	-27.7197	11.953631462244008	5.085498662826997	-96.5944	47.0028	96.89836094692063	-48.7821	-58.5661	-43.3739	138.0188918236921
234.22955231729915	18.434996259763135	-26.0061	-7.53054	-0.0542418	-115.563	45.249050143747006	76.95095088450759	-32.9816	-62.8033	-46.3765	145.9749601029703
233.2276521877965	55.54903176346806	-32.9604	-24.364	-12.5934	-105.293	5.021570746931184	55.44309507600465	-27.5542	-84.6207	-40.0801	94.12588769948542
184.25457828607867	29.0418	11.825084100334925	2.8500510467764797	-34.3777	-102.11	24.477952204770816	101.89396529295992	-27.21	-52.6518	-11.5564	155.36111459098566
237.82616443185458	42.381093614186234	-6.66227	-27.8811	-2.09796	-122.042	45.81050365738806	90.89030751192396	-66.3054	-48.0413	-15.3169	134.6848008271478
219.23586571093014	37.67311055950025	-13.8484	98.37247001403206	-77.2827	-93.3987	-5.33484	60.22651440888919	-88.1791	-51.4033	8.956883529363767	86.86419674074291
208.30394002392794	49.99391435025652	3.4787741991789236	92.11571717789555	-72.662	-66.0267	-37.9184	63.720975230448786	-79.6758	-45.7281	15.671033011660354	119.4294644495065
206.62678070863672	9.751096870537568	-4.83352	72.95779242042427	-89.9881	-12.5026	-24.7206	32.97257424469032	-64.5186	-84.8207	-19.6642	41.35604305433504
230.86308940961806	29.239229520293627	-19.8315	0.15538489520746432	2.0194199873588703	-62.1794	-111.602	38.417172292908496	0.004232	-109.291	-29.2935	45.642198625079715
221.55540330115446	16.835321120970523	-31.5693	-44.2927	-15.4523	-51.0791	-74.2678	33.88881924680256	39.750430287481436	-114.614	-14.8293	51.98918374643645
233.6465319783054	16.111113756644926	-18.6306	-34.6836	-30.7392	-16.707	-36.1238	52.15967696634816	26.625904005411304	-104.88	-27.9207	138.5086340923901
240.0063845227296	13.321538873072335	-46.5105	-57.1509	-23.4287	-61.6166	-76.9992	75.02325359970399	42.13360425421862	-90.9387	10.194628259612225	95.78390029468947
221.33812534600753	57.968	-46.221	13.575236995199377	-52.9897	-60.0657	-16.6061	26.468202010748126	40.65089719718274	-96.0524	14.526423588552582	102.52230041864162
212.85455811889304	20.036218877415585	-8.07143	-10.5796	-31.7103	-73.2731	-45.3467	7.0173909873310505	44.22265077194563	-84.0792	24.186750652810318	124.40339592507839
203.24399577556025	58.57889861958109	-67.496	-3.83373	-11.0246	-117.797	1.8949737619590148	86.94118800074719	49.439021253733756	-43.7502	85.05469194422055	150.56285415182475
201.5370943861499	30.790473334223336	-61.6665	-25.326	-10.722	-68.1347	-27.4124	93.20526030148231	-20.2312	-76.4854	68.59078687739559	88.1115
222.60369426738666	37.045328293592675	-46.8596	-56.3106	-1.29831	-85.0227	-33.4083	132.61333467646674	13.49491037733377	-65.7711	49.26103750369395	128.36309147217847
217.97500407075307	34.85183452405721	-31.3617	-4.50755	0.9301548171528778	-97.813	-41.1382	136.69421627658457	1.407469378358329	-49.9657	33.55098539233909	147.8729349404755
196.80302572077892	31.67119515309185	-14.7857	-35.5767	-8.01256	-104.297	-38.4415	135.0306591770208	-15.4512	-63.5577	30.45389805089989	142.1057033519463
213.8550384882456	23.67194218842116	-20.2957	-35.7514	-17.3333	-81.831	-32.8362	145.54595977292098	-37.6215	-90.5935	69.75953248881898	140.65584557011604
199.64218448650996	45.142017714928386	4.012418005595705	-1.40703	36.84798945487951	-120.388	-47.9752	145.55048643058086	-26.0129	-52.0517	15.668861658413215	82.37171618868865
191.42322950720052	19.265714257995626	-17.1777	0.8905894730997715	-5.05383	-69.1339	19.42363186402789	140.80724976429832	-3.74243	-69.7158	29.385344420473302	152.4297225349532
205.98281057871174	15.176957646932483	40.46029674695408	25.90323894288349	-29.4999	1.1923671707124102	-79.5911	87.0312	-112.204	-55.9508	122.47991891491608	128.02295323774925
185.08277344156775	43.6134	52.43331414573724	74.278632981709407	-56.5559	7.801094726462773	-64.0186	94.64723099527868	-73.9225	-49.3924	81.11725511837909	186.04637306725573
212.19796331470667	27.31746574085454	64.21036962527765	69.76739455314545	-31.8157	-0.862212	-71.0419	101.40805162469172	-59.4916	-43.7587	96.1131	164.99962262649456
194.10315840808678	15.278712762778502	36.8194	-9.37497	35.196377891754295	-48.1358	-62.1359	124.35756141856223	-10.9269	-57.6855	107.36837915513661	92.42201444909563
218.24105901585665	10.271510317757897	24.487883325192836	-33.1408	11.848503763089752	-54.4009	-41.5807	131.47776112607647	-29.0311	-68.3939	119.97948813953268	98.7935
211.6429386264576	20.471173645054673	-10.6891	-42.8042	-11.8067	-77.4086	-52.6199	103.71813117040288	-28.9124	-50.8429	73.01899393392331	85.66372251131392
191.32645843403898	64.05562714062076	1.6809130805609624	-74.0802	-14.8101	-66.0174	-68.6344	101.3248994525799	-41.7148	-41.3564	85.74317404769839	128.48957831591147
212.0922577376083	42.47033790698637	13.672898210851315	-93.4204	-0.510174	-49.6365	-64.5966	110.76891230610335	-82.0864	-41.7018	60.60557469991165	148.79963100923538
220.19292286165546	30.424263743207362	30.441464123960774	-96.5009	8.637777350870554	-30.1522	-41.4687	108.97328008267792	-43.2016	-44.0952	76.49685501294188	125.30091030099342
186.0054707175528	36.87032513085147	-26.6132	-52.8028	-34.632	-119.153	-1.30828	104.54976067079994	-15.1553	-70.7823	55.694430887644046	91.71192256107044
181.53832289921687	23.33135545143686	-36.7156	-70.5701	-35.916	-89.2464	-11.4677	57.697675840575464	-19.0177	-59.5321	56.134029868085904	94.44547641965013
192.55502043663657	32.10395379828511	-25.2616	-41.4499	-16.7356	-72.3055	0.23831794750417948	112.61909971510003	-8.06465	-69.5485	89.96488554582324	64.67443001913766
191.9889843396693	53.40346066795703	-29.5379	-48.9132	-37.0044	-92.6049	2.1590893257651174	63.8582	2.6795972678407547	-93.9724	54.46170092566159	57.01514815727796
198.41470092662166	-14.3312	7.235093012206972	28.343040246489974	-29.0357	-63.3495	23.0176	106.91383133789253	15.121351239344795	-46.3128	78.63605350712798	112.55146609246249
224.20234221314794	8.951565425727818	5.232139328552675	30.47438433791187	-14.936	-73.3099	67.09566966282965	85.96664825424237	8.04882	-86.3205	46.59533475442511	109.63252105975828
209.08622277065044	-5.74613	-20.1816	-12.6036	16.11722288910594	-23.3099	30.09487827881274	69.7684	20.44745617952272	-108.944	83.53464376932747	37.10004380571149
205.43932773752917	-24.3312	-45.7505	-9.61287	18.59189750434906	-75.1208	33.384006204500935	54.576379741995844	20.798917631919497	-60.5068	84.40403394612423	64.19160943834525
221.77604591526492	-11.2146	-9.38627	-3.84183	-27.3582	-44.2148	53.0868	90.13196380326724	17.900139728634134	-63.5252	81.37707037256234	77.22982959080355
226.95746435114154	2.8434839192173955	-18.0042	79.41177933223953	-83.9313	-38.0062	37.507702610299845	85.40747072503343	-62.9726	-112.779	112.80613094117582	24.783956070182146
207.61220803462027	-7.5577	-32.1938	85.77575839663034	-92.7275	-42.4916	6.833809587658332	51.570944024221284	-56.0992	-114.038	81.34149152905388	9.517541677562058
204.701	-34.38	-33.6332	65.35472128988489	-66.5652	-19.4756	2.687365976937154	33.269792124462235	-45.382	-91.2793	112.64889813616809	3.3508254817064476
209.73694822347386	-32.0017	-18.7666	88.0432	-73.0109	-18.5623	1.3199994658502072	57.53412983874648	-66.6079	-109.722	113.0201482811989	-2.478
222.81271582638442	-25.9095	-26.5173	79.49391320950907	-71.0011	-24.9841	3.5464796370383453	46.66224557791813	-14.6345	-99.124	75.59337913815685	18.518845375529253
201.08576746168524	9.000209124606847	-4.41622	111.00604651843405	-77.7325	-29.0745	20.64539646804502	51.77924092528952	-72.3733	-87.8976	55.00682088994557	51.59880335024618
205.20114724395967	-42.8272	-20.9612	109.50869293247467	-88.9673	-23.0446	32.973739450484146	17.5264	-20.6199	-71.7476	97.55786535774472	40.59086679720049
224.93867577308805	-22.1953	-38.6523	137.2334107174804	-71.8532	-14.4132	-14.3773	7.108640694557574	-34.4639	-101.712	59.65147400770692	43.56038868325294
177.23008006994624	-14.3528	-36.0386	107.72144537121403	-55.6379	5.09326	15.723877595012329	23.512129545351286	-41.3831	-85.3595	63.67873305447668	21.67601259948829
130.21254049019183	9.302018554223595	-71.8405	74.27534889005682	-56.9085	10.627815665965693	9.146424843082235	24.517518222507782	-50.7188	-97.582	83.82342959218276	-0.287215
134.71668527368647	7.11353	-60.6445	96.7679	-48.8077	3.9239313927516206	47.495442082475336	27.284596278472986	-51.6745	-116.758	78.32295526904737	8.446684381170433
161.86738474189488	-8.56575	-64.0975	-8.92631	24.536936766805418	-0.904444	23.320978466758945	116.48776799898897	-9.65994	-94.1453	-5.90167	67.37912446004071
143.91105695458745	-0.708843	-56.4864	-8.08843	30.281520845350705	-28.297	15.239647481480247	124.07628745300622	4.214074649209679	-81.0385	25.790536710444652	28.03496344176382
169.66937416853492	12.089033839004577	-31.1593	-7.02193	-42.2207	8.041964081717657	15.113780295457998	71.1619	78.36177950121032	-139.508	-27.8974	76.59169302332087
189.81724569660483	21.810020959454285	-5.69612	-9.06469	-23.4394	-22.8883	51.38413658566468	107.6910573286531	33.56897151622446	-114.019	59.95180957440494	50.357216127151794
176.9780134792825	9.698581602503086	-44.5004	-20.6814	2.7203358331259846	-19.0997	23.0275	107.09881220660411	53.04778625192691	-104.875	54.34914624123324	54.164872336033895
169.27085915448473	12.09461956074307	-32.9452	-57.9109	-20.3093	-11.7476	25.583373931181903	124.5291820938731	40.337757759979965	-70.3732	33.34025847211622	59.667263813901506
156.80193790574015	19.682095460090892	-40.3849	-59.9944	-28.1475	-19.5915	26.165489656297716	133.34930165288247	18.955816514609342	-84.4023	35.08370238777145	78.7568
125.25737104188599	-0.737197	-19.1709	-64.5926	-22.0718	-1.81563	11.057419011504878	95.25794667633986	39.2468	-76.5265	13.873854239687754	39.10239508919369
136.66315329845807	8.999346833985436	-84.7626	-106.206	-22.1932	-17.4012	-8.09283	144.62992143513952	38.59658957227406	-67.0865	52.91489911618223	42.29409870143065
134.78736111014737	14.315196658000946	-73.6586	-89.2079	-17.0015	16.759495217474658	8.355676678417137	51.97338394354087	39.07218364518114	-71.8506	7.871510199651005	46.45213740768202
113.4596625047223	35.804517123921286	-52.9665	-87.1556	16.564397702042875	9.743896273580415	58.61467735299689	67.68379578085923	-3.19375	-41.9986	24.720895084997867	52.55077045478535
132.881	25.016956608841543	-26.2511	-79.1446	-19.6453	-20.9324	58.29853980824287	102.5181727360208	80.70394197082251	-51.0741	48.8277	14.794704707715843
131.37009062481604	54.81968257679764	-61.0898	-76.0846	-28.057	-20.2222	62.970951165367644	87.02184949259109	44.199787746563345	-65.5564	20.271090691175115	9.079312651115359
126.14795436655916	54.26783883293389	-40.2316	-106.558	-37.2565	-21.1018	30.220228960072387	73.21158306347466	12.788480652813895	-93.6713	10.27470314145466	46.64389058077152
118.4056404698599	108.95175143614476	-28.1807	-62.3658	46.06431258070124	-29.6578	-3.16384	21.373414023261574	17.50729311965422	-4.96518	59.018647832310535	44.5481
136.1512996979745	108.50920849504033	-14.9144	-60.3647	87.9029	-7.01921	5.707709447829261	-34.1659	0.023508793804648476	-28.861	45.05210628861325	72.47864489941205
125.46304622945419	101.25749943763938	-63.2307	-96.1374	34.498357716211885	-22.5003	43.148512546904605	-30.0698	-1.39922	-2.8537	48.746907060649775	61.51995130801123
114.68253422188937	135.93199566434154	-39.9351	-61.3456	51.811961755120755	-25.9152	-29.2413	-45.2841	-49.8603	8.089068762231722	55.222816209823726	59.032953692129205
103.76613306836876	140.0877619737267	-37.2212	-52.8533	67.10575727685838	-14.9714	16.545797920862405	-22.9775	-34.268	3.4119627568725797	74.20548719411438	95.4141
139.33806548950352	150.97819222241148	-23.2882	-25.4229	32.90255793699712	-1.90469	25.784035115649584	-8.98798	31.533952074641302	42.3846	76.35061083123774	133.93208232554906
106.10330900504779	158.14941187262156	-67.719	-24.621	31.931023552753985	-53.1706	44.314540166822084	35.902	16.248712827675018	39.57860886837178	-20.6436	75.46517703998325
136.91666871207335	68.48744987433194	-95.5597	-51.357	41.779374181765995	-39.1785	6.7384502528354755	29.503782057632876	-6.06423	48.83067738234313	45.65728478872431	21.375286264199556
119.18787947022398	107.91011498781471	-66.8687	-42.325	10.673744832402317	-14.227	13.021843828379927	-36.3134	53.763678040196226	-23.4761	-46.5752	-0.0223125
118.60938964341747	133.072	-64.2914	-53.3089	5.42992	-40.8666	40.188615722730766	-5.65128	-36.0781	-4.60048	-8.21531	36.87288728757294
116.35815106591852	116.42480238276924	-44.888	-36.7697	3.881937854415758	-28.5402	-15.4825	25.691607444395142	-27.8001	-3.24225	-82.4436	29.824
136.14720701346923	117.67850971027426	-56.6974	-92.5774	18.239735588629134	-80.3409	33.962373374498895	28.270487549939585	-61.4529	42.04132573448405	-45.2719	84.82653586454754
124.63581348742832	137.4766096062606	-71.5692	-102.169	1.6152900064933038	-62.7488	32.473900436838896	27.95876602118603	-69.1428	17.574481790147008	-25.7345	20.158976373643373
130.845	121.19818590553956	-65.7887	-76.484	-22.2655	6.5657962693138945	24.428688848490257	-9.76956	-55.4022	32.110964749863136	-17.0431	80.86292008003996
141.3452818579889	138.33199773793532	-60.0315	-97.7023	28.201695651451622	7.623416544436605	8.319467220535744	-16.2225	-77.7545	41.60119126136027	64.07476906677739	69.15058499629549
149.74302008593781	103.0043531050392	-30.4147	-115.666	8.451177198868415	13.62457835493071	-32.2532	19.798498531774943	-98.0803	5.1355654940223285	-16.5377	45.14265548264231
146.46836279828753	108.33981474393583	-3.98219	-78.2697	-16.0218	28.667695081250276	-45.7951	62.62342122611111	-124.054	40.44681702616124	13.002296788945166	52.14910998292199
135.8068490705133	95.62014119126505	-44.2036	-68.2342	35.465766896768514	11.160296666355276	-20.7273	-39.5713	-57.677	46.35865787228316	19.108590491024835	25.41217570633682
143.79672879990466	126.96978444595929	-37.4534	-110.543	16.485295504280796	12.053483142715066	-27.3719	27.912007305556127	-93.1999	45.72161143791548	-11.398	23.035588051189666
136.64317418611654	84.45101123916588	-24.9094	-101.55	26.729302807398675	28.72523693461428	-33.2629	27.772921433132243	-138.144	82.12905068066148	-22.5068	107.56031784432125
132.46801435204736	110.05849895826456	-64.1701	-144.145	26.210128942877613	22.645864962677855	0.9742814475952098	30.21150455352836	-75.3876	23.97989226097147	11.404794664930533	24.373532510472195
119.58069868196608	132.47556919901092	-58.0714	-102.657	53.61002963545176	35.800094208043085	-5.21339	-36.1943	-62.4823	19.93561460196424	-11.7066	35.43913734165838
112.90035569616713	129.83156991432045	-61.1441	-92.6532	3.8071612416930014	15.991243869450598	29.16244852796481	-4.94251	-8.84866	14.740972857315889	66.69785577383566	33.579790923217345
128.36359884041693	130.31096516762418	-1.00508	-84.69	1.8983900906953992	55.91505124580682	47.898471918997565	51.55861639562772	6.754599051943514	65.27946256293045	18.53023971849058	84.22945408207612
124.64419151271474	124.77051900458511	-34.1917	-111.219	-34.7343	-6.43736	68.55396412543351	42.57315160062455	-11.2397	-24.026	-63.9245	4.304057792977719
93.59913038096605	98.88766500755347	-84.6243	-116.57	-92.4818	18.3417	96.36452110079946	45.77367282206289	-47.673	-21.546	-22.9611	0.027093357186751557
135.2298918957165	71.35834335932296	-71.3088	-131.972	-76.4653	-23.3287	31.43973146015234	66.53816424350458	-82.8812	-52.2258	-37.9477	6.156515959130643
109.83765553233032	105.93065308367915	-54.6491	-114.584	-69.005	-13.9084	45.84197225795905	25.19519328060496	-32.4136	-29.5686	-72.9457	45.540596743147645
137.42079488497419	76.51014885997975	-58.5606	-135.507	-66.145	-33.2313	23.417817660453494	91.56721275600287	-95.4434	-18.4119	-30.7597	10.4868
119.19694744707198	60.135602430353806	-69.3032	-113.707	-73.9747	6.990660362050196	59.30158005675023	108.34676602346526	-39.8689	-29.9395	-19.4185	25.45365065945238
112.64377048195156	82.02406607820762	-93.3187	-90.3071	-92.7752	6.875586387472761	97.84743750539619	98.54213438614744	-32.5697	-18.3524	-0.931278	-21.0424
122.76137172867553	75.0365	-93.2037	-144.635	-75.769	5.287751086769774	117.24841914650982	76.01275569866704	-50.0529	10.792279483620733	-8.30706	12.981187206048356
94.97552894561855	76.84565077093596	-75.3844	-135.004	-54.0266	12.476472866416277	126.21783993283427	32.69304459966907	3.5898441866930093	-11.1311	-20.3691	-7.20672
126.6509985716446	69.38726859797353	-72.632	-112.441	-30.5089	-36.2237	114.52475191513626	69.59988076270788	-12.3019	-19.5557	-8.85737	-6.0603
111.94098183317125	84.29462384139939	-72.2166	-115.502	-43.2099	-21.6594	112.6752107876599	55.80107482835111	-62.4625	-19.782	2.6192271899755997	12.862763380849787
103.55522430065305	63.13138005320289	-16.5161	-76.7424	-67.9121	2.7054343210096423	65.955	10.109431684517606	-35.2104	-55.2399	-122.382	42.112838106529104
92.3801	50.237188776680256	-79.0154	-43.3977	-20.7199	39.76801313780118	102.30328101480568	17.49893898203399	38.07337045880683	-55.4999	-82.522	-9.75332
148.91481524774994	71.97239107580243	-43.5803	-35.9952	9.621142763629319	39.72882819110156	67.3802	38.337110193162786	4.177044946149998	-23.1566	-61.2145	-66.7136
122.37008454310369	57.14778542172277	-39.591	-57.812	1.0569144656946279	-8.01609	103.94770293778872	70.68166293939929	-27.614	10.793308566674913	-74.7417	-75.5663
103.4572474266432	84.22723281904675	-62.9864	-15.5113	-0.233179	0.5140141708456766	135.6469206827906	93.31605320270218	-61.2091	17.676541239039256	-10.0617	-78.8492
95.28662891060722	69.2292	-87.2243	-10.7801	-5.38691	41.11257096785475	100.81600438422663	64.42678535836797	13.047200859357256	28.692523442748062	-57.9892	-60.2739
95.66793160917906	118.40765884068472	-8.31475	-67.7795	-35.449	11.819076708019693	126.65627881573879	33.932820794587734	-80.6252	50.6654	-36.7971	-9.20455
114.16677315748693	85.13785878540013	-21.128	-70.3384	-10.7925	-26.3837	100.83804580063561	25.259785064768487	-75.3276	30.22017571562835	-7.89023	-32.4326
133.67065599653242	79.53107214747394	-19.8174	-90.4347	2.0250713904844697	-32.2645	123.11086714966027	51.95613188520754	-78.5949	55.75263727603317	-9.41843	-65.4731
150.94135421442715	86.79872851087926	-50.6754	-84.012	-42.7565	-15.7421	129.00711336304124	-23.7287	-46.6711	-40.0151	-19.0712	30.55850173483934
113.79815086604722	87.11932855597271	-77.4004	-92.6281	-42.1961	-81.953	117.32785262014896	16.47446354775851	-97.0948	-13.3803	13.158918471197097	-9.61281
122.05554399077617	63.215309759340975	-31.269	-52.8319	-62.6378	-25.9176	129.19323495812554	18.547894977893026	-69.8262	4.401588058380607	10.956554615770767	0.19820156006344772
92.58349002584659	90.47108771363293	-51.9886	-26.5247	-79.6418	-13.133	109.01072644267812	2.2189615743192577	-110.791	5.113275231714518	27.883117210154833	-63.7774
74.09463976178996	52.253178210742014	-63.5562	-48.9048	-91.2012	9.654964551637693	115.86409387286237	-7.22107	-135.638	10.615934853544932	49.2947	-65.1861
109.13270883636108	55.98025017082367	-64.8077	-62.9436	-98.2123	37.72442487850623	67.61890007711357	51.69179186544771	-160.546	26.30007023565768	9.573346363111485	-51.5743
108.22128161077306	71.75420147659871	-70.8359	-50.792	-112.042	18.130477173795704	70.27605477557405	50.787347792582125	-163.646	-33.7402	4.151645877965556	0.17455961702347633
108.42358573995756	75.8145	-86.3562	-57.9518	-111.984	26.746111399476575	105.6741957846794	29.046064773154487	-124.545	-49.9577	-4.06251	-23.6824
115.12859935492206	70.68325895711695	-49.2053	-47.5226	-98.7177	37.98248223619113	77.95017215160487	23.331337722607426	-151.668	-42.8726	-5.14457	-10.0695
106.53267266456922	67.67955556865705	-73.3657	-64.4273	-89.5084	12.076118401413655	53.00951471239337	36.028274743482925	-147.035	-37.9419	-12.9821	24.053303882686766
109.98479565112143	63.9634	-73.4871	-107.576	-100.296	8.1788	127.19621583868506	51.61226132522214	-173.375	-43.8567	-36.7416	-36.1889
118.75423975388173	84.85778221976777	-77.0139	-115.841	-126.405	41.72902275576725	84.34087590169767	10.61219237944347	-143.198	-53.3575	14.196572603501252	-34.9586
92.68373331261817	90.84690793050564	-89.4449	-103.361	-126.82	63.34591317332282	116.97777110044443	18.55312868032647	-168.056	-15.4598	5.220363965387489	-21.309
127.96219443464713	54.69233522110578	-61.2537	-103.176	-133.305	61.99944227237749	117.59035783278577	20.292876920633862	-142.929	-1.9638	-34.9466	4.7493419444634455
121.18054232102163	67.89790498447186	-55.0032	-123.237	-95.8931	32.57919064840798	71.01026671242882	24.03459252195441	-140.457	-65.3254	-31.3964	-21.5502
131.75987756474217	61.2195	-61.069	-122.501	-137.919	31.391542798850555	76.76951485835072	19.542517893127044	-165.722	-31.0967	2.0271572503158017	-20.7518
110.27829440516875	80.02166060552932	-62.3357	-118.428	-118.267	51.43380121852501	102.34297098685843	3.021254842671694	-164.774	0.40453666744000205	1.4814977805248908	-8.00802
90.75889131471959	91.41282278300696	-29.2442	-115.764	-97.4843	71.28432861748774	115.73435614837119	24.185135983594495	-184.932	3.3172648490583274	-20.1707	-30.2246
123.82547584797175	72.96730751946777	-31.0317	-124.316	-102.969	38.38824262346206	69.2575	16.34984704224125	-205.812	-26.643	-39.204	6.58251
103.00628321254909	60.546093035200606	-72.2417	-121.111	-146.531	34.82350143617368	133.0597706264358	6.280719442724423	-155.588	-34.282	-21.7313	-15.4224
131.54134582812125	55.793578069130135	-55.0121	-131.098	-123.711	20.62879760558167	105.1204672486061	8.578561705564685	-134.506	-32.9766	-17.6758	-14.3342
110.60316504553195	69.75983890801031	-61.9267	-99.9094	-153.149	105.34060028411459	141.91132231049716	2.669680485952324	-75.7376	-43.957	-29.9724	-33.3715
114.01005122291608	72.0172	-42.3118	-114.209	-150.252	88.40798176311267	159.53730065034793	21.87055845793848	-134.563	-32.9524	-45.0884	5.11147
89.38963526958474	72.76521656609597	-65.4197	-116.368	-141.981	72.44957276302367	152.33855997586824	29.40879767755809	-96.2988	-32.5557	-89.8636	-2.79739
108.43184439838068	49.25158680905211	-48.3368	-85.4956	-151.245	100.23720559488154	132.4151520843886	22.759139826281313	-112.567	-17.3804	-42.6219	16.85975066976638
103.93545839512288	69.26937949323533	-55.1014	-117.063	-139.721	17.478722465011163	100.24663257895345	-6.0549	-195.355	-37.3815	-46.4447	-32.8299
133.00133683292333	60.62992615145522	-33.0977	-103.686	-140.858	45.31556231222867	73.62546841074122	28.91843791875793	-151.625	-66.4175	-50.15	-4.27998
100.48406720833546	86.98231414884162	-34.5108	-111.729	-129.785	80.85116892276719	51.1193	-24.1293	-125.711	-83.6317	-82.9291	-59.4677
111.75700259785106	69.8865	-34.6348	-92.0342	-130.559	76.06212156998065	28.56925360036625	-27.9736	-151.757	-53.5642	-89.7026	-22.9994
129.35874764453794	23.814183000498364	-9.23314	-124.519	-127.654	67.47617166486849	36.01655239417549	-53.5845	-119.225	-78.4247	-51.426	-42.3776
144.27702281925028	41.93134109501661	-36.8283	-116.444	-150.352	45.8873	72.35059852265773	-44.6716	-131.532	-60.5505	-48.0958	-50.2575
114.77039744291822	67.90251727987517	-60.4353	-122.002	-65.687	75.17323437584788	93.92239104886991	-44.4325	-59.9878	-30.4001	-72.0423	28.544668215403746
125.88701746323441	62.11220680798295	-9.79694	-127.457	-104.426	54.03961491897946	87.42809791596993	-53.0387	-27.6137	-66.6507	-91.0387	-1.73896
154.98235470825463	67.43538445992654	-63.2411	-129.995	-88.6805	46.53175627835286	76.22978749352981	-15.4399	-67.8845	-97.9755	-50.9006	-14.1139
146.31160989357025	45.366896542835924	-59.112	-145.97	-89.1108	86.37210620320981	131.33789879687862	36.900872230273144	-70.1547	-8.45296	24.60093262825032	-2.00864
134.5839298892247	55.007690737306646	-52.4235	-132.372	-89.8419	74.65596637287517	110.41481200711993	15.137491001461793	-31.6422	-27.635	-38.0978	8.282008075295389
137.50918382123524	49.085920166676814	-43.5235	-155.785	-79.1005	37.67565971748208	152.66974167039874	5.896072729838597	-63.2185	10.258925934608849	17.288516791119967	-9.8697
109.46884280104719	73.52670667454589	-35.3425	-157.098	-43.9977	81.31191450589634	171.61573357480592	59.879039091996354	-69.3882	6.077744670091787	-20.291	-21.3618
102.03487954552085	33.857649172136384	-18.4437	-124.309	-75.8571	41.78877365191452	141.54930868748144	59.76971361232241	3.5488201972817124	20.560702929759586	0.8250649550588731	19.04943447521879
116.58375041838494	30.89596354507133	-47.9127	-155.971	-74.4719	62.20779942326794	123.40760012870105	31.535621101418187	-50.8447	32.45760613553947	-5.60273	12.063941515246253
78.75211816723194	55.80769941882655	-62.3251	-128.641	-66.0573	49.39041821948083	155.4717488615707	28.585240877971355	-20.0079	-14.7376	28.633088136172244	-33.7565
127.51834432680168	45.502	-68.8487	-166.165	-52.3732	58.3727	89.54878470479196	47.07765983725632	-46.6516	-10.4472	-7.79543	13.588729266988189
115.05152541413227	83.15955457703812	-64.6558	-143.56	-60.9873	58.927507068321695	127.68118009439958	48.891679788697104	-4.68088	8.142178711177834	4.076368069823858	28.156638782814824
70.40357603557315	53.996	-96.7862	-136.535	-5.12173	39.02323149577642	123.34447884561615	46.37141815298483	-38.6953	-19.6753	10.50571122087796	3.1950201737248403
81.80718109874448	82.32772642095279	-51.6248	-136.86	-1.66535	146.46204980125913	42.4367	-29.0089	23.910798490987855	-35.2588	10.776647820528874	23.307375438873006
106.52341469909129	93.43281792627464	16.500613664982097	-118.784	46.428611887222054	137.02395010290542	115.92483449888708	-86.7168	-35.1092	28.13897366736699	13.558216794526563	-46.5073
96.12275012072874	123.9063353540075	39.68407716201984	-76.1542	46.169358321832185	144.55743322911954	136.73463228166648	-69.5944	-18.1151	47.47126852863917	-42.4533	8.307587574242193
101.37993977963944	113.13610816890547	-8.15497	-108.459	68.87417021257319	87.86132763538004	138.95356630246664	-9.75678	-10.9779	87.40061972614416	46.83483129353404	-25.1477
130.8577994390522	130.84032762362654	19.026863721135946	-87.6065	68.52775815738579	83.79602104706598	71.65903505563048	-74.4595	-54.3828	64.17505939468765	-9.11092	20.162979301251124
130.24905705933534	127.63791792314778	35.45441894048979	-101.022	74.92864103063611	55.68229875461083	71.11128567937352	-43.6672	-100.056	72.0222	12.20229051097097	14.317675458600485
143.3810516884699	99.62914003751828	50.485348710490044	-86.158	64.96818335470658	53.107750069635436	100.49950279695923	-39.5733	-61.3948	65.17242077868367	-11.9645	41.582324862006125
140.39813541896248	103.49536391757088	56.51803540307899	-77.1123	11.303546993085384	74.96915236324736	45.72356084489134	-34.626	-47.3358	5.711581388831691	-95.3385	5.692116952751627
151.66842198445863	123.98160680998282	24.508668010330084	-113.381	90.00452577603824	75.38196120862838	45.37368650954516	-53.4192	-78.906	-8.29931	-71.4039	-10.7952
138.92972802289984	108.70024374526398	59.770906469013184	-108.123	46.55995979990268	50.79871183009819	5.739760173644636	-62.0502	-64.4557	-6.28874	-95.8133	-53.944
135.71685304673906	129.04592932524625	20.55573537217748	-99.9755	32.450196178063734	104.6303472225726	30.479724774175434	-60.2633	-22.5881	12.47145546164769	-77.506	-41.8832
110.28835076407923	116.15076071328694	4.210468918278463	-119.553	38.65087883585592	115.07273522551986	53.67271171610412	-51.3598	-65.8202	6.085810666346773	-39.7798	-33.2741
124.62161606745545	92.49819515950009	21.37422401919938	-121.832	44.76574606384129	103.16168648938942	40.6532	-56.4487	-29.272	-29.6782	-82.7855	-9.36805
122.03262492253106	111.11993445674996	57.583145767788494	-134.03	13.206163099187165	144.0967652136801	52.554	-36.1563	-4.10806	7.495490601486703	-78.8962	31.79367883873025
106.39995335695549	99.25220031305545	49.651109544329074	-118.539	0.6868003803646098	111.34870266363372	95.38627493204504	-13.8048	-56.1858	36.75218623715108	-12.6167	13.025412461020284
117.82209416279746	96.14347522396257	32.01372490067852	-159.302	38.99550043156289	111.55795583224216	71.58072882098296	7.887060483804422	-56.2931	64.57344408031311	29.194959433378305	-1.75974
103.22145419058215	97.53107985559234	35.123619662406114	-140.184	55.03103815956551	75.1331	49.94197974904559	-16.7364	-83.8458	51.48930307198063	18.935735446870986	-35.7229
116.86385557042547	95.4505	50.45733216779936	-121.57	57.10557520628103	51.69482912978634	143.87971110896166	20.92743485790862	-83.2812	59.5231	5.760488294915531	2.211234774590724
136.75761042086867	100.07700622415217	65.2664	-96.0472	23.63303530639257	65.85338786290897	69.21466515322369	14.084450820683873	-24.1757	42.24649639609098	-60.0959	14.681356784038373
99.52151898548814	100.89001964809565	75.65631331014892	-48.1924	-24.2998	123.20623505478946	99.31066658969766	-5.62772	-137.146	33.95523089224875	20.507644839981747	16.198744469793525
103.91348366563027	88.11310356042421	76.87998546826954	-63.5278	-0.754013	132.77613061614528	26.167006076845336	-28.2501	-147.816	13.359273550691542	14.479393161303244	-20.744
126.63265972213019	76.43778183048386	94.82426613568317	-35.1222	-1.69555	128.53242616187867	16.59231662487259	-51.4909	-110.108	22.489323895898334	20.745879771714336	-66.1254
114.83457973750185	79.18	74.80148997985876	-25.4686	10.334473992340524	166.28665356323867	37.50357205969392	-52.1707	-125.148	-11.6299	-37.6937	-35.8336
112.499	98.66565611585953	57.909524639240686	-120.935	46.8725	106.76726356242246	39.88175563489045	-33.8283	-49.752	29.404762937068067	-28.1294	-47.041
-105.209	-12.6616	119.8761469751391	49.0706	-119.577	108.05437057651534	-40.9648	30.60956666211907	-8.73017	-23.8522	111.08801613874283	39.39180520671269
-139.175	7.680482457140739	122.95736688171799	48.420794409259045	-122.186	89.97520030619484	-23.2604	15.353361861430734	-15.1141	-6.90924	107.75434500500552	42.915827851994365
-121.18	19.673307343388934	135.89225380318197	64.06012510495025	-123.376	100.46182350083768	-52.547	31.439270858325063	-25.626	-29.5229	127.34152162059513	81.23129079901497
-161.561	39.776454261198126	81.48321412319152	96.58207493215764	-137.203	40.82508562198858	-71.3119	44.167055072980446	-25.6298	-8.18601	74.89641724273567	38.757611715939845
-168.453	26.069480713505023	86.0195	103.39798840926531	-139.946	64.11119349432582	-96.5674	52.133338543876405	-20.7173	-45.2391	117.51437907622183	62.775691711087184
-130.178	58.98920096315251	50.79642399059255	110.616	-129.746	78.9807	-76.2287	25.954990464914392	-15.8865	-54.1279	79.7821	120.08958972330225
-155.363	25.712414154668544	37.03883816880773	144.56066305618737	-122.477	99.37877631324857	-53.6317	61.15317220474775	40.33353081061248	-46.6436	86.11610989204645	115.42595285470456
-138.952	23.062783267066298	52.00711053588477	120.52878173713603	-135.443	62.622566163921505	-112.346	58.14723096738738	25.386180120817517	-53.457	84.42260843954253	97.57680647711412
-127.419	-3.37325	91.11423401787088	107.35094916811117	-168.74	33.74261017984885	-147.969	25.51830517164084	-120.403	-41.2328	83.04178080974938	92.86951435909394
-100.247	-4.82696	103.45749553389516	130.1887780397193	-179.905	42.135874675361286	-164.303	20.147678191159354	-75.2102	-0.909352	116.07479545951563	80.78962741418164
-131.981	20.137450421701285	88.01285703067782	108.50641064837811	-147.858	50.19441003609183	-148.865	20.236067009743604	-82.7287	-36.4786	75.26413268746819	104.74654657577426
-136.493	-19.2631	101.42652072092315	147.5712473823628	-196.467	-32.9767	-85.6094	39.65722215146821	-61.9113	-81.7871	20.375053834737418	63.5482
-128.411	21.547712265376536	118.12088857602222	143.27503153545322	-215.662	-41.9475	-105.267	1.2382691541937754	-61.1455	-44.6791	38.36347659212983	44.80521510784276
-95.2628	21.211815796011315	52.35577645020142	187.40474110217477	-209.928	-40.117	-27.4636	27.733499195819544	-29.6067	-40.9619	39.324525939462426	75.52523740540084
-104.775	9.672406911251313	28.34415295728216	173.66927950226264	-196.163	-52.9961	-11.042	22.862670897566517	-23.1892	-65.9146	61.18847145039006	86.8302
-90.0531	28.450588995159126	68.84210582101943	155.05315683301606	-224.782	-1.8436	-13.2176	-37.0266	-8.2283	-84.3709	49.30878134979954	73.68165077734108
-102.985	25.613587794397308	49.88877332439932	146.81175261431912	-209.248	29.359817838275042	19.68033046201148	15.923253491695048	-29.3895	-78.3903	59.90714285160938	99.27520620475403
-115.191	18.79000062299429	24.412429169246142	155.65327201409485	-212.779	19.93619188663374	15.566563321584946	-1.00669	-24.1812	-90.2308	59.14444838964877	107.81287238498975
-119.173	11.63441714187333	57.013860776097275	162.03072660630448	-179.661	14.622484109452085	-28.9198	21.73972176032862	-53.7593	-120.163	5.3764	137.78630084440866
-112.208	-4.33598	63.552204757686965	131.6092616767922	-182.349	-8.65522	-25.0277	67.54137973603206	-53.7287	-95.3372	40.36342062675577	139.10255307698782
-122.171	17.422913687774287	54.26278360823931	129.91767907827176	-204.301	9.498712997155948	-46.9373	39.460718870325614	-45.9564	-95.7788	64.46469128284814	110.97339564771248
-103.235	39.93148283275642	72.56051336033954	139.37592387348747	-194.319	18.059415886688118	-58.1989	5.205540864040102	-26.3743	-122.513	-31.5707	120.87006992530922
-134.513	43.9768	45.28869222923587	103.3105412552364	-208.276	15.748218817300021	-26.3417	64.76204454266778	-28.3866	-64.2332	40.059	112.34237416016843
-115.668	37.1349	16.938309679213074	134.4146895764838	-156.821	7.2501156594367435	-29.027	75.66728173454226	-98.0931	-45.5768	52.017824835921104	99.92194099138348
-134.67	9.868315250734446	29.847330900661124	155.6035891193688	-165.873	38.37786321304359	-61.8941	28.74341264383815	-55.9349	-105.681	17.316607760676266	68.64755960108263
-135.903	61.75940239133247	51.519866638031914	135.38887592734554	-136.957	57.51384575969722	-103.207	-18.8861	-71.711	-66.3534	74.97102606485872	75.30099096016613
-136.129	41.92546241935871	22.832293359178937	94.695	-134.953	32.8679	-107.049	-4.12767	-114.673	-125.223	119.73672477912547	51.86988204767602
-141.141	55.92840245647038	-1.48101	63.36773816918604	-101.98	23.97074948036154	-118.44	-7.98865	-125.692	-87.7752	158.07024699657643	5.1502632357869285
-175.866	34.7472	59.54659310944559	54.382079684165824	-97.936	-4.80433	-207.922	13.80833402840151	-62.9477	-82.9654	141.1363353980259	-35.2246
-169.373	34.92030639813026	41.587914592845735	61.68827607498021	-113.575	6.070252200663866	-153.786	39.57805781265156	-81.5235	-71.8392	122.65710061442238	-17.7724
-171.928	40.246350636257525	24.749139765403623	71.21355779876215	-90.0174	-35.3906	-155.317	22.308529478219697	-109.354	-111.871	84.96308778313359	-42.6284
-121.523	51.448041366047484	-14.0751	59.30088156027115	-103.569	-66.6673	-83.4667	62.36262778235598	-94.2509	-101.294	107.17560495498256	-60.3587
-124.343	17.158479607319272	-4.75283	79.03155543308843	-142.342	8.059817019375542	-86.1831	26.751659025724052	-42.1107	-79.4974	93.1103	-61.4826
-123.887	59.37839602735808	13.533944567131025	81.39626449345322	-119.226	-12.5405	-41.9429	62.0229	-7.88834	-118.735	104.69816168908191	-61.3218
-158.534	38.12887549699467	17.967058715092822	81.32648766578508	-141.216	30.69370018794493	-81.9133	36.98395474693101	17.019735550524793	-101.829	87.47148566643551	-51.6866
-109.058	38.54308618464279	-2.25735	62.45685872288945	-143.68	-25.1529	-79.4346	64.68138301587246	-56.6247	-93.3432	132.92846086083222	-66.3284
-119.541	38.462442516690366	17.958849641894357	31.123027704181148	-184.028	27.71441038907197	-58.7613	5.394113192528547	-13.8925	-154.455	117.4936980816741	-96.2216
-157.408	29.52922254440326	-5.40042	73.51143957257622	-148.843	50.14998381254162	-66.0461	27.68169893511197	-20.1821	-152.4	67.82041179507533	-93.9673
-150.479	31.295989433715512	8.649121480074054	55.317381951099236	-158.567	20.676688187746176	-81.114	19.2338	-5.31075	-163.281	60.268192589267166	-101.56
-157.252	24.414900996321133	6.207261693261135	55.20695450614919	-148.746	19.417075152398287	-53.1796	29.89	-7.62343	-175.189	89.83010245217028	-84.8022
-143.422	11.843363819622434	1.4213149302647936	37.75104476235714	-155.316	-19.8686	-30.9438	69.87228888129387	-67.2985	-110.615	98.20288509554982	-93.0109
-139.719	46.81048111618639	60.56810007835028	-0.517724	-126.641	47.99645606056122	-105.998	-20.7592	-49.669	-153.425	111.16804128750589	-82.9726
-147.431	44.09708259072606	16.48456239046986	35.76841633469343	-156.356	-14.6263	-35.0009	54.16379835821608	-32.2405	-104.683	96.68473817688364	-67.7951
-133.896	33.0312	26.25672923328173	59.41190169191259	-143.828	52.31950694264597	-49.0748	20.8418	12.703260861590854	-132.42	65.05122114987095	-132.36
-151.551	26.816496434950828	38.16239340381726	44.76493640245125	-154.009	29.12106678281071	-48.8097	21.906205857520877	-5.78188	-177.784	118.06577815090337	-93.285
-145.171	48.941145513332835	4.83989	83.47753385991186	-156.349	100.27265366912205	-8.13993	24.016473223389557	23.912329658012684	-133.422	96.354	-99.6375
-127.836	33.295630990532146	1.1765059698895812	41.80042609276919	-155.637	42.53340281495282	-30.1168	71.60017553866426	19.61537019620573	-153.978	129.84173077518957	-86.356
-132.711	41.288628756165416	1.4506697119042806	-33.1419	-127.609	36.79302982145256	-11.0748	66.2732	108.97411659943033	-110.836	84.82337130036976	-45.8945
-162.821	65.51896957122541	-21.6714	-21.601	-116.749	41.00776125668706	-4.22073	44.20973874485362	86.14166081254888	-146.611	94.33967216909939	-68.9091
-124.214	38.829574499378424	3.218778996269478	-57.1852	-82.7067	28.0875	17.570874007521134	38.77643341644577	48.038700536951985	-150.016	109.58520837701295	-65.1556
-116.69	50.92474733863912	19.8476	-25.5231	-102.974	62.83719467586386	4.772573107290083	39.30843176701525	93.70702094815495	-124.154	102.11880581930782	-52.9963
-135.283	26.626742170273314	24.057902860396783	-68.9423	-84.9418	65.11656832903601	48.32093211725507	47.799231764770795	109.25813745542503	-142.317	87.76051233263283	-72.4374
-154.048	45.27919978083437	0.46853515251229216	-50.1985	-88.6467	69.02638488738518	10.069317719383722	40.610443429334104	111.3970940146751	-116.783	80.63973068867568	-83.6581
-157.648	9.674276596585988	-12.584	-89.0233	-84.176	24.75254589973101	49.62026117224435	82.69443298458485	54.88844155100558	-82.0798	109.19589776427756	-60.7401
-139.763	7.976186959341418	10.735634494650974	-68.4114	-77.4702	13.266825580583737	54.865301217310055	73.12760219281697	45.099001932268536	-89.8617	116.16130096261743	-19.3702
-151.72	21.07205822319688	20.21325703773534	-81.3888	-88.6288	45.28010610103313	73.64662814852987	66.40431129814807	17.328078877207695	-74.5226	106.16773281056888	-30.3479
-141.206	42.87274256960211	62.074321653828385	-68.4764	-79.3102	85.56983539504867	48.69882050322878	29.589204480926107	49.319145981559686	-152.726	43.025640962372634	-47.8512
-127.874	-23.5072	51.38786216111342	-92.9272	-86.7648	72.40955026167926	7.203650866910318	62.05276299807966	65.40485461134023	-116.186	43.27288077876534	-45.3708
-160.272	-8.43393	31.244746837101886	-104.063	-69.1172	56.82089384263503	44.42668001765153	68.08376431775217	92.47123844068251	-125.361	41.88911628552747	-38.7499
-138.494	-21.2043	46.64537821228271	-39.6236	-60.3021	150.06667786338025	-8.31071	53.59684628965895	20.75649183657395	-156.323	27.29294018826045	-48.8112
-140.233	-0.56861	51.9704	-25.2632	-68.3585	127.17707833071255	15.988552028324696	59.841064552757125	29.42534610360358	-154.072	6.39964	-67.4644
-127.904	-8.79956	52.04455797418873	-16.7834	-82.1492	138.50342344999532	-1.99396	34.497300461259684	39.96143016821386	-128.175	-14.0048	-53.9926
-106.162	4.240357440925032	54.7106	-11.8628	-94.5191	151.36389572303588	31.340626850320042	45.556010782922904	45.96047513610212	-144.966	2.4807686474495023	-87.7149
-124.616	-18.457	62.1973	-18.2134	-98.6852	148.6109832041189	0.9891297175169785	87.85211497034672	49.63003510811441	-146.024	4.192638899984379	-53.943
-152.35	20.199153032638634	36.119984467920425	-81.8849	-100.234	118.90513429622509	84.07278113478976	98.42496616498946	-4.81593	-91.437	52.25115618763545	-39.9088
-152.82	31.176284622460116	24.97027261488341	-58.6053	-75.6967	119.13741042809062	66.78154919890807	109.27852377663055	16.100909144898868	-75.7563	78.69619186959103	-51.0999
-153.751	13.766603088158991	16.663513139451755	-45.911	-69.8281	112.4827442877255	47.35321823289486	50.17117476959921	61.621443147966374	-87.3499	29.992593866907676	-94.507
-131.583	-6.9248	38.8141	-57.024	-53.9975	127.58512000705741	-10.6332	75.61879503105769	61.93995952655974	-123.653	15.369189317639927	-56.6885
-171.9	31.08570370967965	9.307479357047734	-56.4613	-49.0788	94.8582	32.62913924943936	124.19242671526182	12.201844562574285	-87.565	56.08823416022995	-27.8895
-182.786	14.991820159614653	26.62394398045252	-26.2568	-109.4	41.189	40.997521794040686	105.45833548429364	40.3343	-75.3464	98.87893208262247	3.1947216304149575
-151.409	5.265597163748114	17.907423431217364	-7.24957	-95.6094	55.33146161380878	34.14355668817154	96.10099148816346	42.46239758747494	-38.9889	94.56408582846382	-30.0784
-158.58	11.568692769630614	7.144525215119827	-33.8151	-97.0099	55.46982257184218	50.02184302303074	125.34006138578971	64.56295930270157	-27.9163	89.8203	-34.6412
-179.647	-1.06511	-4.63469	-30.7253	-102.433	38.19375131415393	40.681512712307146	108.92012238455997	42.38191283082881	-57.4109	109.05117940985588	-59.1882
-151.611	11.522334789093492	40.895640538177005	9.51314	-151.521	86.8825	63.23299102417038	131.6823931004676	91.54343333023644	-21.4779	47.93830078452824	6.628014361026744
-151.634	2.9222254957488665	19.305486658439108	15.436421904168625	-150.555	109.04723307861629	105.23104294576171	117.70594112170842	94.51309837602992	0.5491065396434528	13.099398835950526	59.70286428548846
-129.832	-13.4494	38.8233	41.10764364391291	-150.58	97.74048662110752	79.30603577736187	146.99776055659663	92.95433800934366	4.089501594019088	20.472677933401762	34.209849140382836
-156.815	-3.25909	48.81902121789708	16.379291090338416	-145.432	92.13137604570103	73.78429187351044	123.1550857560626	117.65568698324482	-20.4826	22.528349368497874	52.41135427736957
-152.866	18.819808053627455	58.610320423348035	32.80396954211036	-142.649	93.63950828324802	112.81036181426107	142.17472094293345	81.67375257746205	-28.2127	29.346699291926335	83.57094472237284
-144.107	19.185854923339775	63.82319258577514	43.56821794391707	-111.186	135.69965081712374	89.47351736075791	68.08681870560947	94.89352359686809	-61.7772	-39.9292	97.98980040242141
-118.745	14.530941797679349	28.031545516721916	20.862817114849662	-125.67	153.76477003501833	106.17839038657256	55.63578061029035	94.65205309815502	-42.0271	-40.7754	78.39513340892171
-118.347	17.246547132473452	27.412155985522894	-42.8466	-128.331	103.89913348623553	85.72668799150065	123.92027967971238	81.05004779592643	-43.5629	35.18379700167756	44.873442490703475
-143.483	13.682711022735155	22.88455151299011	14.572232805542715	-122.226	62.96309078705737	84.25902863576434	94.53440925386448	81.59804301479872	-42.7717	38.53237798404777	3.546163536771572
-118.955	-19.104	25.660089914269005	51.54600660630885	-115.344	97.4258	99.18836048512935	114.82	143.41205078636557	-66.0391	29.545507710900157	8.124827596012075
-133.355	-31.93	31.635444261861075	39.83777661975425	-134.197	109.91598302715613	37.18799411195411	112.48869333943263	190.45892064125908	-70.2919	-26.009	37.49502082131027
-130.304	-10.9534	30.356975595539772	66.30271652300824	-122.168	85.91733192703948	64.25493443302933	23.871109797823024	230.21650014708604	-77.1607	22.575736338948424	25.07172797684385
-129.723	-2.26137	30.312158268003312	63.03424827360333	-100.876	73.14399746030685	64.10565623903175	20.75974551999888	180.5126338038809	-64.5748	-9.87914	33.33970059908217
-146.822	5.5124375535669206	24.861757750050057	30.777054856118333	-64.4289	80.24735504747913	102.12181621854799	59.67430187344267	154.25012777487333	-7.18358	73.15168845943211	41.221619358301794
-139.425	-40.6046	-4.50391	-22.5927	-86.315	55.97807122131409	86.12679160342391	131.8972586148318	79.8124	-64.4354	90.2648	-78.0741
-136.195	9.660450704479905	-16.5208	-5.24428	-87.7381	61.224155657593855	92.63098675730002	129.1715092726584	70.52196579157811	-62.8448	113.34039534446838	-70.3249
-133.502	-5.74367	2.713562551010133	-35.994	-86.5561	48.01204213362786	64.96455517396848	111.01681197210537	61.140157051470915	-57.4173	69.53767277167736	-60.4636
-151.591	-46.687	-5.39822	-49.6988	-46.2703	40.117927546928584	66.6052	96.52070122855243	47.09909333696765	-41.2952	79.56481206472812	-59.8893
-130.857	-7.96776	-23.5821	8.974236618423872	-51.5896	37.7305	37.216061174763496	115.61746798774797	48.37877181450083	-54.7031	68.37301436796106	-60.4456
-156.571	2.890297944221602	-63.7956	-4.69125	-75.7764	16.84851717711848	19.5995	117.9075078056014	38.883	-36.1016	62.44490603656255	-61.4437
-129.567	24.418212763852452	-25.1557	-17.2597	-67.4715	-69.7543	31.849839308720117	143.4642075214633	-13.3249	-34.7964	28.40988429540635	-53.0393
-119.912	23.909914920807335	-39.4571	-17.9669	-96.3211	-43.1667	20.57040261504891	125.31374380511949	23.379821550666396	-69.9606	14.64518912869569	-50.1711
-117.409	33.10606239736603	-47.2546	-49.981	-101.331	-48.2411	22.341672086508556	148.3007551636247	30.13777723837458	-74.339	48.07630349610318	-49.8745
-125.167	-0.623832	-25.6998	-13.0365	-84.788	-84.5976	13.322539662734973	93.40829738967244	12.980995195012177	-53.7206	67.65865452689476	-79.8402
-137.515	-0.592825	-60.4763	-26.0955	-51.7895	-109.706	1.1182679748704112	112.543	62.011536775231924	-63.1347	68.72621607479002	-61.9803
-139.401	46.48775146152358	-63.6016	-3.12367	-83.7189	-88.9672	21.031365370249496	134.22074311123492	18.100822376914582	-44.6675	88.53020142419736	-60.9909
-120.517	32.82432466701402	-66.7478	11.32375733517388	-78.9947	-83.489	27.793355694886063	111.43881036762464	9.038221985028516	-32.2919	88.94894652660713	-78.1153
-161.464	44.40174511266842	-57.0913	21.614087544698542	-78.7884	-79.7425	21.333475829146344	77.47921303873403	5.382485385557851	-54.9955	72.8259	-99.1532
-125.763	62.1231	-64.4864	26.794264361597705	-66.1589	-57.1786	-1.26938	58.16958733891718	19.946901770673925	-67.156	67.82641410117719	-81.2128
-147.605	61.11106948692569	-94.649	5.815431455829592	-94.7683	-55.6939	55.60114413019219	128.1198553889712	0.4192246613358431	-30.13	92.16382202821222	-70.1194
-153.965	29.16951407779808	-67.0769	-17.478	-71.1779	-67.6684	-0.628128	132.48758518455497	-25.16	-16.8189	115.26561484027793	-78.8954
-132.947	16.32950804242129	-76.701	-20.7882	-31.3573	-83.8521	6.604105240195402	88.21850400663324	43.969966690746965	26.91817062225906	114.187	-36.7253
-131.071	10.837979857079324	-55.3032	-53.0447	-20.5441	-95.6499	3.3006318469735856	98.02877895032347	15.639673763708728	1.5406085161517216	108.77325137039016	-46.9476
-139.609	5.049966520514689	-36.5712	-53.834	-32.556	-88.839	-6.1333	84.54328072881958	15.338485403496119	0.48121246112303817	96.56014061196107	-9.33154
-125.58	8.612896415690452	-47.8789	-48.0522	-35.3939	-77.5117	-18.1915	67.43482166110915	28.614549732530694	-39.7085	67.82765055696595	-27.8457
-148.399	34.15853999363195	-83.8437	-38.2291	-15.9417	-65.4284	-16.5787	94.48894990408647	48.83476206162019	-28.0851	123.93951931076649	-22.6874
-148.774	20.709911938544835	-71.4346	-34.4258	-58.1105	-109.723	-30.6701	104.72340749983404	70.99219062185335	-16.0771	108.09651850958434	-48.3683
-128.094	40.675987979237654	-60.9611	-29.7131	-5.91582	-87.6542	-48.3888	106.25065985487713	70.3591	-16.7364	116.37967386211234	-29.4985
-126.267	33.56889426967411	-89.7233	-34.2287	-26.1849	-82.6504	-23.7353	87.17543416121188	40.13391912588121	-16.0745	131.0877045384145	-30.2918
-150.796	34.028259475830936	-66.2509	-30.4769	-44.4847	-122.05	-8.67486	93.06139376801374	43.05248653374263	-7.42538	99.45738595079042	-44.966
-141.379	40.83588904991282	-41.7931	-52.2675	-14.2278	-85.8529	-0.924511	65.23784726077112	51.92105100383609	-9.53453	129.12067842270866	-39.4789
-142.388	-20.5546	-34.4403	-72.5229	-51.8584	-103.898	-0.881015	73.35230366515084	61.84179074651648	21.458940971235478	96.19098445098334	-34.2867
-106.443	22.355918107793375	69.93345459015372	-83.0705	-23.8618	-45.2385	-96.3735	-23.9209	97.29810143664574	40.074927590782536	34.462765189235675	-35.1191
-114.508	37.074501058991594	95.10277409228145	-84.8213	-28.1609	-40.8621	-128.426	-38.8544	122.38140624596666	41.336480096410064	60.6899	-14.6225
-110.457	30.247747920480993	83.56691783175113	-100.223	-31.3087	-50.7798	-110.969	-9.46857	132.11670864629951	40.99875409692027	23.4832	-33.8734
-115.877	31.580834930665983	71.9353	-83.1146	-2.91066	-66.4754	-103.412	-54.9988	116.42349443794926	71.10945199397129	49.5934	7.325547636820007
-131.659	36.825154767686016	81.1273	-69.1361	2.9643030887745523	-74.3715	-101.216	-49.5107	110.27545400401235	53.25285444530698	13.477712627287085	0.5375124785769688
-112.301	39.50909712233311	88.83783921731715	-39.2842	-27.7583	-72.6989	-102.772	-60.912	106.44047658158237	64.39281042019245	44.33045080690453	-11.5073
-142.857	51.412187402416365	56.02283710696932	-64.1704	19.625054298936266	-81.0992	-55.0671	2.8389975884289544	61.825430633581895	83.5644	82.98142216241135	40.92895132276551
-133.408	39.365841313073865	27.446182503744854	-47.4576	9.8334	-82.429	-8.93956	2.4050671967606014	28.701839185322488	93.30058358592048	90.79584785469342	12.897620243698746
-78.8088	30.79865475221454	32.023559493694584	-73.9471	13.524428815791419	-82.7435	-7.06947	-18.7138	35.12950967174777	89.23475119757067	85.2601	10.01831783803109
-117.487	49.07380140256338	29.626495217247832	-61.2003	9.526438826628729	-59.3635	-26.9724	-25.1935	78.14824481868008	75.86843871104952	77.89366991766676	19.47012752386147
-111.428	61.754989254799334	55.1783	-9.15266	32.238861418542946	-42.3727	-75.6029	-50.8675	62.11551644205386	43.38323865462776	22.46093641552836	10.461970331850472
-141.534	48.45862083760955	9.017451723948755	-80.5417	18.455734135155144	-72.6402	-79.3555	-31.3198	49.4796	17.14158437240772	75.47153095088899	11.035591907964902
-127.065	123.11369106232112	96.17206149412253	-96.8335	104.93156652170642	-36.0835	-115.556	-16.5501	31.461661504387745	18.73947897794521	-11.0563	-55.4308
-138.896	101.93011397739146	88.28810069120284	-91.756	110.86088981146561	-39.1525	-109.963	-18.9138	-1.70912	45.58885676085301	-9.02422	-65.8831
-116.886	104.80047205912264	98.13798523474847	-93.3407	100.19646115566637	-48.8339	-111.568	-46.2629	25.509824486593352	78.98959174453435	16.34843864340343	-54.2954
-128.144	87.79200466446096	96.67754080927412	-17.9375	37.1183	-7.03813	-148.3	-56.2453	-79.1515	95.69218563227531	38.02688827280969	-89.301
-134.313	55.1185	77.38240495685075	-4.27455	47.053243049785124	57.96935130914402	-130.001	11.576302036054248	-86.7814	18.294846630846834	-18.8201	-80.3319
-147.905	110.84018646875705	91.25319584486675	-23.0213	44.979383492480444	39.01194781666085	-111.952	-6.95003	-82.5104	53.51227857224452	56.06276805991714	-78.4227
-158.992	76.8319	85.11457727141665	-35.4101	65.62110036266269	36.128654554858194	-44.9343	48.39887574242443	-84.1819	82.86958418748688	82.38466045709613	-19.1144
-167.994	84.11104260783044	92.199	-104.142	120.7460067618532	7.773749214203801	-84.1877	42.99247899084901	-47.602	56.243729869148645	49.03260126230799	-40.9354
-135.083	103.8715809535105	68.95364893543801	-95.8702	116.5157529709827	-42.7103	-93.8042	97.18946163129414	-91.8657	35.328923284153824	28.656984932816147	-23.3224
-128.995	89.5171	93.61240764947532	-144.661	119.23230035891102	-33.9776	-119.683	40.314108937881464	-80.8815	27.571259706131695	36.79723109354141	-4.60449
-134.896	66.2253	102.6846898575183	-116.859	132.157	-59.5123	-104.819	67.62489809070885	-98.0891	54.74550881666795	15.789427161736043	-16.2648
-132.696	110.5077051040996	70.02142921841069	-115.35	91.39643217779178	-48.2463	-83.0948	53.64439420232561	-116.436	41.10050465212849	43.453255115817335	-41.3158
-135.917	65.39931124959314	98.43309205674458	-104.877	79.46626799573842	-28.693	-89.0538	69.86039631406793	-65.8936	33.86992940727126	51.695677657343964	-32.3449
-93.4193	76.5174	110.93263181768131	-101.671	64.66419106026501	-60.8677	-71.4731	41.48781942246134	-86.2608	33.54281589070872	44.38010805389057	3.1190693867471477
-99.6015	79.99240342947469	107.34997393363761	-77.5824	82.44915209584201	-37.4912	-80.5778	53.87861808962431	-102.994	31.55533267020762	74.54346024574701	-34.2429
-86.7421	88.06534501201338	102.73538170110994	-121.405	53.37994068837357	-63.3887	-88.2411	61.046385227742135	-72.2185	11.80090779225321	6.5159742586983995	12.069800515463218
-126.727	74.58240596117841	70.71964056074704	-110.569	52.45278991979921	-118.48	-26.0883	87.26411154896894	-59.9881	-0.0477912	-23.213	-42.3779
-134.073	74.49206464914539	73.8673	-90.8139	57.75498413438542	-62.7516	18.33890690305426	57.081367426009614	-78.5455	-21.0956	-8.55531	-71.9303
-138.05	71.14441714010015	95.85870769994733	-57.4853	59.84596483307169	-99.7451	-47.2315	41.858947236330565	-78.9638	-72.5471	-70.6663	-78.1725
-113.645	94.2554	16.949399665090194	-30.1472	62.835603237050535	-64.3134	30.688996939268772	61.815699548895985	-95.0251	-44.8973	-16.1494	-25.359
-123.763	78.53288474229537	36.15582458582097	-57.2088	78.81204480964558	-79.3668	22.167928651009298	68.82073119355927	-44.8794	-27.501	-19.7461	-50.8909
-161.68	77.77671114166776	9.731563092840007	-13.4788	74.41049867399316	-58.6859	2.286368309762532	78.98273752365401	-58.0111	-21.0471	-67.6575	-69.0482
-163.845	81.01114906974173	61.38283137856778	-11.6346	63.004949039500815	-29.6268	-16.9769	60.5798	-50.3063	-40.0268	-48.8373	-74.5688
-139.37	76.82228695229303	44.15181211933092	-21.0829	79.57682163650126	-66.088	0.43570197770862307	107.40351574458484	-22.3602	-31.9481	-36.7223	-69.0555
-156.614	92.63777421520425	48.09223171677975	-37.5354	66.0252	-42.9448	-24.5246	77.46235698498154	-48.3501	-27.2824	-14.8536	-80.436
-138.674	93.84056883126898	53.33645668369982	-35.3815	76.79183297494878	-42.1768	-23.1208	38.16191865353137	-16.763	-35.9404	-58.0353	-88.1359
-143.48	99.28365357522901	50.00211758033126	-42.5281	69.94774950212468	-68.8111	-11.1764	55.081586944598264	-28.6831	-34.8519	-35.1378	-63.4705
-129.942	113.2821752914172	75.11923431683826	-1.1228	64.40404542621039	-50.6821	-41.9504	57.24541305009541	-22.5306	-44.8576	-78.1868	-78.8375
-134.579	96.49687614053742	55.81559321906904	-37.8814	69.984	-53.1702	-27.1488	45.150198033468754	2.4597136842032654	-28.5916	-28.9985	-91.3653
-168.134	82.90374227742808	12.509207922689248	28.888031304513152	31.77517491665015	-32.0733	-40.8161	27.629286709385788	-46.868	-32.718	-56.0511	-97.0791
-144.883	112.22139008813843	37.210522705848355	16.411332348203196	8.778551179719585	-40.0679	-32.3058	39.126911515207595	-79.2627	-87.4596	-19.3399	-106.316
-166.437	101.75267850620958	53.51866798339612	17.107728123982096	39.298177775495205	-29.2511	-13.5986	38.983488556836335	-59.3562	-33.8109	-31.9451	-82.9664
-130.086	74.9972	68.32621219418205	17.941857686598965	-8.38543	4.201442169263438	-9.68314	40.43807451839606	-67.898	-44.4762	-41.4681	-88.0653
-154.055	64.1625	63.59970128829031	6.854185816826907	29.052919180590532	-9.20087	44.07281018349518	41.55412363128719	-65.4263	-51.9871	-19.1199	-58.0974
-119.12	50.12880978487542	74.12878250787054	56.96854290302072	-4.96382	-14.7483	72.32691721546848	36.5306	-24.5385	53.741107964814155	-67.7367	2.8499272712960724
-98.7423	82.90067477910078	113.07894873125949	68.91175257147525	-21.2352	-6.84556	54.05000649724013	86.80939646707328	-61.5432	13.003922131194775	-75.93	6.102074127540027
-100.144	118.78874474897792	62.31156064146987	48.598649039069656	-15.4449	32.23912697163357	99.20815251810737	80.80505865294391	-31.8585	20.426563902975147	-37.1783	25.648087184660525
-107.418	97.7713	53.82063994317553	46.15741090965386	-31.5421	74.51374292614562	83.09313323774636	101.22565606297253	-8.47263	27.930042680481343	-72.9698	35.68812354433931
-118.779	92.87387414157905	46.61487645328598	58.110311656281986	-18.1965	23.757667450649677	89.32275782660115	22.628407259423827	29.867424553633658	42.30967540936383	-43.8436	45.383350355821754
-114.114	105.30364691454527	50.62064511070812	112.1026145858763	-12.7463	31.82155346226683	71.08139069826929	45.143619452127986	25.210323785792838	20.177676363661487	-31.6325	61.38662954449552
-120.081	82.79419400878825	77.31602614983689	66.31883572517087	-37.0278	20.4877	76.12423982218046	-9.6247	42.23285504548958	2.1976206918127934	-74.5811	23.364186771199304
-112.623	75.98726092052027	80.83758645514973	30.904330787620623	-31.9178	-13.5924	60.79178067768085	73.18848857393512	-6.91746	13.229090405404355	-73.1113	62.560642543663135
-119.071	88.03394713273852	68.1331	37.41300309707497	-16.5158	-10.034	67.7462	61.703413094799814	45.902492451152895	40.464117452959734	-48.8437	44.44768414228855
-131.623	88.91331466833778	91.57904550522288	56.464884367502044	-64.1475	-6.42603	52.88737487386712	16.594244722645364	44.35789596011558	23.352013586458668	-74.1758	66.18456440983488
-112.514	53.83927295888222	83.49304360341289	36.785806867501186	-55.4628	3.1874137345643705	54.53713355258888	8.136127628708625	52.70938306457306	32.693906059857554	-62.6805	46.43929272808311
-127.805	61.286319875116575	103.3060816327976	61.360599151475476	-39.2059	-9.56955	68.20740271359355	25.307391076137144	14.503162173108693	49.76327433975502	-34.8137	90.43048772187832
-120.256	89.48020408190098	90.19399997834488	100.20463375409344	-70.181	-74.685	39.25976972519329	31.879572038235306	-9.16873	44.52055422381046	-88.1143	62.17046414440377
-128.579	73.9917	105.16262833123376	102.68981694971494	-70.0161	-56.2218	58.13921126176103	55.20405856909834	-11.2532	73.33486700843392	-77.0921	58.092076181443105
-108.862	57.04042957765581	111.4304774274272	110.1820281581239	-71.3544	-48.6139	13.193248525001762	61.139086972450286	6.715424233122297	51.64240816928453	-75.7433	50.35735313702107
-82.8975	55.95355500066448	84.48277379250922	89.75136133596465	-53.5539	-34.3186	73.73325773027683	95.5188	51.70499701489446	72.42530861374291	-74.5865	33.0464
-111.719	47.412367937664634	77.26460689078097	102.6130610037712	-44.3765	21.602494844048227	73.68331716415506	85.46170987568598	55.06157931051936	65.50699547753561	-104.18	61.12590713042288
-116.962	74.68289743092637	73.5775	133.6148843481431	-61.7964	9.60088	28.62306083131342	48.04287767437928	67.0619	27.261205848642465	-132.12	37.4154
-115.418	73.67170091759716	95.00736277430784	77.3894	-54.9747	-5.39496	45.73474742954969	90.01064269923548	40.878715702390494	27.897476781212163	-77.4668	38.110038302884234
-114.6	67.4636	84.09187172020741	67.19850284598127	-52.8111	-37.1858	62.566035361627684	68.56495686879727	35.56686421641598	19.784683738297172	-126.582	72.1423
-93.2978	55.2835	47.96399561820651	35.435693246216985	-63.1357	-58.4555	66.19280527006212	75.77399335073783	43.000679598752185	-0.375246	-68.729	114.5396253716118
-65.1034	68.8723	100.89179060945862	34.47753032378654	-27.863	-96.3489	48.408013138881046	84.91289170642905	52.218739987480795	61.98537529526773	-136.087	72.5591
-78.3875	116.08742231500688	67.13974970518038	60.160052115720845	-12.1985	-89.7361	71.33254177295359	59.75749580255205	95.40428528185679	69.17703854321151	-120.118	67.54644834710533
-89.0306	88.12990493962789	99.35860447548261	54.69282219178299	13.809621513771038	-113.071	53.1142	36.07285723109555	94.91565035653979	36.60937391871798	-131.657	57.67506449180355
-101.989	78.94522997981174	64.47814008256339	36.362766720266855	17.721308389608616	-114.293	117.34913855955959	51.22752101421517	17.12903394874633	81.98770106326232	-120.465	35.89395297655263
-95.8399	88.51058768488853	80.89201003552822	41.597325925071715	14.487907559554957	-87.1135	69.89725125627471	-19.5004	94.53208065179105	30.36420654954462	-127.473	18.96245343396216
-82.0567	50.0918	131.85406344231222	26.877524331506613	14.301791967624812	-131.928	44.11521109041176	-7.75237	76.88666729798972	75.95431900713956	-167.949	24.574450390259308
-107.678	84.3275	95.46335104059234	31.46814676364821	8.731374019623615	-170.789	83.04728847745582	14.913316622868704	66.6855	111.17852948581215	-116.075	28.708636803291633
-119.837	98.08183058402543	121.77869883768959	28.001522559517444	11.715616072692013	-142.342	95.49114061927557	30.26038208577819	49.76118275071663	74.75340886650825	-55.1011	39.08102474795149
-92.3331	104.86834789945394	108.18260542049141	35.046546072330386	3.7133645026750766	-146.665	93.11749119259085	9.767456648960607	85.3148	78.24938127648547	-91.2011	62.405520092090754
-75.5231	105.57167539300404	124.90790769141472	30.827385485134343	8.533493052661084	-116.697	26.587302397459318	-46.2448	131.77972108629132	26.409926705955268	-132.008	39.01269952147165
-90.1285	53.811452012111644	139.58643573849557	53.18507978199395	27.916542207784996	-137.125	61.50537582950415	1.961922173851463	105.28103296122012	5.870270509793996	-146.44	21.72597306935266
-125.556	79.32130476851971	126.76335354153917	58.74376885514905	31.976078691253562	-158.51	72.43729498554171	-19.7833	80.48207981267741	60.44409125783949	-81.5868	-2.60607
-98.0074	86.79874993333698	108.44565657313461	28.328351477454262	9.562653466630671	-175.801	76.83299381858212	29.705516587475415	63.04424863302522	58.36030492537961	-58.872	4.203743626463254
-107.366	54.98938251691533	121.60893198837802	64.67454702465241	14.539228279927048	-144.901	86.32478460544768	9.581248035284956	76.58619011730295	66.19339180781402	-56.6107	21.19536794434562
-105.206	37.9349	79.5437	24.494167443279192	11.675699492526046	-139.408	26.11415459212081	-13.5172	69.7669	42.41541240932212	-128.515	-3.1411
-122.483	94.20396085312453	123.57110991487649	31.506071692937574	35.48064971271523	-133.48	37.0351	-59.001	90.81533419423616	17.241289863668854	-130.977	-46.2908
-85.8556	87.39922462220582	106.36750233467824	58.61478894865078	20.660571625134278	-124.396	56.03925750283558	-52.0172	105.62434392659002	20.219655818992813	-132.354	-59.5553
-107.683	66.7796	108.00096532475267	46.59653746510817	35.410068890650585	-99.9813	19.939441853982892	-44.9362	148.59931878992137	21.240057709904452	-97.8554	-19.9938
-102.24	47.607274077982474	79.13241359375488	108.4212434731791	39.479427688518186	-39.0641	51.99532165153072	-18.8004	165.78148839457805	15.446554213813938	-72.8355	16.6432
-82.2437	70.58343126610437	86.1711	116.59908454077426	57.15218682443866	-69.7064	118.22083763867255	-35.1148	165.13707536546596	47.009579865632496	-92.287	6.304605480169885
-122.087	68.17113009333679	44.176219068748196	103.7102922389336	56.56127666308326	-59.9521	130.87910981552074	-23.4588	173.78855901537784	81.5095	-58.0562	-0.426335
-114.567	37.44573327354861	51.228065911775474	110.98925265943916	33.32048388689129	-28.6085	75.34945349504201	-32.8099	169.69804942504487	30.523984126003736	-92.5199	20.22468266810821
-86.0978	74.55053976750715	47.72403908319988	101.43342801355107	74.43811761719847	-52.7835	102.74277726325373	-42.4064	193.62442288280963	52.954540364448384	-96.6526	1.5398594862237904
-99.687	50.111968481272974	40.58511850911845	113.5999003983785	42.38171064415452	-64.3947	130.99086889141904	24.2715	142.72017998552556	82.35881041992486	-51.9761	18.99095522182624
-116.286	51.984585534901775	30.53505561917448	105.49994954366996	12.952584307821377	-51.6946	159.02329815972655	12.777094487803865	130.85434665349126	56.38883112612654	-38.8528	13.919806219352294
-104.806	60.129768106390785	63.14803292730015	118.23829447037365	51.37770015725243	-22.484	123.48345178642863	-38.7415	166.74650053646698	15.74777512123945	-94.8427	-5.59002
-126.68	67.3099	52.34599814746122	138.60662154139092	23.176188647074117	-13.8328	159.48928749893315	17.235453048054197	101.80845505529018	70.02829916315761	-5.27848	64.84137135249392
-98.2495	22.78524137364123	66.856	133.98771296088273	39.24911754778226	-17.9054	149.78116192172538	54.27818249003072	94.64555841467241	74.8941	-24.0854	45.75887755383873
-79.5632	40.641708301344835	59.36627295742286	91.41394643235289	22.966645141172588	-30.7564	167.05327232661165	71.78892704987285	101.1352103482037	51.83802274069751	-72.5355	51.45432639740634
-100.226	5.8254187416431105	32.62587122893727	81.96668649230875	-11.7504	-15.0151	108.38426543709036	68.20386342325754	155.55022777659877	0.0553926	-71.7109	38.37560157953857
-84.9863	2.5928181150912617	27.685162073405127	75.33997774741447	-4.38097	-14.3107	148.6311636109614	69.22527180681364	101.56834331875216	22.97011536673057	-19.4598	85.97417900443152
-69.2981	14.357358490861674	33.95098711586778	70.81579318729605	-0.646367	18.780876977004443	129.49502284912793	39.498350384083324	136.50537023126623	0.17369305989375652	-39.2152	84.47403779492245
-67.0249	12.034574632622604	44.23372219629722	51.96423621712198	-6.03196	12.23712422251695	157.72107291785142	70.04436835158256	120.97427159897369	-4.21127	-45.5918	76.60966112440798
-75.3435	3.5871896699697117	41.20819618288119	65.83957598816995	-14.9422	2.8282969897572596	112.08170970450543	16.03256536543591	130.9429664633666	-75.379	-68.3113	63.80010856394597
-86.8192	21.298226301034916	77.51857980414115	64.47412636410469	24.362716688911398	28.9756	84.75442173895819	56.0214	87.98749668225571	7.166610855221522	-56.7524	43.6106
-81.7571	12.845953055946387	112.50187795859911	121.0173695767287	10.683502292642878	54.06646686596483	70.99330777176871	-0.312542	47.82684770224196	-13.683	-106.396	5.354094103900518
-66.287	21.40990304545191	103.76853200628148	65.12668934173067	41.22986900169611	15.110745457783969	116.07554329054334	5.212511877101403	122.47906871220742	-12.0143	-83.0373	53.20361453448085
-70.6928	55.307718256278804	85.32958266879228	29.26064087264364	39.617940129046104	-0.406392	140.03712642039466	69.45415558553916	95.51508164720664	50.82301130894862	-55.1191	78.36617279701743
-51.1451	36.52922186196749	71.40543000618621	45.18949843477657	10.031084725265455	-29.373	59.69486585400159	117.86291416329226	70.97343215874524	53.945030942414874	-66.959	68.87492909804547
-88.4941	31.55325054990517	56.36453700295335	34.56019107081361	32.35879229230788	1.2547622428321814	133.12566772308742	117.00721063795073	82.08549591511756	33.13229111119419	-94.8608	52.829314306183086
-98.9104	9.085555770765428	65.72795514385527	41.811639208793785	6.530447104711409	10.028253762130559	82.68330792122802	103.90577325907036	64.47824351568465	15.327063884676217	-69.8829	77.17003319926472
-73.2826	-19.5755	114.0008546625024	35.878420889412446	11.071760367918358	58.06382553885496	79.84325645677885	112.24550272673177	56.07777204308586	0.318469	-61.9264	65.3918
-72.1658	0.078816	58.55706647348302	44.81278881697093	-24.9528	-28.2504	17.8595	62.6032	52.13993749509579	-23.9602	-122.625	52.43507262752524
-91.2833	-23.6297	20.090079132208746	39.31785667537865	-19.8243	-13.3477	77.96858425872884	111.41162261459496	4.425640648006219	-54.389	-54.5797	97.24768511648698
-88.4383	-20.673	51.42567060656299	41.471131192281305	-25.7063	-0.486773	53.503425159411954	98.63178657783682	28.771036731397412	-40.2489	-72.0866	98.93890483000959
-85.6114	-23.2353	48.87716774682469	13.81671668593544	-29.9839	-9.7379	50.72613126201082	66.58632913242482	37.570406888472256	-74.5624	-126.916	92.83350710497807
-70.4638	-6.41473	29.357230121767284	10.716857312434618	-4.19947	-0.630378	42.93608567850076	92.40369229072633	18.404378514194487	-8.66617	-42.5257	59.93776565162065
-109.216	-10.095	30.552046153901077	22.452588563604234	-58.0793	15.924909294144426	69.2917	91.56565248376977	22.889436374908332	-34.9813	-57.6268	110.45559263729928
-70.0375	11.159458777044991	21.952175423867974	51.185802685843704	-61.3017	-14.6499	94.18015807382055	57.975660019115864	-19.5245	-17.9603	-47.9546	143.43352097268766
-96.0659	37.284879519959276	18.057945345487294	67.626	-17.5025	-24.3819	25.99727166919396	-24.9103	109.80462754701574	-61.6993	-91.0673	95.876
-90.4957	30.242848977473354	-31.3108	65.46115992888079	-41.4063	-23.4566	73.24043840824771	-0.600115	81.65202382289841	-36.7378	-34.643	113.75185949243173
-99.2405	29.708241430675848	-53.2653	54.65957931103663	-31.3757	-37.3639	106.09671311431096	-17.5663	67.5574	-12.2697	5.18202	136.5310935149319
-63.4055	28.426246839420703	-25.6171	43.31416418181066	-38.6664	-30.0226	48.07379313965199	-12.2988	75.52022826115099	-50.265	-50.055	128.64073963846363
-74.822	56.929084012235535	-9.59711	135.66031166299447	-92.5056	8.113047736471483	23.227111215801916	-71.6174	51.16002378512218	-67.4373	-10.7879	54.483001286526985
-70.7999	41.78842631304579	-21.8678	137.32880467336417	-54.3418	2.8310647214387563	39.64017076809261	-61.4741	50.03734761442311	-75.4014	-21.7634	64.72733357667924
-79.2598	66.72577833393431	14.473133569417802	159.71741177442215	-74.011	6.222287194206132	29.560155334834054	-66.4677	48.98792194820055	-79.3719	-28.5558	77.47142757397364
-74.9826	43.22776727101384	26.219533723047686	157.26308332704934	-89.1581	-16.9103	79.42661531605192	-60.6887	22.73798849186086	-96.0366	-26.0737	85.61037711231221
-78.5187	70.5367	78.49538015702409	169.146	-47.4932	-18.0499	38.865507553150685	-80.9476	8.995306197236848	-58.8814	-45.7538	-1.53039
-78.4618	62.81354995491992	58.394334609230064	165.54885035469096	1.5327117416696128	-60.0808	28.48451276161917	-28.6254	-112.572	17.19173376522931	12.992002448116795	68.15898042679386
-89.5754	49.93462663465768	75.36465166651067	172.75392864080035	-26.7354	-73.3382	5.693964044961527	-88.5935	-105.35	-42.9095	-27.0584	60.432429316752085
-45.7367	56.631177363928586	71.54514499381192	145.91357080836582	-15.4827	-46.8019	6.7266649455504535	-67.8566	-72.5435	-23.2307	-69.7738	23.35819944501309
-99.1861	-0.550598	-11.8575	190.2621254004974	5.695215065378625	-50.8674	-21.252	-112.214	-81.9665	-10.238	-105.338	71.68009407196323
-81.6413	-32.1629	-34.6455	180.10180624259604	-9.46997	-78.5937	63.95808859874669	-70.3079	-108.254	31.63449393169435	-17.5756	105.25099828147737
-82.7667	-38.8088	11.770583424288368	150.2603770469818	50.76089738230326	-5.97754	-10.015	-88.2057	-130.892	67.54458966940481	2.0245021329991992	134.66922760151755
-105.457	-32.8345	-25.0879	167.3716518869793	37.86806829016449	7.898780040384751	13.472370165566348	-85.9359	-94.7156	80.19023404560035	39.50066656101649	128.36366516569896
-110.602	-33.8688	5.730588213153395	138.2444843560107	15.545930959229727	-20.9103	-21.2924	-102.817	-120.32	45.79927906125897	40.55714259617452	153.80245747875216
-103.533	-36.5413	-13.9126	128.8315395015365	3.7060823825858273	28.312433508655786	-24.7641	-125.031	-47.4537	9.8061	63.9597	163.7418380436768
-121.963	-8.73037	-14.9526	127.29140957099797	-9.54088	4.324335266033396	-60.1413	-152.153	-41.4482	-48.1417	-28.3762	170.6814022272396
-109.514	-24.5091	-41.378	128.35962072754853	-11.4657	-3.99574	-31.8013	-114.141	-61.0567	25.917438863896752	27.893233663556508	155.70393953094424
-98.2415	-19.5839	-68.6349	52.61138713015669	49.10287967702898	-50.2532	-19.7915	-87.7124	-12.8362	49.487544573596686	39.1069	188.28750381971173
-102.196	-28.5603	-60.5979	77.65803211554744	20.290133465959276	-90.0377	-0.0628954	-95.0084	1.5039412715775922	-16.3982	-45.038	127.51283669291128
-77.9661	-31.3374	-61.9924	56.388169832630226	-0.191541	-106.997	57.75877228303079	-64.4081	-28.4348	18.562144890623223	-16.1627	125.0189333786109
-91.0477	-41.2208	-49.6487	79.61463778350112	25.01839218427251	-73.1072	90.07991810301374	-45.7978	-17.1447	10.604509418185401	-29.9286	159.56910326395106
-78.9856	4.5861278852891685	-22.8687	83.07510523485388	72.53605335786102	-88.7922	78.55202796910834	-68.1859	-29.5327	39.62824285012658	-60.5944	144.96855146262368
-121.831	2.2382171999035396	-18.6835	101.78392513396109	81.1584	-92.4397	92.66148534237156	-45.4474	-27.8513	65.92867671059103	-81.6358	149.61921664781417
-153.271	16.84227776098517	-43.2106	69.84581518330276	85.50501162541585	-152.838	2.5594412130145154	-55.6779	-53.895	10.956060816194272	-12.4414	30.38557268915532
-107.762	31.176345756368697	-36.2126	56.09745375046314	108.25610317599153	-94.8081	-32.4334	-71.3101	-65.1143	-45.2588	-112.323	37.232476434973535
-107.686	13.560829107294534	-43.0132	48.23219805535999	144.67770242149734	-85.8705	-20.2592	-79.3757	-53.9108	-67.3984	-135.242	43.37934595735556
-95.8641	1.7844464255284562	-15.721	-7.408	134.34468395610278	-42.1432	-14.2399	-76.7902	-91.9537	-54.7742	-147.084	31.73841193341072
-95.3641	-1.06775	-33.437	34.43407319514882	154.1743513859504	-64.6716	-40.7464	-79.1606	-63.6102	-80.1969	-141.615	-3.70244
-106.393	-4.53539	-52.7727	43.41176498831696	152.45085143514942	-44.6395	-35.5738	-45.1443	-68.3789	-65.879	-148.349	17.947170828162076
-118.419	-27.61	-68.8843	73.18062020283236	123.99239016185986	-73.3543	13.159651392141248	31.729796362229372	-135.819	14.463393249265977	-117.452	65.02794720836738
-80.49	-19.3634	-63.4319	77.2309	170.14327340037312	-56.7567	-54.7773	-30.7455	-102.968	-54.834	-151.883	21.818598096495748
-94.7416	-16.6873	-56.6652	73.2148	120.49782253293426	-93.5986	39.7379	21.2922	-174.604	-27.1047	-131.854	8.949956767055522
-82.6366	-19.9835	-57.2515	39.40884574951844	104.91250756506807	-93.1476	-37.8378	72.45580775354016	-131.149	2.6638022147604947	-119.11	32.98082656456433
-112.686	-0.894251	-57.1973	80.53564357812267	143.35837571205153	-85.4285	-25.1335	58.267567523182954	-129.531	5.4057584742009555	-94.069	39.58992460889333
-95.401	-17.8176	-56.0508	78.07515180015963	115.78562022435254	-105.601	-31.0902	29.11437927565935	-168.899	-26.7615	-110.689	39.003832833335956
-91.1077	-5.4531	-60.8393	69.07680381312085	124.9183220660045	-75.8358	39.360426541757036	48.55509100475611	-149.995	3.962143128836747	-96.4522	51.85491842715681
-83.3145	-3.40183	-30.4418	46.28616465149175	140.7851685025233	-100.794	11.443191572346233	53.03845031573547	-153.823	12.523844036138051	-116.636	43.27421883255011
-101.425	-33.7984	-25.6629	32.174927467963286	114.88130751381081	-52.3345	18.70406000100439	10.691986973977244	-143.334	-23.0723	-77.0164	22.660968858897217
-88.1508	24.19041277978476	-61.0666	26.995246275207837	111.39264545268203	-49.6921	-4.55769	27.597035261297915	-152.01	-24.3766	-95.4131	20.84751939495581
-97.0665	-1.13956	-67.5763	23.269884838755473	82.21177561893295	-76.0062	14.500975643291648	31.462506159772193	-157.386	20.05023874681662	-84.8178	6.774996489052642
-129.322	-14.5712	-45.0685	0.069605	86.98099123114616	-94.5979	37.727914675895384	12.76776753006236	-116.966	-4.13466	-27.3355	-28.9105
-136.988	17.663303194962264	-80.0757	-7.27368	78.38500310083535	-115.861	19.857511066723873	22.258291837618337	-112.511	12.705247687324855	-80.9743	-0.144268
-130.632	-15.9814	-70.6702	-8.57452	69.77445114849918	-115.036	33.99737910246678	34.55685112944595	-135.392	49.30857089256995	-40.2949	-14.2707
-140.203	-9.84946	-50.6553	101.17585197899676	32.66926096611087	-92.9419	-12.365	20.171666351284657	-161.719	32.07310009271893	-81.7309	-32.5033
-147.496	15.059741349914795	-64.1707	113.17404458970528	33.14655760025493	-112.751	8.6566	-0.654075	-158.886	31.774676383969716	-72.0847	-52.4494
-159.875	1.854226790839936	-84.9278	104.23650809506739	30.668321991859116	-107.858	-9.98085	2.8434576896680266	-162.777	53.51998952097357	-38.4565	-55.8661
-124.473	-0.383911	-92.3478	102.11727140867298	22.034706293630116	-126.688	35.88697674224551	15.769709287813553	-157.119	101.47949925222798	-29.7092	-84.7158
-161.306	-0.84448	-44.8268	89.56374269366466	12.769588377718541	-95.0077	-4.66296	25.263475742483497	-149.154	52.11940347036496	-1.04555	-66.9443
-139.97	-4.53873	-43.4855	81.18892912976867	22.50603585507823	-94.6524	-33.4262	4.588403578926747	-114.717	63.78548501214778	-34.6454	-103.061
-169.641	2.279646775745016	-66.9769	82.70124450752203	6.388719388885189	-103.957	14.8393	13.84941011161302	-141.836	53.7443	-30.6703	-101.013
-150.376	-3.8268	-44.8876	86.81234277536787	9.466107293043677	-101.918	-5.15249	-58.087	-122.227	18.379376384135004	-48.8892	-67.1323
-178.263	18.408891214862255	-40.5058	66.48351785771246	2.540762812406595	-134.108	-17.136	-4.53214	-144.664	2.951883313742568	-55.4034	-96.3617
-179.107	-0.225595	-33.0694	62.28331120889541	3.6123458399074013	-172.694	-17.7636	-1.9096	-135.946	44.39051945310093	16.274465394306468	-90.291
-162.423	-11.0405	-38.6076	16.807148809781502	102.3228493974319	-67.8436	-53.7366	-77.411	-51.3036	33.60027034003227	56.28736068971622	-44.5415
-168.948	-11.2183	-38.9879	31.45373005695935	118.90686545484442	-66.3595	-52.9575	-66.4229	-75.9952	56.27061944157568	54.40659937547301	-32.8241
-175.518	-27.4454	-138.573	29.537164697967818	17.644127628612985	-142.915	-2.31022	-23.2946	-28.4419	0.5385408553428956	53.27090520788647	-40.6499
-182.259	-20.5262	-125.142	3.3629193927471692	46.9799	-104.05	-12.1474	-27.8008	-19.2102	22.311218284127655	57.4028	-31.8443
-175.305	-34.5237	-148.192	82.76298690040171	7.560234792976113	-61.9363	23.22839173909674	-42.539	-67.0065	-1.9922	37.777887430511505	-14.788
-208.96	-40.3691	-184.71	67.84279217674357	-24.0197	-54.3245	0.48521887310713274	-36.5486	-80.7502	-12.6169	72.4071	-29.3604
-166.43	-34.7047	-129.837	115.42885692115601	18.931952207360684	-18.8329	-21.0337	-81.0893	-65.1285	-44.9986	57.576598593963325	-26.0087
-191.938	-25.9577	-165.613	93.6355	-8.16782	-43.4017	-2.03085	-61.3261	-53.2051	-29.9273	90.72770308573305	-19.2805
-200.715	-33.8549	-127.596	96.53518760568922	4.141997270203394	-54.3779	16.400682603366857	-51.6854	-63.8305	-52.0183	90.82128795029159	-6.49678
-199.841	-35.7905	-150.527	103.62556164632984	-22.1112	-53.6499	35.462527449015944	-57.4437	-41.1091	-6.02466	85.28725865578934	3.069447518961354
-177.099	-43.307	-148.975	69.36236350408107	-5.04113	-87.3622	25.983516176964837	-55.3207	-61.5539	-18.4807	68.12270830741807	-14.8256
-183.384	-47.7567	-130.339	75.4617	-25.7204	-13.3769	20.02206397044612	13.561089957029173	-104.828	-14.7085	3.3092243467426363	-2.57195
-184.662	-34.8059	-121.869	79.87304991760449	-13.7054	-11.9733	-75.1471	-58.287	-57.456	-104.516	-13.6852	2.4009853886192323
-171.157	-47.6787	-106.497	100.13145795485343	-17.9205	-9.89488	-31.4416	-85.4277	-39.7968	-108.212	-13.7939	-5.20432
-177.131	-53.7741	-153.316	99.20646251037704	9.388538451877434	-33.5254	-11.5949	-54.2907	-79.9166	3.771900199969745	30.25955169126776	33.403234668427906
-139.535	-81.7966	-154.293	50.28422755386828	22.11494625083608	-48.4292	35.215351939929704	-42.7401	-28.85	14.175590264337963	45.909144303967004	44.335515099433294
-172.684	-42.538	-187.535	60.838261818984904	22.50102575379795	-76.7497	50.661317776962925	-39.6565	-11.362	31.47447010134057	59.43251203322573	8.378604520141874
-161.96	-60.6657	-165.133	65.05085511806578	36.03671689767638	-106.161	8.840756826248926	-71.1411	-25.5565	18.522094021133956	63.78418976143511	16.1931
-135.499	-47.1396	-208.106	40.04953737377679	41.170928336679694	-56.9458	42.9716	-69.9142	-7.17182	15.029350815646199	77.26679227037552	9.902531968202496
-129.069	-39.8517	-155.08	8.468354301967386	63.45180388590193	-22.0369	-47.6547	-108.186	6.479752602662661	33.65384901321974	71.1443	51.39092510723767
-172.582	-24.9351	-178.618	8.866758146787928	78.29592916015378	-1.22808	-48.9131	-117.593	8.592885609317909	1.4814658550796727	88.39143848989869	56.28506433070565
-169.172	-14.6543	-168.05	13.384778749323825	45.6675	-72.5138	-19.0726	-83.3035	-67.6733	18.716143579838512	106.47399195139866	32.56033080177305
-140.409	-49.8556	-160.023	5.980719645396942	49.282395600637805	-124.839	5.3981041368917575	-56.9777	-64.0208	-40.3002	42.30747019137933	47.90862693989419
-151.176	-22.2073	-185.996	37.761573604659326	41.20632182123368	-109.82	9.017589776685625	-60.0363	-66.4399	-38.2552	52.519713273999486	61.145
-164.157	-34.378	-165.595	33.0799	51.14829792501474	-130.087	-28.5038	-80.1713	-16.9254	-48.5763	25.49269026996159	12.612212005939252
-177.713	-31.8115	-187.547	15.642566450696355	63.9856	-147.757	-10.5875	-68.9288	-54.1836	-25.3657	37.318733261140515	38.8454
-143.903	-48.8192	-172.352	57.58450359217793	70.86652482194958	-138.512	-38.521	-55.9235	-60.8814	-29.3083	21.80100279239258	40.16292784494594
-165.277	-52.845	-183.945	48.62871415890546	53.515186912152956	-132.107	-0.639341	-51.6874	-65.4204	-17.843	1.0551379996594583	24.733867471776257
-171.743	-23.9357	-201.279	30.43121496635024	35.136939842682835	-90.5687	-51.9199	-64.5761	-50.6073	-6.1219	23.451831577596405	31.173780905869233
-150.18	-36.3568	-202.03	46.43195264731976	49.56094227091359	-123.675	-92.933	-8.15916	-43.4597	3.1932069736687745	27.842435772571058	41.27407584335509
-175.962	-10.9676	-180.791	37.773074939290694	30.711828119902552	-163.043	-90.3526	-7.36302	-77.2266	-11.2833	-0.227296	44.25144792164029
-128.061	-18.0777	-181.22	21.858593427493577	41.56154114727155	-125.586	-95.3795	-20.0723	11.43592152216546	-48.2625	-0.235939	28.178644490114994
-141.093	-30.1724	-181.947	19.829188331668266	57.48347719797208	-167.663	-67.7394	5.570669249667692	-28.9627	-33.0817	35.13055900631069	47.29578521640049
-158.398	-10.3399	-191.103	-8.95681	76.67858400728291	-45.5246	-98.5713	-63.886	11.994432196026542	-8.23133	101.13080668288622	87.59561800235554
-178.069	10.607399127529215	-204.166	-9.62281	77.6221	-56.1364	-100.718	-77.8449	27.474231649731813	-2.76901	79.01939594327744	48.927202423515574
-155.021	-13.2051	-183.694	-15.983	76.09508918416398	-27.842	-93.487	-94.681	37.22128760189491	66.32656021415617	102.99781105985745	36.47719740425905
-152.075	-5.8003	-195.53	-4.54025	70.40503254447681	-125.925	-23.4762	-22.058	4.211644000647322	-5.49908	67.79906339579905	18.119631530136402
-160.064	-11.0091	-203.237	-2.6239	37.183141374881686	-108.063	-27.1297	-10.4845	18.50785593947098	-23.8335	62.834231240288496	46.19160947546785
-155.221	-18.4444	-215.184	-1.14916	55.938109526968326	-100.719	-7.89936	-57.2514	14.060832498878375	-11.6001	48.459820489565196	-10.6683
-161.521	-18.7559	-190.527	-17.0744	39.49690324701765	-154.966	17.105190940633552	-48.451	-16.3596	-10.9368	14.16551714458911	16.467041926615394
-146.39	-10.068	-153.7	-17.7105	41.552887942063485	-147.558	25.180433714447663	-51.3136	-46.7844	-31.371	30.25855849656468	39.03682457365547
-153.489	-17.2044	-148.952	-53.6213	38.99308089100321	-131.661	4.322753413523547	-46.6145	-27.4373	-13.3679	23.50628044608648	63.76422293389178
-152.308	-37.2816	-151.019	-29.3026	58.63820348744973	-147.26	4.11176	-10.6163	32.956060890168374	17.529733450753337	37.66144176168944	51.90395622777156
-140.341	-14.1656	-153.313	-1.52586	36.25951234533888	-121.75	-66.1837	-78.1374	43.80347290728122	-61.7319	0.6266567969165627	24.244385447817795
-98.219	-18.279	-176.172	-73.6323	36.54863434862242	-129.504	-34.5892	38.89654274605684	-42.0109	2.8749995329654245	-26.4592	59.87832370408544
-72.29	-33.6049	-168.02	-46.7291	12.415008057460469	-85.0088	-45.3214	21.958593980484267	-47.0622	5.111985689771644	-52.6487	13.796100047437472
-87.0878	-31.0342	-207.305	-10.6403	60.84871066439114	-58.7224	-68.0064	45.92442755111545	17.239329439337943	25.95708122488383	10.676342719683563	6.441841204022844
-76.7845	1.8250119317312559	-246.918	-21.7665	55.57613479381719	-17.6696	-95.7757	81.62317137350995	0.21370878885376957	13.329438346265945	-45.4889	4.971315091114763
-49.2198	-25.1342	-190.473	-17.0134	58.00050193622197	-3.05584	-114.458	82.92862150774101	15.399121255282665	-33.5169	-69.6254	1.7862472055254544
-70.4387	2.628051156045657	-218.955	-24.9084	71.29945441015184	-9.38583	-148.759	16.864617848243505	80.7758	-42.2818	-67.2562	-1.39286
-90.0281	25.040560264344435	-209.13	5.727540338672174	48.57548307279162	-1.56253	-143.278	3.916015687166303	82.9125	-26.0907	-82.4688	-12.2857
-67.6973	-5.78782	-238	-1.94262	86.14318035111144	5.346276861023356	-90.5611	49.406177181054716	26.156382516032405	-41.0455	-37.004	28.1501
-56.7614	8.258255902304107	-255.892	-10.0621	79.61200932848259	-11.4447	-52.6059	29.76879584736297	33.00374739765108	10.103448307680978	-40.0175	5.640667817783105
-67.156	32.95907044863344	-237.939	12.843726897230171	68.76325969405765	-14.107	-46.2466	15.5009	32.47262181192282	-20.9874	-39.9314	-6.10448
-96.8657	5.416722550194754	-257.519	13.445015265251394	72.32316696938453	8.409322304432495	-101.778	-0.544806	91.54761100614569	-41.3582	-70.8454	-11.1702
-78.8531	-6.06237	-207.522	60.872436719405066	26.42173376443081	54.52844761840551	-73.279	9.930430779459613	111.77532566443895	-35.8341	-118.166	62.571083965047706
-69.8875	12.224695120208963	-220.279	68.2488	32.51326870700258	28.29728405152698	-53.8125	8.577766679022384	123.77699249097283	26.576458351075313	-141.814	22.110918694102473
-58.2165	4.400089711420351	-213.342	67.15293441081667	33.68191247948882	16.853203942032522	-61.5726	9.08471	97.87849390998927	18.480285590149645	-142.369	16.550847682445493
-41.221	51.058517170388015	-159.391	82.3461	36.67674462802215	-13.289	-99.3144	20.157528338826825	103.64176361577135	83.35981564917205	-137.391	-10.7177
-59.8794	2.3007812339304743	-170.211	47.03106666897903	3.504669269199599	-39.906	-116.192	13.023455315775651	104.89502524525072	11.362265199693367	-133.987	34.8741
-81.9433	28.082536880676226	-207.36	54.507105325011445	4.823007467578472	46.044233850991866	-91.8317	11.686355925325792	115.97177628466561	0.14876233889149795	-111.386	45.245926089574596
-72.3523	7.993927079447266	-232.557	50.65023550032954	-19.4547	18.61037524406616	-22.1398	21.32897086271478	71.51136939131521	23.713712512431766	-53.6798	51.48203526304518
-89.2425	16.663530460919937	-226.205	-30.9396	70.33413267551477	-43.0018	-48.4697	23.828031372526794	18.22018142618033	12.246523991944432	-68.8053	-25.8766
-110.737	19.75196910437355	-216.956	-25.9358	57.588	-43.6501	-87.4029	26.650134171328297	19.98444511374181	-1.51366	-49.2751	27.869516637990156
-95.5192	2.854766732275656	-223.949	16.16062353381364	62.615408226182666	-30.522	-81.3689	52.938456671260646	20.613461515127263	13.196866168916499	-26.5221	-17.4148
-103.042	7.356120548675825	-242.109	0.7211431497018744	60.19775093965269	-49.2517	-83.5489	63.42702267745333	56.106632860287846	17.110690983181126	-43.7036	-23.5764
-107.978	19.9527	-251.859	28.65621090017827	59.08926262989515	-26.9198	-76.7196	63.767977412079226	46.87970937134012	13.023134222576042	-41.5502	-47.9775
-86.919	29.43938820827746	-228.897	3.8298648592106384	52.18055716251962	4.352919599512673	-93.497	61.90668555043841	48.992318136265474	-6.13949	-44.5271	-13.9033
-78.7578	27.61620124832412	-236.359	98.48858689746616	5.462175661771025	40.79501789704141	-72.8778	55.08601431269995	-25.6271	15.357104178029575	-2.64827	-30.4492
-87.028	3.674837188595649	-233.401	76.19545404022207	-13.0288	31.474119788362973	-89.6543	53.963120946170704	-31.912	-13.3503	-40.7745	-71.0154
-92.7134	9.725273532456574	-226.123	91.45331639514826	14.69037057957053	-3.21528	-103.572	29.58466833018424	-36.842	-2.44146	-11.396	-53.6933
-102.22	-14.0755	-229.272	82.19016355075787	-9.83379	-8.52554	-148.706	5.033914772929962	-31.3027	-13.9282	-31.7632	-65.514
-75.6447	-37.527	-225.756	32.52865030609756	25.742042124353272	32.361974983812914	-135.158	54.69668386129561	-22.3843	-20.2638	-42.6578	-6.03022
-71.3265	-3.71731	-256.955	11.866489267272826	64.3744	-7.65139	-110.414	27.542573487439867	28.512343489521633	-26.9715	-55.9465	-20.6846
-71.465	-15.1687	-227.147	-24.2839	61.982583007227525	-9.27835	-95.1505	50.154924618289996	26.943716401588002	-3.03938	-69.6804	-40.6813
-70.9062	-31.3225	-216.87	-42.185	61.78911294615532	11.899698109820626	-115.642	50.335009856347014	-11.4185	-18.695	-70.101	-17.2193
-55.3828	-31.2287	-208.761	-32.6948	68.71811570935196	31.380654360451366	-142.989	69.43741153709554	-5.30094	-54.8761	-135.795	-20.3028
-59.2602	-17.9033	-191.325	-59.184	57.34371559798523	34.344845028463084	-133.652	33.80201059912102	29.46758494041093	-66.7595	-149.915	-54.3311
-50.5076	5.676937649498382	-207.359	-15.7007	58.64126629188463	56.34408496372859	-132.781	56.43025184573786	37.49404566117784	-81.4062	-161.021	-29.4038
-69.8459	2.948748531150276	-185.745	-48.5377	89.28173987304025	87.50987621747286	-177.693	17.00954401656772	38.22755088407643	-10.4399	-91.1332	5.874606013200898
-66.6633	-28.6848	-142.552	-82.9844	106.52517418717623	141.47180755470595	-131.457	16.355550095588065	-3.66262	-10.5868	-79.7325	-19.4827
-54.5783	-40.6147	-177.977	-95.6568	116.64145639163887	115.2067695756364	-138.642	4.001648960035713	6.290613482053459	-5.25969	-70.007	-16.5758
-32.1869	-47.7661	-179.368	-78.8296	102.03927649623417	147.50187177956312	-151.028	9.081522671585834	21.51493317023425	-28.1143	-109.245	10.952082684200056
-20.271	-42.9746	-187.837	-97.7922	86.39313438359353	123.77549518849321	-169.409	4.847535395024551	23.411341165151047	-0.738554	-78.9747	34.2019
-52.6742	-27.4657	-147.739	-82.4393	113.20537688316824	106.90769764107712	-176.082	-30.0863	47.065254988229704	-1.08598	-86.1749	2.3711620588098428
-67.7371	-49.113	-159.138	-72.0513	51.928379627454056	87.64745702821874	-160.331	25.30624728484684	60.28628834714693	-45.487	-171.64	1.2371849137569177
-65.8819	-38.5338	-164.873	-93.5264	88.1501	79.15648036517346	-136.893	18.77696844856292	54.44753740834485	-35.3204	-160.397	-9.55738
-38.5943	-21.9096	-148.351	-74.0499	105.71226867198688	135.74140661344612	-154.811	-32.4533	39.71937853369767	-20.1355	-80.2675	-19.068
-32.6285	-54.0193	-91.4592	-73.5529	92.16858609445349	118.27394844090605	-181.215	-23.3897	15.891465693404921	28.40000510013671	-113.158	65.53121438558948
-12.1665	-42.6368	-85.8284	-53.1206	103.09882575908117	106.18107424653238	-168.353	-49.4759	14.472646393943714	42.3483	-125.631	46.167595206252514
12.68064966090501	-44.018	-104.475	-46.5875	98.98160843566104	82.68858429523573	-167.701	-54.5971	-6.33147	39.83276442151891	-126.01	37.63336800926372
-42.2509	-35.0139	-100.163	-28.8513	91.8522	116.82492265013008	-165.662	-56.6531	10.423692671450766	21.989202460559156	-137.902	71.19096917681954
-38.2553	-26.1851	-88.394	-13.7568	70.02574737566414	94.98517000316875	-166.763	-21.663	1.3602599520640082	21.155116358138777	-159.268	68.44747407946755
-107.604	-13.3553	-31.1347	-41.6018	86.34521514514758	89.09016237820275	-128.858	-25.1669	21.103734651219494	-11.6387	-147.91	153.98832650939625
-70.6345	-37.7507	-23.1803	-32.2438	70.01109642757102	95.71302903741505	-97.154	-1.6271	-1.75087	1.07301	-137.841	145.04630124293158
-95.4972	-47.6226	-59.0977	-52.0729	88.64988980343422	113.33	-72.2657	10.357080365432589	36.45085460614625	30.064041604933742	-79.6321	144.53920507581606
-97.5764	-25.9288	-52.1912	-48.1539	71.88579329059353	101.60863713052284	-125.798	-18.0424	81.40011253330972	-0.7192	-157.394	74.73162896492552
-126.348	-11.3518	-38.4085	-124.532	105.86900978644358	75.7401	-148.782	-31.9026	26.48301908700036	-84.0859	-59.6337	18.46876910946224
-145.462	39.153922371104485	-28.2463	-113.816	84.21061662593463	48.98019281076721	-148.27	-25.4683	36.723491309920874	-72.3658	-74.8566	-2.60359
-107.098	-7.72485	-42.9472	-99.6831	57.82230130343549	81.81421784335924	-165.901	-43.4169	50.57763037676438	-64.1012	-48.2174	13.88647233307078
-154.178	8.362086153306485	-12.4181	-107.929	99.82289389355624	59.76518682406779	-129.735	-10.4901	5.202675521554478	-52.8836	-101.88	-6.71304
-111.857	-12.208	10.309805395041055	-104.628	60.237345878397484	26.24941884492175	-133.818	-38.5973	-38.0172	-67.8372	-89.201	34.202350377554204
-112.502	23.52582554282436	-15.068	-121.227	78.86676844684615	41.42413958855591	-161.253	-35.8644	-27.042	-72.1668	-69.2712	33.359636164196644
-129.134	2.946136425845229	-62.9944	-76.1019	96.93054632488295	15.506765578856054	-54.0677	41.70372281436425	31.03049737214263	9.536870037480869	-43.6829	52.47495440912223
-122.687	16.079467368210395	-109.5	-50.3815	122.05468382708625	93.30189103140664	-91.2585	-3.38781	46.7953	-56.0107	-60.0826	40.39910872778863
-118.542	13.934246343581684	-105.6	-73.2599	99.32947329203103	131.74948010650388	-55.404	-4.41673	41.65965436824046	-63.4697	-48.7797	34.15612049030531
-35.4438	4.381475848082202	-107.32	-20.9526	46.71487595601371	162.35849805390228	-29.4874	21.90194455998266	85.94544748684568	17.319753781445172	-79.8005	97.85804582764263
-26.9381	9.755080999967639	-157.439	-20.5348	47.900375729358295	151.37087880957029	-11.7901	50.592768805695606	34.419142102278435	96.63836254434034	1.4482637361312314	107.14469339288891
-9.11765	-0.0101675	-165.015	-9.90303	51.92226220191094	170.73503007872537	-66.9197	58.930006440294285	54.32244462306229	101.89175543629908	-42.1681	73.80288930403653
-17.984	-11.9704	-179.77	-26.3061	-11.7945	167.96323412629644	-31.0823	75.65311771117933	29.367285657379853	100.16376095893973	-15.3859	61.30413840879607
-25.4804	8.125983296703474	-152.175	-42.0649	12.286054720340347	139.34127477249095	-68.1567	7.403592550646365	44.38754416007186	99.55327542857549	-78.8942	59.719199572274434
-35.6606	-33.0446	-163.343	-33.3275	-12.1969	124.78027924911045	-39.1127	39.63234786748054	8.13195	104.9799603711184	-74.3396	80.00725898049166
-53.0641	-30.9875	-167.945	-12.8023	-13.691	56.50132560602856	1.4750724482204107	75.7111	41.85847351371832	84.34650759117366	-80.7922	31.842949034537188
-39.6516	-44.2399	-146.672	3.1831903717316465	-31.1322	54.902872587914665	2.4945034654044096	105.78398475963137	17.643470652998996	32.04050668673886	-80.2821	31.0323
-75.5093	-25.9074	-122.085	110.0189774194113	-88.6422	117.11055688297655	-24.5767	68.77943729479394	-13.9569	31.188137630058886	-55.5211	21.896941664932164
-37.5662	-27.4642	-158.837	123.38987785182908	-77.5924	102.59741600689811	-26.9512	92.94175374121215	2.4248460272580896	68.57890810534722	-37.9265	-17.8376
-39.5974	-36.1823	-150.154	113.16934024001928	-69.0203	124.0716186726511	14.72114052184512	71.33129528893981	-43.0158	82.68339750031903	-59.0528	-26.638
-14.4563	-37.1565	-160.095	41.27466925174981	-74.4871	92.36153085100784	-8.06045	75.80133619902884	-1.15791	60.40460475232853	-85.8255	-8.33381
-45.4453	-21.3941	-147.405	42.66355353194355	-45.2451	127.77723838911933	-20.9588	57.1101	-12.5955	61.70326961399505	-51.0933	-11.3146
-62.0367	-14.8005	-176.692	33.68128420519377	-50.964	131.1002879751356	-42.4606	45.71575552522342	12.896419705728473	73.49200548430176	-100.073	-30.0917
-43.1844	-12.0773	-188.201	46.423503524877404	-26.6363	76.55491852850936	-24.673	50.68007220256602	11.057523631605365	117.98069248393232	-53.0128	-31.3832
-45.3325	4.516601416736962	-220.479	83.56201413645024	-44.88	87.82432430286762	-2.01139	33.40042512786255	13.003294378720287	80.5713	-24.3587	-17.361
-67.7224	-10.9748	-210.457	41.95	8.883833520247924	107.52295309165889	-37.0095	82.58021532158529	-13.7292	79.8538	-40.5187	18.614322665265274
-97.0661	-12.6134	-212.381	45.77452528937803	19.115931175744336	110.46552062984058	-7.25747	84.64975938918357	-0.897935	44.93765395974761	-49.2656	60.15033619396478
-86.8527	-11.7588	-153.844	75.41990299750799	-10.9052	100.71872295117679	-0.708391	83.28649295608894	19.662579382181782	56.292267525430205	-69.7093	64.3615
-95.0986	-6.76631	-143.59	48.68710768251762	-11.208	85.08162711120505	-43.0283	62.81839368488475	4.736713368978595	34.988793473210436	-92.1758	71.77263894820058
-114.147	-14.2446	-117.348	21.47009487687534	21.726095396664896	64.26023831350322	-22.2667	69.98059977095805	-14.8763	38.68159308618359	-91.9564	80.44995469871309
-96.2691	-13.8565	-102.326	23.14297056422812	21.924409486661215	138.0803075713782	-82.4287	30.64177341211994	-5.65136	57.98110131636087	-42.5756	70.32750919434248
-88.4074	-5.58232	-129.039	28.242806871172014	15.809747411424341	145.00543322057567	-106.186	50.14982563713101	-5.42456	96.40790345153435	-19.0965	98.04178580597768
-54.3929	-43.5726	-153.201	3.0466280979170497	13.628314846449952	135.13117150348467	-105.949	94.73698509490576	2.549675337969386	76.36590465151747	-45.4367	73.22990400713716
-100.952	-30.7541	-142.087	-5.56026	20.886257861565614	146.61592640592403	-129.979	44.604818513403664	63.13291317312711	64.5419	-51.7965	43.06652174964919
-94.9338	-11.9471	-154.968	-50.0079	45.953540502255485	124.31475366624603	-112.049	8.04093	40.9986	-40.5573	-37.826	-11.1112
-135.898	-29.3707	-160.141	-52.3769	51.92563611686327	134.5732876698159	-140.158	25.600984881919196	23.97651219925018	8.45734	3.54455	-5.09987
-158.688	-33.9768	-186.322	-26.5025	46.976968850715906	109.11251087876673	-92.8284	-15.2042	42.69966070936533	43.04132389358721	41.66192368246915	-13.2307
-142.606	5.124223524743902	-198.368	-10.1438	72.60124779162638	90.17959260545894	-69.2901	10.3918	22.38722193804862	20.037018196407537	35.15150093867127	2.2673239295793697
-120.468	2.9511949184478103	-226.5	-1.90996	31.632076807622727	48.42592162413412	-55.055	9.72923	16.359108548348402	-21.057	-25.2675	-3.94088
-145.767	-17.9512	-221.977	0.9326794289628715	54.401755635714956	42.11030204864616	-78.3915	23.217284997535636	36.75727732135041	6.734527216105628	-66.1273	-46.4834
-135.882	-7.56622	-178.696	-4.40392	21.167252784820434	-14.8272	-0.474179	31.66933033518161	32.36979607369614	8.638509837722571	-4.67712	-15.5549
-134.829	-12.8704	-178.877	-13.8297	2.4526715062778788	3.3128189930512955	10.625609934499408	11.15661061191796	4.510548609178265	-11.3467	34.09256219048159	-11.084
-154.882	-29.0704	-206.769	18.166435047966075	9.896433508093482	5.911820580747704	12.81256761121491	17.080537514232553	52.721105987403455	30.956839458890574	31.6203	-14.8657
-150.031	-19.7554	-215.241	4.752329186320263	59.7711	7.753656700884293	-8.39955	22.576727603739048	36.60060944834709	43.27081112233725	-2.91422	-35.6999
-147.407	-12.1667	-190.564	-1.35003	116.66607769695788	77.19721601957669	-45.4873	-35.7697	8.497758225539297	41.81256499836807	48.01144948228441	8.8624382983320409
-123.078	-11.9793	-177.69	28.27533275280239	99.07460456110175	53.90670654023834	-55.0713	-38.8311	41.413096497125984	62.97349759931951	66.45933988110643	38.639807528860096
-167.299	7.526831820268332	-191.895	11.77444214111928	101.04396971770922	45.503260990785215	-75.5256	-28.701	-24.4005	43.6272	109.2537285136058	28.30834551751098
-142.739	-15.3912	-209.991	4.88366	80.3993	74.63531584292703	-63.9774	-84.8636	-1.97519	36.10237701406603	42.06435938967818	13.062823123521811
-160.145	-7.37628	-169.835	-25.0222	98.30073347310784	85.90627344029437	-70.83	-68.2359	-2.10066	-8.90077	16.74548868436841	16.83199704237008
-145.657	-4.91173	-175.664	13.584029809453922	79.40791031536907	81.60082304239093	-114.844	-92.1869	54.49335409659451	8.90336	5.4579671736240245	21.525648608898802
-161.667	9.506675291370978	-189.277	-20.7406	120.47015978403743	65.41247247082427	-80.9969	-57.1856	2.6994370040015294	-2.16259	49.39059916560024	41.41631735973518
-159.539	-7.64775	-192.409	-18.2524	113.1182518435813	62.75153367793125	-76.3879	-20.471	-2.08506	53.47958880883738	55.783472743295775	18.0828
-152.692	6.01863	-181.242	-43.8183	86.23565037560128	45.97885883515671	-85.6746	-36.1363	14.796848839888941	56.71157071562915	62.07041033727704	50.000143616523694
-132.715	-20.03	-179.952	-56.5496	69.76119920969992	-20.4561	6.577402619913659	-16.1963	34.73854203114981	1.0230283744514552	15.655717032106123	41.42219845566125
-158.824	9.631168302962855	-172.494	-50.2528	60.17156153184935	12.0015	13.308368385692765	-12.0582	-0.219509	-14.1624	-0.165736	63.31846823575498
-111.192	-7.82932	-150.407	-66.6559	79.64963340596177	-17.2255	6.467550993060475	-35.0785	16.38761968775582	-65.2102	-29.857	83.0873
-125.03	-6.16413	-147.208	-38.7086	81.61454046528002	-31.8286	47.435449729587525	-43.925	10.9387	-37.7736	-12.2425	101.46664812232062
-131.24	14.931411939271788	-136.823	-22.27	76.19683235312395	9.028641905961845	-5.43141	-89.0279	60.966780798736224	-116.465	-59.6694	75.60300715797649
-115.671	-9.72286	-139.313	-44.5477	101.5609089630276	-32.4856	30.69986694832401	-42.8319	-13.2927	-80.6347	3.5744889408907228	95.77679882715397
-135.354	5.014976028900355	-136.208	0.0793597	91.812	-27.2304	51.59692217464064	-91.9853	-8.3177	-43.7872	37.74497196435323	103.96827168312771
-124.596	-32.4938	-116.387	-54.6162	129.9870535428856	52.89044571918312	-38.322	-157.178	26.59662697347705	-47.5284	16.143876813144598	83.02990578779777
-175.178	-24.7727	-108.022	58.84825730299052	28.271389213441935	38.56635700065329	-67.0969	-177.909	-12.7928	-43.8128	113.5458765547979	83.32957067567695
-141.549	-10.4358	-84.5687	56.7895	15.929589995314652	21.01127282234455	0.6037932670350797	-202.803	-57.5218	-6.54034	111.82616387369981	87.32800550373535
-151.544	-54.6544	-70.8563	23.059485271480604	44.55258535945554	12.988358572748183	41.41763993485513	-135.006	-99.5897	15.639428386238178	161.59146971396115	88.21816727997088
-144.184	-29.761	-103.292	19.857313295137445	25.115570799491245	21.5261	17.69904088049681	-150.257	-83.002	17.91018593154517	127.34539577050329	50.997484901709626
-160.71	-55.5632	-58.6035	28.470614174951617	7.446432165968195	-16.8741	-29.3682	-148.838	-124.339	-31.3424	119.37690900738097	52.70706185679554
-140.579	-24.595	-68.7909	-78.6609	85.08755340048612	-45.7571	-13.6143	-85.7258	-61.4091	-8.13501	72.46407861456966	80.3437
-138.325	-44.6205	-81.6685	-72.6787	76.13939143706652	-62.7325	-19.8934	-101.166	-51.7209	-53.2852	20.99274750035487	69.67555386984824
-156.546	-27.2141	-84.6857	-57.1252	72.90371312268528	-24.7964	-6.99066	-89.9233	-46.4764	1.1494605257289816	101.10095958425579	94.34965366075122
-163.985	-47.0888	-67.2185	-96.8088	69.5431	-34.0943	-22.1138	-119.489	-71.4296	-20.3635	72.00779067688465	84.78077264452025
-162.586	-35.9769	-87.7974	-99.128	68.85331427974461	22.127333402407302	-15.0744	-115.744	-13.0586	15.167068150174554	110.17842303044617	97.94258567541875
-161.454	-2.54951	-105.618	-87.0112	69.24692894707235	-15.4241	-2.57405	-63.563	-30.9512	-21.653	114.39252782987765	100.81645149581249
-143.289	-18.6604	-101.845	-61.5024	75.69548220337099	-0.794467	0.3973792701593529	-112.592	-19.8812	-31.3792	106.3454280742192	97.42289613377687
-122.144	-37.135	-75.0791	-62.7488	69.91348931729756	16.57582922323603	-10.1854	-133.181	33.72935858063829	-60.1353	87.08279961110627	110.92575483255301
-137.653	-17.06	-42.5294	-94.448	40.261	-30.2415	11.135076089666283	-113.503	-66.1492	-31.8858	70.54872004736728	98.15096690013763
-146.628	-22.8301	-78.8818	-76.6563	39.97333623626505	31.355747395447843	16.026425868116842	-68.446	-1.20643	-47.9992	109.23163951947862	93.59882208515458
-121.341	-28.616	-68.4487	-73.1453	67.42415964212672	-2.0057	-15.2188	-113.121	-10.5285	-36.6576	89.12139571786633	85.81841827478578
-123.699	-13.6587	-73.5447	-81.8676	44.46200247328249	-18.8562	16.620317540931165	-62.5194	-79.7462	-44.5492	96.34008508273595	108.96104446111542
-132.188	-42.8441	-44.6138	-68.0557	89.58137642903066	-53.6272	-24.3747	-123.943	-32.6019	-62.7589	47.85173466570154	72.30174428156735
-152.267	-7.13808	-47.3733	-59.2203	86.39429810168258	-54.082	-27.461	-159.411	-21.0061	-61.3728	44.26910637684823	71.90825591486481
-135.702	-21.8014	-40.9819	-85.1829	85.1878	-54.5235	23.12403788409373	-88.5093	-64.1623	-22.7263	108.93082716610485	81.60231946574315
-147.035	13.960154974204567	-74.4083	-79.2466	56.578970872627934	-81.1978	45.85240565110602	-93.238	-43.032	-28.2037	144.67377148851423	77.90885717569373
-163.484	-16.043	-113.777	-88.9968	67.95268641250607	0.2129241228358908	11.836541216294505	-85.1895	17.921003011196202	-17.7561	107.98877701926351	76.87538171721356
-146.531	-21.1835	-111.181	-81.9677	53.641305062720356	-0.553846	33.48052893177325	-54.7244	15.304627762929426	-56.806	110.39904596946697	57.030351080518344
-135.529	-36.9376	-116.147	-80.0582	39.51104546553589	15.228722795297577	15.947656436362703	-98.4136	-52.6739	-67.7131	140.68740645196274	75.92280235072471
-145.316	-59.9603	-73.8597	-75.5609	17.20112590653404	2.2309667163248625	0.040599012353157986	-77.5331	-66.47	-80.0405	160.99882805810773	25.622343575656203
-0.549473	-152.112	58.044769605882095	-7.2546	-30.1943	63.10854391163866	35.24461791512439	-8.31272	75.3104	13.460055339841631	-103.683	41.37375897336441
-22.4696	-149.594	52.18556576596432	21.37239934226763	6.270225089989593	24.54209499210052	88.7589	17.706750796136156	18.328438004745717	62.768842222648225	-81.5176	26.202999448452108
-30.5581	-172.927	74.84268072926568	-17.1123	2.114652133640735	16.070685016610568	100.2073478558317	35.350158372168025	-12.8393	103.67289153732047	-40.4054	69.28354667940059
-18.0267	-193.852	45.40850756679996	27.06008468378347	2.2758568204394942	-16.9118	106.77709569935142	13.442910731209457	-27.8545	96.63317436985481	-30.4997	21.1632
-55.339	-195.615	15.69757024547931	-70.006	-53.4284	24.015351807967523	68.25241288864305	-15.5359	25.430467631374018	6.109145402256425	-42.6418	69.90554213679177
-60.761	-201.212	-14.9896	-26.8469	-37.3614	44.068171885140885	120.57953375634045	31.14846327752886	-1.66578	9.276919698031424	-5.14852	92.29093075533436
-40.7964	-251.434	27.466527006763428	-48.5802	-38.4756	56.56044244785696	76.21711692866585	-28.108	52.30717827867216	-27.9558	-76.3019	62.10962187461581
-25.4168	-229.36	16.230134043592194	-12.9911	-63.5756	64.39160279609388	53.77010952670263	-3.0253	47.24539202699384	-5.86628	-70.2954	43.01052092388103
-34.2605	-200.601	-8.25304	-61.5263	-48.5203	34.56167710306251	118.20869572470738	43.094888590147924	9.565704739320651	38.69948292620432	-32.2855	77.82667475171328
-36.4724	-231.125	22.134708057605614	-55.4465	-37.5278	15.38435943673602	82.84936785973557	-22.3666	28.23830422817007	25.43090861559144	-53.3788	61.02154091656647
-31.6606	-216.697	13.876316077790792	-72.3326	-33.521	45.77545334061754	32.71661611774973	32.571926122751066	-35.6568	-40.8105	-18.5006	2.956432872902925
-37.2357	-229.335	-0.135983	-74.282	-22.8309	57.533729710102165	53.27353606746351	21.589277784273868	-6.35719	-9.10869	10.527273220147935	27.50104431207774
-69.019	-235.187	-6.89083	-67.6947	-27.9799	33.01402351476448	51.95960866754605	35.78421622156451	24.957674253916775	-0.135178	28.34874524776995	24.529932430180608
-73.5935	-214.211	-4.11568	-59.4248	-21.7972	8.223597159544935	59.173315053764796	45.24803467070563	40.93595073309249	-12.5198	-16.3087	51.863311576920694
-52.3195	-202.752	-24.405	-73.4004	-14.8602	-9.92076	40.16508266838385	66.91828415101483	-51.0851	6.124475599911721	-72.4078	61.90822207671344
-54.9692	-217.923	-12.9883	-72.6469	-15.3526	-15.4707	38.8914	77.84141675367235	-58.504	-15.9517	-41.4223	59.44447253557595
-20.817	-204.886	30.586173558403388	-51.1453	-54.3722	-12.6046	54.500969426676406	60.22882267660169	-13.6135	22.4125	-79.8243	96.2953
-44.6044	-190.348	48.63342266056948	-46.2694	-38.5415	-8.32789	85.67024621931597	35.77879041396255	-50.9298	-4.93172	-95.9142	119.47127725289991
-23.9373	-220.977	41.687009252897404	-27.9588	-39.7134	12.672550155515093	70.19292633837888	30.494453386704887	-29.9029	-13.5522	-110.365	130.42156790805478
-43.9329	-212.076	0.6986952589529595	-6.28525	-44.8481	36.94883911827958	127.55267777051293	46.65884809525538	36.80537710821147	5.453660053150153	-71.4755	90.89520394996669
-13.3735	-234.191	58.2087	-42.0714	-4.22191	83.55073473542808	47.44975833016811	6.9969033145945305	20.656513999887906	47.87197544265271	35.459059409421464	128.8545616096936
-38.3863	-220.472	44.85907867262491	28.80402975406065	-89.431	51.34813535113032	70.71409815459212	7.9709211714664034	0.6919908278789425	20.160242925433735	25.418471065098174	78.05104578201222
-37.0124	-196.534	51.866413820244425	56.95164495372028	-117.447	92.33722263815417	48.781773524054685	39.48694151455957	6.348630532931468	-1.09967	13.05726146696155	77.88589971595246
-28.0219	-215.268	76.80633267484274	43.49106802348296	-117.949	65.80137029223475	-4.69243	54.556460629621256	-60.6384	12.897536086232714	-18.0714	71.72029151842861
-27.9422	-224.026	58.419979694928294	44.53199798785704	-110.619	23.12840895278097	-4.42978	15.055234438166929	-88.811	20.5083	-46.254	92.3557
-30.1208	-216.787	86.47427652417474	50.761313374059085	-140.428	32.51589684060181	22.606987100804208	47.20593067120883	-74.4743	-11.148	-14.0994	71.19647937919568
-11.236	-219.233	61.55952086478972	60.378846367532276	-105.682	9.161909589213167	42.41273185194422	-31.5472	-79.4427	-15.6732	-4.82428	84.78775684664366
-27.6616	-225.632	69.39920617711061	57.08445908078384	-89.7313	27.984231880390563	89.39039311492208	22.219578962891248	-89.6198	17.011009640000392	5.059394459140959	76.09676251141256
-36.6154	-230.808	22.9134	70.44366675186446	-110.295	40.7525	102.9994957341816	6.8995809147670215	-23.8534	61.12218439637192	47.14967375476125	30.155862602718447
-43.1367	-254.871	42.450568800171744	67.44241392483156	-86.2742	40.13602436878131	88.8776	7.028073263683637	-43.4238	45.63512661406126	7.627828446734356	48.568888396690255
-58.5192	-283.869	76.51783285601869	62.13152850447871	-60.5894	55.722507924972966	40.87062304406024	28.922858585421412	-37.2687	40.70754718578641	50.6746	68.93907614380413
-4.88992	-279.699	20.06734722215213	73.01275801310834	-39.0776	49.798182278294526	68.50957507494306	23.570945967198178	11.933134087273947	22.05179235120544	16.6621	63.817398591773745
-51.8287	-247.937	37.32643527808949	65.46186138778995	-19.7674	67.19798591781382	58.598605621984326	37.22302056455031	-39.4272	39.30324107171663	3.68953	63.05311740121381
-3.18243	-259.513	20.81274931632884	37.33484014829632	-29.0533	43.76995300105836	39.36285208383565	40.905172402568965	-39.0272	36.784828197947895	14.751918271632448	64.45287182014913
-10.839	-256.469	18.686381268739602	7.921835399819374	-7.56718	96.08154156296557	-44.7704	19.384531439522593	-44.5982	29.6579	95.47250191694498	34.452414331226834
-14.0719	-244.782	30.973631233812736	-19.788	-9.4624	89.21506132289244	-20.0947	-12.3527	-46.4474	4.846891206881254	83.36778054367903	41.1577
-65.8357	-266.018	21.351934587087513	0.8834145706702053	33.92605753503735	62.201634745312205	-64.4394	-33.682	-23.3162	20.83570378030757	62.20615208823982	19.369784585222266
-64.7474	-258.737	15.055396118861642	24.85859504624172	41.668230260049285	53.482392051515596	-69.2352	-4.95365	-56.2452	15.980732368772452	92.39954075934924	23.51007955240636
-22.8154	-312.156	31.15026429551028	74.78161680428354	46.44060204093193	64.23444232399417	-74.601	-37.143	-4.38599	-10.2096	36.51805477482074	15.256852993104898
-12.9833	-286.206	39.66681952238533	58.22408476584446	26.195037991522874	49.120019227909246	-97.6545	-43.1873	-6.09748	32.25567667335984	38.76611151669512	7.396384713603438
-34.6408	-298.285	59.933510241402125	67.6022	23.83391121683726	68.54019350124287	-49.1413	-45.9774	10.045698045275621	-24.8468	91.76650911524857	-13.2135
-13.4084	-284.059	64.54883109264858	55.68045774567278	4.578504110622837	3.7720917983562785	-17.7946	3.3676395811926745	-84.1879	14.623940041904175	102.8126573854236	-15.6944
-13.3354	-293.067	69.50395449714046	28.761868141360605	6.454708138783158	81.82061963018951	-32.7552	-10.9924	-52.3195	30.785090245100182	87.61365577126578	2.765073450686809
-12.8817	-317.654	66.97703743755724	83.03771094781327	-31.8095	-20.3622	31.083285456164674	60.5174	-44.8506	12.035350280141335	26.926585503649083	-51.9263
-39.7712	-309.178	56.070921345277895	55.07515835126296	-7.44553	-17.7151	30.54189689727161	72.44930134696952	-62.5571	-2.6076	39.23066736804119	-54.1554
-20.8372	-281.059	125.89882424249596	69.31663322493935	-6.97027	-0.421865	45.79889932608174	47.710654458837176	-113.598	80.84675094801554	-6.24328	-83.6324
-10.6956	-263.153	90.36127230478667	103.20934573998292	7.04103	-19.0881	24.66478704812652	40.34396924986711	-106.958	47.75577963029045	5.9761038915772495	-48.481
-2.61815	-301.511	102.83080280972335	99.90686619272503	-4.61219	-29.9079	48.05779584729679	52.02934581274276	-102.398	69.45243423139785	-3.1757	-71.5717
-7.9356	-277.222	102.26149820190395	105.54985062004026	-10.4124	-17.2606	31.238016502709172	34.248922438389805	-86.4408	31.52158663489581	-51.0803	-73.3205
-7.72269	-281.904	108.30223883655714	105.22887831905489	23.199366890853323	-16.3014	57.96952195760247	48.53741759951527	-111.485	71.82878771123416	29.32013463118773	-96.0162
-17.8787	-254.328	56.85897900004424	105.57112571787759	38.65736236626423	0.7055530371039115	58.85187711328512	80.95742403988852	-99.0071	67.31259003220885	-8.23756	-85.2669
-29.4745	-286.167	66.781	97.51527266145439	1.5491351744503465	-5.96314	56.75637066509617	55.522396081745555	-91.7298	44.646510627991816	15.024282484762944	-91.4576
-1.08227	-269.829	59.55985681678128	125.93241009539614	48.42836444014673	11.473800988318143	-13.7638	62.42349435815445	-50.7068	57.911445029503575	-13.7249	-92.7145
7.444572154223243	-257.609	91.41639568735876	116.15625931421462	26.524634437866187	-13.4858	-30.7577	45.60054796113476	-127.432	31.559218245952188	-13.7306	-74.7488
1.3628373316556077	-220.637	109.5296248222591	112.03667437635951	54.361969177701205	-28.4152	-6.16566	37.351638066338914	-86.6122	54.93341058021734	-3.26876	-72.711
-0.105637	-249.764	108.95688566308279	124.71918601056666	49.11165071990556	-32.677	6.86139	52.87500770207588	-69.8227	17.88969437661102	-2.53464	-50.7415
-39.4279	-275.558	108.1084132850091	117.61755640909169	47.178343821554506	-48.7645	8.065090349993397	70.18122678534874	-105.306	78.96232718558959	15.415414089923123	-59.8089
-35.7034	-281.626	96.92197228322277	119.54032531765442	39.23142793780281	-37.1165	-15.1755	68.54502272146918	-69.6967	52.567912392637915	47.794246329556124	-39.4447
-28.8458	-244.269	116.00049768585387	152.96816345770281	-12.6853	-39.3723	17.19300005670081	42.81188353928354	-63.6831	78.66647548553924	-36.8817	-2.73326
-29.1336	-253.091	91.51826029926836	167.65165473065608	26.712352181858606	-21.3753	0.421375	96.83211537565525	-87.0591	69.40432823801613	-21.577	-35.7794
0.6630568172908762	-253.856	85.0598	141.14926832500925	15.145741028177106	14.041488575801257	-24.627	78.60901656374811	-77.975	86.19111951675465	-60.4943	14.67438691795513
-18.3511	-227.642	100.20672905913611	57.58999592171525	84.06218183103188	-64.5306	-7.06071	104.46486503377874	-30.8285	94.85219140569983	-98.5709	6.892806452816883
-35.5964	-215.386	80.70016852147144	86.07485229614474	61.82376207188052	-95.4424	5.995834085227162	103.30768516845194	-13.9997	85.72524267588796	-75.9696	-8.011
-54.3763	-200.548	101.79539855818818	183.06585051455804	15.773580656216755	-42.1525	-19.9604	77.41311237861328	-104.664	56.346791508067525	-71.1615	-44.8929
-63.0366	-204.408	121.3064040613603	181.91259339186416	-9.9629	-42.9658	-12.2814	54.344849472230514	-65.5949	63.66672022663978	-68.8982	-42.273
-49.0894	-233.613	115.63827781412091	178.1473692033005	10.806697411539993	-37.6003	-30.152	62.912051759630685	-113.584	88.24585669403136	-60.1443	0.7916139286112353
1.9106295377917715	-209.447	85.2494	163.24683013697108	5.580352631043974	-32.8168	-5.07315	80.48217871658328	-94.3851	62.398	-39.5005	-5.81945
-20.4395	-238.753	70.8695	161.81227781277184	-2.73715	-25.8663	-7.24881	80.0917	-129.817	60.62380422768262	-41.6202	18.23493470619963
-5.86944	-235.891	69.29101027813314	167.293	14.172941902143481	-32.158	-8.67364	45.75344956185093	-115.883	74.68080415737266	-32.8759	-4.8015
-34.4838	-233.489	90.07885376866243	162.03713929849562	24.2861	-8.39865	2.5879677651478734	14.198111166332088	-95.2129	62.74229632216246	-56.0018	-6.9954
-39.5115	-238.375	79.4086	160.5923015588014	48.71013644116335	11.544698087648857	-7.87455	48.29135222861484	-119.59	75.68970965172481	-43.6131	34.56303636272211
-17.5035	-259.118	79.94850207972169	134.75956360256166	25.001212590381208	26.514385369160564	23.78076511688029	37.61036956843626	-116.702	52.66500987998234	-52.2444	27.484863944188724
-25.542	-234.305	102.02259398288068	164.66601499914955	40.533222132318514	22.210791706079647	-3.86341	49.13489599671044	-79.5436	66.79543854254248	-42.434	43.75789235385387
26.61668509298237	-235.534	100.33888254447814	138.45131734354425	45.25918143537459	15.303620066964742	32.55076468298998	34.795361268576535	-109.721	65.88717191671017	-64.1208	20.509099706227737
3.4082584404987535	-243.982	115.07358361010871	150.92218580528208	53.96072723668885	4.491759758445065	12.191281969506843	23.104388641190347	-83.2628	65.86303853072806	-102.106	17.474115051872655
3.3830169858754457	-238.808	76.83472769113736	36.18881849409325	113.1257308852244	-20.125	50.34421305691107	69.54511152869844	-10.6729	49.56038995291951	-84.17	105.81394293895666
-0.094989	-228.763	75.1549	54.72777991041532	99.89416251779123	-41.1763	50.047417360222894	67.99420428931082	-21.7266	50.83569842283521	-45.4444	121.61659257940873
-14.1635	-228.176	39.1107	46.32776860522265	86.33481183190624	-6.03662	86.36015755663463	54.19985757314783	36.35712154640703	28.430623602057654	-64.7018	98.38353037317856
5.643924320029715	-236.503	60.47514007205609	46.06036282012671	93.12675561914914	-17.0951	80.5527	69.51053999238101	24.157844624004426	47.08591655535593	-79.2461	62.0845
-17.5258	-228.043	33.124447163623394	37.010122968869084	103.19331836462987	-14.1618	89.73494428491807	54.33368617900815	38.858294943714256	78.77016344239604	-80.6745	32.6456
22.765797139195517	-225.082	47.59142816179792	56.991917388022244	87.54981310745464	10.185802601448412	63.13485658764108	37.6249	45.799047370783086	24.697589119051468	-102.28	-4.18287
29.142086006097106	-243.003	53.66624472220479	25.802504230853323	116.76010519116241	-15.7949	76.66021750279505	56.78817993700866	38.41853575796331	71.54725135005955	-34.7897	-18.1786
12.258776729647671	-221.11	95.9099	69.13589288061384	94.634	21.26042451191064	11.724712813767683	32.87550583853477	114.7565059075008	-50.963	-108.566	38.47939327458599
26.17985152400874	-262.562	104.02663504130516	23.689243439512282	84.81245713580248	-25.7482	-23.6576	50.41001947547503	96.99419349805561	-65.1985	-85.902	88.2952
30.37160220498636	-252.881	92.43532055769218	22.49146862318967	70.32356946095196	-19.2845	-11.2084	19.487374795952924	69.99628537616356	-100.014	-98.3862	67.55204159275418
29.781327896141203	-248.676	63.1967	57.93294194504662	66.70253196480886	14.54336488785054	5.121599971441831	18.676876534239188	150.3367557834776	-73.3696	-78.4077	56.921618516143326
24.557151661727854	-242.647	17.081250437949485	86.97285729222241	54.46429640687625	20.780932573507464	34.2598	-29.0946	128.3006435323705	-75.8747	-51.238	65.70829965738403
36.59123048249837	-238.444	26.636745673462876	74.2715	70.47328160840777	1.4235929860805705	-11.044	-43.2777	174.8295437073663	-77.506	-67.7239	61.4889
30.22142934183302	-267.312	18.015299818901426	67.65980458936207	84.24597766988184	-20.6308	14.444621586737833	-48.1007	160.2897864077173	-42.9408	-85.6272	93.17497225295966
-12.7859	-249.846	32.98844191043921	44.211879104390086	66.02083366837417	-7.60652	30.853749620912204	-51.9628	176.78875778747872	-71.9087	-72.9243	35.00896796001534
3.0562145764621707	-257.568	21.044645312490665	73.13351319675598	25.760348270185546	25.736113658926914	55.62969185157062	-106.065	141.65750563923817	-76.4333	-71.132	62.59299332597936
22.025609437687248	-259.565	4.405029602894389	46.736806592477514	43.587747972566824	2.9374768213025186	39.15278916880055	-85.0059	119.03419800751708	-58.568	-57.5562	-18.0076
-5.98186	-289.495	-9.94875	51.78988494965458	61.06063516629179	16.084538904529357	5.198630804411386	-28.5319	132.10327788740338	-90.047	5.688263965002445	-15.3829
0.9083207116985081	-281.449	7.601303188783492	65.55116209719321	34.334809969096646	9.187958928972252	-4.06422	10.60120557893126	107.50791668042791	-106.385	-2.22688	-21.4135
20.10628092298413	-302.677	-2.31635	35.63807594988577	87.47162932758549	-3.55329	6.455513041624375	-22.2484	111.00957529064836	-102.995	-16.9649	-25.3216
22.9828	-295.378	1.7813353794423723	10.681453524033572	67.70272264137542	45.7648	-14.8817	41.787049000001836	99.73830272672747	-103.466	-31.3962	1.5505854885439831
15.92912969827637	-311.059	33.68625741157995	23.497682724773934	82.06727546199068	33.84294925558666	-50.3743	56.02958164642623	112.7576399540678	-48.3964	-16.5957	24.95534280651483
15.741693386720156	-306.753	-10.4921	18.862296652845984	51.77248481698803	13.324273074973364	58.65468306381042	111.57802111159232	66.53681129298671	-29.048	28.417868943543063	9.33854
35.334247616578004	-283.625	-10.7106	39.12001631461341	65.79242240669292	11.32847461622775	23.14254127982225	103.32701316884433	68.53667591045587	-18.7025	15.26427707918285	-6.22727
44.232656999843194	-297.064	-0.799877	-8.06342	121.45156354154447	-9.3492	44.70882901975932	111.53864453071607	38.68581680869556	-34.4079	6.150523659351879	-0.801307
29.163447676179285	-295.756	-6.86577	10.15161845652059	112.57333719808521	-18.4334	40.45353962289729	107.06292236086631	47.391546363306674	-29.914	18.802583297631323	-21.7288
38.56778573895325	-303.26	-3.18572	11.508868537834724	115.76988901474728	-10.0704	40.47862940724702	122.7263907626381	4.153280009311812	-39.139	1.8302418364283242	11.003222185308319
28.122572727321657	-287.351	36.691446497606215	14.66218208084408	89.29696910740637	15.289479843490613	7.9052681916546135	32.93418810294027	74.18883641045797	-81.9071	-44.8533	-34.9064
18.59845199422402	-293.14	14.54348430034237	15.460424493742405	92.5989	24.227664438496593	-16.961	43.9046	85.90937000407992	-84.949	-14.0758	7.496316547354055
26.978868500648122	-301.48	14.874658553731708	-1.65789	76.63573378610562	-3.66547	19.601465544996802	116.3839682135339	78.39778222262046	-22.6514	32.19205081073394	28.250431955186144
46.551347206014675	-279.279	24.141364453526528	30.55903771829264	51.810147723781846	25.638553093186005	-24.7041	64.07078479227849	60.49279022896391	-96.5713	12.340453348124168	-6.82184
46.89517135965882	-297.148	37.03863010086234	3.6227060298395988	73.56411457777004	-25.473	22.767201188385545	100.86763626154325	-18.003	-30.0796	7.670636742144571	28.9041
66.81308352880336	-288.661	-13.4315	15.672601114303502	61.2713	2.017638363390865	33.962726440933224	85.3701	28.683088983774258	-11.5356	54.3083	-34.4976
70.82289522877943	-272.181	15.107881218157972	4.474937063749583	112.04275096463299	40.13127708111278	-26.7703	80.63991500163584	36.18744248876073	28.53681650184302	111.39867689587382	0.6652737920109532
72.16508164751734	-291.419	-9.17176	3.424558751931897	106.75	28.50896376043327	-5.49344	71.96139071490204	6.290756341880986	48.10240251879671	85.04463979204563	11.382733597894495
79.30002757282686	-283.47	-7.53679	-4.70819	107.90130516597341	11.759760057521483	-7.47407	82.783	25.428145858490968	18.513096911919682	86.52894952895225	-22.9822
81.52150104944714	-295.628	36.77681391547851	-16.8111	111.2094556761033	24.492661523895148	-19.1644	24.894967238626617	23.024593387037154	29.305166275501513	110.0889185450163	-32.5901
89.33250232385177	-254.072	22.961584166885828	-36.7131	91.22350179521956	15.806071844215605	13.718271744757196	9.766101071606592	36.30308219796849	29.29995202129121	74.60397291286169	-10.1809
65.31689282398735	-266.093	24.435043872410397	-56.3765	111.86907168601967	41.261	-5.59788	-35.3619	27.656794978795975	-1.52475	91.97424726772608	14.85120508016122
67.88850513830789	-295.676	39.08623969543888	-44.8262	100.03425551807948	28.544405578994564	-12.3146	15.840356335821989	45.14488468623818	44.516464761840005	119.06852597949752	12.371304785159317
81.3455	-311.403	25.50211431040955	-54.031	91.88263480051243	51.86011510289449	-24.2536	3.6753631404867293	6.410590838348066	0.3877592048164734	99.69917931214947	-18.7108
39.71194197887093	-287.291	2.6400583542036373	-69.7454	97.1809	49.73972575084545	-1.93961	-1.55042	23.873420102739225	42.03537578193028	93.64698878773974	-27.7655
58.63052714015162	-293.479	55.48583136093158	-53.593	91.98884528989932	9.995462925902652	0.0512253	-12.9998	-61.307	15.0182	78.4043	-21.4882
90.9326	-285.788	34.19271845643339	-60.0675	87.18117594140189	-10.0858	-17.009	-4.99818	-1.63847	17.157626665954428	115.39841789828347	-23.2695
76.79785639928328	-270.437	40.96780753960407	-70.8501	107.73059496965966	3.4336486894870255	0.5542891371043063	3.6445559834402736	-16.3383	62.1819	68.99531514871897	-12.7498
113.47694345233168	-272.235	22.504969896274094	-82.2636	83.34595184493706	-11.7449	17.512154644505078	-4.2731	-1.72842	24.830152897349148	68.01450610000809	-17.3675
95.80643091789577	-245.121	28.669629537699507	-94.5722	50.60689984106166	7.123745677544612	-2.04833	-12.528	-34.7339	38.40587685540048	31.831375283951203	5.651389618665924
90.37866877042461	-260.185	10.29988407959979	-98.6739	61.89254655288749	21.424543769728746	5.468342848619401	4.428780890733472	-12.8877	34.40305705705479	77.43181876768794	-43.7382
84.71501001463751	-281.082	42.66388947514543	-83.4727	37.09781039917343	38.38593796473009	-24.9362	-58.0597	13.371181864015556	-8.05576	0.7163203431876839	-48.933
94.14740196681959	-282.772	38.27285251212027	-56.597	69.70456944537555	26.018715162679406	14.987488361514556	12.52061547198343	-23.3097	63.09056796970202	63.943265658705656	36.063642133719284
91.68511586642424	-233.19	3.7216219397181707	-74.538	48.55731368796994	12.686732993038484	12.853997858227112	39.404631487199254	-19.8136	37.238185397158084	15.719764665070421	-35.681
75.11226944424294	-266.238	55.679128164788374	-67.5653	117.38914029147647	7.376402347633472	47.941620556638235	-6.73516	5.1492934222852504	26.825684282129654	81.04714574350287	-46.2379
78.25855791994182	-279.436	21.75862166777903	-67.3457	77.19919311988279	13.783095785606566	15.679839363611629	-55.3699	-26.9808	10.084075307042697	58.57929733245391	-55.4775
84.87045888492798	-259.947	36.108407340325364	-51.2406	69.41537773656677	-10.3064	-3.35827	-69.2759	16.1879	-6.17652	65.75729123140302	-61.0335
56.295780765805155	-263.989	21.177812695454097	-71.3654	59.41395754092241	-5.47759	33.311836289720354	-49.7055	14.78194666562463	45.78856951908448	74.10627168580788	-53.2263
43.42576652794982	-271.617	18.38805556155823	-45.307	35.703458017422186	11.945074125618001	20.45350912219877	-95.4318	54.82869773581496	0.8634819887011003	41.82231996010383	-99.2338
68.24858915865818	-279.56	9.788124369195334	-78.0156	52.06297030263604	8.881451819515936	15.053278366383898	-74.6492	26.030568057999083	41.896716565748044	74.7002	-61.4986
56.3033	-259.111	9.24743	-53.0206	18.893154654236383	9.128124568673046	39.8142	-34.8568	1.1429678208407978	30.939442582760226	51.36753944205579	-79.6067
48.45535595006688	-298.34	-23.5495	-37.5128	-21.6745	-56.4591	56.667384300145066	1.8766872087318482	-13.3643	3.5548254401861237	5.236229404156595	-95.3188
47.39489469886014	-289.209	43.15061343610045	24.667897816323602	-60.7538	-6.17461	78.19700549345002	-21.2668	-79.2211	11.666381072457554	41.87425276617083	-134.153
29.256034834938188	-304.972	19.08173046855537	33.11465942361657	-30.9464	-22.6985	12.19860181438263	-37.2157	-60.8797	-19.7164	11.461199984709424	-130.28
44.41555388606364	-290.492	7.017285262431632	33.43900015022351	-39.0123	-29.6102	69.32840636818801	-20.5986	-65.2758	32.75732428553322	-1.49084	-134.733
19.15174230073747	-296.476	2.2862702976845477	49.22605373400391	-23.1939	-7.53408	16.913848394864054	3.128482120270586	-69.0376	-9.03748	25.92797443802761	-113.819
38.95229480554611	-303.46	24.403764887627876	45.96019223534028	-16.9163	-3.38745	33.489928655918135	-0.162739	-47.2497	12.678469819537773	48.636923677892234	-128.448
64.42808303802104	-285.817	-1.81175	67.63285690647534	-49.1716	-15.9992	55.44579077471033	-27.7297	-56.5693	-25.7894	30.62310954407545	-131.06
37.7718	-279.988	-14.39	-33.8487	53.571408263131765	-77.1886	40.45158004551405	29.868914815785676	31.40224216269589	-13.9974	30.392984938536593	-101.945
27.540492858634057	-293.135	7.105327659728804	-46.9297	41.27524792311443	-54.8031	65.9933	19.449844551836776	28.665680364177934	-13.0796	23.539771297519604	-85.0765
15.551165737524634	-271.762	-15.9879	-57.9853	26.041250311419496	-13.3521	77.27721749297346	29.959447179603927	21.494877863149444	-28.9909	23.08256085575917	-88.9642
23.4963	-271.892	-37.1992	-50.3678	15.32080967006683	2.617184398979236	62.78319625014338	57.55282365071457	33.86872253608699	-3.60683	26.72238193750185	-64.7409
47.30133854087347	-299.612	-44.1412	-36.2191	39.426266769765455	-6.39186	8.623841153922722	41.54991220027171	31.640727928704184	-25.623	-16.277	-42.3783
36.18477763329965	-275.636	-44.3579	-60.9673	42.579441879238935	-15.0903	73.09050436095346	52.045252764078406	14.831912554409232	11.36927897606574	41.21128806297342	-44.6914
41.00244168823853	-278.753	-44.088	-50.5508	50.6419	21.49239473230774	58.26649232145789	88.10364530076986	32.77108457246234	16.136694105302738	38.76901985872945	-24.0706
28.719929372401275	-288.998	-53.1845	-44.2954	32.26758186005319	4.75441	50.69839992793233	93.41225116742743	47.63609917393046	-16.6348	63.257672394388266	-44.4194
29.72095544875412	-308.92	-2.76151	-49.6538	82.73504990042893	6.872837946578793	43.617494971693596	60.74681310122327	58.63642136770792	-24.8847	72.32432384020505	-63.569
-8.76111	-319.012	-33.2349	-58.4659	58.96673776833988	14.3462	118.4313285305714	29.82584878805366	43.67940469891076	2.738127207070597	52.57324631504166	-52.0521
9.12677	-290.63	-5.00092	-40.2049	54.96542268824166	22.847846946651703	43.07325944621486	1.444986230219985	80.62249984154002	-32.48	-16.754	-121.508
-8.16583	-299.263	-49.641	-40.4452	53.04532485732398	-8.94161	100.61836519524313	34.3391	48.59558039112254	-21.7027	86.09626435600568	-105.342
36.6505	-318.87	12.347049185651581	-53.9019	58.521298708609834	-10.6446	70.59099194955814	28.428748831148148	60.75746241931621	-49.0237	13.335259310329427	-110.802
20.128970909149352	-268.951	-7.18226	-15.7543	79.51743189761426	23.797566937702427	27.354623850546485	-17.995	61.372893591864326	-40.1468	-1.40176	-126.242
41.60462840740984	-295.327	-19.2244	-40.415	68.96500960218098	13.559043641809067	25.21476577325563	-5.09798	70.25800794709707	-67.5701	-24.6082	-118.436
32.143160003176966	-284.843	-34.4224	-9.79548	71.24247826599566	18.252655067781443	54.41213822418066	49.039833581776485	64.13603043049851	-28.0114	53.20097863501767	-96.5403
34.94960591740379	-299.122	-10.8368	-52.2879	82.30347760655476	-20.087	44.70693487512687	40.71082753084333	-2.33692	-7.04358	83.30333707540316	-52.6015
22.172093081955556	-288.439	-12.1132	-34.712	67.82519903633221	-68.2661	36.877661572284524	74.22354917082268	-21.7094	9.749146038051446	43.051668953536655	-77.713
58.59776462045706	-295.44	8.218285558720106	-11.178	39.81732261427314	-5.58281	101.16992825401364	70.24782741986152	81.22165156692161	3.707242359300731	10.609846148436707	-26.2817
66.80978056757739	-315.733	-29.3677	-27.8211	51.79926553960096	0.549719	51.36083172876755	76.7621	80.95260356875472	30.726652961699095	34.86684834667404	-16.9381
54.00877707032827	-313.165	-13.0919	-36.1942	80.38575584213858	-16.9873	40.140377926927464	59.283321398054134	51.227112308895045	-7.48259	73.28558272590638	-80.2842
59.88104733641255	-308.167	-18.0575	-5.76481	36.63296777269054	-15.3434	61.75237601449713	25.067544148446295	59.65917830502611	-42.6071	25.827439072780642	-84.4382
49.06673180848268	-322.398	-32.0109	-23.3598	46.322968765913714	-22.7707	42.47430553683111	69.72947154009124	63.32675790252082	-35.0731	76.53770330376719	-66.7775
50.40180979577602	-282.963	26.377887993724674	-31.5642	82.83492247170209	24.21584017309482	22.551516760574255	10.886169192914457	-5.72717	39.76201954602092	97.6614	-38.5368
-136.081	90.40772659507329	78.4693	-92.3905	105.42397821952132	-39.0208	-120.093	5.998508762932945	-58.3985	-32.8718	-5.52957	-34.1685
-112.882	115.54017368081935	54.66477794939412	-84.568	68.8722	-111.382	-103.577	48.835567150446906	-8.07414	-81.8327	-86.0221	-90.2536
-138.122	100.60644421625403	74.16346447278829	-58.3886	43.12965807656399	-84.2824	-112.779	52.90721082610368	-57.3327	-49.7553	-71.3032	-82.6118
-135.724	81.02387614893513	72.933	-68.0149	-2.66174	-148.907	-67.2044	9.706408510254638	-5.01043	-33.9332	-5.97115	-72.7522
-152.07	84.42026562143684	71.86541366441688	-86.3178	31.379229011906517	-156.906	-70.2161	33.40067730067755	-6.06978	-52.8533	-20.7332	-52.312
-169.235	78.22126408534301	57.98505612737269	-82.1654	28.228656291842924	-137.439	-79.4257	39.53806669299494	-31.1828	-29.2203	-32.1172	-83.6291
-154.385	79.54721201790719	49.27852695919265	-87.5001	57.31606654363118	-89.9067	-58.0017	33.195294976711736	7.388906136009768	-55.0271	-6.55071	-110.846
-148.655	36.74139624856712	6.057852834084342	-130.89	-34.9242	-90.1922	-49.6419	-5.34122	65.32577679632152	-86.135	12.58828238332168	-64.4548
-142.531	46.165833700356565	0.3290384541416728	-134.665	-17.5691	-111.458	-44.1229	-11.4687	92.34745303749666	-67.3764	0.0668975	-66.8515
-197.34	30.865070945913327	3.4071643949762955	-142.636	-52.7994	-154.662	-5.24135	38.190707429213965	48.91263971045802	0.2674250653180585	64.38411098941035	-83.2937
-184.98	31.132806431756197	12.90156182550446	-133.651	-53.7942	-172.562	-20.1628	23.398944604976524	52.368371230533334	-10.9627	55.56156596479526	-71.4325
-180.321	18.77346845052167	15.438832603054657	-147.949	-55.8868	-155.965	-30.6961	5.45555	51.43504829722412	1.8897238425029617	54.46555665872154	-91.4576
-167.161	31.37872708174277	18.72497944252347	-110.454	-75.4796	-125.39	-51.8588	4.257447821361844	81.44090209219017	-13.0119	80.71815515876054	-89.3421
-174.263	18.231778886532986	18.531141346788466	-114.456	-36.3051	-162.148	-38.9118	21.494960254600517	69.98970915583939	15.847853716452269	84.31846579856467	-64.6356
-159.588	64.53838129734967	53.33603226931868	-95.8863	-32.0377	-143.074	-13.3852	34.817704918826216	46.159372080031254	28.342130310569473	57.91694072286865	-29.0859
-161.957	56.47794395270733	60.19756304861369	-118.918	-37.8396	-139.98	-35.066	43.861288765078186	25.851338901427326	30.259817588423953	43.966296144088396	-72.7051
-153.852	45.9942	59.40102145779078	-118.782	-49.4999	-95.7858	-61.7692	55.030672461314765	48.4745	-4.45226	60.013410800990286	-16.0627
-152.322	22.331136586540662	40.853793980254274	-146.123	-38.1593	-131.771	-36.9893	56.1398	63.563612582054766	31.909056078740313	64.31272743015022	-3.3556
-120.469	25.428501413086693	54.53843972045817	-133.147	-73.8886	-94.3934	-23.6571	68.89805913504897	65.38747636721911	22.594328043630796	78.37831504832207	-28.0543
-128.943	7.382514623398798	44.021046385813904	-133.091	-32.9233	-103.14	-17.9777	58.26380638878361	50.63927402934236	23.18595792645233	48.862869927822295	-39.061
-133.526	26.64289765080371	75.60078072682794	-167.02	-46.4556	-84.224	-34.3246	37.56160665279797	68.70870266953364	17.063195908183957	22.471544895826373	-49.8792
-126.374	27.752844194865563	74.86791985105896	-147.983	-46.0032	-103.895	-59.1507	54.831496267569456	57.3041	19.869699427075457	50.419565645183354	-12.0035
-141.939	24.672400542647885	97.10591492669334	-149.359	-29.1119	-139.193	-46.8531	21.922975785222473	38.082662281543875	0.3257037918843697	-1.21538	-24.3877
-141.217	67.47284560568751	96.24299782955073	-104.754	4.721232753161827	-159.853	-82.2101	-0.997233	61.5548	5.74316	-29.3845	-91.2222
-150.582	79.08814278451568	164.19283478742867	-91.2876	30.446560167139047	-95.1682	-148.117	-19.7258	23.490399768781984	68.69063034955605	36.9063	-26.2505
-117.356	81.55110740978152	127.72946607614188	-60.6562	12.729110408978777	-135.681	-111.457	18.359527670185535	10.548946646345756	-0.74903	-71.1113	-70.8093
-121.033	58.383749912555956	102.57546104432238	-98.4031	40.499747504799835	-135.878	-32.9586	57.866596682590746	49.69355759832399	93.09081279227892	13.178078978609781	-66.5261
-101.071	51.487668701356846	126.7844638429528	-77.0655	7.7076952750528855	-81.1198	-59.8091	77.69833737189197	52.79375633117257	99.88904177437438	-22.0581	-22.2873
-98.3011	42.56333657187663	118.04460738900788	-104.345	32.67103939806961	-92.7378	-39.7552	83.03938122020634	75.45432004375736	154.03291687880838	-33.7745	-20.1708
-134.244	60.47242772892355	114.96854423476651	-114.939	19.21541982471268	-132.36	-17.2278	54.412718167716974	38.232203287294396	120.1045467101727	-37.3905	-76.2498
-97.2977	65.82717238905661	130.113	-87.6537	6.689575620809467	-113.548	-8.29642	66.5454	37.99740664652116	121.74340456537678	-18.8402	-21.6883
-106.314	69.52176567171537	136.57950026949948	-99.8028	11.703295869817556	-150.333	-16.8282	72.28479558605095	10.507450966636094	119.97016324885368	-76.8245	-47.2437
-100.124	79.24841144212007	151.3709817697178	-99.3124	-14.6079	-115.726	-13.9561	45.85075682371079	62.81754371365659	106.64724363058295	-44.4708	-78.2575
-136.923	86.23856096421702	103.71639137546123	-94.5478	2.3331837421812907	-171.368	-25.5853	54.98715947687086	-5.27342	66.5002	-25.5819	-61.7936
-118.266	65.18906182527398	109.23741588909265	-132.961	-32.1723	-138.592	-82.7176	114.46018087484967	8.384824283647438	72.56567330509935	8.030654314863757	-86.1704
-131.202	52.058498564692556	133.95400986411946	-126.241	-14.0074	-118.858	-47.8544	80.20974329437044	37.9491	88.03066418474874	-13.6423	-85.051
-134.115	72.44802345416315	133.8258654913083	-120.116	-13.271	-118.533	-81.3916	112.83212791261414	26.025128853863574	58.90944538055893	-1.61426	-113.441
-100.943	31.186365195892943	114.03708647256241	-134.2	22.574438977022844	-98.2306	-47.1736	94.52035640061796	74.65575006467799	68.26595803813784	-26.8378	-71.4379
-154.328	42.22795767564083	111.20258700572242	-131.419	1.7736535990775792	-84.703	-8.7997	85.37379921687396	104.2678695145712	57.34348864706184	36.411727704418034	-83.8646
-166.16	78.35148121210587	112.67220748501784	-109.821	14.81144197346929	-175.752	-36.8151	105.40680440945961	43.49659763031915	92.79733417086163	33.34241535691007	-80.1183
-133.151	80.5419	127.17264857821966	-89.7532	-1.96637	-142.948	-38.3708	34.4531	70.2624	76.77810708121183	13.884269147841858	-90.5449
-173.107	75.93835883108669	122.17196317208615	-67.4387	8.46078	-102.847	-26.5097	51.34162276292119	116.33056419230408	84.24130152976757	63.619011170091355	-81.8944
-136.174	84.13844272190573	111.956	-60.0845	16.03518095964349	-74.6411	25.295996759694436	72.5813	101.35047209566022	142.2571405089785	42.21898699769648	-49.2884
-126.49	67.80623050061598	122.2858106305158	-45.1488	-9.61043	-58.4648	15.994977403138497	74.38471930029517	107.00066832228325	132.7003862969205	13.983792015347396	-31.9785
-139.266	79.99193422846199	92.28346268792153	-29.546	-5.03315	-36.9598	-32.235	44.7166	97.82107976430801	162.13568571574703	54.63745630041883	12.314028136061877
-146.841	82.25444614726104	101.26617672147891	-28.1742	5.1698193446696585	-50.5881	-17.3356	30.473380060398085	71.98779004019643	149.46132324796332	13.797707293318485	-17.5445
-121.133	69.35928929580223	143.1207309463752	-71.1768	-43.5657	-150.673	-16.8668	89.97300872061318	58.28204331947142	131.08128403759832	-28.6643	-44.6726
-131.595	94.59683883718266	147.7718212339173	-40.7252	-33.1433	-166.799	-47.7416	107.68405981651979	49.70508903848595	129.21363143131032	-49.582	-50.6811
-110.404	46.45970510887779	139.496	-38.2212	-34.1529	-164.362	-27.6929	13.207537105876447	46.364586417168546	79.77040403836611	-76.6533	-69.8045
-120.491	28.1516	149.24691447473435	-54.4373	-53.6959	-144.542	-40.5804	97.23778167212167	18.09278355033123	144.58069376417237	-47.6265	-44.1244
-100.198	8.072729834104175	156.61762101093913	-51.0923	-49.1367	-104.077	-65.1848	57.27204454348232	23.731523396741906	112.18377860168331	-63.256	-44.9389
-113.031	37.958407949461765	180.80522176784567	-36.6933	-35.3012	-40.5053	-99.8766	54.10114820301476	31.21220880074048	60.28702522773064	-99.4378	-15.4114
-120.888	39.961979963882584	194.20356850762298	-61.9102	2.287450233935157	-36.7053	-73.2052	58.128476353924235	4.320435858942387	112.92659020879898	-7.90961	66.61738973274677
-116.844	29.611333691039157	178.7920398909285	-82.5982	-26.6128	-34.938	-71.8191	28.1009	-45.37	121.8274892527595	5.10677	23.90689274821516
-90.8987	37.612752526613434	163.187	-60.0731	-24.2616	-2.10211	-94.5892	50.98793411183621	-44.0517	110.7017729082734	-28.6285	24.290107322285767
-98.9915	58.56212928332744	165.07813922669945	-56.8712	7.201723372120531	-19.3664	-80.5247	30.392319475026326	-35.7711	122.63064086501046	25.396891278825073	51.8015
-91.8986	43.922242335892186	178.6178966436173	-51.6375	2.545507275936664	-32.5107	-55.3123	52.48558717883562	-56.6215	132.14371269109637	-4.46307	50.33706206207391
-101.796	57.614633803071364	149.88613204767816	-44.0693	-8.23134	-39.4963	-79.8891	20.046900168591513	-27.0028	125.43073991163203	-1.18176	35.762967554143266
-112.099	62.27609078617662	237.63069946567146	-66.1479	-29.1728	-41.0369	-139.685	-21.5321	-0.0968228	55.19145544388425	-55.296	41.034373681131996
-93.4955	28.406691448409948	235.71500371850573	-41.0329	-21.8895	-18.6338	-141.127	4.209520708895498	-30.6193	92.16718797033262	-70.6567	7.114293869435252
-60.4891	38.46225599774691	234.77748569696735	-44.8411	-12.0956	-13.1372	-139.082	5.588169955878648	31.93995203843557	71.26045828498016	-54.5834	20.323433445495382
-91.1103	49.62119143960197	190.88432321908968	-16.3386	-29.155	-15.1133	-112.984	-49.572	46.815617427921154	99.80410087627182	-21.6854	2.8194729176883806
-96.6708	35.0604	216.76651428106746	-46.5015	-32.4733	-8.88974	-117.38	-67.9021	-3.74264	43.818280036830444	-60.7547	32.081197262228564
-102.854	67.42259450821707	192.55245632384603	-41.1879	-17.1223	-30.1307	-126.759	-73.0949	33.788217958215164	81.25615920298682	-9.40769	15.018980770566902
-90.6536	48.80021390148247	204.62028793202916	18.89887731102493	-94.1551	18.17874172755641	-100.983	-81.5171	-17.1509	45.97716205047606	-6.12384	-5.23755
-143.68	21.959758490895265	262.9944175892505	18.566232556931528	-52.5185	3.801476591268548	-125.396	-98.6921	-23.0414	62.18627289860327	0.5152196770062683	-14.9385
-137.521	43.92395346207476	232.32936732982523	7.803850264546278	-44.7054	1.9542847922033408	-106.954	-62.1562	-46.3134	85.89461283246486	-20.5845	-5.71343
-154.901	30.149917029907023	240.20738455869343	16.515330380325604	-37.7639	37.12567405655364	-102.203	-82.128	-9.2409	94.79477234469842	-7.63517	-10.2079
-111.526	24.74770435415121	221.79181717437658	-67.6778	-12.2979	-42.3785	-56.3252	57.23381092587692	-41.0559	126.40321492761153	-7.50493	37.93581610131031
-87.8815	37.92380007295931	273.25563300207483	-83.2537	-15.4849	-12.382	-105.91	-19.3859	4.355321820641239	80.08740337186279	-87.3743	39.71764420754794
-130.281	27.96810787383374	263.1152139570205	0.2714909638560775	-88.0023	18.22860380442626	-91.6122	-33.4816	-43.0867	85.7083	-43.9736	3.5776659167307745
-103.299	-0.50676	275.95413833175644	-16.8821	-64.2183	81.61404165424017	-137.657	-60.0976	-57.5965	93.6161	-35.6801	18.87869357654252
-108.621	15.995009208816436	264.76801729549493	-9.68518	-53.8008	83.28718632236769	-138.068	-43.2474	-59.7618	98.24027273290862	-69.3732	35.212396727368876
-98.4535	8.938857730469628	244.7823635661409	9.270939223024321	-56.85	55.335100365751416	-130.678	-72.7278	-52.4723	85.18277303881669	-31.3719	19.67375678253741
-104.053	0.22721842178637489	244.4704769888641	-21.6978	-31.3114	51.99531083611505	-132.225	-13.0385	-35.959	78.14509971957688	-74.8173	32.27095303196293
-123.768	-0.544004	196.67681610515808	-12.4008	-40.072	65.89730612105022	-83.4853	7.848932226336655	-25.6262	133.8762239726215	-2.4834	40.12118962359101
-105.717	19.842278873909837	216.8400789631571	-9.26901	-60.018	68.2407	-86.5022	19.644865999470603	-74.0065	142.71659369637604	15.200015536265447	34.91200485570855
-94.003	10.374553156358512	247.6438011480917	-16.248	-43.8074	14.35401131627131	-88.6129	3.384540593844264	-74.2894	126.04422196683007	-3.06146	27.907139322795402
-105.278	3.5504815992385086	255.95498288486863	-24.422	-62.4578	9.126649343214124	-100.944	34.105188934355844	-110.083	113.35663378597731	8.45798	15.224137466778709
-101.133	-25.3949	232.87543449921333	16.92876469130326	-71.9792	-18.7592	-96.4144	-35.9496	-47.1894	30.442073743012887	-119.873	25.151575161764416
-121.246	-5.80522	229.46612975534268	1.0309691627255977	-70.9915	-50.8609	-8.90281	-14.2663	-113.44	85.71883476540977	-65.0158	15.312590194773472
-126.848	15.748887659363573	214.98558755281374	11.04671477012973	-31.9544	-47.1319	-28.0138	5.993919119659165	-113.269	84.60245803473683	-78.4518	18.98167392853097
-133.022	32.92333896679308	233.0312990661455	29.66994325359527	-24.0196	17.794389996138612	-86.9336	-44.2614	-86.4717	122.3978055284295	-42.7719	81.73408064035864
-85.3325	34.61483266353353	215.22110476990886	27.11136990481607	-17.5819	-11.8358	-76.4676	-29.1279	-96.0223	98.49831377191202	-43.3856	82.9033
-94.5796	-5.74584	221.4808897838169	17.613056817427207	-9.33821	28.007541539181695	-81.8832	-30.2586	-91.0344	118.9160861914718	14.881830232697014	64.73440232377952
-112.722	-13.5726	220.69102448639302	14.971914942472528	-10.8279	28.889376227043865	-35.2091	-7.97826	-86.7632	130.22337340293777	-4.73588	64.3092
-132.993	35.73791155764006	159.05303449315699	29.07715448646167	-5.18009	-58.7116	-52.5781	-42.197	-130.218	75.22542300443486	40.162783404744744	3.235016028220029
-150.971	35.518799508746355	150.66763982971665	-4.87141	-0.760242	30.657029523246806	-86.7983	-59.9081	-37.3908	10.015480936899968	50.40741577457948	-25.1092
-121.434	14.681246247795261	190.18659900101852	-29.9966	18.430442707029545	6.385625073907205	-25.9049	-32.8229	-68.5006	80.06483663822246	64.71490575516015	-18.6596
-114.424	33.04276485833798	181.6397903666947	-45.125	76.92103109978088	14.117729855057851	-45.0741	-14.4902	-137.995	75.54737874462202	36.93165400494698	-21.3125
-93.6583	-6.8546	180.56190014763814	-35.3051	84.100335233931375	40.727603419137736	-21.6876	5.450757617706072	-131.938	76.88033967261245	0.6617229607093007	7.072775090075452
-95.2728	10.139401517779635	179.47437485342138	-39.8103	93.40293762645538	58.954762159195326	-38.3092	-12.3141	-148.204	61.14837125074015	38.6872	2.1527619167370213
-113.617	7.651144286246647	174.835	-36.9677	72.90465607739354	87.86394979519156	-26.1877	9.779333284821318	-115.653	57.3999	46.05609055536201	-34.055
-135.275	1.4753259392043063	149.6365698691089	-44.776	75.84611621930503	74.8479	-23.1217	-2.6905	-92.9234	32.71126520543783	36.45991607475046	-20.0711
-109.816	20.568071003727155	142.66771178601195	-80.7403	122.32351293217583	51.239215589956586	-29.3138	17.506644095647303	-60.1169	57.77903329404002	28.62949651023765	-12.8524
-124.823	39.79569334254994	108.3155754405492	-94.2311	133.66665854062285	13.909014258288098	-41.3907	-41.715	-47.3284	70.10354757583663	61.23635607603852	-10.8288
-138.118	26.971996624046707	101.51805682262588	-72.5084	148.26466687099088	-17.1265	-46.4479	-14.0827	-0.65912	45.46859995579422	57.719673656824824	-5.8021
-98.9429	43.798319461412184	108.02973802871021	-88.9745	153.05181307785855	22.38195878763082	-14.0771	-41.3837	2.8472408692706734	22.085203259023682	79.20550133049413	11.605591282145493
-112.587	53.512268180786705	88.1712	-91.8781	146.0573240491334	65.3738	24.133160174759624	-82.4484	7.711763431145903	-2.37158	76.11176137980347	15.794049628316506
-148.708	24.355336583714536	98.62672051893811	-73.8616	88.13345112909026	-4.40787	46.07991772778528	-91.0494	4.556070091864816	23.915294917288534	94.95030708597615	-32.4148
-144.245	62.13226429471445	84.6573	-82.6231	101.71759257518576	8.545297773599595	19.671151038450564	-73.8603	9.26801	70.22661800674823	140.4221731017108	22.240440577557685
-170.301	53.720142507298974	115.2254097852033	-103.886	100.64783274778222	14.04021603366947	21.939484282394908	-69.9359	-15.4623	37.80255838193734	138.22062745644277	20.928447069297157
-110.245	49.77715870751615	105.66618179098141	-76.144	110.09961946949485	44.558314231687525	1.9604474871905289	-61.3574	27.872959185409346	13.302021945026377	98.51072581369095	-3.54949
-130.913	46.384862081335235	85.17480855218768	-90.9382	116.57127432501542	29.236003266692173	32.58257896727498	-47.5543	-36.5132	6.243087467449085	93.57008610968688	15.672393412770798
-139.099	54.833488973356175	111.4339955189024	-101.785	125.79266213660262	-43.6308	-2.418	-40.5706	-78.7697	26.590478886061707	76.7957	7.752389641811686
-117.826	63.36818678628395	103.74770004206081	-112.657	163.95132792039846	35.263502978001384	5.9867047588585764	-72.9425	-62.34	-18.9934	76.80443829677561	23.23440073754303
-99.7436	60.55923581810699	102.08743705515391	-92.7907	167.84164337137113	11.622715527124942	-4.75693	-75.2934	-96.283	-27.4888	23.230427335952985	40.24955385019376
-94.2624	68.42756216022092	113.75630542851631	-85.0281	157.9856855427517	-2.04346	33.731240664655296	-55.431	-92.353	-22.395	58.532016023783356	19.859567409515464
-97.0962	40.08536972377458	79.07722024703334	-138.02	125.86489872924359	27.886497946372558	8.370028285048706	-63.1559	-84.5323	-61.6727	50.64341845221625	67.15204727508899
-72.386	63.8908	86.33670805739678	-72.2612	127.27305137513422	65.50455246040465	88.64993841864529	-62.553	-68.7605	-32.2473	83.23964742744305	39.794559067722275
-121.493	52.10830862649174	44.55383078841617	-100.716	131.89220891995197	37.994365632081745	67.75989403168397	-52.6315	-68.1433	-19.1382	50.1469	32.836577603977105
-73.2495	56.397727944892004	111.10587900854493	-62.9947	115.68314095160343	75.0113	70.66362131915278	-40.1061	-63.7807	7.8618456623432085	32.20823756025069	63.501072171230625
-56.081	54.14615238577662	104.81015098425213	-95.2392	117.36535365988372	76.88096665580973	48.436139648986476	-66.9506	-86.4857	-1.54074	14.853114456546406	99.09976634826783
-56.1099	34.87317324763423	107.28933502495721	-47.9262	77.14947771836654	83.88416494236219	-4.2539	-57.6936	-61.1131	-28.8412	30.015892456166053	104.44912221725357
-64.7621	50.02175651846266	112.40448328448655	-73.2288	99.6333	21.877999927746902	43.10389519369114	-63.1258	-70.5966	21.029088339384145	9.611922133410019	64.78476503206178
-65.024	37.60344521012669	112.3474395751635	-52.5632	94.97338814098686	73.63781653208422	38.3631	-3.46528	-67.3936	26.55786403235531	15.672154983963681	62.200114361869105
-87.5191	50.88374261390154	119.52839705332308	-71.0271	96.60561038263705	54.60411351613914	67.05055076542192	-72.9161	-65.2049	-14.5096	26.904142732249465	36.79354943687499
-72.9064	41.197981875444576	102.57282048910513	-112.73	100.40507959537655	86.50872680661283	25.15791882088511	-17.2516	-98.7564	12.467718018031643	32.64072103541191	84.74808891445362
-29.4443	17.55256455528163	89.63028457657724	-128.146	94.09210268914916	109.9024804021315	52.83578308373545	-56.3583	-71.9245	-29.2916	11.390098958838484	122.26608140310198
-87.6392	49.03583421764313	156.588	-87.5595	105.5286180076526	74.95787410532742	38.57748688219085	-62.098	-138.479	3.7577830022386567	2.1027825888859333	116.81400647815283
-72.1825	-0.266808	108.0717642308588	-65.8057	-9.14781	137.53867595349763	14.244376736360817	-110.754	-84.5896	-50.4997	-77.9621	102.32387355416333
-48.376	10.724473340125716	107.89005701413036	-47.0946	-13.8787	148.67114354257822	-5.00575	-127.649	-35.6591	-68.6555	-54.4022	44.89131884451335
-44.3112	0.6217635508165237	90.65680757433613	-52.4236	2.455563843386617	124.8770408616552	7.7279	-134.274	-72.1497	-66.3148	-40.382	77.68005773888237
-53.5893	15.251737480351505	126.12845529274017	-28.0456	-40.2991	133.27704970571276	18.72889290864823	-149.427	-60.4705	-99.2021	-26.6129	58.53068086108195
-79.6965	-12.1939	88.54286292101608	-79.0027	-3.16384	133.10018671941256	67.19877406745552	-78.3351	-106.295	-7.11451	18.357054156985424	97.64769492220388
-69.1759	-10.6972	85.79382058545599	-78.7431	-39.6081	175.06418274062733	27.19014140668939	-93.7338	-85.1992	-16.2691	45.65344901944097	114.5663713291651
-68.4646	11.666771159865453	114.4403599730436	-72.5721	-17.13	144.3656952303219	24.660195643015296	-71.6442	-107.794	-55.2961	-1.9347	96.98812076463534
-84.3307	-15.0769	72.44830522388112	-83.1921	-46.7811	123.75738714338046	56.72692481151755	-96.617	-74.1242	10.001035977295214	16.471938476494273	80.18093597680341
-77.8589	-2.6958	84.43507958727186	-94.759	-39.2179	101.7680212894632	73.74870806395704	-69.3352	-12.0199	-20.3962	-4.22869	128.41552899710385
-102.938	-14.1383	92.79590733047264	-92.4958	-8.93689	97.80370239779177	34.55539080367253	-73.4892	-17.3975	3.2723897495045295	18.61984521430147	130.80927136459994
-58.3131	1.895095572915964	44.375922976460124	-93.5559	32.952929063487886	154.3678585041809	51.893656111632374	-28.4107	-15.6778	-26.8998	12.318000240411182	133.329
-58.0559	-27.4992	88.16556464651063	-130.455	13.766590565459989	124.17676607505132	94.15401200793742	-33.2088	-38.1401	2.992387243892097	-8.89503	136.2842786240472
-89.0781	-18.1962	59.67233618178208	-153.429	69.79034793280572	99.33008567134301	-14.909	-68.0763	-70.9071	-101.241	18.519243273577267	34.337077202885546
-98.6327	3.2967296075322388	73.16796471709857	-134.457	104.18898737995848	120.41081258848362	10.423212315726849	-72.5298	-58.2612	-96.4076	17.24779076250803	49.17653905810436
-92.1032	-22.2707	63.33842041000526	-138.017	68.35993639355026	127.20520670533568	35.358110802429806	-68.1574	-100.83	-97.3782	63.355206153064614	19.021527335759263
-94.2014	-10.9952	110.2339912413742	-136.838	76.95842907182325	110.55691787302683	-29.9366	-77.3535	-74.1725	-102.607	-13.3421	18.07225760543133
-107.865	0.24471396234962536	50.598646779731595	-138.443	82.02390636125544	65.56	23.14259508495562	-127.768	-60.0812	-83.1918	89.54472138216556	14.998013337838316
-52.6613	12.824317152947724	118.9205816725942	-107.376	134.63471330450946	110.15866360372894	-4.34146	-121.432	-33.9906	-101.685	14.934930669896383	-20.0238
-88.9123	47.34576192206531	78.56790415757679	-87.4258	120.40403740084712	92.00652517721743	-3.41721	-133.478	-14.0975	-80.5743	6.674525114737164	0.652179
-95.31	10.689563051702285	72.30065713979933	-109.921	102.21584223990519	70.91596944015713	71.58907789431662	-96.9431	-54.0184	-71.4876	85.4956	13.866799353289622
-98.5877	47.68789978152505	62.14472212514554	-73.8	134.38216608911821	62.827275128244644	-31.3536	-141.466	-68.5355	-70.1124	35.062978463980464	10.757108013402478
-86.2206	50.398805618285515	76.21744564586959	-95.6698	130.39877619753153	48.313115941505004	63.5734	-114.95	-88.0226	-40.0371	36.21754068924582	-20.9067
-99.0708	26.923132738043176	63.31541289844198	-80.5672	112.6248262381405	88.72214868641947	45.18333720620923	-115.403	-100.861	-27.9888	23.26557813490059	-46.1009
-85.4272	36.79695677121104	69.51628526111831	-71.2242	152.90064094278648	47.300070336217985	63.518964698478534	-93.5449	-80.1289	-16.1838	42.31707387553545	-35.3351
-109.897	45.298177250170106	81.47345152184482	-35.2566	95.92596990815662	30.565880190250862	80.51185819396834	-139.67	-35.1158	-112.109	-57.3261	-60.1376
-102.219	45.46143939523956	60.96191455849241	-5.94164	17.830912997962624	63.84932588796045	103.14590779407978	-142.752	-31.5611	-119.201	-29.6548	-90.8562
-97.2898	29.78956556539105	59.10516264845178	22.222576644004533	13.37792684232398	39.24496022131398	56.47034555453921	-146.118	-85.1974	-118.763	-12.28	-85.4992
-99.3456	47.400095415001175	62.650420502400955	22.697578606329305	36.37580422632673	66.97510264679138	67.63247276650371	-133.18	-73.6158	-114.718	-7.35035	-76.3401
-54.8971	16.702312198134813	79.94309139485699	0.5914196085887016	34.455457105974126	94.86064953441294	110.99114438841411	-99.1352	11.171323914081473	-68.7148	-65.3896	37.87768950136656
-49.1652	11.280556883405616	95.46507015833535	1.1535950896677105	61.767483632528936	61.87290630031171	73.3536	-101.272	3.0098297446237003	-84.6272	-108.312	5.972843452225926
-74.1581	45.67118632395748	62.63953082441718	-72.981	140.77784420937948	47.32534440271279	46.87303452749419	-83.5435	-95.2546	-39.9142	25.216640618440298	0.4179291613715173
-80.0529	62.05457004557482	29.11418464232934	-76.0543	144.96767945767007	61.3983	23.43241949027185	-104.141	-46.2186	-30.3669	46.22580648963187	-24.1308
-87.9057	33.96933182289808	52.3021	-57.7734	157.42412954047404	43.96286897643964	69.63720708080263	-94.9507	-107.969	-22.9871	48.231294465910395	-9.86745
-86.4432	9.783935307260041	45.16303723336939	-17.7212	135.985	31.056195133959207	83.31491613199725	-110.024	-78.5867	-13.5664	58.19535850325239	-26.4122
-100.362	42.93638905712336	68.43189378714608	-56.9389	110.8776480330129	30.359432427776003	22.568063219251723	-169.451	-59.6676	-89.7105	-42.0097	-36.9915
-65.7871	34.72059008551741	107.32478531788499	-53.5221	111.72289437496195	59.64519815713118	53.115481892720595	-195.212	-29.8511	-106.204	-6.83703	0.3947644207285359
-91.8436	6.012761146537364	105.47385033679053	33.05157262884761	37.70493584725593	4.569617635445543	56.89532902866562	-132.753	-84.9535	-143.713	-38.0551	-32.8189
-86.8051	27.897165346572667	83.9425	8.358696824259615	26.26945969313035	36.875491520371256	63.79400733053947	-49.2933	-121.461	-86.8081	-36.5492	-74.9109
-89.7023	21.967747707843728	117.71941194169798	-7.00703	-6.28931	50.756962373833105	44.673053984511334	-24.311	-135.135	-106.565	-82.1323	-54.4666
-86.6045	18.323460867594797	98.97712232218036	3.782768111290186	20.786785421092933	67.83871719345612	-5.69915	-55.2279	-103.855	-156.554	-131.541	-80.5115
-84.6193	-10.2916	101.67088112145625	26.756602314488244	39.99752023030813	121.03537728159634	13.4707	-28.1558	3.278272295779982	-165.046	-100.715	-129.182
-52.2002	-0.456998	157.92160140347804	61.0145	-58.5665	53.89586237377606	16.61603192055718	-73.6021	0.985016	-122.401	-153.233	-18.1002
-45.882	-4.3941	167.09292772539501	27.75546889664938	-71.8376	57.91833012901179	-31.1447	-29.8299	4.37927	-147.163	-168.719	-21.6551
-68.5664	-37.3731	125.87699876564764	26.925545657478935	-89.0835	64.60549675622744	-34.984	-48.9668	45.28387593989139	-133.937	-141.859	-11.5765
-70.1702	-54.6842	129.54525844769242	19.6038	-85.8364	66.7793	-27.9206	-43.7937	26.417999621771234	-166.558	-164.33	-41.3924
-81.972	-25.8157	135.98518008810694	34.16928776811878	-76.646	52.326900744613134	-25.7219	-33.9537	19.663667341692044	-172.657	-135.107	-6.40257
-45.0357	-38.1395	138.71498264939558	0.0385349	-90.3509	76.84016200459293	-49.246	-67.5066	7.129907965872356	-142.678	-120.653	-29.8099
-45.9262	-44.7971	84.24000950923046	-28.5317	-49.3754	88.42850519187193	-12.9477	-23.3924	125.02958133143592	-168.914	-137.18	-10.7604
-32.5618	-36.7971	86.34021493506076	-41.5064	-12.36	98.677	16.249202126071832	-25.3161	110.04049111536351	-131.99	-147.064	2.123258953927995
-17.2747	-43.4952	122.83411714719253	-31.7448	-14.137	77.38338502808661	-11.2115	-8.44794	108.10984822464832	-127.362	-185.518	-24.2809
-52.0142	-29.4848	104.32347248393262	-32.5578	-45.9555	65.86653467355609	15.150663418800404	-1.00321	103.44658670076834	-150.589	-151.613	-33.4816
-60.1717	-19.7824	104.41431617547853	-59.8142	-42.494	60.606632500206004	38.31722280590636	-36.4026	93.20030125411543	-154.031	-135.083	-39.5535
-52.9109	-7.53728	37.10662238254732	-94.9148	7.328858115871012	42.987805790941586	13.995766003700258	-50.6586	77.85588885203238	-218.447	-68.4654	-85.9328
-60.455	-35.1665	23.132065018070232	-89.4166	-4.5598	44.45552186786539	-1.51515	-18.9097	84.22667850600206	-209.694	-85.6228	-62.1246
-32.136	-34.567	55.924273155966596	-81.8829	2.22541	6.19759	16.084891094433747	-37.6837	29.170378797388615	-205.886	-126.786	-114.574
-65.8422	-55.1934	57.82439302896426	-90.6353	0.706992	-33.5688	-61.0458	-42.4651	35.23976281082405	-203.046	-120.194	-91.9001
-63.6722	-75.4128	104.31865401604766	-121.136	28.45882866537843	-3.38779	-27.5054	-22.3608	4.674265908146599	-210.59	-84.3838	-66.4376
-74.8444	-23.2836	91.69380816060597	-124.928	26.6879	21.98665162848046	-52.7876	-3.20755	-22.1223	-184.911	-116.09	-72.365
-81.7412	10.932597467927941	84.48321409009228	-129.889	8.067679413798045	-1.11661	-32.5455	-26.5625	-13.6569	-209.272	-104.883	-48.1119
-87.8686	-8.297	61.70227625997387	-117.35	34.686495124458396	2.4226971723407082	-19.8905	-78.8693	-1.42142	-207.483	-119.201	-63.6105
-69.5797	-4.20833	73.53223312439691	-128.155	21.649421158117647	-26.3772	-33.4021	-46.1176	-60.4243	-202.021	-95.8643	-6.24914
-74.9613	-8.93649	85.46808299515891	-99.6765	10.5303	-59.5526	15.565875834574348	-63.5879	-84.5456	-246.528	-72.6487	-35.7985
-86.5598	0.37756962736811195	91.68403373589375	-118.644	21.64345290102519	-57.8945	11.21791034694181	-71.776	-49.7058	-210.868	-104.73	-8.26232
-93.3784	-2.34455	61.908838994182574	-148.518	11.949903121022647	-60.744	-12.3999	-84.9955	-38.4399	-207.836	-95.2816	-25.6584
-87.6701	14.555312228452735	64.62014254432033	-116.102	9.095257013503518	-81.3508	66.54837862652984	-19.8652	-76.5939	-159.341	-53.3401	-6.43496
-80.7009	6.544171946832048	61.42786955144825	-124.41	8.005061487039647	-85.5087	50.442556128655404	-8.66855	-98.4014	-162.83	-59.2762	-9.42445
-62.4937	-2.24336	67.58710778281856	-134.667	27.700419268186167	-79.3507	51.394152993564546	-16.8258	-87.4928	-157.069	-44.9256	2.818678511442245
-77.8031	-9.8654	61.08741796097116	-132.181	0.8987066285396915	-80.8629	43.9876	-4.82903	-84.3725	-179.273	-66.3803	2.719968502233948
-71.3829	-2.65511	85.77292203905859	-123.227	40.16092930810619	-67.9739	0.8479810868866806	-43.252	-46.0678	-224.627	-107.757	-9.23191
-77.0231	-24.2451	94.3708	-132.458	26.607546542597746	-79.2799	10.60847525582753	-70.5684	-38.4972	-217.139	-103.922	-28.6786
-85.712	-31.2821	74.90313225814651	-141.629	44.22506378223134	-73.0218	2.385680374337059	-55.6297	-2.47438	-193.303	-154.474	6.432777021607254
-70.4213	-31.1979	40.13258036079221	-110.016	35.38312117965917	-69.4788	13.349570378684193	-62.6937	-11.09	-203.533	-100.693	6.272739161136121
-47.1789	-5.98913	105.64862868518439	-143.299	15.48130520115082	-46.6513	-15.6208	-62.9927	-8.12976	-203.412	-78.5256	-34.0602
-85.1708	-21.1112	81.42273206598041	-164.334	15.011816396405276	-111.08	38.53841695480103	-4.83564	-40.7407	-129.486	-47.4353	17.735844576696532
-76.9756	-10.3027	66.141	-134.839	41.063125888068065	-95.2987	95.23785857198693	-18.4188	-60.0295	-116.746	-27.4753	7.051846166892922
-93.3953	-32.2309	73.86164767338704	-125.768	36.42297313946023	-79.2422	64.46238474903687	-28.6996	-45.7059	-152.12	-0.95206	2.530580988934765
-55.7635	-6.79057	123.41803095708593	-58.7122	17.071410355207373	-8.14597	10.590013817557953	-53.0107	-4.73372	-135.67	-73.5942	30.45533656055812
-89.652	-24.9024	66.31248483835753	-115.854	35.87197757657897	-75.8401	72.22038358755458	-3.65428	-59.9455	-108.627	-17.6069	26.838172316138564
-103.397	-2.68018	39.660256605619885	-98.647	25.88117039831918	-61.9278	67.07081796276121	-14.1517	-71.4633	-140.438	-32.6123	-10.8789
-97.9991	11.644366052036256	57.35574333241286	-112.508	68.55490609492007	-73.3596	33.0419	13.893045646069075	-49.6004	-103.55	-21.2716	19.60356563046314
-88.9858	8.471786829030314	52.724582315409826	-78.7511	22.7195	-76.9726	62.33924703392507	-6.2074	-65.3993	-132.373	-22.4647	56.891145921605805
-87.8989	7.216757458438333	39.5065	-103.456	35.10950916687551	-79.5019	89.71232578579462	-39.5352	-66.2225	-133.834	-12.9875	28.244874336978803
-56.9059	-33.7006	46.973983951638274	-75.417	-12.6558	-54.7711	69.18125493951659	-80.4111	17.41991901999903	-180.103	-32.43	-14.3611
-105.702	-12.1632	33.19806243840649	-60.2894	-5.88674	-75.6979	59.70499829444714	-68.924	10.879801993707563	-147.225	-5.90056	-30.3599
-72.9746	-10.1478	41.8823	-72.5031	25.98829119487616	-55.4239	53.683719625915856	-58.9059	33.57894756578679	-140.24	-43.6527	9.336426885545261
-106.639	-9.12407	51.64468938097318	-37.152	9.096226392830397	-45.9007	131.51859215616662	-19.8353	14.86818289463184	-87.3214	47.91701047536253	-22.1044
-106.439	-28.9808	40.02695053956217	-88.5691	10.96407517924619	-43.1921	102.77559930736042	-11.8726	9.300768371336899	-86.1631	54.24629978409414	-21.8578
-92.3714	-31.718	67.16170111492691	-99.8532	8.355483321185853	-44.3659	49.44337857681705	-61.3985	47.294941057095535	-134.843	-20.1116	2.0589352259392384
-68.7978	-7.74873	86.95463203106452	-56.4749	39.91081223342336	-30.8927	64.7217	-68.8096	49.91942678009302	-93.5197	-74.5395	-46.9636
-94.4412	-14.5217	96.56391497833306	-41.7337	73.82097479845721	-46.0445	70.80301562865844	-36.0652	49.28256939439992	-68.1699	-48.321	-46.3505
-110.869	0.31612729207594376	93.50449253119348	-45.4311	53.74207905103895	-32.9138	33.556106943658186	-39.0634	28.74151061624328	-87.0644	-53.135	-56.2746
-110.564	30.74216656913661	69.11176621291139	-31.7355	58.94473959119333	-68.8198	79.60579537136286	-123.442	46.43205191902248	-92.1303	-39.2688	-71.9211
-123.012	50.461333229374766	64.6422	-15.7456	65.33901067422259	-48.2401	78.16480732055939	-125.159	50.71979632876485	-82.5477	-16.7618	-58.9045
-116.58	25.51569625056046	67.82053901132362	4.327330356675446	103.06566163874005	-78.8436	102.35593476255983	-51.5213	18.440131551757318	-13.1324	39.762458351522866	5.208077745696571
-152.485	48.75592413614612	41.97804918797569	61.069175548029044	15.320488926372406	-54.9115	115.59920657117524	-51.817	-15.2443	-30.6463	46.61720819857463	-45.8479
-156.258	57.506709249319925	54.052044083163494	91.35328055048345	20.87847830842204	-14.2216	42.90757228950237	-80.8394	35.37656765946095	-46.5377	-0.918226	-92.9018
-111.169	49.718006616020766	25.48064123557521	57.382113348197116	20.96054571520761	-16.6428	98.78198650869169	-58.4008	7.232551967577217	7.56785	35.48808044636049	-61.4578
-142.189	71.89614278225542	24.538283536092248	92.80077547267103	-2.54218	-24.0423	50.628216938184835	-108.387	52.89684253005071	-26.8306	7.166570991320358	-106.749
-158.3	51.2635	27.117108266090405	88.34776765151398	-27.1757	-40.6523	41.970174574983126	-80.7263	21.399385427228886	-56.2567	-11.6715	-99.9684
-129.574	70.41005256018592	27.606366174549425	1.2115395136033997	56.734229279754906	-34.6828	45.2617	-88.8215	118.21411768253931	-25.6643	7.007454041724031	-77.0274
-142.278	74.87702721232719	30.476730690635033	-21.9787	79.80331515398164	-0.847574	19.317372224956028	-123.866	94.70757950995402	8.942788379410851	35.86856390022175	-49.7254
-114.236	69.43650660035077	12.83802404354849	-24.9863	74.31861526705293	-6.4599	29.91044888791442	-101.841	84.08176450677557	7.9030566638030475	85.5701	4.703839748198272
-143.396	80.3038	2.0303518493354575	6.016547348350327	33.76992452577732	-61.7924	108.40593408922845	-41.4934	79.23948263924476	3.337336626129051	74.60722412486874	-21.892
-102.854	94.53966058085598	-33.0636	7.930073451377987	66.40409022082815	-66.247	96.33071114680195	-2.7791	79.72096302479211	24.4265	37.44411368907054	-58.7334
-100.096	51.687759887557405	-56.4143	-3.61323	1.570917576958366	-90.3405	78.66917998553146	-90.5141	126.95170711022838	-40.4669	64.65881968270088	-15.1101
-103.372	0.9864335960976536	-57.0978	-10.4586	1.83638	-90.2725	105.70917307457105	-91.9945	100.0417470120919	-5.61742	60.16247519709532	-28.9926
-123.212	52.027498848409664	-25.6688	-35.1267	-5.86207	-83.2706	99.55089230469817	-94.7666	124.17144670800165	-43.6468	82.53293598225221	-39.5659
-92.0523	43.29462315242053	-13.6801	-28.3726	-11.4706	-71.2768	109.17587528809484	-96.4026	108.39957358654075	-34.1336	83.63659830784931	-33.6841
-125.855	40.915867985604784	-18.7338	-21.5433	8.697490140113759	-80.5498	104.59941345131782	-108.654	124.21559910989629	-35.7216	72.06871785354218	-12.2984
-93.0741	55.6273	-77.5939	-60.3215	-19.5674	-65.5113	142.22673421555842	-62.1587	96.85851047868759	-13.32	112.3679573204937	-11.2797
-99.5975	61.55022741073362	-65.7558	-33.6519	-15.3897	-69.1074	64.36073030444723	-59.1083	100.01683430472467	-7.33369	121.14607879122562	-6.29329
-160.882	63.61725351664297	-97.7229	-40.811	16.614024824175818	-76.4555	79.70125357306051	-19.8713	110.14622932053534	-9.53671	120.50500161412776	-24.3771
-133.373	81.22612845567282	-99.1436	-44.2657	-4.46087	-73.4938	75.26434071068901	-34.3821	94.58638488231912	-21.2045	141.28384126462316	-1.77191
-123.789	52.93472008652112	-75.6416	-81.4153	-1.34025	-106.686	112.06063505650245	-45.9792	87.7984	-24.7478	119.98490217646696	-13.6928
-103.875	43.194056835074825	-86.6315	-52.5134	-15.6934	-83.3865	113.82145673320954	-42.1195	83.8649	-9.24676	124.01972826224159	15.442661873144145
-86.9818	46.812838606431264	-42.8408	-36.7135	-8.14083	-117.107	51.10259575381469	-28.5851	68.37058989313581	-71.6144	89.83839426850257	0.9978682917903788
-83.3474	64.43732973075333	-64.7125	-22.7936	-27.0942	-72.9822	66.699	-53.7587	76.30366017139352	-30.3843	100.25871918179698	8.928210046266301
-87.3472	61.01594633422811	-51.0246	-21.6709	-48.5677	-76.7877	58.665921026189096	-21.3242	42.630589620299084	-83.0193	114.43243597913262	-3.70025
-113.899	27.000879266569946	-52.3043	45.32436894306282	-102.051	-58.5797	78.46140425156044	-61.041	18.274097792144456	-38.9682	117.55940921622657	-22.9274
-123.35	59.0773	-56.7929	62.658306854515665	-83.6468	-36.273	71.16807024209685	-74.5615	26.13054382510831	-15.8404	100.45245073925214	-33.7602
-70.8278	65.44635128489124	-23.4109	79.57870312653147	-125.891	-1.00429	74.40890346437568	-47.8292	64.27775262056582	-5.2026	90.93381117076974	85.45885171856193
-109.348	68.4683	-22.0659	98.65528251972934	-174.831	15.12121440822705	98.60275449605496	-25.1974	51.95831005444248	12.537077863954169	70.60426177418002	38.996631522152434
-105.781	72.22039849250439	-21.0527	145.08016555018597	-128.29	4.751935595935487	59.35532493858185	-22.5858	43.2135	17.572106583675584	-16.8093	28.61857160968219
-58.2705	64.66103078152393	-35.8366	127.82484725424015	-102.373	11.209289304202706	86.78573953092896	-9.53865	55.0332	23.912817304078803	26.894308394472155	36.73542329754981
-82.2948	91.79656787236658	-54.2602	129.31797734815268	-108.138	11.60058157011388	37.14678989839948	10.631338451783733	19.092519751649075	17.96699938536767	7.280961198268986	39.93987478962397
-77.0301	86.37358199358509	-44.2584	105.34875586907022	-84.9184	48.643459682816776	66.98006652984189	-26.9474	24.666498731115826	18.41417323765997	45.41779460993651	47.312120559482366
-72.7141	71.66849679546769	-68.2942	117.20562356695498	-97.4772	19.07407667363149	63.57076883148873	6.033172217101326	45.09236053382729	27.989546377144183	37.597996171096376	37.35200201932886
-86.0192	84.52398877078201	-49.5908	116.55315498199917	-106.769	34.52006259448083	62.509	17.67026657830256	20.578695618433507	24.01109877366765	28.75819414190521	32.47292959735772
-68.8584	67.4174	-36.8916	121.89693793228918	-76.8477	44.161377440018086	90.82075595497744	-10.6675	45.69885737540755	32.72572080012653	22.915824829063443	1.0420981073164832
-84.5041	66.42602606063888	-34.0254	94.77572702920007	-114.497	48.31660281204356	74.08096549871473	10.894566596145006	48.70548417297044	19.16830221251326	19.618	46.64674510779749
-117.41	100.98611833568353	-36.9687	117.93904687105265	-101.408	35.46764962843651	81.51927544911118	-18.4847	72.32622537026306	15.86999973948816	18.302405891407645	48.416851618185774
-102.869	89.0147	-39.1058	118.42167286984359	-101.579	31.904700846938983	41.696515536541746	-54.3078	50.97196259901164	7.711266809461677	27.275219728220055	14.409603482886906
-93.8746	123.0691166285566	-12.2032	151.57600496850608	-41.1096	55.950984752832525	65.87827263793935	-4.26294	68.43243469195052	95.69493877518654	-22.8209	7.785747148482917
-108.033	115.31748522526601	7.4318611541196775	131.18487137216482	-20.1822	63.820613158209966	99.71618781169693	-20.5615	36.976081922591554	86.11861429908517	3.627161564462553	15.833114493486116
-137.146	106.3707212088868	-21.9958	150.9504568153235	-77.8303	11.611726881929005	113.98386831174885	-68.6831	94.5754	119.18961027476644	44.88037055834902	14.23019345129569
-121.795	116.73959276217217	49.42528527273355	139.56904715543996	-39.9481	88.63655078841671	57.15006697509347	-107.406	74.28289705107011	131.73458152273008	98.27696121073765	66.4628
-96.6139	86.6313	38.59921100749681	144.14437715390707	-53.1723	45.422689600692316	10.39957996121518	-105.702	39.219140281855914	130.75958245643744	56.77096817964312	46.342110380929185
-117.85	86.6879	19.433599920351554	94.23231092413091	-50.991	93.80355645582841	19.627240323229508	-114.449	56.56992693690201	80.47259889366414	85.01496815012764	92.8115
-118.277	87.76412429094329	16.426350860327375	147.70136721118732	-98.5121	11.624263161736295	62.88805285785674	-49.7999	57.00968845649818	82.82589643113354	43.11020402559343	71.75185178695342
-116.929	102.5055661870274	-34.568	167.67034316785578	-81.2832	27.585	36.59478983850716	-22.8709	44.316090946751494	90.93133963314672	27.826860129954007	29.700470477344435
-110.168	85.92622021474786	-35.359	174.8583637504237	-70.3861	28.36287405892419	76.45641866118083	-33.2499	52.8296	115.46083177373049	8.405510281756575	1.9435745833539035
-126.531	95.97649862060496	-51.4351	165.3924318195533	-90.4177	4.343356542911406	95.11679126681075	-24.1306	53.72797083207079	104.17054813281861	23.47112243569178	48.52173936652159
-151.826	91.43161519901953	-32.3808	125.54959720755417	-60.7644	43.145942612824854	75.3514	-50.7033	92.03016093199261	116.89023653536461	42.75818945608656	26.43872296439759
-119.388	82.54915649832417	-13.6436	148.67538063372902	-71.3364	12.696380757328667	44.397505426871675	-62.9264	88.37652845637514	95.24398944838207	46.60416560296173	21.99175667999802
-128.213	60.28508878310158	-67.4735	108.2592748695312	-118.891	-4.46029	66.87679249395967	-13.4962	87.84866389396296	46.389993445705336	59.59787335970805	71.14803045196733
-145.928	61.29383069614523	-82.7061	124.8945424787146	-122.445	42.15394638393897	76.0783	-49.8847	51.61875457391795	19.100690524955073	56.15735444883034	62.61416546863447
-136.828	59.63428024937159	-18.7386	57.18319836163178	-146.84	-2.19207	71.73694152034018	-30.3058	97.24892134787716	6.719450182437888	38.29186375921205	90.57242648440365
-147.884	63.5017	-24.6289	130.1709910629255	-142.785	21.410703221555785	24.83186699845185	-145.813	102.6634825717416	-3.96848	34.89339585648715	41.14423560980145
-115.208	50.85799588768112	-21.5373	135.02636006120588	-138.238	68.73719823717978	7.744177066243298	-92.7157	95.78307247486728	4.040974626691285	33.17071870514129	27.281244725709325
-105.869	57.7977	-18.7545	132.36447769716293	-135.248	48.660616521275486	-30.8187	-99.0407	109.5655022109507	9.66368	-5.84944	46.24033796306166
-118.835	86.62997339590967	-23.846	118.841	-103.744	127.06930811484163	-8.38714	-142.153	98.11131303508489	23.4724	59.856771934664735	89.7735
-114.219	79.80133197175948	-46.3234	93.28784784531203	-91.8348	129.45179163843667	-113.53	-124.374	87.03159359908007	32.498	84.69051812188796	52.8117
-101.447	49.26958718349336	-30.6139	150.47236942781618	-88.6702	127.31958207685936	-116.402	-145.527	65.66327684936536	33.61417489367049	87.65155229559691	60.077681636572294
-142.189	62.24197133935728	-14.963	120.03520265989081	-77.3787	139.6974502853732	-103.498	-60.6315	55.39568088288098	-13.1798	54.365352491527204	90.21646309914561
-109.345	59.354443965765434	-18.3176	86.12483521481762	-87.0278	136.1975112981539	-88.3462	-104.093	28.09867144164608	28.445690205380913	75.13071677209128	63.60536736052201
-142.517	66.3138	-15.2803	97.09456836218409	-56.2287	168.81922935362263	-103.582	-99.092	76.8177	10.154055780382722	76.38607374732499	66.87632605504788
-134.173	98.5127	66.91056443314109	118.36057180870115	-34.4992	146.7526258226661	-93.8424	-99.4683	31.747945279313207	75.85549877552772	68.12987556438932	62.98670816026896
-108.793	87.59074399236978	37.2448	111.39499121999616	-35.2406	139.82093752256702	-93.504	-93.116	49.211014528229924	79.01690611288313	50.93548086258227	40.199857778606116
-97.3667	91.71294177649212	24.297896522757217	70.85098011533445	22.96655051553879	117.01084440094823	-73.2437	-61.1518	87.59335026748703	56.212107550381965	31.492078442292215	73.46214025190729
-126.735	78.89386876919873	3.1985158384722867	64.85747988026057	8.617732113445395	84.577	9.113394433359472	-9.08837	74.40969534328927	142.9808002046906	69.24678754464456	108.95499700547543
-88.582	105.04514012048342	11.92120115069916	45.90515031209428	39.13329156695417	128.6985370892883	16.770624550201145	64.745	56.32097084107516	93.88062188570892	-4.10576	100.9193892521032
-94.6016	70.29502814324543	41.1296	55.28555858491019	26.476047382386902	164.67685078102252	-61.3658	28.42976670562274	87.80012403008824	59.04311937933536	-43.9781	93.99409342495184
-81.1535	72.40204370091138	66.55358213515629	37.48221710422052	8.147347743073091	181.08024478480934	-48.836	50.566111208835764	57.12786157273637	66.15167832547522	-21.2285	59.488064187596876
-99.1475	91.01915415443868	57.23088077186884	3.7848879727032902	45.36898400995265	163.49544999226967	-20.4758	66.20028991684465	80.82193204560804	66.61341751315146	-38.4216	29.934954254288648
-69.7091	77.40899940271194	29.75691955606101	-8.42012	43.218178509605806	133.03960941024866	3.856722468024885	80.50876205687997	30.988100308891575	107.64764560635693	12.232226666925948	36.349152407583006
-74.3338	78.1079	44.595236002166466	3.8765116721405994	23.606174915915275	136.232	-22.3691	95.18908311309032	8.046715542886174	142.3797674370287	2.1479076292578676	62.52723160089232
-45.8139	53.630836640657066	71.7085	55.3342	57.152455697737906	123.92007199090634	19.849469868406434	96.16978826121534	25.994574138779893	75.2438	18.37145463857473	8.226669280898385
-53.5772	-2.62141	103.06975393900964	7.724289726465444	54.07387916624399	160.79139177633235	49.83277621354499	70.27434775098413	31.421053514785697	81.0235	-28.5005	19.591233289931974
-83.7583	40.730393533107375	82.28270666732433	21.11234533347343	32.016340508537866	203.33551754503281	3.6485034815131643	84.23766639257103	100.06038877431992	61.436166404808844	-44.845	-39.3744
-84.1742	34.37960601192271	53.86860858094263	14.040485052481984	62.95026661506866	137.479	34.416711503478815	76.0719	76.93687501211348	97.75605089022594	16.58445927819439	-17.2506
-74.0187	-4.65824	56.57535983803845	15.479992630856529	57.265805804771524	127.80645810879197	33.4915	102.88801743259238	18.195135390286822	77.725	16.95733763230245	30.04686040687618
-85.2935	35.441234374733185	79.18614496941832	13.153062019959702	66.59335442807364	136.30260805069946	68.43238925056721	101.41553295986243	69.53403491853777	83.86405444541296	46.08988663630523	22.649691359983706
-89.4863	56.234541670739404	59.73689591049171	66.18271109457164	51.36701262887542	144.0791028380647	15.719586757822363	103.89247929641193	57.04174482599015	100.97721996066791	39.941854069970816	1.2499193146841499
-57.9923	46.10115597165951	50.30345430377313	12.343113417048542	37.64746892552933	149.12753722244625	11.355477810916748	129.7404251647961	72.52379506661171	77.36519286366239	8.49774	-4.97602
-48.0522	35.91896237069514	26.902936630725613	1.7663920093930352	55.232153851107945	195.9688962286844	26.98402375058818	135.73527513042163	79.62068906091997	95.4323	8.641689484383278	22.6522
-35.4992	64.27263642117308	34.10783375212338	1.5396114234935578	37.52134643199926	192.42385260163093	-45.5879	114.42590325878389	114.11218653771154	70.8876	-52.5	-13.0642
-54.1067	76.92393880609355	20.658361012753126	-33.9578	33.70809913582115	220.2319478194515	-54.668	91.75561789624757	84.15236972914724	100.80592431879498	-30.1196	-20.0313
-20.2113	75.27763631529264	-26.4499	-11.7806	38.83351748741553	179.83025459383427	-38.6476	95.75194952107704	24.623165316042684	91.3566	-45.08	21.2496
-28.5916	74.5698	50.75844351398888	-39.1392	34.06853072677479	168.73575203133603	-63.0763	73.99117375907073	20.243515756490474	78.88864338878342	-42.8317	8.304869441946018
-59.0372	96.30019526745387	33.59839240862552	-28.245	28.98901670965654	162.27967441150702	-81.6425	74.6008	55.29873256747417	64.6696	-50.5948	39.29397850156667
-25.1792	95.14276433630147	9.430357974878238	-26.0228	78.1304	167.42963027654724	-65.653	125.5158033793013	87.59913399273763	100.50041784066477	-30.6979	44.97816825596432
-53.49	53.954493918263296	-64.0192	-42.0182	2.4400479526568684	185.44927435948662	-96.8066	97.13693713941147	76.55611912499464	59.5453	-19.0683	65.76533508868492
-53.1932	73.17860706713807	-40.7876	-51.391	54.97038351439549	168.63465522615337	-89.5954	73.26754379593629	36.1856	41.69236512449273	60.90292639542348	-58.8413
-79.0005	119.0683059434579	-58.0003	-54.6614	47.88930370585843	131.0565525831138	-71.8398	116.21934440622479	5.082869842651532	55.799451994049264	45.93971754268135	-5.94147
-57.6892	107.18281634933679	-62.3478	-78.1127	66.5921	161.44994981398634	-79.3215	110.32813205636302	-19.2825	50.30455063018315	33.25249764883017	-41.2551
-59.6541	102.26312236832233	-66.965	-54.3232	67.6579	128.95682408451248	-83.5569	89.10708473797003	-0.395382	47.24612844789944	44.610062908543554	-5.16294
-70.4115	117.99310325711969	-84.5196	-67.7704	75.47349595522397	147.78656847970822	-60.6288	111.99349711830108	21.317413278977355	79.2445	41.349625745731416	-31.6411
-30.2855	95.21354618441069	-44.9176	-47.5355	61.28152180330684	172.0376739686758	-108.089	87.96311501474594	20.722450766334713	30.87975621002417	18.518315795016836	-32.7756
-50.4776	121.75239010655231	-72.3049	-56.3134	69.95473771670486	131.64168069542785	-75.1061	116.22072681750392	1.6443325270526237	76.92672346669323	25.1181	-83.365
-39.1289	91.51596821720591	-51.5797	-76.6307	77.17054523584177	127.6854114699752	-87.2508	135.25708384765042	-11.0813	76.30501461407448	45.796504429437626	2.462941441165112
-11.3751	105.37086825946052	-58.9672	-51.6661	47.278202457819276	101.65130750660495	-72.2388	128.03320655690996	9.413909322336204	110.8605520243965	38.80144643472773	-72.1444
-31.3112	111.07692452136732	-56.4597	-78.6068	62.77866368981179	132.04594893367582	-93.2549	123.32565982059988	5.588974407795101	85.97853824003234	71.1058	-43.4455
-36.0114	115.19123326067634	-69.4218	-50.9259	66.7333	103.95877657898484	-71.0458	135.6229570846798	-6.72174	101.65073738568967	43.134991304222176	-102.562
-38.0628	115.97680180070665	-71.3155	-23.9642	62.77066750817096	156.47363942826595	-82.1122	134.79185938647885	27.563130433233532	87.01181769475495	38.351320322490665	-72.7814
-21.9312	118.41672685836262	-44.659	-62.0492	71.94774532619743	118.9776909287513	-75.0337	150.01574331402185	14.056870798584072	103.96571563101155	79.6256	-48.5609
-7.95058	89.53085844157036	-22.3092	-28.5791	38.59203007559199	60.988200117942235	-89.4264	158.31370167245905	-53.165	93.65769262916547	53.06394100870376	-54.1007
-48.5939	96.9307	-7.24629	-23.4189	48.29184209422359	37.154390372424615	-102.03	154.93338592483315	-35.3918	104.70464086785394	33.38151757882262	-72.7005
-33.6922	84.75302969621066	-57.2046	-55.6667	24.921095488639605	46.787679359952165	-84.0372	150.24363700644918	-46.9138	103.09216346700995	35.4014	-105.47
-15.4178	94.36202098124029	-46.9355	-16.9401	34.133526779426845	9.845086041414877	-55.2618	172.28600828959583	-44.5701	61.29704332298971	-18.8299	-95.8146
-34.337	80.58620466281099	-30.1129	39.65326363617651	-56.4029	36.551107125079284	-31.1262	137.77089818562712	-93.8071	49.477027565615934	17.42835000298855	-167.248
-9.08399	69.58543900199786	-15.2322	68.03966713479026	-37.7201	13.750498099612267	-58.5299	168.75067675146528	-131.012	42.73563991420503	-19.8893	-140.272
-12.011	71.54785042166145	-24.7785	84.70749961735456	-45.7784	5.7266	-36.7807	132.76493385584817	-122.135	33.524861271914766	-7.31225	-119.315
-0.545634	38.372989038405635	-37.2253	72.10511385005772	-39.1588	28.353593631944513	-59.0851	126.71174083088485	-90.2775	58.83867900107828	7.813342608481293	-146.454
-7.49144	62.4339	-35.3335	43.16984470640268	-19.8283	35.84869846398265	-20.1582	171.9913856527447	-108.436	34.0814	-15.97	-140.035
-24.7687	63.7377	-44.9887	43.696617771698975	-17.0899	64.23180980905033	-23.258	182.72013051640852	-12.656	71.69613805329494	3.212470861840503	-125.826
-37.6543	78.73063484441809	-33.3855	66.34694443071706	-17.5665	54.2375	-41.7565	167.12231371190035	-1.65272	83.38751344678936	-14.9905	-136.405
-36.4528	93.36486903975991	-69.3487	48.47782799616763	-38.72	91.40890658957592	-28.968	164.44642762501087	-12.3299	71.01354069985643	-9.55291	-165.65
-34.2405	79.43643878654129	-25.8789	17.030971601303875	-18.4095	51.521689431206056	-18.994	116.00729167152413	-25.5834	23.78659330913207	-13.8727	-90.9735
-27.6958	43.976911795912386	-81.9441	-13.5913	-62.1391	63.753859351630176	-53.8169	130.42759172138202	-20.6953	27.629961463438683	58.47912136809405	-62.7107
-26.893	8.467629813008765	-36.486	27.2174	-50.54	59.649418525527246	-42.8773	128.97973888873543	-18.4703	-6.13841	18.363215401025073	-128.887
-80.9897	27.709744315469504	-60.5452	34.070909141829254	-40.7655	72.1846	-57.7877	128.51046878742534	-24.633	14.310967943609649	32.243173646004706	-78.7051
-40.588	23.119229022469916	-45.1084	0.4653006096717906	-27.3126	42.2114	-30.206	134.17479650532013	-33.7233	15.969613819395493	19.01665134159421	-46.2815
-65.9071	33.184554464518484	-76.3431	-2.29501	-51.8279	72.9294	-60.4305	163.3815413576785	-21.8369	13.859379633298982	20.155206750069354	-117.781
-37.0898	47.019334510070564	-73.0367	24.923978052864413	-49.6813	50.67409577488531	-32.3599	150.00242691231168	-11.8569	-33.429	30.783322766496283	-132.979
-56.8535	43.52025444056596	-52.5937	7.596017213864058	-54.8415	71.34	-32.7866	132.39103219661843	-4.26739	-29.0712	-1.78164	-103.771
-69.262	63.440563874206674	-46.1441	8.707778949156538	-58.3146	70.73618132796436	5.574155675132308	132.97851845844355	-10.1246	20.57787177908968	-11.0286	-109.977
-36.3296	64.08218744971833	-14.6618	9.961372670755996	-60.9666	81.4456	-18.1919	119.43662482165236	-2.6811	1.3255852198986473	-18.8366	-134.738
-67.3175	69.92972751913236	-66.2209	36.08465097293255	-47.1172	107.04606323359177	41.068340003219596	133.064	-2.07723	29.144144271251456	22.204209554913216	-82.0057
-33.0597	61.325419119649084	-61.8477	9.191568563133643	-59.1391	104.61090465170639	31.440056676272167	109.91571089897126	-12.5085	-0.12089	-30.4029	-113.227
-23.2053	60.74449266904082	-2.93501	21.082799014203317	-1.17894	53.69474318344025	65.62298117312525	108.55585674535241	-100.986	31.29770467080125	-40.4552	-102.309
-16.1099	62.25338177591596	1.941103563025286	-19.6585	57.50776329299557	26.20264742175059	18.843494622632814	81.53448160966846	-48.0908	43.68426409825972	-50.7257	-100.125
31.111140524514386	72.28804973893868	44.35928600080007	-4.82936	17.970158897044126	17.99011282376831	47.76268792514924	98.82766695245455	-36.9647	37.366375855715866	-85.9669	-78.5627
10.714854051282254	121.59406156476989	48.68536822198993	-3.99709	65.1397	85.11463865180353	-62.5212	37.87382287398103	-17.057	31.093174867777147	-85.099	-80.5416
35.005000635917305	125.41736762755362	22.334964352535792	-12.2053	66.75586976732997	115.64752004937628	-41.2933	54.04017741387066	67.64736148809531	49.66890207289998	-51.3202	-97.3527
12.532399095542758	125.59856931721943	1.5086006239610492	19.05471161966776	107.81839525383702	97.66300234215669	-19.7029	20.32381548112279	53.56077884523467	28.122945131230257	-80.8675	-61.7191
-8.77305	125.56711651121711	44.98581702008223	-5.6543	103.13293625029264	59.751153400464766	-37.1704	34.24648587750248	15.031796840545256	10.07507670830997	-78.9508	1.7144718707302122
-10.0289	125.5468612089788	34.59921285583861	4.131737754363917	51.13275805244059	74.95427816919083	-33.186	36.6615	5.6923472322455275	6.138187492995844	-69.0852	-20.6445
4.830378259023904	114.9440470744291	40.64841051181661	88.49631359839681	28.641487618023216	71.26730897222737	-14.8039	38.65668677980271	-102.413	88.7303	-0.537038	-28.8069
-12.1829	101.32587795923638	62.937405272937475	138.94361779812104	37.238918351493325	63.821174551954805	20.348268722881812	51.97384744197979	-92.4478	83.5981	26.63621976513902	-23.7881
-21.4707	114.88274095381796	-0.440811	149.56590709824903	15.491861888247003	18.60476113688093	51.60780988340949	51.13446005315774	-93.8743	68.66585786893376	-40.1555	-59.7724
-18.6721	86.58763179422071	1.8012324098674977	138.97393082672133	6.124830058298986	9.01829	83.8606	47.207411491649104	-98.61	29.629908444112388	-48.8231	-63.6243
-4.36635	105.84159182582893	14.17060536060267	167.66723304208173	23.863344412371802	72.74209353961159	-0.038706	25.827713041957146	-74.423	14.463318611237765	-85.5191	-85.4128
-21.3631	95.96579658211255	0.5859936545496351	135.177	0.9489974270061374	109.23207885613682	25.17733864112171	41.74532882399313	-13.7964	-27.3949	-60.5421	-62.4804
-1.51815	70.08716669403175	-29.9581	134.47249697240878	26.1114	101.25434329000537	31.578776711956984	106.16292753049798	-54.2742	48.4858	-14.5869	-69.7962
1.8330225694128683	105.33738714458397	-13.2807	131.798	-16.7944	75.81686727887873	10.287166329653612	46.24376684562239	-106.025	44.5318	-66.4397	-64.0763
-12.4959	120.09457170646297	-35.5209	174.961	-7.66124	66.1932	13.804906191211959	27.066382993590583	-62.4217	33.39916873688118	-13.159	-60.1794
31.82743923350814	103.69203288699194	-4.41641	147.0585695843146	23.1784	34.95705559995667	34.62322315433854	-22.4127	-81.2465	34.47990423115757	11.208438441021034	-41.3831
5.477596357548714	87.69692479530603	-59.2479	191.18804532371743	49.1852	76.09883036639374	101.88489757038015	-31.3686	-29.7809	69.83229197010944	3.1654902404929057	-44.2026
10.122688318379062	93.83554427442236	-59.5249	150.80493333585562	19.49618613665239	103.59063347897789	92.45512386775997	-50.2467	-29.8993	47.647302471295596	29.672699218958233	-54.5553
24.900152550347837	103.28380287227034	-37.3685	168.99468961632064	5.35028	92.2052	111.19588571014684	-26.4988	-39.3106	54.23796474284759	33.217146943795285	-69.6453
-6.1697	93.15692045439232	-54.5448	178.1998556372078	44.63470451357947	30.04594463816505	84.87170390644508	-43.0362	-34.294	72.00622391277093	5.178220311817549	-31.5184
25.269447063074107	111.14585844722545	-31.1683	196.18953052467285	22.993478551627497	77.27385484672614	83.2982	-82.9531	-11.5046	20.16005646589954	-30.2802	-53.1137
47.09209715867391	100.65850246088773	-24.1743	199.79888030033447	20.85894527892968	59.80797467535049	70.1759	-51.612	-41.1209	2.6585	-33.056	-78.8092
37.03431880806133	110.24182104580952	-55.984	180.35147242288198	9.390628038131181	43.8486	112.86338797221262	-30.5847	0.7408166453027311	34.162608234092744	13.508700941950256	-43.0417
57.07075723071548	80.41933666610537	-48.6382	145.31158761190096	5.856929355142605	49.3337	41.31505001117852	-34.5699	-32.6798	32.44777502719871	15.26943899735223	-58.2282
43.5508	92.65578225547893	-35.8717	182.03183079645123	13.357029002842435	53.7718	49.31943988838977	-38.0628	-34.0713	-9.08177	23.41277796963291	-22.7435
69.17433051401865	79.47253224410935	-0.748615	157.0207295818825	18.11414520366975	-2.38148	45.33818016906181	-53.5123	-80.0308	-19.1673	-66.5624	-84.6116
41.14512129114987	79.69906032276138	-40.4605	181.51655663344766	34.81628898709745	33.68931361533126	70.43730530565533	-30.0065	-22.2578	37.95366342250711	15.33406172805504	-37.1095
46.601711584396725	65.61123233977656	-50.9802	196.85151126405327	40.41374047762805	30.85673344490292	100.71440004098781	-29.1801	-16.8589	28.619884475334594	16.99714098686824	-43.5872
49.897181367862736	92.90691849010645	-61.7576	190.4508613183995	32.36567724268363	20.703312631906858	98.00451944774875	-34.2854	-13.4819	39.313113716974094	-27.8289	-39.5598
35.96623321052011	74.74614368431062	-41.0945	193.08586220595302	26.068380264538753	38.0952	107.7557494386373	-31.4729	-17.867	2.2607246900923723	14.446019707108954	10.186892481667014
63.91909708840221	72.08402460429119	-56.7297	179.71070294859862	-26.9827	38.7536	74.3251	-33.7373	-51.5557	-36.2834	28.182759722648253	39.575387659166594
63.78531003118287	78.9306	-69.522	154.4070772261612	-9.79065	34.559738734590844	90.19445099771755	-56.5596	-46.674	-42.1592	-29.1209	6.356064270245445
63.931028264002634	77.31088222300606	-46.1964	128.13327066358465	19.773585048443135	120.77482815112123	58.128751258537115	-104.869	-45.0341	25.256265460216238	113.53730451890402	26.248081532608378
67.13109719318673	97.823	-42.411	156.92399998287237	4.964379648127665	138.53123596616524	-7.18995	-140.025	35.22873530542486	-25.3772	18.248737953775088	-3.8841
53.361	80.73212376258336	-32.8223	155.98776695817378	31.02626566781408	129.35412193771737	7.418591126108134	-119.339	20.905456840084206	-11.3272	28.096398222737136	-30.6414
37.83122146221273	117.5584038788593	13.58489094218523	174.7169720911029	65.84542779651495	118.57614419668226	-2.67817	-111.387	4.661229474599872	8.874711453391221	17.14195566343479	-50.5852
63.10084595170076	73.033618520863115	-10.7502	195.07162844073818	41.79313991082479	61.23920813207424	42.69877567847917	-95.3755	34.256018808335384	-25.1413	-39.9831	-54.1141
87.21854186022044	70.33469655160005	-5.75244	167.7928103685614	30.24032260105426	72.5753	141.35649717242174	-94.8403	-33.6331	17.014782445703815	4.012020906801706	-54.5301
93.69100115274931	75.31616662898449	-10.1018	174.3593355818428	33.26371685150486	78.36498305120868	87.14277023152466	-117.635	24.343954633271053	-0.216116	-60.0279	-89.6152
80.42394396075517	100.2523005631147	-43.7368	40.739670820774364	116.31693127153018	-4.98133	184.7265775200303	-54.2488	27.915140881732707	19.424425006454094	18.138312756943307	-51.6764
87.33854183148296	75.40446979854526	-38.6808	48.43531596298024	117.70775581588853	18.178279333648653	159.49497728046347	-12.8946	42.23844147255666	31.071236096539145	21.19154702063252	-93.1555
82.14136218265764	80.7384	-17.6038	44.73325589813071	105.53108794443023	24.36340573622672	166.72317624325942	-14.3783	53.95739003252533	60.53158035948505	-29.0333	-25.6089
85.69206694746211	65.81090039009509	-36.4279	48.2019	119.11901002942159	15.260469073854344	170.12164543478391	-32.7695	40.95769579745731	-3.07232	41.00289821901459	-49.5474
102.07847187925283	35.12759213634184	3.872609662193018	22.278286094508378	90.53177729087525	93.88503604160188	86.08812513064935	-28.9088	101.46468639317135	-52.9295	-59.0589	-67.56
145.3023485026553	51.69480882252176	-25.5619	28.737878578973646	107.93908791899841	86.69745527953978	110.28155845015118	-11.3296	85.67320176482248	-40.7953	-26.3947	-37.4289
116.83144107782883	58.89774538431636	-2.98773	1.8484580225125145	128.95218631297882	79.74094324168702	102.24713164486145	-52.0981	63.21034129391117	-88.6353	-102.431	-63.0694
145.4543273821366	73.46911512692714	-16.8268	21.11737055552748	109.63512997111424	95.05126493589523	117.96635708696284	-56.6727	56.06585987518537	-58.983	-88.7239	-54.5352
106.3140870332466	87.5525	-35.2846	14.682658296449693	93.48175467570357	118.64460351260999	99.78370132862611	-51.1047	89.49491160049438	-38.8676	-90.64	-86.5771
128.42622089985773	53.5155	-41.5371	36.62745140581248	68.93520529287463	114.87226303798244	73.90273442297936	-5.83881	59.676211366802825	-91.0566	-81.6161	-51.4581
136.14961070037495	78.34289076670517	-14.1826	33.31482030301725	92.31589376580641	82.3696	58.71155043234016	-2.05888	86.15738376189798	-50.0255	-114.944	-56.3996
119.35534580470485	66.18329380874825	8.230870078127525	62.802347841969315	89.98613762833762	94.72434125995743	51.791931992074765	8.947486416320999	75.34081050850004	-42.1347	-92.76	-56.2278
137.4950573294753	92.22914727988162	-34.2579	52.73076845740145	102.39163224825276	36.38872838991199	111.19368223740182	27.488133616502687	29.391890217946116	-13.8459	-24.6309	-37.9034
127.28405474042326	107.64039002594225	-41.0512	-12.0308	94.65722418523345	103.40501184331644	158.0120104901225	28.078803274757558	24.57977830992576	24.11690920442285	-42.5127	-38.9132
117.69712879959818	92.48606217878107	-47.8633	1.3595511928314292	77.39202818286282	71.15733885361898	145.4938218142821	16.699365036882305	26.085639282418875	6.943465160668638	-24.6889	-37.2532
94.9634	96.3027	-34.4146	-6.66242	95.54014567653859	59.165395974835945	144.57070824086986	59.421106503154874	8.821053556897072	24.7188	-45.5001	-42.2531
116.42452271045391	74.22473279536337	-60.2581	15.229011043308438	118.04582560659841	32.503681168992834	148.85436623477221	33.59694124782372	19.95668300934361	27.876849754245725	-36.7412	-59.7823
119.6488003172507	85.29971343430704	-50.0292	22.03450191426959	108.97648653714768	52.325682338063764	136.68749392893994	33.807205908194994	-20.2996	29.427342852457162	-16.9288	-63.7385
123.8391327408996	74.29884943268874	6.366966085211912	52.75379698754657	76.75911420901883	57.701341167337034	134.0678038981073	36.821072386951414	-16.5567	31.41873653080004	-38.1993	-3.68497
112.28212204343012	94.81822477547585	-21.7901	58.20978192571476	76.62029370642607	84.52622909328707	125.18887873844926	39.660378478789234	-10.6174	54.22170562118636	-60.2417	-15.8592
116.18187466761744	96.60957067677141	-40.455	124.79526331329274	30.31945579962941	81.22865615469313	126.81585688562365	13.113660182007857	-29.6207	5.230087555746014	-78.4348	-42.329
88.86764412306749	74.3166	-34.6475	-9.46569	129.07984819351117	56.55555037200384	119.12147032121351	26.273446428024428	8.218878654380187	65.44193993081737	-0.211916	-18.2055
89.70415767335517	94.18436057846945	-53.4572	17.764229009159685	103.96989297333114	84.07617634579368	125.1438614634431	11.3138	-2.48539	36.42506636848568	-24.0914	-22.9957
89.87851484339473	82.72682022576079	-51.5965	24.720498775664424	124.64405893012328	68.0299	90.57205256265144	32.385208990172785	-42.6416	6.492322778380035	-1.19624	-30.2414
96.5603	92.66673773702306	-55.634	31.65373840165462	101.77686504449305	105.6241471963552	78.53043128745927	-34.7615	74.3663	-38.8239	-65.3426	-47.8448
78.05556862619262	107.66201610424508	-14.2308	-4.16802	108.78851415048743	156.02441685311516	33.840185416769984	-91.6817	60.09899233804727	-7.64587	-26.8698	-39.2437
38.87639213018452	68.15857273390469	11.76557259131955	8.02164	111.5185057672816	130.1445708847818	59.06183134011063	-60.9187	55.21010907262589	-25.3692	-20.7578	-96.6179
62.058325204267526	88.31579199473859	12.947894615390897	-9.29979	131.54895629880707	161.81253881978367	59.49072519674866	-72.4261	63.91355508818629	9.175792206497876	-27.4145	-81.9128
86.15079553977827	56.15410167876835	26.68628859691779	-8.32722	119.25788945472183	111.68069671244756	69.17914044185626	-8.61836	13.785066045927561	27.113851311170233	25.721643980530548	-28.4025
53.39228278766141	67.10366351403486	-18.5392	-10.0525	138.44482645550735	142.64795575321867	134.0092076520031	24.52988013365737	44.91997701114099	32.577926824783226	17.639169337152005	-60.3417
67.5232	68.5061	-10.4138	-27.8042	119.85778447167021	141.707	104.49823556520602	-1.94152	15.982767326669705	42.26171002950013	41.11433805318078	-59.6451
47.79278926894331	66.60545414655918	-20.0889	-7.79153	155.20217699386768	145.46187889597837	73.25120353386981	6.740830008154492	-3.41312	31.9601	23.32968953564691	-47.859
66.82880692418229	95.53326472860725	0.49197175200216064	-14.8877	145.67607365190347	163.8965279382599	64.31067388512493	-62.6239	36.821348139732855	9.831140567063152	-19.7571	-42.6838
72.0654	117.54821808058836	20.441126981571053	2.6235632398752777	143.73948443514385	147.99635302052772	23.00128372059909	-49.8231	53.36531270425123	-6.5267	-30.0234	-63.2333
98.43263077234462	104.95360639018253	11.476091844237498	-4.38629	140.3387582865206	111.62053349104069	44.853372787912065	-99.3122	39.67724563450552	-10.8328	22.571010818169274	-56.0451
89.46908489349723	115.92147893271255	-9.94319	-3.61108	148.7619794270438	123.23953892528284	55.61913999779299	-83.124	45.114335909520314	-2.51959	21.01780626126572	-56.7807
79.16171277035421	110.84431352235543	-63.4001	-7.40842	148.55959136178822	110.2921062491763	53.218880083109575	-74.6742	29.67291394151353	1.0515017930066488	-11.6046	-62.1697
71.6339	125.28790042605245	-11.3526	-24.5592	112.91813113999098	110.63508906490463	62.32991144448547	-60.0426	14.393348349442045	20.389171624520664	-5.66964	-26.4074
61.92768649939563	99.8072	15.668863739660484	-6.75843	104.67602851547049	93.10353299297721	111.24452204430152	-45.0137	33.252607642651014	57.74779197355278	37.21691051763237	4.7848579652268874
66.51757744273496	100.57449310515405	0.5934604041199187	-33.0956	131.62766790942376	19.102078995004362	95.32433275185679	-53.4647	-50.9273	17.8675	34.8482	-23.1893
57.966465815014864	90.37775960158034	-14.5447	-52.8119	146.37133037376273	92.43574104160803	114.91285369033425	-64.4579	20.580980487093605	39.64903297173967	53.486884792873276	-18.0428
49.57865141494455	89.97365473423822	-13.3967	-14.8412	130.0031096975914	103.24108914804327	100.35522631411617	-43.4519	22.67383935605996	22.2715	52.4269	-15.3441
30.261778792593784	109.13185836375207	-19.3115	-20.6543	135.8759554659798	96.55385377347854	92.92578186910453	-74.4415	18.764808399588674	66.27448153374043	76.48053025096729	-15.7419
46.185825148365915	141.78674980437705	-49.5375	-1.49755	114.19548090464916	85.29622279955379	85.14314284853647	-81.1144	36.180392977930104	13.317033776077972	24.207137918389147	-16.2044
47.340149228482886	135.80834740041237	-56.6213	-0.569305	116.12501692837034	29.992072679640824	84.62963340405408	-61.3734	32.15518021980898	37.56429762684216	63.29383146416433	21.174591315123795
55.43783672062615	127.82802685873838	-41.3683	-6.95118	59.646772829361545	-83.0006	151.07288535758954	-47.7561	-2.57548	7.189565908503746	33.81199803448102	-49.6894
32.72287091445796	101.24463755222966	-40.5101	-1.44853	103.77190662618393	-106.123	139.86959095123643	-40.4188	-27.0887	-1.81451	23.767814465670465	-53.3872
27.000921095678166	110.07311241790387	-16.0745	28.377026618976977	84.69769111263885	-125.377	133.30745411145546	-17.5387	-33.4449	-2.86957	-4.02752	-66.3903
62.83039064209625	85.2601	-0.666191	-17.4745	53.57379651370544	-68.6447	63.02682320561083	-69.4929	-39.4256	-69.2552	-47.2002	-60.7796
33.995195136952276	67.45473260854901	5.453953027980012	13.549436740578697	60.02530671205589	-94.5719	110.28273413690165	-25.74	-77.6446	-23.9955	-7.69628	-65.9205
45.253818878641894	78.14494203340314	-21.38	7.516124529247103	58.27035001754243	-25.4232	134.8706152182557	-26.818	-19.7988	-58.083	35.99064556132064	-39.926
35.57208639469797	69.17620644107768	-15.9136	1.6818350449641786	76.90301034951416	-49.5019	124.93485625181049	-44.9309	-33.4157	-27.1362	-3.32601	-64.2667
38.051886661587794	77.05575764219887	-5.66702	25.306854000396996	84.11153822077226	-39.0099	115.58258242010903	-22.7773	-56.4305	-40.3457	32.878993575305735	-45.5508
13.517533643571037	79.34461555487871	-2.47361	113.58235617285594	8.153431981678422	-20.8936	103.44750021509806	-17.4218	-98.5155	-17.8228	37.24778202277542	-94.7509
18.97122347344494	58.055934479940994	9.707713740482372	99.48055875634078	16.802042465602252	-6.99571	125.65391541176328	-42.1948	-50.4178	-27.7235	52.04156577682752	-90.763
36.837257607349926	77.22584497123489	-6.43604	115.476	16.116968875063474	17.15433327910526	116.7199019275225	-34.3509	-92.7817	-36.9788	48.85452643757457	-90.4384
27.377831651560008	51.088492123890134	-16.0467	121.4354878856342	12.218621177930904	-39.8539	72.42787111039249	-17.1363	-65.1294	-19.4736	30.015272479175742	-84.5637
48.145239400812976	85.39869511406215	0.8537375858816696	100.35649801849583	12.061670972174515	-21.3951	73.3363	-40.5327	-55.4115	-45.4861	48.99353341888083	-76.717
47.58761339203064	80.92262711121602	-14.4285	30.441462427570542	57.31295104386728	-45.6244	92.69333787654499	-12.3279	45.77919382795762	-1.12701	-28.6314	-23.5638
61.9426	104.37752359307808	-3.07427	32.374106397987866	11.73884691839869	-79.0933	119.2161273897894	-21.0774	18.494534350877693	2.1138484072286574	27.42732748373167	-6.50812
42.95642157851032	100.54891902670992	24.304398986068385	66.72602142706111	40.450556097079634	-69.7149	138.43721932071682	-45.871	35.78269594612449	51.04576222433981	33.44304507860722	3.641384401327727
61.64254051925299	91.00571660105713	31.537010339668015	60.350041837056246	39.37945710875054	-42.093	65.34760941824493	-91.7838	91.95202729553128	-14.2349	-25.9933	1.8212852571920406
62.604793724412424	76.6707	32.64237885856068	87.07894206199703	40.38065431894278	-36.9276	57.021105793497696	-74.2301	127.07545125663137	-2.07092	-21.8257	-6.39491
47.12733143271362	80.95922852713485	22.945617712702273	139.67784534930215	-50.7762	-48.0115	51.19258197809398	-130.211	-3.08928	-32.6074	-27.2133	-0.471403
49.997881723565754	97.01013178688225	51.572171607738625	149.97087317200035	-38.4565	18.807822893361383	69.4694	-126.408	37.62350989801637	-23.0538	9.575139861849616	-22.0912
31.247685026106343	70.35001039074398	4.828239129876947	123.99014165054257	-29.4065	-54.5361	108.81939132093008	-53.8085	24.38565636547203	58.312152131712395	50.92930193545111	4.80289
32.55806107506942	88.24296875135866	-11.9998	130.81650834365647	11.5182	-48.0052	137.35845030742496	-38.8144	6.763698589759161	47.45078665523598	41.61647477101708	-25.0873
59.14123500712032	110.57632101183655	21.029253563385154	109.697	-37.2916	-79.711	64.58495826635898	-64.6641	-49.6077	63.671901998221564	5.858206600222106	-3.32168
46.90034155753745	109.46978849412504	-31.4274	41.02848973465702	-9.63385	-31.6037	134.59074116289375	-47.4237	54.55014181174166	48.98387279918643	20.030810311364583	-5.50062
53.74123054698608	98.24124083058918	-14.0169	51.60684229092427	-37.9322	-61.9906	93.75603404142232	-23.9399	61.234817512218555	6.600014601755323	-7.1215	10.672974648579656
54.298902101844625	119.3468104875083	-6.79078	60.15054903752003	-9.29622	-56.0345	103.4754591584866	-31.3269	40.673119719431696	35.739119751819274	0.3383302612995589	27.19435531759354
55.90737977531974	91.89312763808975	-29.8022	42.96838062781584	3.6456958992069644	-59.7324	134.13147234551386	-34.4091	30.521204346792242	47.69260627885296	25.50339827326708	27.328413294216276
80.75125189264095	82.57759564658532	-21.7613	11.086756332302086	20.62679980081068	-81.5602	79.07425276717133	37.876637045782445	-2.13393	16.382979916314095	-2.6763	-31.6381
63.27974072560968	70.99316673102226	-19.6842	-0.40411	20.40519814068468	-34.5634	35.48848226596417	3.7948084420523576	24.59994268783666	-10.4785	12.018757645726522	-30.0195
50.45361783900886	109.35433709905524	6.3529716930021705	6.8476445975678395	-8.09704	-48.1149	31.410869470481792	55.14125707773104	-27.5033	19.055868769289578	-43.3365	-18.03
17.10631960373079	83.59819725449036	10.40781415913652	-5.02625	5.941189696127858	-103.768	7.516168114231639	54.219495783157086	-33.3683	36.13103348218415	-36.1397	-50.7842
56.85028925581425	94.18755109717375	18.352809625457912	-7.77615	9.920933139010062	-61.9163	42.0858	67.26661611683609	-1.14202	15.268687879844427	9.398851446363837	-44.8771
57.8243	118.8832384918047	5.78544	2.3108528369197443	0.0896339	-47.9456	15.494671297016142	64.1096	-30.8539	-12	-2.22803	-1.27477
39.375691191818895	78.24753438873928	-12.5639	4.99789	17.80242513803088	-29.3024	18.76818123051514	38.122851119366764	54.470949647238236	-32.6075	-63.3302	-52.3347
49.51269257768795	10.28372389464893	44.62463648892612	49.45436728390826	-44.1852	-4.64477	-83.5326	-8.75909	-40.3198	18.031642833220403	9.148627546773984	-25.651
-122.903	24.382343582426277	-25.3848	-25.3111	22.618600308448396	-63.715	123.29663063219995	-45.1386	21.20344224818235	-74.5518	76.99872764971107	16.007524870313674

## Sheet: Figure 9
Mapping of the PI distances between SciPhy posterior trees (1 to 1641) the UPGMA tree (1642) and the CCD tree (1643) in 12 coordinates
A1 to A12 denote the 12 coordinates used
A1	A2	A3	A4	A5	A6	A7	A8	A9	A10	A11	A12
7722.1548600167725	-1145.63	-2782.44	1070.1389770310384	-84.1754	-7802.79	7745.972941349187	9467.740930042737	33.753738485430155	-4619.81	3790.2493330144603	3101.2613771488277
7502.940351356123	-2835.38	-7336.72	1911.4807594446506	650.8372178144801	-9023.86	4152.327192206287	8088.442893785567	-2866.4	-1575.94	1780.8282963670285	3809.91
9757.586428433899	-978.907	-1652.53	2523.35	2023.7631995421098	-6881.49	7835.1206720146765	4241.351449357642	-3468.3	-4866.09	0.47552300065688097	7658.482223026365
9561.700301324387	-2443.42	-2648.39	-585.635	838.872	-10624.1	6245.965716166805	5674.244455454279	-3194.34	-3721.48	-266.181	4851.381593060848
8588.663624614112	-5145.8	-6355.67	656.0294323139085	-2787.54	-11427.5	6681.481432429151	10062.993596414766	-4669.57	-4623.57	-1002.79	6644.483396502404
9189.702768741377	-3203.16	-6514.21	929.6471857117779	-1076.06	-11528.5	6505.509275467381	9913.4	-7193.56	-3224	-2368.13	6867.66
8466.070136603337	433.4222201607621	-8521.76	7687.344825858875	326.6607346532238	-10871.1	3807.906824064208	7348.14	-8020.97	-1290.66	-1733.17	6971.06
6682.964771688262	-2054.78	-7728.43	7670.011557277421	-5398.21	-7526.45	4240.5629526684515	9572.499173657689	-8619.24	937.3906205884185	-3415.96	1883.1428858091974
6470.100173245874	-1073.97	-8294.17	7494.186639300685	-3620.3	-4785.52	1113.6609181328631	7902.140322042724	-7336.61	3257.265655512118	988.3271054657365	709.7302642050144
7280.901227470667	-589.219	-5295.14	3338.0840255954463	-6591.38	-3862	3420.803265423555	13010.11563515677	-7024.38	2768.295769597417	79.56749169210602	993.6997634868889
7428.2	-1784	-5556.27	1288.3958289374773	-5287.27	-4154.65	5383.362171407739	11790.942518015152	-3365.91	4438.921990574729	687.2209068434588	377.62218693103284
6541.584202869188	-2469.04	-4247.82	2606.9150072600046	-7338.52	-3787.24	6008.294638204158	9920.146446230321	-5573.26	401.85883394336537	1062.824023800455	-278.144
6188.610164619135	-770.793	-3606.54	719.2284564003025	-5711.15	-5171.87	6135.010574021122	9324.84	-1874.25	2429.3728509237617	2017.57	683.4015686960845
6309.779594589293	-2750.32	-10642.9	2172.141857072561	-4040.79	-5478.67	2899.823106115346	9760.868200795338	1768.5470344653672	3765.455258194018	-789.461	-1738.13
7242.593981250868	-3709.09	-6313.37	1003.1018892810345	-6103.8	-4977.68	2264.744074197147	8290.648919563222	1915.2512740254315	2929.4765939461863	1379.5633475958955	-1322.17
7547.8999939450105	-767.131	-4721.67	356.0842056526062	-4767.6	-8028.33	5885.512452490189	9001.833478270266	-113.082	3207.705310572431	-1044.8	1593.450235911158
9224.893149257741	-4252.99	-9985.86	-1620.35	-4293.47	-12005.7	5695.559332747136	9123.483851608897	-340.035	4291.948273734807	4.442147231001968	556.3002430838219
7825.183708285306	-3167.15	-6946.77	4907.412828904477	-5446.13	-10371.2	5342.758609219196	7124.964512621302	-5604.63	4750.900020198503	-2179.3	-379.302
9802.062046759718	-3615.45	-7846.98	4679.914764964306	-2658.23	-9822.76	3706.8304930083013	8537.603889622493	-7872.82	1154.5273411111637	-5836.44	140.28061224379428
7485.251144425791	-4482.64	-3654	673.6769720641305	-270.854	-12979.5	3659.901917906632	5638.577748265668	-6022.54	-1726.17	205.1314892963181	5714.448623972473
8448.83	-1514.29	-6406.38	-265.231	300.93194056603477	-10030.3	2799.0499721742704	3170.8478833651034	-7695.72	-1488.72	1770.0453618801039	7014.668192659764
10962.517169104045	-2673.27	-9681.93	1735.753209907565	1717.6846106154612	-9990.52	648.6250458871242	6478.443917944478	-6246.89	-2411.09	352.43011533667476	3888.1975568494963
8305.178126534847	-4419.79	-11987.5	4005.6170841556022	-3441.28	-6397.65	-1345.13	6024.235263736902	-4762.21	1270.9297634921327	-28.5736	-952.118
9090.856168448772	-1550.94	-12609.2	3507.8274304264896	-3842.57	-6612.35	3568.4	6483.046901531303	-6038.56	-2216.48	-3237.07	1618.173335976323
8172.060846064807	-1580.51	-7773.05	4175.87	-8433.72	-7934.17	3985.774447097627	8084.77	-3114	2304.0543880902605	-2689.39	2303.067413256837
8906.265944873514	-1218.61	-7883.37	5037.26	-5709.04	-8075.5	1518.3165490442832	7010.57	-4189.66	1899.1031267551682	-1648.37	2889.628839457213
8012.1747415387845	-1008.33	-9484.34	3867.765024096793	-7322.73	-4376.04	79.62777480386605	6503.9995297369915	-1578.44	-867.992	-362.332	3878.497526639771
7905.598273149313	-2868.9	-8916.46	4266.433332195227	-6084.53	-5219.98	2755.663278872198	7600.8522731861585	-3117.08	453.1773638173316	-23.7984	90.69119063697578
8247.742123868999	-2390.41	-8353.62	1881.0249886220254	-5403.92	-3662.32	3884.2584101112225	10557.88148290401	-4832.81	160.9615490142098	165.5449010672811	1636.0362846363262
7217.327775801754	-1805.41	-10184.6	1601.7201622867676	-7377.26	-1405.94	3988.1274131458936	12800.323614853185	-4809.25	1759.1840494928085	447.60841263829707	2005.2594915158952
8141.243079717078	12647.805111095415	-2663.6	-5865.26	-7706.1	-5007.76	3343.8440941966364	18702.460156361154	-3735.39	2243.5102662254308	-2768.99	-1412.97
10662.548006785346	11732.038275806188	-1974.62	-6108.38	-6619.46	-2417.49	1123.5294962144467	16181.58528786542	-2695.94	-799.311	-3926.96	104.96865810121052
9613.749643682804	10285.09638099873	254.70418390059615	-2601.71	-4651.29	-8102.15	997.0006270212037	13510.890599353183	1348.6427792832642	-979.575	-6143.31	-2102.24
11161.215982348096	10758.16157313408	-1316.01	-1034.23	-6815.85	-8889.67	1947.1733838769558	15089.159696412977	2278.7270538562466	-718.877	-8115.16	-1889.46
11264.066089012236	9867.297356536132	-2635.73	-1520.08	-4428.99	-11727.6	-650.763	14056.99313159142	988.5746395385194	-527.121	-6699.83	-3849.78
10344.04297794622	10005.684485958296	-1008.22	-3069.97	-5369.17	-9407.28	-2095.31	12070.433249701377	1994.5460171985947	710.0356073319391	-7439.67	-4449.38
6898.98	-3957.45	-9963.49	1602.3838426658483	-2373.94	-5383	-2296.77	10049.812487182578	-1559.59	4096.451944188518	-1725.49	-158.199
5775.522057690313	-3496.29	-9361.2	2822.754545895162	-1820.25	-5773.56	-2171.06	9157.613068221157	2344.1	6655.834906759806	311.85677385298726	2849.4513759148344
5779.5369323276045	-6697.31	-10628.6	4688.406426488586	-2988.06	-5547.56	-384.961	9740.103103019175	2782.8360653298982	5313.8836554770405	-753.471	3225.7389211782834
6938.9890337207125	-5526.88	-11015.2	4005.362575338126	-2429.25	-4943.31	-1428.57	8761.307890195789	2785.566162638862	4618.300750841097	112.05668914985948	-2800.11
9187.38	-4598.35	-8099.04	1690.24	-4418.06	-5863	-1942.31	7640.669761186752	-1552.53	3323.4272265897175	715.3438373898697	-2968.72
7622.889222022732	-5480.44	-12912.3	5382.442453645436	-2951.22	-6675.93	-4045.92	8405.280666361294	811.1329751405375	5306.755661207859	614.6393393634476	-2286.03
6004.992461134094	-6768.86	-10716.5	2846.638763084759	-1911.64	-9414.28	549.3367104518774	6461.419884923954	367.94631749373764	6446.819997600088	597.578	-4585.78
2371.363751548047	-5220.37	-11231.1	2362.066044359413	-3738.4	-8288.63	2758.887584227666	8099.617735363055	570.7178214798251	4352.178926149449	-1325.45	-3516.85
10500.038706909054	-5870.35	-7061.05	-1333.46	-3408.44	-6159.2	948.6980844614216	9813.487772013508	-2127.32	7860.4616236410875	-3863.29	-2333.91
6381.633301731285	-3252.35	-7995.73	2743.763773454671	2298.9459483800797	-6253.02	-1668.81	7948.257979445205	3102.606187133007	8569.664449064507	1153.807883053036	-807.123
9744.208083804155	-1291.68	-10340.9	5684.437109302619	4330.795391948215	-4985.44	-1281.32	8602.731887902048	2640.721889170338	10225.462875199775	263.1279956115977	363.87966829597195
7874.902019861188	-4386.52	-9171.87	6407.704401682935	4458.683087175463	-2903.61	-4518.11	8528.902302191984	-332.593	9928.444462695314	29.637550216519493	1956.183475422582
7834.648053897339	-4248.6	-12603.2	7366.198202525688	5354.670093848797	-5913.7	-1590.43	7646.545501459301	590.75	11281.778091612552	1657.0751720121004	-165.504
7705.644876563506	-1414.52	-10330.4	5505.120535040234	4584.316636958466	-4309.43	-523.07	9967.625507335619	-383.281	9273.327947465803	-457.417	416.8841890633649
9008.767542826585	26.681480960534852	-10605.4	8035.369740609228	1252.96	-4369.36	-2038.56	4826.9474049606815	-2675.42	9850.646281764604	-1010.88	908.5734108970901
9530.195267110084	697.8582214212388	-9872.44	8122.618810001965	3417.93	-6621.83	3249.164382276304	1451.1021436186074	-3239.52	10045.760289248481	-1617.95	3131.4311809477153
7577.438345534876	2188.9321910361223	-8720.07	3917.04	3740.981896079877	-7667.43	3257.958638207822	2181.8383287945103	-4787.66	8461.894635551678	1479.1506632825224	767.087
6016.479546064942	-1675.86	-10563.4	5922.502020411204	-1580.52	-8731.92	5394.925609119094	3794.2802452711753	-7463.68	7195.112144763525	-3661.74	-2825.94
10226.584844871299	-313.065	-5273.41	5566.287812443938	2047.4052153321484	-5968.11	9391.17	527.6299274400923	-7640.16	5960.4838826804125	-4968.19	-830.373
8870.630145198505	2356.2967457598875	-6199.66	5462.801216599604	-650.277	-9220.61	9029.751464608838	3636.169654272458	-6988.84	4627.862227408059	-4001.3	-485.862
10987.718693598183	-1899.45	-7233.48	4724.263492419373	2891.1287862277254	-6498.96	11030.70587089423	-1378.87	-3069.38	3768.060438327116	-8336.38	-1613.79
5724.081725899074	406.99094594162636	-7962.65	6610.031394886363	-2017.75	-7643.17	8763.107696828924	5402.066407512178	-3086.78	3577.6027776221226	-6217.29	490.39410927966725
6024.843480052435	-1631.26	-9630.7	4102.617362714129	7.567275850357859	-7570.02	5401.453798806379	7159.355032516485	-5124.18	5888.486809926623	-1653.15	1960.812228012402
6969.792334454876	-169.956	-12485.9	3508.634284888131	700.0951517100843	-7127.06	10902.787968789491	1659.0623809090307	-8750.36	7073.848837905957	-5834.52	1849.922503294759
8043.556273978666	2600.5186001507045	-10082	6595.733632194748	2264.2605545464994	-8485.26	12973.441488396096	-137.186	-4027.64	5772.537862146415	-6624.51	1175.754682840185
8106.425419571886	1831.577719854239	-5945.64	5329.998132279592	1060.0633628410367	-6993.32	9703.839944871987	1429.3882347345777	-3164.11	5366.345785094263	-6879.73	2142.57
10243.03480964863	2536.3728625852923	-10069.3	2381.7669561603625	3302.2399384192363	-2373.29	9318.773670240747	-2719.39	-5020.43	5025.154624318415	-6182.26	634.9570090880687
10076.10823324239	3995.87	-9207.09	4972.311257667504	2328.630238662151	-3606.65	8006.046543640384	-4683.4	-4905.76	4366.065527551669	-3976.56	4508.778229424356
10540.747489604277	2310.1344228373196	-8407.18	3259.107531624471	2009.082526776263	-2603.79	7759.52	-4234.8	-6066.51	3829.096429255711	-4919.05	2021.1560136879807
10762.313627484802	3534.0477317015784	-7362.96	3499.628172249478	1890.2027023572996	-1831.07	7868.996749310689	-933.754	-4347.07	1569.193558281258	-5232.49	4247.523768429002
7446.994768926147	3999.78	-7470.58	3871.0714041536626	-1557.14	-3947.18	6546.690821716998	-2342.28	-2417.64	2858.2020445985145	-2622.54	6562.660764756278
9595.511734476879	5118.724159223859	-7178.02	4432.759657214125	-939.191	-5923.08	8750.864773451853	-659.946	-4321.41	1248.4981280261509	-4739.89	6316.075164007572
10652.581998408441	4923.180778515384	-8206.47	6477.077805718831	2224.2651928152527	-7531.63	7216.780689466086	1339.14	-7100.57	3824.4038753146124	-6757.31	6223.444019212755
11382.879321520037	3659.84	-4468.97	8182.366351879356	6471.125579516224	-8020.35	4666.325563868994	1983.147899964608	-7778.18	4776.417652365082	-6929.62	2559.575392485771
8906.883499842384	2758.1065675645154	-5916.01	9392.308139128334	3582.475765460292	-4765.52	5432.766212096656	109.04161697803919	-10118.1	907.5251406825834	-6494.77	100.10938292408187
9369.220020068333	1935.2473571031694	-6696.78	9276.797395681164	3972.8511943940302	-6576.14	3554.2087354471473	988.7358865368053	-12042.6	1307.6748984856663	-8536.54	686.5510759072882
11597.557698967548	1491.385797942521	-3117.84	8607.884367521161	5300.379971926304	-5605.08	2129.999037198218	1057.3882869100748	-7642.69	2235.3125951452266	-8816.7	-1434.69
10690.34541025749	-601.402	-5441.14	10443.634595854626	3621.0740099533336	-6803.47	299.16581762712116	-563.904	-9655.07	1279.5192452875517	-8760.58	-1260.35
9646.512444058171	5687.182225182169	-3576.65	11174.677524841825	4950.6	-9994.3	1456.328350353111	2019.4156291918785	-9503.43	-898.703	-9858.88	170.52607178691892
10287.000893225526	827.0764220914118	-3797.94	9221.026297876868	3119.4401845616107	-10541.9	2350.6020155452593	1902.6773232055293	-9454.93	-1815.88	-11314.9	163.2299709897619
7514.913941541461	444.15731652038374	-5806.54	12775.989224036679	5466.6136864658365	-11309.4	5247.32	-109.394	-9066.36	-2113.34	-10577	-1986.98
7628.250263748528	-1736.78	-4689.87	12216.770448287165	4640.522152148781	-11498.6	4971.513370418628	3600.9253733600412	-7182.91	-341.235	-9934.53	-571.477
8138.868441688762	-832.107	-3758.44	7166.815259439128	2533.44	-7721.31	3401.8448294121144	5388.49	-9008.69	-845.841	-9198.68	-237.327
8136.175074794614	251.68133256858326	-7173.96	10587.712735716997	4859.379829097043	-9488.08	6110.988177483272	5718.8607291979115	-8673.04	86.58772822603389	-7889.94	-2948.1
7912.84	2189.770565755323	-5173.12	16495.037742176235	5292.299853254876	-11839.7	6461.503474735061	1365.444627747682	-7442.71	-308.397	-9705.61	-2170.99
7526.491921986574	2235.993381496656	-4409.47	16168.584976203441	4362.0188175766025	-9598.79	3925.445461040397	2398.9191923880826	-6339.39	-29.4301	-8912.05	-1141.83
6849.5260156354625	2136.104485040378	-4284.99	11303.861055130796	7336.376376124001	-6005.32	4999.194335687791	5390.470188397362	-5340.61	-612.293	-8136.47	1112.0480862397144
8497.687897842881	-1019.34	-2096.77	9268.388492552616	6392.7453804973375	-9256.47	6744.978866705567	6984.01	-1976.04	-611.386	-8737.87	-44.959
7063.296763158298	-1243	-1962.78	8021.47	7316.574976354531	-8040.08	6557.757162485146	5748.974271507905	766.6815733650884	-292.027	-6379.43	4.004682732307658
9111.547308739719	-17.1339	-3712.91	10584.697215090602	4755.179074273261	-7599.09	6172.33	5778.129333265554	-2725.87	-985.417	-9448.05	-5776.64
8687.026051385981	13747.165952633954	4074.84	6577.452443790394	1879.7492801787698	-11304	392.8153800768056	10538.164265772299	648.4136362685725	-196.596	-11659.5	-6408.03
9065.177812303838	12816.978749697086	6249.991228314492	4785.2219841714405	1596.2434371546117	-12989.4	-112.949	12992.503780626312	127.40986345998229	-168.001	-12984.9	-4469.25
9633.901708263915	13621.526024938941	3609.9750777691065	6725.682039299319	3851.311300538159	-9976.23	-221.701	10242.197580543769	-1945.21	-1430.74	-11199.8	-5136.63
10168.27813370542	10101.162225613214	6061.715661699407	7705.619634017086	6539.233810633308	-9290.12	522.2763718446913	9665.789583583246	688.9322706919462	432.45620171692116	-11005.2	-4707.59
8830.5841971307491	13417.453763038855	5782.845685473439	4443.302558466954	5320.018856976707	-7436.29	-1654.95	11204.79842137824	510.3566351057573	1440.6226349647538	-9488.91	-7111.48
9012.576897394843	13220.00702682314	6848.564636249401	6424.154472408828	5960.274942830087	-8114.9	487.12274942730437	11108.207179181594	-1360.9	-387.061	-10392.7	-6689.72
13535.604735997755	12812.28537053985	12377.915997485288	8279.236331260705	3144.831678593011	-6209.94	-4844.32	10839.240033118313	-3912.17	484.3262687750708	-10917.6	-1858.12
11405.584708081582	-782.731	4409.438428429162	12696.376227291174	1386.9859898960838	-3065.85	-3051.11	3972.4378859018148	-5140.89	-1551.7	-7859.27	98.74103523999158
10778.797177197934	1296.7880226303084	6912.93	16864	1411.7839690841924	-3226.63	-2618.28	5452.278864103662	-5439.96	-288.212	-7052.43	352.0488044105331
12228.89417764878	2797.965413598097	5317.887273891462	16303.741593139841	1473.355398585658	-3489.28	-3880.37	5387.6680498558435	-7034.12	-376.54	-8730.85	-1188.38
11991.631762554749	-1730.27	3866.0027246980376	15067.974916087116	2738.8269950669455	-3786.54	-3563.88	2017.0003340657445	-8665.43	-937.929	-8895.58	1846.33
13540.717313962346	-645.239	5849.3881892822255	15126.1	3044.1563998845004	-1669.7	-1408.51	4486.9548867345975	-4368.19	-4322.06	-8556.36	721.1114095270349
12025.914270527166	-1503.98	7585.74	15048.209033447009	6348.6203302358135	-508.686	-2183.1	4517.140771184414	-5327.63	1259.1981859696948	-9474	2648.265852431219
13273.82136799043	-500.025	4635.315322283252	16982.95795328694	918.804	-1274.18	-681.188	2979.4484659457617	-6586.18	4267.659783239474	-8311.7	-3101.37
11582.013835982445	589.0599704553167	4270.392652129918	17029.76887736773	-1707.43	-82.3571	-1358.76	2837.799472946982	-6285.25	2518.6805905151095	-7288.77	-346.649
11689.612067342845	720.3371416639816	6242.056552516981	19335.74571650678	3483.857467975607	-2956.85	-816.868	2341.3674515657403	-3403.98	3278.6417772096074	-8110.72	3370.328223310327
13455.42339957959	-3880.91	6365.076429310251	17163.648285703526	2576.8098234100016	-2853.07	-2033.61	3010.8027033982635	-5686.13	1816.1645260817563	-8065.21	2778.866882668977
14124.570587095972	-2005.13	6695.406380956097	15751.153158320274	1817.844634909988	1385.4754888554785	-2247.07	3554.7359556322044	-5419.88	1048.6359730853394	-8742.04	3870.3844256996426
9596.09	1337.3151258666683	6952.554650324119	17042.66809758457	4026.8792612218604	1720.7102731584662	-2820.94	4061.7432423263967	-5406.68	2826.060054328248	-6674.94	713.2155873491704
12191.921526752625	-607.654	6517.583894285945	16104.894906224525	1818.940211314529	461.07383825652806	-3686.01	-35.9033	-6562.77	3170.7176693482006	-6267.99	2926.5896464401008
9402.382115380271	181.83	5744.096899723252	16486.9	487.15338222636916	-1741.73	-1410.85	3314.7663613285868	-3040.1	5656.979017617888	-7087.38	1355.4503462666078
11502.441854908531	589.9883258721511	6511.706496528185	15315.381509583343	6529.027271642686	-5595.89	137.376	3167.5211079617543	-1939.94	1405.7908494329583	-2926.98	6781.558472205993
13400.48914494942	-765.7	6626.768837097338	13178.366503047982	7764.119613370981	-3784.63	-264.839	1696.7197424360422	-2583.91	-1224.94	-3893.92	7887.206839491361
13399.661245722964	-391.892	7129.369557867448	14368.000362139674	10601.949014353535	-4579.26	-967.757	3248.5672016793965	-4063.52	-1631.62	-4034.41	9083.855373988943
12926.96771331914	1517.3884390494193	5373.6430908497605	15159.08899633881	6392.140126342131	-4668.44	367.39293563321115	818.1432287501651	-3539.91	732.4879011215831	-5564.85	7820.969181078169
12125.718630196303	-1939.81	8155.719294366575	10174.339728543206	6613.479684678781	-2147.91	-2366.35	2683.4677543067146	-3307.54	809.9716044123436	-3593.96	6014.796096552956
13097.360324387479	670.8246477029619	7683.253223174991	13307.250006212853	8579.265204402307	-2225.5	663.2117102332674	3698.331464495101	-2036.54	-245.2	-2814.73	7588.863550112379
13003.058431513971	-572.615	7146.155919225077	12482.39337248013	9436.36	-2387.85	1617.5846625247532	6310.850616109124	-4920.84	-2086.42	-2626.8	7147.161391566962
13262.996110257274	-536.84	10007.130082554746	12112.344560059228	11250.336974173719	-6840.22	-250.34	2712.157338554884	-4447.98	-973.741	-3992.61	8994.248503936173
15089.700750329974	-2994.48	7815.262327253997	12683.604030100878	11968.050926453112	-4673.78	786.2547845802218	913.8736409200376	-3886.12	-4372.33	-1593.53	7821.533710240133
15800.044437666342	-2267.16	8847.413390250287	12349.376444668043	10511.641223836104	-5439.42	282.05715611774417	1943.1834697921292	-2274.24	-801.77	-3953.22	8743.723551492098
12610.180663536776	-3284.13	7586.707201240509	12092.91163474826	12101.73526692495	-4355.5	-390.629	2966.653176999861	356.36610520065193	-3479.2	-3387.16	8283.465157424082
12953.021094670039	-1658.94	7801.100189554675	13599.006074857103	12289.53772800139	-4897.24	-351.31	-936.679	-3079.96	-2460.28	-2751.02	4713.730407599512
12590.577290877633	-1867.55	8038.047510209378	14504.140494557067	10060.904565177627	-6928.72	103.64864640235128	-1166.38	-1087.5	-1313.37	268.8478068320811	3779.1053156944968
11850.693930304302	-3559.06	7549.344035798303	11684.831570484383	7964.526946211559	-4925.62	2415.290476298171	-962.935	1131.2642318892215	-3342.18	-1507.38	4420.25
12535.226501897854	-2401.97	9311.755316949488	15583.911601837432	4480.077615527748	-2355.3	712.0686764355517	-124.785	-219.875	-5706.04	1303.1797266774136	710.3295959077487
15276.53645697512	-4147.39	10546.62678934649	12586.580673046017	6209.602761731656	-938.799	-3539.99	1591.9749494343728	-10.3318	-5810.77	-807.356	4783.245309323484
15174.498721002976	-4418.86	8226.500748434795	9165.747939836716	7262.323909090629	-3154.26	-1015.64	477.33751301068764	-549.811	-5284.06	-13.2231	7142.546817504789
12282.8	-3181.89	7838.369567354674	8739.057416055326	5528.104837024116	-1627.1	-2409.61	-2370.37	-767.283	-4131.51	2258.472280912799	4060.5939705105457
10913.493038277074	-727.777	4813.322035189031	9696.535389324541	5304.6058402712115	-3244.39	628.7756720186934	-3603.24	-2542.89	-4488.02	4497.755143261482	4153.62
9743.85	-244.317	4287.623704332083	8928.476931795303	4799.392074739668	-1704.82	1469.8099679036566	-141.053	-2611.46	-5530.63	3750.9092433806472	5353.697685972058
10864.927408243257	-1486.1	3014.175130220782	10588.593382757394	4490.917278328752	-4907.31	1648.3279579646753	-2206.82	-1845.35	-7254.03	4756.119953847494	6491.887974066637
12534.497058458901	-4973.99	3481.3714705391308	5138.232229425538	1315.1726472533396	-1856.93	-62.4358	-2866.12	-7950.61	-5514.68	1660.5784095516642	6297.150725229712
14439.900588933915	-9557.77	2915.6246985002126	2142.5016185788836	3638.078603519805	-3755.19	356.28297977646497	-335.623	-5979	-6235.83	1637.0131962525654	7035.23
14409.806374842981	-10047.2	5030.943649380428	1152.212858233089	5384.093275147703	-2285.64	465.43206253535027	637.2577214516009	-6378.98	-2582.08	3802.4066927786453	7040.075953044033
12206.63251550081	-7504.99	3650.9893703889406	959.9555434059822	7205.109159987193	-2107.9	677.4127428277438	-2546.12	-2860.13	-4539.54	-1423.55	5509.8838401034745
9184.195727993892	-8120.15	2336.838454827061	3427.4167666448952	3599.693100444014	-848.859	2318.5577814291814	1132.9805403196199	-3310.04	-6036.65	1935.4100933002137	4621.2406403186105
11360.196041616731	-8443.55	4752.554665891932	4381.924429604648	5059.743494116891	-3078.31	4198.950935002538	-535.921	-4466.55	-4790.84	3155.489865198159	4865.18
11211.550960888964	-8366.49	5058.781449323042	4340.9546086628025	5178.939391529714	-2831.41	5678.358587264599	413.137	-6850.23	-4736.47	2668.041616556592	5637.904780572625
11085.566195738636	-5344.94	2453.6533768353547	4483.204756871689	8572.631772572739	-7964.83	1451.3018518565195	1633.3560930897065	-308.147	-2565.4	-1473.22	8482.951003182454
13737.376917499298	-7835.62	1654.4939086659124	4964.265160138697	8887.227570732688	-11093.9	4788.0386149821015	1082.9001581171942	686.0057035729691	-2812.45	-3363.75	7426.461599035188
13072.196410792172	-5274.43	2562.5069291464824	7378.908795558648	9061.436312769792	-6765.99	3989.6531909475502	2013.982353480876	108.96376264603305	-3276.72	-6612.09	10486.92399660874
12632.419372249857	-7003.38	1399.1456242647766	5020.387562875435	9841.335925246354	-9839.78	5704.419869740614	2253.8497038927035	-1124.17	-4921.37	-5621.15	8766.689103379007
15849.239445674282	-10215.2	1154.1715792096063	2057.05	6953.078578626697	-11687.9	3352.056231828182	-718.618	-3297.92	-3979.86	-5577.49	9975.110790154486
14888.5	-7660.03	3588.604858338928	5202.543643411724	7353.14	-9090.15	3846.770963152122	126.52826222317643	-3658.11	-3856.55	-1873.46	7338.190226622329
13839.350036910482	-8782.56	2937.9568167537623	2538.3774562008157	7406.726381833676	-6820.66	2847.476725969505	3664.466413488264	-1332.4	-4754.76	-4795.43	10648.319941348303
13929.091198929145	-7046.9	530.8952293260144	2682.4665157657846	10039.80359392199	-6949.97	192.6463404129864	3383.107202642518	437.7014833925081	2439.5214823255724	-1420.92	7481.286519482722
14107.302411267314	-7013.08	2071.010945046695	2388.540886772017	9096.957084713742	-3309.34	2915.862096559148	4446.072864769809	-255.329	-4858.3	-6066.83	10770.002615595826
16271.552969095279	-7740.39	1043.7536241158898	1593.6676150264163	9066.626868864123	-7497.21	5719.115785476078	5633.42	-1639.86	-2822.68	-5778.16	11926.11826215217
10507.374378256103	-3937.75	-6568.15	589.5606958874467	10788.110819594966	-8122.16	6923.83	6098.536386984821	-326.89	-1778.71	-2427.59	6012.34
8354.679885125106	-3442.47	-8218.13	725.1923291725369	9044.796681090884	-9854.41	3630.278946706065	6496.249076918807	866.9229825739224	-1675.94	-1617.27	7560.401835810521
13943.463431381877	-6125.5	2320.953231563411	1854.9560462308596	8327.565475857855	-7947.12	3331.7358618339294	4497.694658461383	-6805.05	-3058.25	-1185.55	9333.85
12947.22173686725	-3380.98	-1966.34	4089.943569613742	6797.960035707152	-9636.69	5190.077424087989	6602.73	-3256.85	-1014.83	-2702.43	14001.81635868637
13611.214511977638	-2881.57	-685.784	4887.74	6013.177568400914	-2424.2	750.7640136145184	4893.813923483461	-303.418	-1469.62	-2810.94	16617.32998371778
15168.263834321644	-5173.75	-4491.23	68.62659737169523	7574.470129043961	-8609.72	3964.479430173507	8298.93	-2546	576.8988273481111	1585.5175953726448	13896.696566535029
13404.112180014388	-3297.88	-1786.12	2804.6390538556366	7830.253541427558	-6787.06	3080.966453233409	7793.11	-3341.66	4193.787099334622	-807.659	12310.437108662032
15349.492998108826	-5880.64	-1468.58	-3232.14	4208.8068371050595	-6268.18	3811.235391545942	8557.272959079395	-3779.43	3622.5824604736877	1093.8071729808328	13491.633599964553
11948.79320641716	-3169.33	-1915.97	3620.191193035821	4315.443034174194	-2787.86	739.1987092502629	8157.752321782134	-3335.07	5306.615255093121	-482.11	14271.707079762598
13383.338341525945	-6365.44	-4952.66	2969.4400852203594	1940.7100903369028	-4688.46	-2771.61	8407.7	-4542.08	2896.478344765701	920.8948063308635	14296
13737.23255090702	-3303.5	-4520.23	1204.4355392044388	653.1184399379501	-4578.55	386.57370599740756	8842.852177361607	-5230.56	6046.8207849448845	-2860.5	11006.89891875517
13175.644493431286	-4577.87	-5720.87	5093.088086210224	109.47796958272873	-8873.17	1697.6835841170127	9417.46	-8846.29	6704.1746534049935	-211.212	7782.134628904838
13762.492539211691	-4316.84	-4168.39	6007.271881078451	718.9776219169477	-6574.01	-1679.08	6985.624424248677	-8902.42	5003.926336055643	1224.7750955586826	10054.617807840927
11657.632499767302	-3322.31	-6920.78	7523.546237001493	620.7079291449584	-6497.44	-735.291	5493.051057407519	-7761.03	5071.84	-131.292	11605.303775276669
13920.154112367189	-4893.54	-788.462	4314.600352902837	150.58667941402516	-6436.83	-2321.83	6060.272128174832	-6737.5	7159.616551777859	-2774.63	8774.497924790341
10877.556392960625	-5004.29	-5586.5	6298.089898405919	3233.0893423008843	-7740.95	-1976.17	9876.862433388638	-9403.55	7298.377505305682	-5213.43	8352.239385428482
11945.37948667207	-4967.25	-1242.24	4816.04	-1187.48	-4261.15	-2758.59	6593.756485995104	-7672.24	7354.567496598078	-3075.86	9109.566141649133
11523.86517358131	-4572.57	-1800	6649.85	609.9015298377545	-7505.48	-3366.44	9737.562937941188	-7703.17	2048.9726763879776	2645.745501845692	12307.947183494314
15815.47183758328	-3888.21	-3436.33	1546.6379064544324	1522.3736897440112	-5606.97	-3721.86	8126.905026126606	-6345.66	794.5615110032729	3070.0934940772036	10983.765422587896
12485.397339401925	-4888.83	-2829.51	577.6579612302282	-1539.73	-4571.95	-3109.35	4141.2798456148485	-5525.12	2217.4917320391455	4365.599855854108	10849.06517680502
13431.54864858029	-5740.71	-2684.5	1949.9593069684572	-1134.15	-2929.85	-2299.23	3354.069498995884	-7966.92	1826.834515018429	4146.056993383849	10980.708132467103
11120.596523594311	-7160.85	-2893	4147.3098490765715	-3239.98	53.15433970763148	-4776.44	-219.343	-7334.16	9350.073830906787	424.3481969147265	7445.848763420721
14786.605737127778	-9451	-2809.58	5582.629979043655	-1941.49	-2097.59	-3224.76	-3127.89	-9683.93	11328.90718610717	1450.091858564228	4129.434943843394
14132.390077937385	212.8452767498422	3557.2253698638833	9329.74	-208.351	5368.946834777587	-2309.85	-3121.91	-1715.78	8052.191818805724	1246.148092412775	4662.688769782864
13014.191115872589	942.1253532627467	4509.6860318929685	9909.41	-3369.59	2346.441022283224	-4194.56	-3965.67	-3128.48	10199.441042871322	470.9557899715269	5523.52
13318.62240428792	350.35441725565556	3416.7050444362126	7595.718585377686	-2659.27	3226.0408070354297	-3623.04	-3334.22	-4046.06	10800.468897596831	-625.787	7396.395129718232
15078.15195883833	-40.4097	3294.525798799161	7869.309219583621	3200.2638840820064	1455.1409511376971	-1628.61	-5410.12	-5213.45	6845.809763218637	-1757.57	6751.111642643779
14483.121117186294	-339.8	3951.971267637337	4507.2266566324415	6120.636023272625	4800.11	-2792.48	-4381.62	-4056.98	5871.533525213114	-353.692	5898.266307158024
15015.289131380301	542.8266567489919	2814.186986588679	5473.532856589788	5726.22	-5.83586	-2572.83	-4323.63	-3688.79	8304.312077390194	-2987.04	5585.961542853777
16183.200266639107	821.7150740276405	2555.2285742793415	6158.195344234342	4784.02	2629.7128198479586	-2991.04	-5474.76	-3283.59	5796.978769896677	-4218.82	5060.297808906389
12117.725013829837	479.39454874133855	4208.227990646554	8760.052554798183	3024.2294512841063	1068.1286225570468	-3631	-6908.49	-6831.17	8805.141138684532	-318.669	5635.5333579819335
11350.018556087241	569.2476230222475	3749.943840610133	8881.725215076296	1059.5001312009174	1852.7271457011054	-2856.68	-6950.08	-7589.31	12558.425574960727	-2404.78	1295.8454344077927
13167.15491177119	1427.5822949196481	5751.595870999107	7249.624071213954	520.4417573997207	2667.8229926326426	-1982.9	-2229.5	-2681.86	10063.300898885103	-2432.23	865.3079336563352
11919.089697727322	978.2269786944585	5143.554558795425	8691.816382897869	-487.173	2025.9091857508527	-555.488	-3365.92	-5402	12252.94794704867	-3471.64	646.8711791378915
15763.192748715272	2778.5981224937323	4446.2305457043585	7182.353274363141	1399.4334542215815	3534.914017215818	-2539.07	-2122.55	-4403.86	10892.389479323529	-1160.57	3106.8233811805703
15302.015051865257	888.9154804334146	4681.605695607614	9712.459970941241	889.638	3548.6589537186783	-2530.13	-5464.19	-5936.61	11473.985735384567	-2785.52	1114.7222618888493
13892.785805301724	2616.669097381286	4859.297331118599	9533.774944914609	-1069.9	2948.2191273701173	-4328.05	-5977.9	-8204.26	10091.073683195847	-2233.43	779.4178835887369
12988.13311172718	2137.2745001403455	4286.468582549008	10235.364403049776	-1763.52	2613.847411129447	-4925.28	-10759.1	-8448.5	7575.371669003032	-1472.73	-2722.95
13814.993928041376	1265.3970785666152	4354.185052969164	9731.925786642412	1594.905687705368	-5.91983	-6997.78	-8984.22	-7631.41	10060.692644765784	-2199.25	-3695.82
10827.906693860466	2198.347999191622	3147.5056636733075	10679.587387617426	-2074.01	2080.3804295539007	-7737.99	-7064.16	-4651.39	10018.3	-1092.4	-279.94
14357.08240766736	904.1081721410192	2943.994986581684	11514.737923841834	-2247.53	5424.132339697733	-7786.44	-9028.58	-4373.17	8216.018995712999	-1047.95	-944.015
12257.045881608077	255.68768569417827	3968.201682962703	13782.126747872619	-5317.47	3042.822928771381	-8805.02	-7936.09	-3767.31	9495.972826081446	-1151.66	-1572.56
14499.56513989154	-1.95888	3915.7945852864727	13972.63828081528	-3568.12	2446.847327834163	-5213.04	-7981.37	-3828.06	11133.42918108261	-2137.37	-3782.28
10696.673214274491	1700.8719871422356	3953.394147676947	11762.431078014057	-3606.33	4103.970798433818	-4433.63	-5255.8	-2866.91	9987.259053761467	-3803.34	-188.161
12965.777065534481	1578.4239120580094	4781.809559283357	8776.860787147147	-1151.34	4014.224065924959	-6673.84	-3205.33	-1406.42	8115.829820750731	-148.67	924.7357389787627
14210.141892265654	3460.7475386228043	4145.722575461755	8898.734284545219	-1705.93	2094.080225813817	-7725.11	-2821.26	-1222.85	8550.131004793398	-3777.72	1424.4116113235473
13488.739416156768	1647.5105479253825	2886.9732865203837	9288.455859102742	-2145.43	3915.411688253813	-6876.54	-6418	-4404.92	9828.807743965195	-1610.86	367.61663315290207
12392.873140547508	169.86579489445003	2775.326058835939	9038.470059367814	-3372.63	4303.015518583116	-6571.78	-7085.55	-3955.47	8186.588534724589	-822.736	572.9018828665863
13734.644537912438	-241.544	2957.0227310787413	8896.896827534309	-723.585	4186.826666587373	-3056.18	-3911.16	-154.629	8703.807113753517	1963.1167818215592	2979.556118454185
11696.84702907023	90.38741458184708	4167.813544429135	9483.219511577076	-2934.6	3012.5785133327236	-4285.3	-5498.11	1195.0809312883484	9210.853445705121	-2458.87	1768.3056808035092
11432.256656718246	-925.56	4363.397686394906	11192.24501454773	-3787.85	4349.732899556712	-4915.15	-5415.82	712.8045580413019	9364.160488339061	-591.519	2644.65
11393.413693039683	1223.7576091251178	3573.7210135284704	9127.908735667856	-4028.18	4146.152378749739	-3652.54	-5787.98	402.20819521121877	8977.645584363618	725.0013323366188	-1543.84
11987.58207931187	-1648.31	3266.1703890202075	7315.641375202596	-2925.53	3988.1122732407084	-5285.22	-5689.68	2846.5100503918984	7600.973731089642	-433.666	1684.806944142455
12776.223232911752	-770.69	1421.9978617456056	6798.225953483104	-1543.05	3493.3881726888635	-4432.32	-4125.54	3801.353924941302	7883.145119916617	480.4992426779636	-366.947
12649.75039128376	-1282.62	3713.4264637332226	5889.96	-657.376	5743.9945502563005	-5736.52	-5941.43	1031.9427660578597	10044.637545125897	2298.4456593618925	-1670.9
12862.834935327868	2301.889887179317	2335.602772155028	6152.260839978052	-946.131	5332.0930347647345	-5228.41	-4976.15	309.1984190209743	9645.831105002191	2318.2162680208307	-2869.59
14180.652982010552	1717.6408321139963	1344.9463376744275	6808.464438762091	3851.3366938809813	-978.738	-4138.34	-9481.2	1060.6589595550815	4620.543766673388	7266.390237331202	5212.547423055828
13743.579114874134	4834.762965113728	1789.5550459663434	7168.3911488137255	4274.652540100195	853.3883238527507	-7719.34	-8109.27	-1597.18	4434.307057747144	7030.6106990570825	2298.2266942129418
13702.690618930195	3912.317301384288	114.96958302973759	7614.602137840937	978.884	-37.2603	-8680.48	-9206.18	-3231.16	3761.142211892255	8354.53	4430.7742221758745
13145.893156504433	4347.868501082385	1307.9839688381212	7659.163430000599	-533.569	-3302.08	-11048.9	-8715.14	280.3173147613375	6910.053489484142	6562.951448232474	1410.6063240185756
12478.019116497868	4192.624164920018	1690.2447757751154	8380.32	-311.469	-3066.04	-6487.34	-10220.3	1578.752280139313	3816.145302038484	7260.496704731296	466.70223764249636
14695.639931956928	9555.157244848702	-1620.86	7751.386840575631	719.2260164974507	1412.176366436031	-7605.52	-9429.1	-3465.06	2111.5678881952904	6956.255568365884	3715.087652905505
13971.676401429695	5822.981773480652	-1072.93	5958.421282094136	906.7829294429041	1351.752854789573	-4921.76	-9513.39	-6379.22	2639.4121271569634	5550.117720911064	2565.3763969382626
13309.564542793649	8063.093997718064	-374.92	6021.4624080423855	-1729.32	-3858.44	-6542.21	-9123.48	-5028.94	2005.9667756975275	3510.595520355013	1045.724825771302
16085.503948692734	5437.780109554136	-2742.48	4853.532011329215	1552.2669779438124	-2182.83	-8271.26	-8249.81	22.11257867317717	2573.98	3555.398455652551	4880.733504023109
14224.49225703116	84.10124771886547	-6026.74	-572.758	1741.696619305033	-5051.18	-2883.75	-7383.32	-11315.5	165.52149749422784	6235.050875582937	2406.3954699279443
14728.133399745762	1824.1606747397009	-3771.04	-425.42	4424.342680407541	-4922.58	-1590.56	-5608.79	-11827.5	-2753.43	5091.47	2632.8387725663806
13808.45525291414	3126.528022447577	-1731.32	-785.285	2774.099715410375	-4830.1	-2456.81	-5267.29	-6980.91	-3080.42	3889.0339390859176	2049.081728854943
16807.276044405862	-1032.68	-4558.2	-5706.49	1787.4262264345834	-3941.43	-3906.03	-3270.43	-7667.34	-2932.27	3525.3499808635297	310.9778575145074
17823.969113160107	1150.333258031752	-191.521	-2889.09	3740.194356566229	-2173.61	-3129.7	-9332.09	-6704.46	-4637.85	6504.002902193428	-800.455
18004.133220301712	-645.395	119.89874269194826	-3952.32	6098.762851998036	-378.024	-3742.35	-8150.08	-10101.6	-747.816	4476.390148426052	-4641.27
16828.866266098386	-2762.92	-1248.38	-2613.15	7532.563348156847	-390.715	-3075.77	-8317.28	-2703.51	-4900.11	2167.9443901202085	-58.2011
16906.003551504687	-2160.29	-421	-4209	8107.575347016637	2951.62	-2854.39	-3151.72	-2331.67	-6143.91	2711.8216149475084	1773.7605765459773
16344.529033804934	-631.922	641.9680543992888	-1144.52	7488.882857407691	-1175.23	-1350.63	-1805.65	-5216.26	-5196.55	1126.163527860938	1567.2932861204308
15581.64376598476	-1007.44	-781.719	-2429.95	6909.91	1952.895307762527	-1990.08	-2447.7	-2837.55	-6610.04	912.3997447946643	4227.5980885280005
17994.5	-1997.73	-370.214	-4003.26	8196.426741476003	3443.6320130790255	-1689.48	-3425.94	-2362	-5107.39	1151.098510149736	242.75359918692718
18365.155144733617	-1715.24	-788.944	-3612.11	8776.930534322259	-608.051	-171.125	-6491.7	3230.963569934766	-6929.21	1100.6805431965035	-1112.98
16903.193727750073	-2436.52	858.7298561949947	-5178.66	6170.672714179783	923.178	-1087.49	-3041.18	484.44847995011725	-5997.6	-784.094	1400.9774955381904
18603.121440002473	-2444.08	-195.532	-5158.77	8791.768468360106	2027.4	-3031.6	-4472.15	1542.4362816167043	-5603.62	-1086.49	2743.936983511736
19294.719899979114	-1698.9	101.05879049648628	-6607.5	11119.977621181346	4798.736977567992	-1695.81	-5686.78	-2907.66	-7862.86	1475.4364489082259	1493.7065531682488
20455.931925409146	-1656.38	-441.799	-6128.45	11029.49033349636	2511.718984030583	-390.797	-6575.88	-1490.39	-9278.8	2263.0907528625335	-599.982
19005.33342359648	-4044.49	296.7748907304168	-5308.23	13334.986353681175	5538.177832344777	1295.9173267611673	-4593.44	-3233.34	-6078.16	2573.9031055851788	-997.505
19295.41064751267	-3265.98	1345.7327978771311	-5208.5	9171.729880675344	2455.8709019320454	2650.7685622389918	-5603.26	-1587.89	-6120.46	1578.0979782926786	-2266
13289.585955971395	-128.848	-5352.69	-574.033	10692.33004018868	-1372.21	4877.107347018114	-761.755	754.7028470212682	-2754.81	2967.3075687254504	-1057.66
10750.025435577696	-4106.39	-4997.04	-364.155	12459.464767403666	-1794.2	5145.234764549946	-3888.27	4573.01	-2249	4664.871749522332	-965.02
14098.660067775525	-1554.82	-5876.72	-622.891	11843.168162145435	-4245.48	4463.125918103838	-4523.7	1147.6975992296966	-1133.92	4315.804047992232	673.7018794778446
13415.069942573902	-174.647	-2362.3	-1674.82	11412.866773646898	-3142.35	6209.062383788711	-2873.65	2722.4344628699423	-1497.61	4100.752538493146	-38.5911
18647.560298676617	-4761.85	3162.746967407259	-4149.81	12503.907904992626	-2892.06	-1676.16	-9956.13	2926.6226820415845	-1089.54	7437.799426712105	-4889.68
18333.916043909532	-2441.94	3697.0998362047526	-6622.98	9027.998678576912	-176.984	-473.327	-5882.45	1374.3361000480143	-765.272	6088.765559206966	-3637.71
18798.28557403945	-2650.27	4112.347483213028	-8723.26	9323.699666402012	2004.9213037279903	-731.592	-5931.14	1250.1120439943622	825.1778507025451	6270.739080538837	-168.136
17346.71983763321	-1431.69	4092.807449517976	-5960.41	9666.949124168877	-1217.24	1101.4816443292023	-7425.9	-860.762	2443.3832527771897	6506.320147450055	-1946.58
19100.181497171565	1090.3956387870498	4508.551706918524	-7123.04	9044.536900069268	594.7583626669568	-1064.2	-7096.6	-793.595	390.63405117660034	7340.386792404291	-1192.18
18099.718095181648	376.1104611948159	10277.25690401979	-7707.27	8293.420585472373	-2524.76	-1998.03	-8376.87	-1489.61	4021.394873135763	9240.34	-4174.3
18777.186805221052	-3852.38	4511.1	-7377.01	8809.489830975437	3644.4000592844654	1882.588698092942	-5320.62	2650.3746227325714	255.22932654710183	4487.3865000602245	-2222.96
19787.70648628511	-1821.38	4569.044450643356	-7809.92	11134.450073902659	3172.169121487078	475.7486708233027	-6087.83	1330.9225483941166	-1038.52	2779.9905216855154	-3407.03
18970.385486142673	7063.881582146485	7975.808251048198	-9686.89	6256.995702001149	-3315.82	-1130.95	-2531.94	3457.833277016025	-1521.78	3792.7096362135985	-2843.78
17440.82755011244	7488.9174147025615	8536.726422612972	-11100.1	4921.743981357679	-1474.84	192.747	-2715.59	3579.175209882069	285.67627211432534	3963.6055782047188	-739.915
19428.837479059883	7770.92	9614.698448043728	-12859.5	4594.646212424294	-2000.76	-2275.59	-2885.01	2887.795041928649	939.6108570141433	2685.3163558980405	-1661.65
18444.795705846787	7915.8731824582155	6459.815248532154	-10280.1	3518.513954028919	-1087.63	-3935.05	-3660.43	344.2083181185527	-324.755	2015.5583104872485	-3356.53
19278.504388159636	7725.490768297746	7067.441557967119	-11893.4	4778.277533002604	-762.771	-3613.05	-4096.12	292.06827815551196	-1481	2103.5918692817922	-2267.28
21370.309526299927	8475.782279795172	6246.427242200714	-13818.9	5042.675815069685	-1078.39	-6561.24	-2793.04	1720.6385622112448	-1465.98	2188.037866788032	-4191.56
17901.25446939968	7754.4	6168.6	-10784.1	3720.146388129753	-4400.89	-2943.95	-4904.79	2537.1655809020667	2331.0209535514937	2527.0040984700427	-4013.17
19896.61054314442	8307.829903317828	6976.866156597076	-10621.8	2899.224347474181	-3726.65	-640.29	-2956.72	2735.2992996091266	-1146.41	2675.062351639533	-5124.12
14910.811823226346	9066.832614148256	5765.485616578334	-11529.9	4387.442673902755	-4453.55	-279.391	5875.982056191206	6536.504789260502	-497.029	1134.8977866560517	-3596.6
17194.731797648223	9877.891910887005	5091.921012879352	-10037.6	3061.6888313276627	-3404.7	-4662.43	5714.76	4555.965472806992	34.713604729068884	286.16229910617943	-2689.24
17996.186031987552	8781.71	5333.263465122253	-13167	5449.200341669203	-4053.4	-2769.69	4538.076485990971	5401.2456043849215	-362.161	-4508.49	-1000.58
14912.55761099398	8675.097818991539	4149.431724886281	-7837.7	4556.512608560724	-4013.06	-98.4932	4697.106480236037	4941.307004159385	1761.0961681696133	-2901.98	1071.54
17657.025729456105	8628.290854579562	5948.449135960808	-10005.6	882.7692078057908	-1547.71	310.7477750930813	3441.309429680315	2680.101852248632	2025.4361506837338	-2003.93	-3567.34
18176.12298332814	9778.675369732595	9590.946004666184	-14124.4	-1685.44	-129.791	-4534.51	-1246.74	135.14145345638013	1321.7050323637827	-449.517	-9188.65
17252.447326589285	8454.64	8771.758562563187	-11837.4	-1262.37	565.2210799541272	-2724.75	-1712.67	-1868.51	-1.90304	-505.64	-9000.4
19529.522360260202	8256.089762614352	7497.646856955428	-10728.4	-14.4447	1717.9177251894916	-5076.63	-3766.98	-1123.13	-48.6647	-2973.2	-9083.57
18091.350249019208	8418.237364652965	9312.76	-11125.5	543.6820280337727	-1185.83	-4383.16	-3917.49	-397.42	1403.0726905038719	-2901.57	-6331.52
19931.9	6907.593758918815	7610.754212182531	-14806.1	1437.2426243987372	4133.807050530115	-5432.85	-1755.31	585.6722944388418	1428.0895934672924	-5584.75	-4705.33
19350.676146116097	6627.335621368099	8387.933630370238	-13472.5	486.2683901234742	1648.8735281161207	-4060.78	259.2206885367324	1017.9243007472281	4678.332260208482	-3461	-4378.91
19637.403995373614	7249.387814095533	8069.768289189189	-14618.2	1958.8493798525096	3295.7280972923236	-5727.46	1043.4893513463314	-96.6538	2835.7517024740614	-4711.14	-5532.64
18621.095980967522	7750.079031493799	8446.67	-14511.1	592.659	2537.0677338183104	-7453.49	-2195.84	-1688.11	4321.95	-3661.29	-6101.16
17223.83107019908	7307.1726170955535	10350.374059270463	-12265.9	-91.3028	-627.592	-5767.95	-4477.8	-1274.3	4757.016794276508	-2917.73	-6377.28
16565.92247866039	9234.707789744189	8176.740297350491	-10736	67.88330472046299	-1018.92	-2171.06	-3720.04	-2264.22	3777.2566947126293	-4403.63	-7785.7
18997.605499834746	9430.235925048919	7886.153751483812	-13239.8	593.733	546.9816274772671	-2053.13	-105.606	-3701.21	3754.3464090682596	-1474.79	-7845.14
17600.761583666022	12424.655541898803	8849.442871100066	-13285.3	-274.83	-322	-2328.6	1249.8586503545555	-8053.26	5660.506405583169	1208.5974261275462	-7612.88
15264.948427340243	11453.749283658008	5789.145688051145	-13013.2	-286.279	-915.545	-903.306	1738.43	-4017.24	6706.487904586706	-651.47	-4644.99
15392.528276193812	12116.054069746497	4614.182692486048	-11385	-672.694	-509.997	-1153.93	3088.8553745886375	-3389.44	5963.056498771324	-250.513	-4454.72
16932.479125373382	11459.852077253921	6726.126023715968	-11807.5	1395.6372056710204	2454.719538143725	-2899.21	1855.596882746049	-4934.52	7119.579256637376	244.71156164065852	-4410.92
17665.41770393329	11882.89924832677	7123.949230198507	-12830.3	111.51519843955974	847.7361070500302	-3540.69	-371.145	-6732.07	7134.798733648305	307.9143505623512	-5913.44
17507.189121410276	12194	5329.9300773690675	-13462.4	1260.6349853992187	3123.5021159831044	-3616.11	2250.7406748945723	-3611.26	6214.024543249477	-2977.2	-2074.45
18445.34515710197	11405.715057952637	6360.154363514123	-15593.2	294.291	2545.295183012177	-4398.15	3320.5287098298627	-2777.02	7878.943635633007	-2266.25	-947.898
17183.811342007077	11677.309883460348	6541.2300040907785	-15343.6	2327.7898671543485	5877.52	-4474.34	4819.161238977941	-7567.18	3589.1801372068444	-789.48	-5599.99
16236.857736742424	10279.085686633527	5417.843176808251	-15688.3	3402.806036582611	3896.532308663582	-4200.1	5704.931207924876	-3804.92	4202.814344430419	-1362.21	-3361.52
16744.02436772012	10184.892571755412	5414.519094264108	-13088.6	2380.214165988353	3498.4663395075645	-4338.09	3538.4219343596315	-4073.17	4119.036269557826	-1480.5	-7510.17
18517.096201613258	10495.180718284273	4980.6463135251115	-16888	4750.359239747774	4872.494149071969	-3811.75	7364.86	-2779.36	4269.552329572706	-124.513	-4145.33
19614.8	10466.480171105113	4591.381005714822	-15143.2	1897.976473899827	2727.7	-5490.58	3419.059617028819	-3467.04	6446.198626886499	-1017.54	-3581.89
18106.175336691645	9865.535113721118	5099.770333821941	-14209.7	3977.6376488353762	2226.6832501476188	-4129.97	4723.234060490507	-872.717	5146.037463120055	-1427.2	-3824.5
17202.587699663898	9213.588063490419	5878.281210784166	-14739.7	5224.939323042284	1904.4156699862106	-3108.1	3922.087745611813	1341.0802986025135	4577.4985860605475	-652.226	-1484.3
19286.996902880892	9586.717796101726	5725.86	-13165.7	5115.884268699233	1992.4057008236932	-6512.61	-1589.47	-135.056	2887.4643563515856	1989.8105669115316	-488.717
18497.1	10333.036477862735	4663.015996813834	-14318.6	7130.837146472233	949.3223905993686	-3105.11	-981.231	1386.4344155427655	1660.217565533167	2289.59	-731.077
20252.511503865877	10955.566033367544	6449.459598853906	-14973.6	6552.0062657836415	3205.702066979365	-2414.69	-722.649	-2888.3	-506.489	79.37842659715272	-2012.23
21265.55978953228	10556.951116424247	5802.923543481945	-11830.2	3790.1040476693183	102.76159731515813	-4143.86	-7030.27	-635.568	327.43295243464365	933.6757848384098	-297.402
19924.86596807481	10190.169650679927	7382.168954912634	-14577.5	6085.549790828841	2003.7236041409997	-7552.35	-4730.99	-1198.74	755.051	5174.922611845386	-1304.08
20304.56124735385	8007.261388450601	7101.123448035704	-12833.9	5165.342009417374	3784.5179457338704	-7278.24	-5015.46	-1014.29	-3330.45	-1816.1	411.0967414861163
21790.175390839442	10326.13409126829	6036.669157456577	-12185.6	5443.281521002408	2154.833381477846	-9779.33	-6391.39	-2891.65	-120.446	787.3608978739782	511.46451735479616
22048.72117582541	11800.026813266166	7532.776563984326	-13045	4438.687633236877	591.6202806571397	-7371.21	-4659.15	-3941.89	-1969.1	2388.066324548207	-338.628
20165.865729285735	10472.15107951465	6522.2172262802005	-11117.2	4768.845884916419	2653.159960049354	-8804.77	-3761.63	-4405.19	-3133.48	-1199.46	-662.258
18087.78514480763	10539.826372395088	5873.79	-10373.8	2943.098672339501	1096.632045687334	-8788.03	-5419.16	-1775.85	251.26445116229817	-1886.44	656.2180899404684
17409.545411844178	11068.15765438491	4324.755523627524	-10888	915.6297230572973	3426.2965799568915	-7812.44	-4019.56	-3975.58	-1507.05	494.1037610022188	1773.3498678613262
17733.389248000578	9287.678060616568	5101.110037003245	-11858.8	1297.9205270074372	4423.086005993988	-8639.23	-7045.65	-6247.55	-296.389	906.1797983163377	-2769.71
18309.805972782717	7181.88	6558.256799667312	-11309.7	-59.7178	6657.39	-10621.1	-6399.42	-5630.76	-905.626	-1448.29	-645.949
18860.061982412008	7551.622420821086	7367.614018972024	-14902	2848.0794780263063	5163.860573998261	-8494.42	-1973.91	53.168237320180104	-1225.07	-1604.93	-20.14
18995.557333344965	9940.705546945264	6569.579316897741	-13492.5	620.3551649230257	4748.437321554858	-11288.6	-1662.89	-2790.52	-2056.4	-5331.92	-1340.81
20376.62281675363	11123.231345794651	5663.5101896472115	-15493.8	2368.681652930052	5962.51	-9434.84	-71.7501	-7813.25	-1507.32	-3272.86	-2697.96
17908.920782333782	8632.140448706707	7027.520180566288	-14051.7	1567.390485129768	3830.415648922912	-6551.99	672.0993652727368	-2616.21	-2089.24	-3814.62	-900.53
16816.16962565556	8803.544978307713	9291.344051807822	-13176.7	376.5366571424785	6643.7502130261955	-4859.96	6283.0211911997585	-2480.93	1453.9588667693617	-6847.73	-3677.36
18148.702380515035	-2770.04	2086.8510320745027	-7279.32	2408.267000479467	9858.211757863279	-1571.04	-2734.29	-6865.28	226.97317395679048	-4553.07	-1823.57
17616.3	-481.799	2430.1619428129557	-7369.05	34.619	8136.31	-4641.1	-4841.98	-7880.36	-1028.93	-5019.03	-1211.14
17909.135548013866	-2441.42	464.7314224632488	-6630.71	-2047.18	6710.437190252487	-5896.26	-5435.06	-6880.41	2089.536462682769	-4181.67	27.223590111749722
17906.051987650713	-4713.34	-951.749	-5975.26	-1643.4	6639.891224891343	-7699.57	-9025.81	-5926.04	4064.357696407485	-4426.49	-610.096
18964.866380494495	-3637.43	861.5126719028439	-8646.92	-2942.66	8012.352356174001	-8781.85	-5789.04	-4897.21	2615.277795663399	-5360.26	-3002.8
18496.850073608766	-6343.08	-2771.85	-5682.8	-3072.09	4556.755134043537	-10737.1	-6100.29	-8293.75	-293.825	-4693.97	-3273.28
17068.22790250719	-3044.26	-846.763	-5892.63	-2476.58	6198.312482529034	-5499.07	-5142.37	-3246.1	-1916.76	-3501.95	-343.31
16153.182155570998	-6459.74	-1252.33	-7809.38	-3431.17	5584.994859919232	-8258.5	-1031.67	1071.7486799090545	1490.357451114506	51.46577701329559	-219.238
18261.75586378161	-3034.18	-26.4407	-11271	213.90582006847288	5700.140523851666	-7272.71	-2849.29	-2177.55	1031.5177765752742	57.61058531591451	-454.288
17396.468927028305	-5467.63	-1093.33	-9076.09	-2332.35	5864.028763567402	-7763.8	-1950.84	-917.096	-782.957	1459.4111292365708	-410.72
16531.829386212852	-6028.32	515.9100809129837	-9502.58	-1051.58	4117.635530746525	-5854.17	-3063.38	-1034.11	1042.7935352105774	914.8340169108694	854.3665178682737
18929.216453969162	-2090.72	-164.499	-11954.5	-2132.51	6876.43	-9846.35	-2714.65	-6422	-1952.61	-2548.84	-4234.33
16954.517163281904	-1448.62	1126.833268845534	-6117.43	3833.2906123704533	7614.896033162483	-5683.99	-3539.79	-2866.66	1073.8671435810834	-31.8957	-3349.97
19849.66197502154	-857.801	1586.0979693240797	-3417.11	3031.6247789801405	7060.281782339482	-4534.95	-7526.73	-2544.52	2106.4912404100382	653.2076049294469	-2543.76
19391.038005700626	-2333.78	2444.87	-4559.03	2928.1842837673994	3910.8199214572796	-2834.19	-10511.1	-3837.13	-314.302	-389.461	-3533.8
18176.416774548943	-2058.57	-2585.33	-4788.52	3798.9337251941197	4883.51	-4111.52	-9966.25	-3455.57	3700.284081389299	-3980.57	-2224.97
17202.18140463462	-2562.77	-3460.51	-3815.94	1324.2369569457655	6680.67	-5142.22	-10137.8	-3253.1	1946.6819887292074	-3713.52	-2330.19
16697.60281468974	-1617.36	-185.439	-6151.38	-278.425	7393.438309610072	-6464.33	-6747.54	-491.232	22.73418514035403	-3031.38	1804.3098765165194
17303.138687859482	-1385.53	-846.416	-5928.68	3978.7840446035275	4620.98	-8069.39	-8505.28	-1628.29	-2850.57	1768.7035360613525	3230.461614364561
16643.976690792762	-3191.58	-3494.92	-6143.92	3928.2953938580927	6164.853862696606	-5831.44	-9379.97	-1128.35	-3272.14	2216.441912609458	2125.724328172339
16251.354551214341	-3341.58	1147.4319735154256	-10574.2	2792.5059934694773	2126.861200228298	-4034.72	-10388.5	-3897.7	-3458.45	4509.189456907939	-691.586
17170.96019037517	-2726.69	3989.907668672355	-11139.1	6782.465297100969	5276.250683069621	-3298.73	-7192.61	-3531.95	-4036.09	4810.077850359413	1732.686569404267
17429.168738751425	-4746.77	3654.650307957625	-11090.4	6233.562648621399	6106.725216157711	-4855.76	-7715.04	-5368.7	-1612.31	3741.445943044832	-820.708
18040.52733026494	-5357.75	535.4927811898096	-11092	8055.689152170074	5035.5856967922755	-7819.28	-10335.5	-3805.77	-4376.53	2956.885890714663	1907.4057829446474
15829.452847845418	-5687.18	-2649.17	-9476.42	3755.0390962770657	501.8586851707379	-5490.91	-8871.97	-4204.75	-3603.92	4007.4191343510897	-520.228
15897.21287161396	-3915.84	-1550.51	-8321.39	6465.237069354132	2166.6977868668723	-4474.99	-9696.95	-5211.08	-3452.52	4100.145991778278	-904.561
17027.480951372967	-3982.8	1564.3473925913725	-9801.01	5288.716784240672	2560.380405965287	-5125.85	-9319.9	-4533.33	-2791.51	1525.5143633959979	1123.8635306307874
16290.649959915845	-3245.83	2109.962525513503	-7782.34	4763.821272954532	1737.9973376499652	-5349.64	-9285.49	-3102.99	-5390	3996.371259781509	772.7489409273842
18176.200384845753	-3400.69	902.5427183387452	-6248.11	6710.285669073256	818.2738619327437	-7709.95	-10349.9	-5498.49	-2337.34	3028.109991946823	116.16668872314479
17590.068385061833	-4510.77	1118.8381453460881	-11651.9	5796.110863457087	3277.4692667661257	-7487.32	-5155.97	-1808.99	-2112.64	1115.7956291311684	3339.0522101355673
17738.913075859367	-1422.68	2239.770351668341	-9650.91	4660.67	3731.6753886811534	-7660.01	-7234.83	-4296.5	-3531.11	-351.071	4603.805854321235
18133.323187369762	-555.919	2027.7538687534602	-6087.7	7144.480748778283	4262.477958412416	-5385.77	-10141.3	-3710.04	-3901.43	976.9654722804785	3432.7296186845465
17164.660224521383	-2840.72	3783.6724414342234	-7589.36	8002.250949126501	6087.004815621259	-5788.05	-10711.6	-844.999	-1654.9	1814.9778579515378	3043.117851466089
19849.49710532101	-1025.61	2413.898208888845	-5798.57	6588.137345247379	7525.04	-8068.32	-11261.8	-4735.43	-2011.01	1668.8621449629568	2612.519688558996
16195.307685376038	-5021.58	384.9812173444436	-4418.42	2731.6722401200277	4883.172036560677	-7764.68	-6549.06	-5935.42	-4074.33	2940.661330621866	-980.201
17075.550948766195	-754.146	1710.408240261035	-4161.66	5401.930486823324	5515.882610871879	-7913.67	-9858.27	-3834.87	-2485.49	2521.4351755664834	1550.1179296078665
17321.22954556087	-1878.14	2576.3849008961793	-6374.98	2917.4175325668557	3990.988898039781	-8465.54	-6172.6	-5158.53	-3870.32	-1036.99	2096.1515158772813
16868.31970237382	-4480.22	780.1432666728781	-8172.37	3883.2179223688763	4626.469181575906	-7795.01	-6509.32	-4362.96	-4308.65	-61.8801	4108.542612106752
16337.607827115677	-3425.55	3214.2423126214426	-6402.78	1226.3298974686306	5139.582315568854	-7479.77	-8141.86	-5040.92	-6337.32	1281.5727557048936	2542.8758791704954
16935.286754608776	-4224.16	1424.1035879369963	-6330.81	1993.6177765584712	4073.3407036107465	-8184.51	-5701.53	-4383.66	-4054.88	1740.8071077831962	4498.440500624422
15821.686030331612	-758.652	3555.009973293629	-3595.38	2638.147553420769	3959.86	-8033.31	-9252.29	-2621.49	-3266.55	-116.28	2082.9300196744284
15776.127605065216	-4154.73	1058.615495150768	-4807.19	1028.5214472880484	2242.5251458642656	-9727.68	-7682.05	-5159.1	-3243.51	602.5793910904981	2572.152501322774
17701.00846864449	-5520.85	906.9971697276856	-6462.34	3900.2342003323333	2093.242447632793	-10321.8	-10807.3	-6894.55	-3582.8	-64.63	3558.4612319736866
15730.807483019842	-2956.11	1073.1121032554297	-5079.41	1813.713868966364	2063.0949869059596	-7522.84	-9572.05	-7557.95	-1645.24	5639.7288255630765	5084.619210093139
18977.291031115343	499.7928460723105	2159.331352016251	-2823.43	6620.618656746122	2858.7405697357776	-4757.63	-11844.1	-6328.13	169.96066614671088	2433.1663876670104	6345.421258698023
17454.66782281717	-1296.01	2389.4	-4887.54	7642.691341780414	5088.917668919527	-5411.06	-9575.19	-3458.65	-3739.84	1014.7671691036813	5330.2
17401.779529427895	-1215.13	1711.871849586974	-5099.14	7689.847493702626	7017.6115582861385	-5014.65	-9397.33	-4730.5	-3560.59	-738.024	3518.5204983864933
17707.009812360167	-2090.78	3358.081494248506	-7922.3	7697.989857889497	7542.505452594657	-4950.23	-8727.75	-6051.76	-5265.13	-920.887	2872.946929410035
16652.657946598003	448.72414389367276	5720.381780761892	-8962.5	5888.2764359100165	5396.6347030169045	-3862.32	-11653.3	-5475.02	-1424.08	1503.0885243653152	1722.148596445121
17710.368750671103	-1661.27	2950.3034146838036	-8884.24	4753.809772308656	7542.625909576379	-2559.89	-7896.94	-8695.11	-2387.91	1993.7496568221743	2155.5314006868994
15007.91994062971	-2389.72	4055.5602411905197	-8978.14	937.2567341224545	8620.583247808434	-647.925	-5706.21	-9261.61	2124.1221766257586	1365.0988609632232	-3810.47
17376.876976471423	-2517.38	2382.1034251705273	-9663.47	2626.4138894751054	10821.929272578245	189.96366508468267	-2248.7	-10126.3	1201.1774535242982	1120.2182781917331	-2995.49
18159.467870935183	-3521.07	1554.9119934712505	-5647.24	-517.226	10172.53806005107	-2112.99	-2433.75	-10108	-2049.78	1771.2093508582902	-2423.08
18370.262051087924	-5044.86	1850.063508308951	-9544.43	54.90020981556701	9632.68	188.04	-3747.32	-8591.05	-3644.87	607.3385647894622	-2224.86
19267.232883279707	-6726.23	810.3312137382478	-7980.54	-2481.58	10004.811741903151	-1329.83	-1979.38	-7439.19	-508.028	2061.6290102621547	-1516.04
19325.71146470082	-6344.55	11.511260666055252	-8406.66	-505.864	9579.118091468163	54.0621	-4748.54	-7693.49	-1721.3	-46.2283	-2522.21
16931.581855816836	-4304.93	1723.2259677411364	-7526.65	-400.409	6224.193288356826	-512.724	-6680.09	-10278.8	-3774.55	-1227.63	-1804.91
16267.723701619787	-3581.66	-800.103	-7565.24	442.2970801136826	11919.490099347297	-508.012	551.7207661664236	-9640.64	-1902.94	-3192.25	-1204.97
17183.4	-1438.9	-4203.66	-9818.02	5081.532997224668	8120.003769742693	3845.8233489047393	555.823	-2697.24	-2086.3	-6826.84	2175.1391679444837
17278.982385327214	-864.245	-4270.59	-7210.1	2885.337979584545	8959.126827548813	2699.991001178421	3504.5874763148977	-4226.2	725.5149923379919	-6500.42	2756.9573384518976
16063.307980765147	-2909.98	-3915.49	-8533.57	2274.6029490889587	9544.263057449405	1853.4731862528133	3462.7854858676383	-3312.52	-727.636	-6843.87	-374.424
15247.247158749085	-2632.01	-3509.6	-7679.08	3617.9798881930324	8778.723473029995	3023.5726126270456	2925.8368155409526	-3416.06	325.6404746251945	-7500.01	907.6283932048033
16388.605164497196	-3962.56	-2846.79	-7467.57	534.0880136883245	8685.227012750896	-116.808	-1876.07	-4919.31	135.52588109924216	-10568.5	1604.3304666927954
17588.50326931956	-3977.67	-1025.19	-9172.09	3667.570929300482	5344.511878357124	3276.305976965065	-1232.1	-4711.07	-133.492	-5139.47	844.6606791507514
16936.213570369582	-2273.59	-2763.9	-6467.31	2133.211357617198	4606.909973017437	1694.132437699225	767.8958912425736	-3650.62	1360.9932450267916	-6683.37	-718.863
14470.646490585921	-6543.04	-6787.86	-4145.49	-771.224	4853.8970727344595	-1701.63	1773.1549788307166	-3468.34	1308.744531350911	-5741.02	-146.679
16741.08779827624	-6945.48	-5677.49	-4716.05	-3625.57	7062.683153117892	-3456.39	815.5684546092722	-2648.36	-2259.9	-5736.49	1292.4579896851005
16422.358562350317	-6182.38	-5044.83	-7531.7	-5825.8	8144.653247001579	-2161.9	2231.6626988205794	-2154.73	-775.492	-5461.38	3615.8169226130544
13879.519688979448	-5933.61	-7941.31	-6015.6	-4825.82	9485.757755951494	-791.181	2816.825170068032	261.5956418253759	106.43142314067647	-4355.9	4449.521853051554
16582.753202414053	-6740.4	-8622.21	-6180.71	-5156.4	7151.448534136951	-2353.86	2459.5070898330537	184.22874887923865	-603.969	-3084.08	3366.81
16113.642892370755	-5481.47	-6561.18	-6442.31	-5415.41	10020.671718341146	-4637.21	1633.526725074092	-2730.05	-2105.86	-6014.9	2125.6330558348736
16833.65424796031	-3440.46	-7372.56	-5889.73	-5300.18	8050.024464241906	-3550.76	1621.4867766312414	799.7120602276245	-885.993	-3319.95	2560.698417199819
17953.56022966951	-7252.8	-5603.95	-3115.76	-6059.81	8326.235204416058	-3357.11	661.476	-484.198	-1173.87	-3640.97	972.5053228707665
16296.154764594356	-4400.71	-5613.23	-4721.63	-4390.33	6106.512212253197	-1590.8	4186.103409159742	1862.2594584188917	-2022.81	-4459.83	5251.086714547556
15535.077575375735	-7288.59	-5748.3	-3987.16	-7266.16	7639.71	-3906.28	2099.299107257598	775.1160133663221	-1394.38	-1197.91	2776.6454451830587
18508.645629120718	-7339.55	-6831.06	-4096.11	-6484.9	7466.190459892247	-2079.63	607.2654938243894	-1596.55	-936.819	-4310.01	1584.208949859023
16544.22637538138	-7363.08	-6546.94	-4080.26	-4057.26	6636.366200174229	-4522.25	1873.6442763875905	-138.349	3081.2048892297594	-4030.85	3569.888982220232
16205.665675691707	-5888.58	-4419.98	-4105.11	-2394.68	7731.278558169236	-6176.04	5154.847323597444	-166.505	740.6089272222274	-7150.07	6021.730686576675
15085.750072460029	-5960.13	-3999.54	-6031.53	-4465.25	5898.486733633979	-7104.17	2068.110055853191	-3081.69	495.04059376896265	-5037.19	5208.462139440816
17488.96306769265	-6045.98	-2462.99	-5895.12	-3188.69	9636.13	-5554.17	4989.606553311186	593.9650550743559	-740.041	-8280.43	7625.467770260712
16597.13571189327	-7252.25	-5469.91	-6236.39	-2649.22	10016.39012853473	-3311.67	7900.761210100105	-3412.1	-245.628	-5064.28	4144.689098162582
16644.03951611831	-6934.6	-2980.8	-7687.54	-612.039	8166.196919247927	-483.819	4351.2238219319615	-2377.54	-819.732	-6427.08	5673.867846564396
15073.464512766119	-5397.18	-3373.7	-3082.55	-3962.87	6569.752874002119	-3069.41	4389.317636941848	-4426.56	2391.3776699921573	-6805.23	3221.506246160763
16943.629018698695	-294.181	809.0714154198132	1647.4556537290548	267.0048573219231	12455.430836313082	-6511.71	-4436.35	-1947.51	1926.2892941822404	-5011	1606.2469335851297
16587.767985107203	731.3299537537793	899.5466541578245	3682.2032413454094	1529.1006889581902	10025.21405806277	-4645.13	-5651.92	-883.773	3453.5756787317173	-6458.92	-1088.23
18397.50318271741	1349.0401485508423	-143.761	7.0735064264575485	3765.690127708654	7716.213966678445	-4312.81	-7054.74	-1732.1	2570.6588185021956	-6790.83	1298.5408009149894
17566.84238975514	2387.927698102244	1698.6349294543181	1367.171993637184	1613.4031021335513	7701.265855096137	-5435.76	-4770.34	-2959.74	1330.8967356384571	-6738.1	3213.0184357971016
16230.798516073068	4047.072535340459	847.6216471020208	4212.1976181530345	78.70390877183922	8098.260912835254	-4891.58	-5355.37	-1006.77	393.96362311341653	-4786.87	4318.434994943005
16290.135895502632	2681.6544437261327	3194.087352730198	2864.9789543240213	582.5269610538005	11216.540251418695	-7917.94	-4029.82	-971.99	1183.3429111248374	-7039.18	4371.815350965925
14914.810684982755	632.2620449710381	-1295.3	3428.010255240127	-4010.84	14083.412284829143	-7388.7	-1965.28	1167.6881697628528	3157.688594253009	-4617.19	4295.627074549942
17429.21882430885	-142.104	-1721.81	151.07118446423692	-2007.61	11550.309346439559	-9484.49	-1684.07	2205.7908076763247	-479.648	-5457.35	4659.145733173168
16130.444489327903	967.2055402928304	-241.21	-71.4341	-2874.01	9155.872381810363	-9184.58	-3023.67	1589.3354901288644	713.5930501031197	-6993.43	4697.371176229483
15636.934721441034	2158.815586238933	2371.224022722394	61.70480481112841	-3618.21	11162.555288632197	-8104.95	-3154.51	1593.7456989587436	1183.2109019284806	-3472.13	1916.0723060360572
16804.408850135016	-904.718	2295.9764000021955	-8.85465	519.8609271632456	11532.930705891251	-9259.69	-5134.65	2874.1124372449754	1510.1946106877892	-6289.32	5767.6921213088435
18450.14551135984	274.5195987024516	546.7183319473422	-2537.33	-2317.62	11302.334848890874	-10328.3	-1988.77	5315.282558347845	349.5390611561865	-7670.74	3705.223826906635
15248.523889595683	-848.275	905.7779579901286	472.02771012298587	-3113.22	14011.60435078414	-11954.7	-1218.09	6478.585264159549	1118.5476702194658	-4152.47	2007.3245722138704
14713.169436948703	-714.078	2408.6664895969343	-2081.14	-2523.17	10313.163613808676	-7221.09	-2989.24	5407.640870992807	1455.0083063363686	-8057.88	3102.577069504663
13060.976003063488	-1268.24	2369.6802749152153	-1245.93	-1948.25	10353.670370170636	-8867.01	-369.91	2333.0521012073223	-1870.52	-1433.96	6489.595025926434
13862.151988025686	-133.176	3533.5959010010133	-3513.39	-331.361	12942.997045302738	-7416.28	-1132.35	5003.552058977897	-1487.56	1582.3681084558102	5706.7433911498865
12270.179568430614	634.5334584466638	4543.098043874049	-592.879	1538.3282304495426	13376.760089309744	-6379.46	-2129.6	1719.8605199710266	-810.313	2201.0079799535474	3938.0434835912683
13110.55362078193	-1240.7	2442.172173218901	-994.183	-172.806	12266.911157911381	-10979.5	-1334.45	4182.8872527521235	-3455.77	3495.030299101205	8367.511906754498
14968.602160225239	924.9780191807565	2945.596095318266	715.8361364048548	-527.48	11028.217507423364	-7983.72	-3646.15	159.4882227218629	-6782.75	3113.060165747924	6302.936193383151
16683.620974281916	1888.959775415314	1617.2522502285176	6069.790334677001	-4452.84	9422.47	-6449.93	-1171.33	2397.171889046697	-4618.14	2275.6054953558705	6415.773577597112
15047.369238363004	1012.5004955929816	-148.734	5112.324715287101	-4088.21	10337.857879393117	-8901.43	103.21645814801802	3936.4683989915197	-5093.76	3159.6627861958536	5098.31
15142.734885622855	2375.9553572463783	2173.636344824694	6995.118110408675	-4775.48	8823.235816355416	-9423.77	1177.646747971077	4351.893718374097	-4417.95	4371.893980416917	6496.988305754464
15963.323758575529	2947.7752559376554	1885.0179878744916	5698.78	-1414.4	11217.316913300316	-6869.49	810.7417166251754	1653.541316730255	-4662.98	3855.249274667199	5540.26
14887.620259323236	2225.060865855168	998.0884950553296	5654.810066812567	-2398.74	13600.317198630059	-5236	2188.4715250529694	1864.6967685636012	-3684.66	-1616.22	3460.728080322278
15155.405265336098	2369.095631426357	867.0184600412624	7938.078401335745	-3368.41	10035.084061347836	-5001.44	-191.966	3628.397364165369	-3458.46	-399.559	4407.18
14162.228919517122	3655.242429318307	58.61308060528909	5353.092344724775	-2759.37	11949.810414922373	-5152.85	1605.4607524136247	5037.924994657774	-3094.97	1179.746574019967	1260.5644250292826
17070.086506287258	4121.310993443467	1759.5779302710646	4403.724796285675	-1771.38	12538.698761067686	-4303.52	1689.6195086606156	2397.2089088453663	-2295.05	-1336.29	5035.106749314131
17756.33925698823	980.6160794084184	2178.4978984844674	3227.169372098676	-447.077	11033.00901710478	-3467.4	243.4797241636787	3919.5145202102817	-890.194	210.6316840428966	5487.386875372493
14854.29337224766	392.54296840332864	-520.646	5544.520960398785	-5061.47	11831.077887196236	-7935.91	2337.3785035647966	10713.217578880038	-78.1539	919.3931640981148	8663.39
15068.80632449656	814.0560324232019	-917.164	3403.048608408327	-1922.36	11883.193378153146	-6075.76	2854.173253074396	8483.206043354146	306.7768425624476	1640.0052092680494	5956.510394615371
17013.83259559515	1993.6568119521255	-342.434	5066.89	-5335.89	10303.210743858046	-6917.01	2076.0917559046343	8431.480065884114	2292.6314693097193	-1301.96	6606.262501696778
14241.700839248726	3032.7712483517953	-529.204	5782.613737394537	-4258.16	13025.728387847303	-4675.59	5396.915344847132	10342.650612485222	-1189.45	1281.1093536673236	4801.255414767655
15979.166963319181	1133.2865350430247	-894.225	3836.806587129411	-4961.07	12646.942863416512	-5207.74	574.1792027272639	7223.553810454415	1374.3674314182092	774.6811007838268	5795.370106794597
17490.46302686226	1303.5607723319633	2286.382144623011	1739.1069334387118	-54.9146	11617.48089881468	-4497.29	3073.5337968768195	8698.241267663858	1360.0248268758503	-955.484	8329.633713295942
15664.901659023399	2952.272941852054	915.9166701999236	4867.1761434477285	-2140.93	8740.065728480206	-2372.41	5199.837810751179	10409.016017230384	2183.5789540114524	-2048.15	8587.220260180307
17152.37492708872	13409.262761524607	7322.754594117271	-705.23	-3150.25	6555.407963705037	-5244.1	7987.340213350913	6175.586279033505	703.6591160944787	-3188.03	1395.9159829443508
17696.380158134707	12938.197142111783	6862.341129039097	-1122.21	-3137.86	5548.463635197071	-6715.96	8614.307787119693	8950.256539163784	500.4903920584768	-6697.07	5630.150996628689
16437.39940392301	14695.4	6588.927985391631	-4645.71	-3593.14	6867.828797668671	-7207.44	6874.033841708357	9855.106224914394	1912.971433328592	-6032.99	2107.7573719598545
20310.846389400842	14178.841501316314	8390.84	-5020.82	-3758.63	5337.913907980786	-7527.7	9017.025608499112	8665.389005207791	254.05713348795518	-5825.48	2880.1201223643748
17433.727663504906	15974.7	8585.57	-1312.1	-2646.8	7089.146639635095	-6407.73	6515.892728243764	8399.647744860944	3515.551324585257	-2443.69	3735.228603787874
14480.87843996803	18892.058138665412	3005.226171306624	-5928.97	-2965.26	4073.100724007482	-4483.82	7032.707934174207	9266.335418017365	993.2126580315562	-4112.51	-26.7378
14042.824658398627	18034.250859358708	3347.8625232531517	-3693	-3060.18	4891.645287129571	-5038.62	7448.96	7430.179022010102	-696.273	-6113.51	0.0982552
11220.164735747936	17488.148939928033	2612.0455240861706	-4764.68	-4981.78	4007.204220169977	-3027.85	4106.618686956066	7683.699314351961	53.07384701910985	-4424.75	261.0565913049188
12377.603948894328	18916.1	3714.796598897745	-4022.9	-5021.57	2114.272160548412	-5269.28	6214.59	10529.026105124221	-2903.4	-3694.74	-1877.03
12325.428208417798	20073.22306372026	3603.3738830790444	-3925.17	-7180.15	4714.266256475494	-3763.83	6326.574609951963	9004.339662982979	-2745.4	-3117.6	-837.378
12177.714339218044	4251.556048389788	-6027.78	3269.010828199338	-4419.9	8010.919194711484	-5906.32	2285.6513628635093	8251.345738776497	-901.672	-613.213	4209.267345427398
11262.358940187683	4556.8935819921935	-7436.25	4760.014326623242	-5974.15	8915.49	-6187.69	915.182	7024.0450364743665	845.4084536292086	-1350.14	1687.4342144462514
9276.04	11143.628198752167	-7734.6	6688.345909726196	746.6899707040765	6841.6829877722375	-6133.79	-263.054	6878.253276942998	-1917.87	-1028.49	894.6744871516756
8790.280560635167	9961.170184350405	-5340.95	3640.3027702220825	-36.0646	5063.968739019004	-3201.14	-3516.48	9319.309634517824	-610.732	184.675	-508.347
6569.9272388575555	8226.361050653453	-8472.21	7278.709554952352	-5030.2	5704.8795237740715	-3859.45	-2163.65	8324.56	-2957.01	691.4340442523755	-3278.59
6341.018365815362	7730.059048348067	-7966.27	7849.646666938192	-4392.52	4541.69	-4895.37	-931.375	6335.470856635873	-954.391	1144.392918303129	-3228.33
7257.403661603926	8314.58	-10096.6	8800.595916132466	-3609.09	3639.226862452562	-4372.1	-82.2191	4975.291451710549	38.79480718055165	-1272.94	-5373.74
9027.660567527146	5147.555330637612	-5170.98	7305.973575441596	-5077.73	3490.967895088572	-6544.58	-2594.5	8560.83	859.5140838955639	90.16451242410612	-1587.35
11574.924228391197	4379.53	-10326.5	6352.167719227866	-2239.56	3386.3036495917195	-1860.96	420.12015198567906	8421.132962504415	1231.7207406446732	28.864180146227937	-3404.5
12175.018897257663	2930.098248126544	-7981.17	4527.451801336358	-114.672	5704	-3720.32	633.3185566713408	8407.666940339052	24.437269822006964	-5969.91	-3903.23
11528.24749099596	2036.1313887062088	-10528.1	5121.4238474370995	-2893.39	6908.0612706433285	-4023.55	2174.066149491044	9872.862593839864	57.618941603262535	-965.937	-2839.64
10404.901849044041	6274.320614015122	-8342.13	4574.579629694819	-101.917	5790.207052031424	-3603.6	-1231.52	7015.403418467607	-1358.16	-3337.44	-188.054
10476.689173653254	6355.535414724032	-7335.64	3292.968943736624	3476.2931823979843	4163.231176546329	-3369.4	665.699	6428.448678038702	-2242.42	-918.756	551.7620074926708
10070.188075071777	4990.234525692006	-8125.88	2142.687204196482	1823.9448867679314	5084.762111473908	-6115.93	-4882.32	8154.984349655417	-3336.53	-52.0891	4133.928119850704
10009.487934920759	5355.386084298724	-6743.58	4558.185261254272	1520.1749917340596	3224.5344954085203	-4076.77	-2310.74	6599.6761472032385	-662.846	1506.0260499675505	5317.286331876923
6978.143361942717	4762.691877866688	-6043.16	3524.2326211879918	1249.3463602296522	1147.359610529542	-5795.94	-3116.82	6342.253062303505	-2577.52	413.8568860694063	4830.101235840117
7407.753170584389	4631.6270927046935	-5791.71	3520.87	437.19840841782025	869.4646850259766	-5398.95	-3008.78	5331.146989469353	-2416.57	2965.639712599154	4659.358659644992
10651.373363339157	4710.562082761344	-9061.25	3305.735166700006	4876.639683585596	-823.049	-4058.49	-1921.73	3688.052151388547	102.13960810605741	514.15	3299.8838014348444
8341.31	2705.6088403660005	-8876.52	5734.260768666883	406.4244384040055	1686.057385073679	-942.06	-3492.12	94.6548	7025.349945924797	-3019.59	875.9473804140187
11621.07755814238	4246.424886867425	-9411.96	6514.04	-422.647	864.2298556022356	-2698.95	-1253.32	4185.154615306453	3005.5860313332623	-1879.1	3943.7650193144846
9795.350653399017	5468.513229259485	-6371.41	5503.136426713866	-1364.19	1770.192422379668	-1984.2	-508.222	6918.5041287672075	-305.147	-1181.92	3352.799717286238
9718.347154315155	4596.947132114576	-4377.34	7850.281384150884	-3703.77	5037.446799645549	-1326.64	-1810.16	6567.946287506831	4784.021300317963	-3032.18	-1831.91
8071.827084498739	5544.242600267263	-6408.66	8321.56	-625.847	3471.972548625284	-1174.92	-135.073	494.05275457366685	2550.6454050863285	-2572.84	-1991.75
9664.032171748635	7784.860327823642	-6178.46	6709.262920222841	235.03344009651346	2606.210199780407	-4639.07	-1078.67	3764.023612129927	1186.6458085357804	-2254.29	1909.3959121993312
8959.926355580288	5389.877251778384	-7520.92	7243.692750557249	1514.2274407125235	-182.598	-1958.09	-2423.14	790.2368732834519	1549.2287897350732	-1382.11	507.4261196700049
9725.484262562557	5993.980513414267	-5854.8	6580.399934592988	317.4728993464593	1910.8980566470636	-2136.86	-1621.09	4034.798623818245	-2577.57	-1987.78	3361.23
8768.412263914752	4919.028813727478	-6038.11	4924.538686691412	-698.822	1983.0659582343847	-2714.73	-1523.74	4521.191047000165	-3226.06	1306.0537168263006	3472.4340269478007
9595.14	4616.7017366410955	-6221.62	7270.318096330562	-1041.05	2450.0492376073817	-6101.13	-412.773	3895.9905857948993	-5543.58	638.0934807417741	3567.156703882651
9937.73	6358.368487509343	-8834.62	6422.111596561818	-1678.76	4223.238181055774	-6926.27	2216.688027437659	7590.040136867646	-2367.85	1860.2497866384977	4841.556302629785
8103.098587913225	4789.158146596183	-7996.64	4840.466707840949	-611.328	1520.5645722166796	-4261.02	2717.483958893748	8191.920892631356	-2953.75	2210.677649607842	5544.890088175622
8287.684854771489	5305.150973483744	-5865.57	7339.647306870843	341.9457975426853	-135.567	-4205.34	1252.5622970464283	6833.491823662388	-1433.63	1522.8105970130184	1620.8935773661992
8166.729815667126	4474.33	-5377.87	4467.12	611.7825157416154	449.1554210137597	-3301.06	4148.995078688994	9834.16	-1513.43	2166.0259878349443	2265.771207415028
6810.162909155745	6099.53	-8760.82	8968.626371120652	-2004.05	3107.470490806578	-5080.91	3651.52	7526.406496296294	-3309.55	-270.004	709.6583248263931
8020.049437215787	4930.780953969585	-9255.55	10017.303282896233	-1601.08	-705.966	-4649.42	-104.521	8783.27	-3568.45	572.1075063390444	1249.9857029657867
8680.331675453264	6185.469655366971	-8448	5921.237484621734	-1711.8	4160.6	-2848.7	254.51071670971297	8299.662096837055	-3435.87	2465.440266607726	313.09679679736723
9696.920949326406	4197.899957559596	-6909.63	7597.324675503604	-522.847	2919.3245203237075	-3953.46	-2010.27	7732.269260686678	-994.456	3263.42	3494.461169037224
9133.050042855177	5866.923515307405	-8487.92	9455.131521593425	-4141.48	6276.247158148855	-3408.59	298.61432206267375	6703.607329893685	1019.984921241854	-1341.17	-109.59
8326.210104274462	3963.7309885097443	-8761.9	10586.636134144537	-2110.73	7045.106072123354	-1235.35	1169.757208874348	4563.706912817056	-833.043	-867.736	-2160.18
10773.744758858094	3847.646914833852	-10392.9	11607.071164116805	-2210.49	9427.819247336607	-1915.7	1038.085202705204	8629.133810103925	-699.03	-4717.75	-5705.79
6690.465812561036	7561.338857317829	-4692.07	8441.24	1547.4342118114594	5795.3920319978815	185.89051730980015	-2055.8	6456.4	814.451	-2623.78	-1753.32
8466.38	5123.29	-8562.41	8904.27	-3039.42	6433.791030135561	-632.898	2336.8297953792085	5445.958598672203	-1089.66	-2397	-4084.67
10668.572750150273	5051.385124255499	-8769.45	10611.839652372857	-3748.02	6595.227108924818	1673.5706966487307	2471.7759529761493	5411.429525354034	-263.604	-3652.39	-5477.7
10942.801926553586	2022.7590129947164	-7332.11	9844.205899647159	-4351.22	5138.526561545293	2468.6700244350336	3082.590498521872	662.5751888810939	719.6359196600476	-4006.57	-4902.35
8525.132413813577	1095.043229627969	-10388.5	9282.398137321805	-3597.16	2159.2422935176096	1475.4375905966274	987.6749287412132	2745.3630533765245	1281.96	176.10519238536858	-3319.72
6714.137030575115	1023.111178123802	-11530.1	6315.435520749715	-3742.42	2304.022915002934	1385.0163608062094	923.1213990643188	687.11	-1417.7	-2254.53	-6094.71
6944.815164594598	-591.472	-12588.7	6939.349440032541	-4770.68	2429.3283425402365	2144.722920186588	1427.2451434393988	-94.4284	-522.728	-224.448	-6395.91
7576.826856709096	-267.717	-12402.3	5291.164143574718	-4485.46	1689.0704747752345	1112.8173202745884	-67.4905	1694.3403512909013	1233.9269384271493	-855.711	-8569.52
6001.741617407493	-925.462	-13314.2	5910.6279270368495	-5027.39	-735.174	5941.881842615097	-2749.27	886.4486938601445	-2079.82	-725.635	-11313.4
7757.603191735086	-2839.14	-10910.4	3371.8127864068742	-3522.44	-385.324	2115.8977559736295	-354.269	1726.9194508976907	-1229.65	-653.724	-8512.06
10132.181916596905	992.0575681241793	-10561.2	1805.0431765861085	-2234.09	1135.53	2804.379748603191	1859.7750564044736	2262.2134111864243	1156.6418851659837	-768.673	-7985.14
9476.276447874048	-714.787	-9856.47	4306.2113526814255	-4931.31	2220.1552897410697	-51.9603	1148.3496509272522	4701.529225706375	-1333.71	1774.0457442497338	-5016.01
10080.732720437585	-1804.02	-14278.4	2351.9580891254955	-4294.64	880.0763979196402	-727.982	2775.5667761591235	3275.094695938545	433.599	-894.844	-5709.72
7834.6790350687725	-128.877	-11899.1	1285.389794446259	-3984.62	761.2653546178868	1728.0865443875737	2434.630168207607	1733.338000264193	-517.016	1066.8407693107783	-2897.47
8027.332573132439	-1000.93	-14893.2	1588.583652101763	-4613.61	3405.9433821391963	1863.4434402764725	4605.8271806612975	5811.652872074181	2357.124681725032	-2593.52	-5038.92
9352.931788682394	-2440.21	-11841.3	-277.331	-2610.03	3518.791365485295	2985.9244178303134	3817.121338563658	4559.41	1751.0555765763659	-2360.97	-4215.3
10783.395750387293	-2295.85	-11905.5	-1138.19	-2005.96	316.1227252892396	2317.4346948957627	4093.081767430573	5024.187291463364	4581.354512516156	505.7810495919415	-5654.19
12285.169854760044	-2577.01	-12261.5	-171.035	-3416.83	2614.448403949264	5569.515083742576	3857.172627814406	4088.8099797822542	-2.18389	-4073.07	-6421.6
10790.450587057683	-2048.13	-11261	-2439.86	-2411.05	4343.777732776775	4430.7808318241705	9119.256156997848	1457.2090786347508	-3113.97	-476.722	-6956.7
10019.398663555814	-585.615	-10100.8	-2364.65	-1656.06	809.7918293339334	7414.51	6080.994769379772	1252.6796020711445	-1294.03	-1723.27	-5138.69
12034.478070071727	-1059.22	-9924.56	-4974.21	2730.7006394799887	2866.8148496617737	9322.555733558274	11971.787327251192	438.0467951396538	-1684.93	-4107.77	-7353.17
9351.11	-867.423	-7718.27	-3147.79	1482.4389879553562	2470.637445677504	9050.871036050394	7525.9486734997745	317.72787427851347	-1597.07	-4021.72	-5525.66
10795.475454981757	3581.0203167259706	-4490.3	-4144.89	4053.790219670769	-211.794	14132.447452858982	8053.216469570291	1255.9851937847438	-4784.41	-6035.2	-1293.84
9439.870227694586	3485.258796344275	-6913.06	-716.682	2458.900763331528	1584.52	13783.22533527203	7396.536361668125	206.49928090583458	-5251.74	-8807.1	-2505.99
9937.940449526139	2030.989668543998	-5940.26	-2941.16	2230.0854782444367	2492.134503806701	13049.440831029891	5255.005646191058	1168.6775357009476	-4392.77	-8764.9	-2433.85
12175.348923324116	4142.92	-4620.94	-3183.27	3358.0977189048463	4369.639501356426	12221.770512622796	8067.1480777382185	699.6373598213685	-4058.4	-7228.79	-3913.04
10210.39650473085	3972.782169354065	-5992.89	-1890.7	3208.7994155965075	2400.5431982661894	11023.862007441123	6407.091180209824	323.85658485984146	-5189.02	-7705.39	-4283.46
11187.369334920128	1050.476708483487	-6428.1	1536.8183245273476	1867.2300912140659	999.9595394875681	12847.13194131802	3519.558202908537	-1421.95	-6060.66	-8927.03	-6263.9
10043.168975342403	2198.029305227101	-10866.9	6022.086579869889	3426.4123333085136	-890.276	8521.33	-139.743	-3029.36	-6371.46	-7733.24	-4553.47
10907.883121505269	5042.749383313758	-7508.58	3620.6775510297575	2085.211743162089	-365.545	9478.755503170109	385.9138980320152	-595.721	-6633.52	-5762.2	-2745.82
9446.445875575757	6558.699573312881	-8275.61	3167.6277766798835	435.1480868560824	-2344.36	9104.434503584853	116.86445331292357	-1593.28	-3350.87	-4505.07	-4289.18
11974.219108701154	1850.559240122539	-9863.35	3682.8676497690412	2894.844315399407	147.1906473640122	8338.971573167391	192.6153857348899	-1911.8	-7541.84	-7079.18	-3800.35
11054.827936185384	2021.5503582189285	-9679.06	6097.623841802465	5495.555808167615	573.3169376533853	8508.55	-395.736	-1445.35	-5838.47	-8719.42	-2326.37
9061.305022825025	3177.1199053462183	-7975.64	5892.939433492282	3887.788307645964	379.4645036354211	9664.760541759848	-729.575	-679.846	-6172.94	-9960.15	-2512.5
10702.396869295944	982.5631526844634	-7293.15	4029.4001858548118	6241.188205843261	696.5041309275916	10372.007262062745	176.97701592991015	3169.4214986199554	-6613.44	-10598.6	-2880.12
12119.265283871016	836.4640756811121	-8272.89	6800.179260045957	7416.865783899834	892.2026721969864	9549.419813848706	-1372.23	1183.3047527493684	-6858.41	-11422.3	-4424.03
9927.283936283244	-16.3582	-9781.67	7505.064246424009	4908.749663880105	2062.83	13020.437553839865	-3887.33	155.87908734065365	-7253.84	-11142	-3752.22
8298.038029480067	1293.297559458939	-9274.96	6073.009437000659	1851.7233164200843	502.20019022846407	9109.56	-1030.68	-478.236	-5131.64	-8971.93	-4677.14
9585.987324901434	66.82394908858839	-10219.8	5299.727174154832	4350.507439408604	1204.9339467469658	12068.680156818324	-1021.28	-580.157	-7335.46	-9156.5	-5800.98
11207.220049303947	3977.0495891344035	-10250.8	7402.654159041029	5927.172104570939	3164.683173024257	15512.988009629154	-1261.37	-358.245	-8988.14	-11072.1	-5543.16
9690.820713172892	1150.9968484228555	-10586.6	9031.4	5609.127936196627	2310.392974574967	13267.904921750798	-2203.27	-620.852	-6593.74	-10414	-5650.01
9492.07	1305.8980731047532	-10191.5	7353.138073454369	4188.991151366408	2910.8058412178957	15655.289763938357	-2674.08	1672.0548588019699	-7239.26	-9702.55	-5212.67
10518.78817501399	-24.3942	-10401.7	8067.955108954674	4876.167673822336	2630.3472338726506	12673.894923171061	-371.348	-1295.44	-8029.12	-11386.8	-6049.96
11633.771564878356	468.4127882182858	-11243.5	7789.977728262814	6235.9	3268.4477523969244	10620.357596472255	-494.711	-1186.38	-7544.82	-12853.5	-2662.49
9433.596089492645	-363.306	-10084.7	7513.97	6229.825215604139	1205.8555489849189	10477.089873374212	-355.344	911.2988656306742	-6209.21	-12168.5	-3885.94
9884.132883891712	-1905.41	-6459.02	3923.189034411292	4707.550803871522	1301.8586128834327	7055.595778034416	522.845	-2638.8	-5822.08	-7573.16	-5443.61
9410.950101472323	-1110.09	-8458.05	4447.533138484598	5327.978534521207	93.85607321522602	8190.761498122624	-372.129	-840.676	-5848.88	-12085	-3972.15
12611.259475706289	-2360.04	-9326.6	4083.366512269722	6320.846703826892	-374.4	6094.8364428158275	1461.656677500617	1334.8658540275655	-5239.07	-11766	-1953.79
10414.28958371175	74.3187	-7647.29	5228.754094531561	6357.320396006688	-90.6016	7794.453651109174	-339.132	-514.666	-5922.19	-11498.7	-2026.73
10688.895402071432	-4144.69	-10921.3	3686.0770408092585	5730.193143795512	-469.524	5190.705687627359	1155.730244276903	-2380.18	-3791.34	-13246.7	-2271.43
10777.837894949522	-1678.23	-11570.2	1667.0179312929397	2989.3139988232133	-2199.58	6781.761604877116	1194.856847403185	-146.425	-4156.94	-9382.54	-3888.27
11670.314404311725	79.21559279329021	-13317.4	3124.8193858444356	3425.176003005208	-1981.73	9333.9	86.55160367308888	423.2213212250015	-3062.87	-8565.03	-4124.12
10089.262481329066	735.3313575348654	-11635.8	4342.512429823168	2683.97	-452.722	10151.765913519226	-1235	-320.054	-4529.78	-6679.28	-5539.55
9034.287465404886	-62.3465	-10979.3	3181.309456536688	2507.4293240846982	-2544.89	5336.239510365958	2740.925988166658	-2065.37	-1423.12	-6234.21	-5568.88
10113.7	-2480.59	-11061.9	3279.667633898217	3794.6665656782843	1779.486717870562	4451.572854724052	-211.297	-961.822	-1333.52	-4496.58	-6760.82
10285.204392603355	-2347.85	-8889.25	1969.6154083742567	2565.6289021614166	-631.381	7191.343260602445	66.90972810323736	2835.4929577198513	-1908.4	-8780.79	-5039
12411.221866168846	-5664.1	-15448.3	2024.0848267972426	-185.744	448.7311300691478	4366.2982000959855	644.5211834185409	3394.862001724027	2201.964593443418	-9258.45	-5889.58
8255.860788872918	-4662.39	-12297.8	1427.350729319026	-1178.97	1113.519312885119	2311.5376204339304	-1841.81	3576.34	-370.826	-7089.74	-3127.18
10491.297742995876	-1525.51	-12229.2	1323.078169201918	3207.702721572591	-1266.61	6369.1813565005505	670.7550716605914	2063.8112848588507	-875.729	-7001.02	-3020.24
10208.303358593947	-2215.68	-12783.6	4173.256440522287	-91.2714	1098.7198321305605	4012.8616086425995	316.2835790335867	3823.9254067120223	2093.728636855606	-5142.87	-1684.42
8164.910225289095	-4059.1	-14894.3	1115.6294889955934	-512.372	714.4133968363864	4697.086062415282	1299.0227141779085	2430.023762343991	1212.3281545399204	-5579.84	-2778.51
7776.890575106025	1443.9381021351546	-13452.7	-2547.59	4894.45	-3195.53	6801.509575613155	-71.8922	3925.7814616623828	-3841.99	-3196.16	2089.294705492587
9975.669119007267	-2816.71	-13314	-2961.52	5026.127355301116	-5688.86	5885.673265764741	2960.228774365459	5640.077042836311	-1310.9	1458.8571897702684	3271.5227805363797
9122.83	-3044.21	-14610.7	-1435.4	4755.399321235012	-3671.97	4225.693904330306	264.0858409515865	7906.616362497087	-1639.78	3718.6174771954843	4517.083872476124
12054.509132944204	-1746.82	-16562.5	-2268	2551.7061215130225	-5004.29	4951.85	2686.1486531729547	4030.2134607988883	-1193.43	2173.9059096862725	1352.252918246594
10956.100814494528	-2533.54	-17099.2	-3849.79	2695.806330461252	-5488.42	2452.896153833891	3647.4347217313516	5748.611710016129	-361.2	3573.105291461216	1972.4499112370675
11910.412953023699	-3171.89	-16260.7	-2324.54	2912.9658392709403	-2308.05	2209.0006613379296	3937.382315443778	6237.116589707627	-1312.21	5238.863040119211	215.69993697173967
11453.627041783715	-1232.06	-15678.2	-2555.78	4536.8942620480775	-2607.53	3308.0857108986443	2274.7094456821583	4984.101897224134	-184.584	-348.749	725.3576586200984
10596.327123960951	4308.17	-10918.1	2671.206028880627	3939.5342289044506	2368.8263693466665	-1378.41	313.86046221632864	10488.253269880965	452.7281785197062	2015.6097873934002	1767.7366233180994
10349.180159550342	4414.602022410836	-12151.9	5600.341347640042	4631.084897113314	1748.2073716430039	-1898.54	2568.100143816919	14877.031404820471	2201.936551311908	3386.7425822758028	1745.8046718836704
10202.020948970603	3981.7394279884247	-10669.1	5542.487040808237	6303.883598096658	1872.923478802858	-3303.5	3485.714517943518	10294.142940037722	878.1445055741214	1293.063861076011	-345.645
12787.74972271175	7276.3663240534925	-9775.14	3532.1287171926874	6270.300504673518	1739.1587363262054	-962.074	1833.4465842733816	7604.524286480324	-324.486	4989.014771256293	4556.750789914902
10547.780217280993	6693.923358267999	-8623.35	3618.0576751488375	4320.177617644783	-143.005	1489.5670991824506	1169.2586688268007	6300.005230293676	-2600.37	4083.835993242782	2593.4199309664264
11997.478869522707	3966.8009163709166	-6715.49	4028.6748289694606	6557.791422093008	-200.429	1759.1182436876093	350.3040827507191	8726.34	-202.252	3795.0304995101965	3064.171427271187
10780.15479318136	4539.139378161441	-7757.58	4322.605274831711	9358.968978228968	598.754	907.8325355103526	-84.1432	8956.669735530411	368.5780941938146	4360.416312473795	4288.563411623414
10624.01857027252	4934.068093830712	-6848.42	3840.9001328548848	3741.4961207870306	-167.519	1729.227011183784	1625.9851140046278	8123.518558338568	-1704.28	3388.846217468969	3445.8798383479143
9936.226834522222	3567.7631007548607	-11018.1	6405.202853729793	5071.839539094027	1372.64	-1465.93	2580.0305240889325	12205.902969454255	-1713.8	4695.82	4444.283304383195
6719.43	3958.4420899536885	-10792.6	6477.641986577175	1834.8339247298134	-149.336	-4931.43	3026.2209396146177	12867.480104006401	2367.893617097688	6910.677593778029	2288.421348515953
8021.774075330796	2415.8860300337933	-8513.96	6260.6057272812595	-2901.17	7458.711391131613	-1375.59	3319.591614284865	9197.211108583122	3648.2865045683425	589.1337061802358	-3469.45
7076.219029485523	4567.468687787743	-7996.66	7098.528243095713	60.92432966139516	-3122.17	-4109.79	-316.162	11281.837795132757	3559.773094517625	5801.691091983891	862.8060884480552
8460.731152342636	2834.182127979987	-13124.1	7227.304232566339	1876.4883166697973	-779.57	-767.643	-1370.96	11373.477406107817	-1365.28	3272.590348298322	5642.525034325257
8027.771464753547	4907.261064060235	-9413.15	4286.3939727153565	959.13	-519.435	-1246.46	3812.1698808184683	13558.332064720353	-2154.96	5054.815419961789	2798.723132241375
8138.716597083229	3175.2393639455645	-9636.63	4601.705652374522	2862.653271934162	834.9072655655536	-546.366	1786.0770104889646	12374.895494590293	-1944.04	4372.890246122261	4239.508162013543
8647.124259963311	5063.045800518827	-10155.5	3470.5399363681904	1635.6919306144016	2486.960888789467	-1759.8	3029.0644991690174	15772.309767471677	-1485.45	4090.5499421576665	1494.6820216076023
9265.927892031927	3673.1875052923506	-10632.9	4200.382634105364	4182.888332869399	-1460.66	-2861.86	3625.5958954163025	16436.414280342564	-2339.28	2432.863457135734	98.67740520392384
-8717.03	-2379.19	5545.117897911629	-595.984	11441.468527157602	10890.459813429721	12926.050753295054	8817.028798523614	-3796.47	-3912.23	1758.0008523884946	1331.2359632050984
-14286.3	-77.8989	3457.466252873985	-3393.53	12854.05811397468	11457.631467104773	13679.01911952382	10413.308000228597	-3759.69	-5641.73	3702.0465770098435	752.7881553777156
-13131.1	-1562.99	7765.69	-1218.96	12134.740924458878	13153.260471372181	12318.271473216751	10263.940472945213	-6316.83	-2315.92	3660.815663802796	3087.007788458044
-12445.4	1882.3422639882172	6656.78	-3513.69	12412.327427626109	12443.810900043994	10955.64379207432	9936.126296274728	-10579.3	-2007.48	5995.005769853673	1636.201996517907
-13549.4	12097.59310170643	11570.993910895642	-9044.11	7066.182451348054	8260.706623215416	5732.222243174146	16235.321492706122	-7398	-3231.7	4219.14	278.7995648567196
-12452.6	13858.164879435859	12659.505552433026	-12091	5135.319046818129	9905.16	7440.263134231397	16974.597905901635	-11048.2	-3394.76	4579.961134536456	5656.3007365939575
-10974.1	12741.149568997138	10774.241878131677	-11890.5	1285.9707822456853	9959.410214279838	8877.950226270112	14351.070297349357	-7477.11	-2081.83	1267.7022243929455	3821.2936401001175
-10758.6	12450.35762487484	12979.003045424466	-10423.3	5043.596932370354	9832.58	6116.85	17053.563994973483	-9272.84	225.15854363734863	1248.8654470035258	-938.158
-14224.9	11599.786507966828	12074.054708879446	-8565.38	5531.578314801135	11604.970005213236	5500.9138658976435	18388.3	-11456.5	-1444.37	3311.312474369155	152.7357712168471
-11772.4	11152.134200543953	11762.384710128184	-7920.87	3964.0679552091688	8458.128331377455	6033.591466339857	12762.416661255324	-11250.8	-3227.4	1653.1528706894435	1686.4330784173098
-12731.2	12576.573740065838	12099.470120772254	-8420.4	6381.928727485193	8190.824811018138	3718.6226788636727	16829.15348656576	-12696.3	-4148.97	4344.6	2960.5400407883694
-12142.4	11351.005381667019	11421.667143499246	-9158.18	1415.7860214819043	9459.840819875852	5227.056898827962	16957.78910695878	-11586.9	1412.3422466373008	105.2786793014625	-2031.23
-11557.1	12633.65349179923	11270.874914098547	-7483.86	2782.653246168974	9271.5677828027965	6461.633627439044	18315.859712950627	-13756.8	738.545	2822.858658184455	-2245.97
-10139	11559.291183743591	10905.776035935687	-9576.31	1845.2985905870262	10572.909637268567	12773.082725342356	15200.962194555126	-12735.7	5059.094907668501	130.9022915859454	-2053.55
-7877.92	9600.804665451707	12319.006288187418	-9179.72	3551.9358149085174	11804.218805755885	12290.278784953618	12196.23336889056	-10603.5	3807.2822287431045	-703.48	592.1293685078208
-5511.36	8987.693398400377	11948.227224891205	-8748.57	4855.890985888357	9304.672061493033	12948.893889555533	10006.851286339226	-12157.3	2164.628428875876	89.23850078075768	-494.854
-11493.5	10433.571979528002	9654.485748993757	-9077.13	3601.4746825862003	9494.757482703064	10541.058896410746	5341.313779510646	-12305.4	1188.895750235611	-1985.53	-478.707
-9619.38	10846.447735652284	9759.32	-6855.57	-1272.51	8128.150055712761	11862.304380010235	2910.554898604076	-9344.18	-914.569	-4344.37	2195.2903925529035
-11240.5	9387.8	10007.26636560921	-10867.7	3622.5101843499715	9743.572742666453	10950.43655088203	6219.221504041365	-7122.6	-398.839	-5390.3	1906.47
-14458	5770.7159941537275	6218.767786814103	-1267.75	3909.2416573927794	13167.890165429617	14479.394077967743	2447.0938178771785	-5012.69	922.0387783469145	-558.446	4358.641287994722
-14487.1	4267.997982569848	6253.49	-104.4	3854.1669586169583	15211.474283918622	13983.833564664938	1828.5012721834858	-9672	-1724.77	1074.6776170408232	4851.193143062194
-14205.1	3155.63	5565.088733534718	326.9592515280011	5718.795233790742	13736.72825026514	12501.428148116156	-101.581	-8948.29	-364.865	-2189.57	2946.308027757362
-10785.8	6544.280555876175	7804.287628811349	2358.305662646794	1988.5136949632135	12959.323609904768	11922.291715926258	1760.6658413045734	-9529.54	-2704.04	801.6200489459118	2911.601786688919
-12774.3	6133.679921210567	7080.467019311254	-1110.42	3499.527143400057	11117.293662131879	14201.861687263132	4385.375130800989	-7739.35	1673.8327578616065	3300.875426383124	-18.2928
-12739.1	6367.169991032464	9141.808533113568	-1533	5126.5940746229735	16280.634109402803	18356.482784271655	5874.3905160396635	-11347.2	-2041.19	3324.0965014512008	790.5519524992707
-9755.5	3243.9278270054742	7464.221490279512	-2345.06	10130.061729714525	13685.330433582973	18187.391944255596	4040.93	-12183.1	-3559.34	6515.914290181554	3679.3552755111255
-10424.4	3929.979965799625	7289.937816632106	-799.895	7364.801167115541	14764.947124604405	13025.101360569935	7225.220631659722	-15040.8	-9156.09	5195.107672192384	2264.775497655666
-8451.74	3033.9470987038194	6091.263171902151	-1582.47	8405.931382513156	12011.208602589071	11597.10054037244	6363.1490862847795	-14295.8	-11015.1	5977.174584684973	2847.1895233613827
-10946.9	2955.1225129509658	7119.279152452773	-298.287	10580.774184599142	13046	10100.537949664535	11637.937883768309	-18283.2	-12629	5470.16	1448.725589847033
-10038.8	3019.6022948627356	8820.210478020497	-386.213	8121.872357376671	13300.968219189643	10253.10909731622	10478.51048596121	-15461.9	-12997.9	6727.260040723597	-609.602
-11653.7	1207.3767161602996	4754.698913248423	-508.631	8028.455368554706	13709.695363793397	8828.097497881628	9899.447550046236	-15940.2	-9701.07	1576.919824149145	-3150.77
-13516.7	2182.6372816131147	4391.902808299476	2377.2930892600443	4962.191826417859	17182.54930885544	9390.727808276533	9421.645172534103	-6680.97	-8485.28	1295.220132965911	-4623.56
-11615.4	4176.550978703295	6197.692802883343	1586.698937723533	6307.4613820931145	17040.451967314177	9805.525061419834	8733.137209577812	-5894.68	-6267.28	781.0850443888411	-1881.86
-12445.4	3912.798470514406	5931.394106096643	2829.809092819813	4313.4	20329.048276973368	9335.455556406021	8286.99	-6960.6	-8293.15	3220.426543880457	-2881.23
-12038.5	3557.0908069003126	8482.87	3144.91	3849.981748772105	18940.718039885593	10496.52607007305	11431.546999587441	-9961.69	-8429.49	4394.283188774995	-3885.29
-12193.7	3894.782339536681	6568.307633799679	5091.309307964819	5732.375145401844	20048.54519512872	10036.673372189909	11848.998327879232	-8113.08	-9179.6	2661.562844590049	-1771.51
-11998	3189.48	6150.017979895172	4603.8583680500815	5086.912864924211	17674.032246584837	9987.240451855163	9634.918555289196	-9082.67	-9286.05	1173.4754133542212	-2231.31
-10735	3385.0623992466294	9215.100810584612	4845.257075405663	2330.439487813901	18028.265725294936	11596.777241501704	9839.520540947145	-8230.42	-11063.3	2995.064284755542	-2179.03
-13702.9	4982.037451586234	8695.360400575515	9117.216997177744	1895.4000001914355	23538.5	10516.336330825869	9228.792860668198	-7439.29	-12226.5	2477.82	649.1066326925561
-12774.7	5143.1254012646705	9264.830619854627	6108.1170107335565	2098.5195154655057	21290.021528148918	10456.576328347057	8822.221302310762	-8200.33	-11896.4	2339.1154375690885	-291.023
-10762.5	6115.22	8867.857048176833	6916.358217355092	1669.994238868969	21382.42633586039	7913.942654598975	9584.573645861283	-6952.52	-12013.5	1484.4712004812604	-73.2074
-13389.1	6684.909697881569	8676.183611167855	7037.477807372444	4580.497467481792	23687.673582910524	7297.869179658596	10524.58852628551	-7900.07	-13207.8	4043.7444856235325	3202.3967863642615
-11765.5	6535.357720873847	5867.623271760701	8089.308852301479	2681.589098936408	21265.05682639749	6178.881672230454	12110.70797759127	-7371.36	-11339.9	1329.1142732989238	2611.980593143143
-10998.1	6005.933959836097	6781.29	7742.627134842432	4807.102117213606	22444.44489964143	6854.917201024268	12990.018959515835	-3983.75	-11144.3	2357.130609603541	1292.5577111612686
-12656.3	4816.320486927727	7523.905343533043	7695.793222681183	3598.49	23779.221620351676	5177.672492528147	10372.049650274734	-5972.3	-13737.7	1378.4750961125687	1690.4883069101584
-10840.1	2005.7744819155396	5313.097013509442	7539.98	1078.1694236959609	23059.29824779466	7773.799463198653	8025.848105400416	-5485.68	-13237.9	3141.999204429191	2382.7847956610253
-12778.5	3697.2224145598966	4458.15	5343.014803222937	-677.399	22395.592813905852	7555.05	10455.492316919508	-3152.85	-11743.2	2772.226609135845	3280.6469580738176
-9577.94	1399.7075096155454	4798.347614723234	7060.55	-863.77	19050.92280492907	5020.802997644733	9639.493603766166	-3212.35	-11571.1	3009.3870734153866	2168.460009450988
-13332.6	-237.61	1403.0239178672177	5644.700568485735	-4717.7	19686.228833549023	4533.418470451378	9429.061210193573	-626.351	-13262.3	2156.1919368119393	1134.600788925287
-11648.5	-696.055	1397.6540229739837	6862.93	-1977.52	18405.434105740627	3302.9896448384493	11057.462586231959	1497.6642362301102	-13004.1	1952.3939863363719	1249.5883398606386
-12545.5	-780.144	2969.394515490913	7066.4387736050085	-3031.23	19898.033847796403	2724.9468353994275	10443.445937267254	2371.281313456055	-13437.9	2030.759714689873	235.9834494749103
-15009.5	-401.876	2384.4904727290595	5679.743291967537	-1456.8	17778.61995325763	-1020.91	6574.0508650336715	2140.028442392912	-7919.63	1000.7229832460519	91.93946057557591
-15640.4	626.8456418181709	3411.6179602236207	5168.882885540164	-1110.43	16602.094512129777	-524.708	6487.686731708241	332.8490380278483	-9431.37	958.5216572847188	-371.711
-13620.4	-913.933	1914.4561716073226	6390.077911898068	-2182.7	15919.686345396818	-1033.58	7615.181148048063	930.2635675638575	-8406.09	930.9331034058033	-385.376
-14956.4	273.5697962914574	1517.3569443499325	5426.527202342155	-2513.1	14747.214619765997	914.5478072668851	8303.4	1121.710178890712	-10699.2	-2933.19	902.3123684520918
-13619	910.8530703838617	2468.2474509478848	3796.967827075025	-459.566	8665.211534874998	-1016.13	813.7541076639305	4606.36	-6063.36	-3767.65	-1837.4
-12502.7	809.7322976683698	3492.7247107787857	5738.53	-2054.23	12472.400519090355	-2048.84	2448.4470826082556	3638.696007999529	-3638.12	-2591.76	468.8969404340734
-14236.2	-1710.51	2633.941618813396	4813.267842124568	1020.0558970478825	10863.955855630818	-1078.46	1763.6616040759754	2079.5836062962576	-6335.83	-2941.06	-410.304
-13834.3	1860.787982898355	3143.0048055664133	5599.517662210005	-1937.49	11870.460112379633	-1918.53	2095.8371996591413	2832.319698383345	-2198.14	-3409.46	-1667.93
-12443.9	3690.64	3538.1311616900316	2726.7201831575835	-1832.48	8255.911187907846	-174.132	125.25216812961126	5870.068465875261	-2280.3	-2548.32	-1628.75
-12239.8	2898.9394238392715	2985.300543436139	2839.519651629652	-1518.41	8417.3	1057.8459066390137	-1469.7	5868.3963479861595	-2390.01	-2224.42	-3213.9
-13123.6	4945.533621617709	7767.78	3829.019509019565	3185.989653345238	4536.6973101852145	1311.0380675168096	-4869.92	5479.677405903178	-2345.25	-996.04	-1253.18
-14354.5	3404.927894910235	2611.592063782414	1555.4755392923207	4490.466897923212	7318.912730896942	6133.388827463494	-1104.52	5351.174691644886	1073.573396071076	-2706.87	-1721.47
-10568.9	3983.6747777563546	5750.610067973527	2763.0983971516443	1815.568844572114	8505.453016721427	5662.814647856923	688.8641118609874	8121.335531723138	41.99492328997158	-2935.48	-679.186
-13563.1	2833.504147763592	4488.284200352903	4721.631292077426	2584.5561448900107	8681.225429841465	1786.8762410782197	1060.6154275296096	1990.1909299730687	-4323.03	-2517.61	-4131.9
-14408.4	1249.0177880222839	3581.5349468012146	6438.942940688448	561.7340385015405	8691.269754988423	1902.1585352052427	2039.3236890095006	4738.340340142705	168.54852391905067	-3242.64	-3281.04
-12672.5	2109.314024303514	1894.8951709216751	6865.961949746249	819.2289398704959	7573.1348628060805	3457.25	3427.7890791977757	5002.812245701811	-1397.81	-4523.35	-2922.54
-11128	2666.618893992578	3582.3787826076586	9430.856472600155	-1820.26	8907.460915089141	4341.901240773209	942.0559833804869	2779.006779894991	-953.102	-1452.27	-5140.25
-11370.9	2206.109866064851	2070.8971713941223	6318.325227932147	3302.0531108074038	5654.184851665267	2744.8377092292867	-2598.9	-3658.45	-1554.76	3450.83	-3908.44
-10875.9	1584.9114015364946	2281.271019039298	8728.548766471411	-766.368	6641.493720005672	3057.634973685939	1220.7741672143875	-2642.78	3393.882548040196	2867.237183703238	-5896.48
-12883.9	3769.62	3220.693636918399	4111.08	2009.798315097693	5418.996407392783	7198.995858909419	2082.1061796272265	-2645.32	4650.319764718123	-1434.15	-3849.5
-11518.2	2221.5145102006873	1221.325378823969	10272.831514579757	588.7192063594964	5966.634963101344	1847.149482357411	-1358.97	-4606.64	4533.613614484216	1420.8135764266199	-4017.32
-13907.7	4113.541793526287	-270.225	7755.016067843872	375.5277529801118	1148.1528997245036	91.83009198427774	-773.077	-2670.98	2153.5673435132053	-3547.83	-3671.84
-10254.2	2704.382208273345	5776.764770741667	8801.191238694657	1081.761505970396	6677.925833314896	4287.344435796238	-3340.26	-2112.05	6679.417052277271	-3.18675	-2855.56
-11819.1	4830.676954179935	4765.740804976196	7755.153219376347	-2896.26	5998.725348292282	8218.015653479792	-1727.66	316.12215578057226	7924.476676548907	1113.1486499790562	-2228
-14735.6	1077.2404502852662	1802.5884307477759	7605.204169272141	-3029.57	7155.227801051074	7708.416210542491	-4104.02	7469.163539103872	8560.955496896519	-1180.13	-1567.88
-13488.1	1392.3522071183918	1672.4971814153978	7730.78	-1047.47	9486.326411209808	4677.6556664077925	-4915.42	4127.958185090606	7589.573650839573	474.6415836948472	-2021.31
-12441.6	-970.079	935.9247096221571	10607.783997327386	-2621.02	9152.573693147777	5974.237657236841	-4657.1	6555.1186493162295	7885.7730366071555	-2220.02	-2418.2
-14994.1	3109.65	5413.381729630598	5130.5337500975365	179.55811758070465	8806.818710451627	7143.702388129929	-5068.95	2691.7509585754883	5904.719616592366	1818.1517661769456	2375.0536012393613
-11872.3	7050.61	3590.817927943325	5876.669779177784	2910.815028383817	7676.499608026601	9020.395107362323	-6226.34	6052.714120380942	9109.770634706932	2970.926300070008	3410.0648314741347
-12394.5	3986.94	1151.6116861335993	4222.4823862782605	-2735.46	6873.07	4959.7314798145035	-3964.9	5864.565342313665	2609.193850707502	-2466.36	867.8022190916909
-13324.4	-407.773	-119.105	4799.600801195385	-5069.59	5402.235867780415	3232.914400496809	-4656.34	3372.2	6281.240726853381	-11.1325	2054.361107216843
-12812	296.5518804709518	2436.7501181633515	4108.916810568822	-2539.03	3764.0655094562017	4891.922413379792	-5053.65	3238.702547084584	8484.81	2929.6372630385727	2622.646701263415
-14250.8	2982.707388933682	2546.2083445391095	6574.321428817727	-1751.03	7837.633432412545	7161.967601582225	-8370.57	6641.338157980183	9466.519439397263	-1240.33	1992.7624405912957
-15288.8	3013.136485107298	2140.106523824668	4984.69	-3996.04	9478.377270128158	7750.865258111259	-6736.39	6430.597233838234	9167.06	-4354.27	3456.63
-12852.1	2262.930589171969	2795.0875715037914	4178.25	-2965.91	8406.946665335214	5969.135214248474	-6148.93	5967.624870943252	5905.225676597479	-4373.39	3741.602143284463
-14232.7	1961.671814961758	2027.7947555856827	8235.833236253648	1183.0474776644637	7369.704709770835	4489.295473533594	-9016.96	6875.761957217532	5943.03	-1988.22	4414.89
-13358.8	2546.2247773747786	3591.0478698405864	9507.619156765635	-661.666	10401.452769405754	1383.2307826415704	-5395.11	4268.901829705935	5391.797870372506	-4009.09	-530.648
-14018.2	1445.08	1768.6981839021403	7599.093011437426	-1566.29	8166.179378881528	658.7939697235404	-6192.17	763.4549250522851	3515.184045454471	-5367.92	-276.174
-12436.8	2573.088371623047	2478.084218420917	8770.64	-151.738	11633.25781127099	655.6224769202175	-1824.78	4361.404630772033	3015.5558777544315	-4038.8	447.98462820775694
-14628	2008.7626593481432	3722.3061275497107	7196.441720787557	2440.3124830201705	7760.498971944195	2114.4723003434397	-2221.7	4247.8634034852275	3167.7892601853137	-3566.51	-2436.89
-10920	2400.03	3784.929610032767	7466.309741189231	3697.6754563216004	8824.29	1381.852051029688	-3347.53	8757.108845748253	4087.7427277881047	-1732.87	-479.078
-12274	5766.054978387401	5547.567305666998	4145.9746019804625	1520.3613492626055	6997.519774694051	-1872.82	-3448.95	6585.784249396816	6774.944880661061	-3481.39	-220.769
-14061.8	2426.4598624619503	35.762542907547314	6508.416279689939	-2531.32	9056.401019614468	-4270.02	-1227.49	4685.081115635586	4305.095858272242	-6911.1	319.1272939621499
-11683.9	2316.437366714435	1720.8160503118097	9827.191195757792	-3114.66	7296.837662303641	-4399.93	-2792.6	2939.454721848362	3151.4596682931347	-4008.89	410.05472201525123
-13005.9	2357.9687465408224	106.91630016292191	9141.76	-4266.56	8584.702082741522	-4524.13	-4785.81	1624.5512135328509	2944.188741903306	-4235.48	-1642.12
-14363.9	173.18874608628852	1268.4495213296284	6716.895305195676	-3002.41	9470.75	-4252.32	-1007.5	4764.1053745345835	4595.59	-6189.16	19.597293865134677
-10908.5	451.8383233874344	500.9608070081598	6770.080561967112	-4416.02	9581.080480960904	-3127.46	1014.8185678574062	2830.9686367828126	3447.116276823757	-3636.71	-991.469
-11008.5	2011.1505221268103	513.945	5950.25	-3372.39	10626.358237504948	-5168.66	1213.271760243809	2982.951007717349	1188.3949363954177	-465.828	679.7124076654696
-12781.9	2910.1446232271537	2429.416250091218	5075.368627958671	-5078.33	7667.000300628715	-4656.64	570.6954128590156	2796.5257310000447	520.8840527374751	-1993.59	-274.174
-13597.7	3342.9180688691604	844.621	6475.823588803291	-4920.92	8311.628745907206	-4718.69	787.517	2842.282597649906	1323.717777081559	-645.1	-118.454
-17274.9	4456.760459632281	-1402.84	1595.6326208139626	-2442.9	6957.774656892843	-5288.36	324.99282594509503	2235.702686031961	750.5055266417269	-2039.21	1550.9940980264334
-13970.6	1681.2996717051458	293.90985363726384	7478.77	-4475.22	9583.310670610306	-1364.18	-2098.87	1838.947141882096	4504.354345047397	-2434.64	-1245.92
-12916.2	3287.6998933844893	2194.0883295483018	6427.535438596573	-4756.04	6022.452570785181	-2795.56	-1381.94	-1459.9	2066.1045248155533	1533.4812982770388	-2554.2
-12892	3515.033586701225	2483.8917951801595	7676.013473182114	-5782.44	4380.485743236744	-2263.16	-5408.52	-2646.23	1412.9101518110865	1325.6807346688781	-2082.16
-14195.4	4216.330031462405	2680.9557636631453	9322.213665338124	-6066.01	6008.052393844695	-3841.34	-3944.02	-833.945	2173.643040767955	1688.4425834040749	-3739.79
-15756	1387.7159403897579	764.3054654480123	9517.189664709542	-5273.7	7237.3367787542165	-2127.53	-3832.11	-3271.5	518.393	705.8182214080229	-1314.22
-12130.2	3261.3632133869487	63.85973889693766	9112.040382165575	-6972.39	5379.280079182833	-1574.6	-6003.78	-3441.62	2146.644512754165	-1677.74	-1742.94
-13792.2	4494.524066885794	1105.6357713020986	10431.24819261719	-6235.55	7417.3997376876905	-4081.8	-7041.53	-3125.61	828.365	286.04916879601336	-352.031
-13041.2	3586.5170403274865	2470.959552883365	8549.032552595485	-6616.77	7410.125880650023	-3579.04	-4480.05	-3704.43	1526.0112316701639	-2102.26	-937.796
-12675.5	2849.138322067523	2052.8457304941344	8963.498121126633	-6808.62	5670.638742893954	-5258.19	-7732.81	-3009.34	1035.7410618738043	-176.776	-375.906
-11899.2	4415.471875045847	2072.080892624178	8033.974468275342	-8158.31	6265.2033656061685	-2176.95	-4665.21	-4085.9	925.782	-180.36	-2399.49
-12218.4	4988.143407939651	562.8260901332899	11198.1	-8893.82	7057.832654166567	-7807.42	-3507.31	-4667.88	1591.3497926145922	-631.154	-4772.52
-13597.3	2657.4409713110504	805.4887634666266	8962.3	-4350.96	7575.038655581533	-5351.53	-3246.44	-3125.18	2928.5081455900086	1652.9781624465336	-3220.69
-16575.6	3199.034415261251	-1040.09	11837.498480499708	-1761.51	4520.756896975027	-8560	-3970.32	584.2917408541961	3489.914924485712	-2205.2	-3271.74
-11583.7	3397.219198527712	874.9356485478615	10327.510418110736	6902.806210935204	-2346.44	-11843.5	656.4343871791903	-3809.6	206.3796424943483	3046.4765896351973	-1443.53
-12076.3	2862.5406598663167	-1520.4	9671.518553981014	8520.717200212288	-4972.04	-12669.3	4028.762106304059	-4104.42	3225.8402993602303	8007.475968062939	1650.2303137636416
-11924.7	3140.624967507856	-1348.75	8840.336443304685	5826.087601717939	-2888.5	-11210.5	2575.9909556027465	-4844.75	2016.3198533072418	5503.556016849835	44.85544403339431
-12735	-4918.03	-7434.48	1062.4444786769404	8290.371745676794	-6064.8	-8992.35	3299.6133829863657	-6817.18	1062.5295226918192	1631.9082505473143	-383.231
-12584.9	-3065.99	-6134.83	176.454	9485.378326774948	-5624.06	-10004.2	5533.999177798531	-6494.85	-1873.54	3360.29	1381.5130851501942
-12140.1	-4299.41	-4544.9	1510.5228288341596	6266.280849576131	-6022.15	-10990.3	4523.425225298933	-10421.6	-448.396	5778.163232473173	820.3185882058405
-12396.4	-4203.89	-5300.53	1383.3553788603813	5765.4555425511135	-7720.93	-9691.06	1888.2857441027736	-11248.3	824.8421331524994	4862.8422870929835	805.2449669766279
-12149.2	-5113.18	-5467.01	-942.668	1611.4864961244878	-9261.27	-8745.55	1444.5092529552137	-9533.88	616.8779088082981	11336.16297237185	2452.444078408259
-10137.1	-5149.09	-9168.65	2337.5508335325612	4200.4965236108665	-8508.48	-3434.52	1002.5930453314078	-10028.6	3646.8462264233362	9136.380529748527	428.16598758041545
-11715.7	-3379.53	-4503.87	137.6634370615695	2869.1377996651772	-7907.92	-7013.63	1541.3297237526915	-10767.1	-550.76	8547.28	161.257
-12310.3	-4205.67	-4652.67	189.99336203586574	6473.5429239215755	-6927.83	-9539.28	4481.050433970513	-8564.81	-82.9583	10556.31496200782	1489.690650211774
-15100	-3658.86	-5558.45	41.62101047448915	2658.1100374915627	-5426.02	-5534.53	-1389.47	-5928.11	972.8882958584759	3961.762006408376	4529.637788262176
-17166.7	-3220.06	-6127.97	-2246.66	7679.723104024343	-5483.57	-10901	2074.8420643660847	-7991.37	1242.17	7470.680572755764	-2968.36
-16169.2	-1723.09	-4193.45	-925.726	6213.446943569607	-5318.08	-10000.1	-919.694	-8485.23	2.8564250264418813	6765.379952221037	519.9116484760816
-16303.8	-2675.56	-7913.67	-1721.26	6686.359202158509	-6529.95	-11679.3	2859.439380290025	-8642.78	254.77332295609233	6136.571781648071	-1598.47
-15089.8	-3042.89	-7995.97	-1309.51	5760.903902235634	-6453.78	-10623.8	2470.5053485245626	-8939.36	31.979182020670766	5823.204556277143	-1475.56
-14139.5	-1791.13	-3063.14	-1797.27	5491.19	-3975.27	-7321.82	-2269.58	-7131.15	-1589.19	2390.770902353827	-3873.38
-15284.4	-1629.31	-7006.29	534.549	4199.704853234926	-1699.66	-8869.95	2209.335681621289	-7473.28	-4437.89	6778.458007653076	-4731.77
-15544.1	-4636.37	-3725.15	-2683.63	3315.120226384952	92.40547604189034	-9685.72	1579.0178378419616	-3342.62	-5628.58	8321.253252264562	-2764.82
-16218.3	-2314.03	-3391.59	-1521.68	5678.205405158084	-1849.91	-7841.66	2976.240425508427	-4934.58	-4150.82	6591.457662220422	-4847.38
-15670.1	-2736.77	-6324.48	-1111.83	4058.5200554269213	750.9244896083543	-11304.8	3334.5	-4909.42	-6588.04	7797.798576695464	-3165.49
-15445.4	-1143.51	-3618.26	-601.758	2946.0178608407773	-170.832	-10636.8	5275.447171930446	-4793.41	-7641.68	8285.927862275004	-3743.47
-17457.6	-1296.45	-3282.95	-1348.86	2526.985579228564	3277.6277698426243	-11354.3	7084.398862758821	-4655.53	-7910.71	7421.958973905008	-1721.07
-17327	-2182.71	-3868.78	-1066.56	3662.91	4322.382401233892	-9181.53	5701.528876425942	-5520.33	-8422.16	6932.318472460733	-1538.1
-14792.6	-1603.95	-3368.04	-824.508	3090.737566212009	2776.439692389106	-11699.4	4669.207405861375	-4329.91	-6323.96	5389.079046111918	-2190.08
-13043.1	-1860.18	-3554.26	-1994.77	2437.2710476568686	-592.174	-7770.02	5881.494950543491	-2632.55	-6446.26	6325.17	526.2140865944879
-13412.4	-1796.84	-2310.72	-907.113	4661.446133645057	-850.233	-9934.51	4717.648937142479	1233.8779036094427	-7622.09	9349.625883121982	2909.0132460843765
-12844.4	807.2569495450158	-1123.13	1871.2734885038108	2587.8671221908085	-74.1301	-8337.57	3820.047079132252	-2166.94	-3290.24	4620.052793926604	672.4156610151208
-14639.4	-4646.56	-4105.62	1885.599820468521	-2174.57	2105.0377682069825	-10272.3	5495.010642138055	-1700.13	-2036.1	4276.368713444053	-2159.77
-13990.7	-2539.99	-4189.32	-1844.24	-1797.62	2327.847881022005	-10238.7	7711.671984666598	-3300.35	-4119.04	1583.8883413837145	-2947.13
-11698	-1864.63	43.79618214125671	-3634.25	-1772.14	4589.041950812365	-8985.3	6298.165885504066	-2165.14	-1113.29	-349.096	1999.4472054144553
-12603.6	-2888.01	-3329.31	-2047.28	-4893.09	3736.1985785028555	-4940.91	2992.7668181701497	-1649.87	-884.583	2179.5076213243387	1904.2236566943939
-11743.4	-3033.19	-5446.69	79.28264376652169	-4335.13	2370.8938771242924	-7499.58	4544.514740553594	-2966.31	1135.5617271209558	7508.7896842541195	-3474.08
-14790.5	9495.86	-37.4785	-5088.21	-4959.25	-2628.15	-9449.52	6643.3485946178025	-2043.35	-1545.33	-847.672	-5222.78
-14977.7	9937.712375486903	3636.0094429922874	-5728.86	-1926.78	-4944.73	-9717.83	6007.502250742066	-3331.29	4159.164256261357	413.8051817322266	-5754.05
-13900.6	11201.493451447815	3333.2824538231375	-6558.04	-3107.55	-4327.3	-7250.44	7422.748595659572	-4436.89	4087.402362541032	1466.886808051777	-7185.02
-15102.6	10761.02346747295	4410.440417180859	-10249.1	5321.983273359238	-5613.01	-4379.98	6231.837682539228	-4243.23	3433.0985253083227	-257.789	-5961.06
-12109.9	9711.802428855088	5144.51	-8672.09	2887.057912704793	-4870.94	-6212.68	4774.169769268829	-3770.72	2130.3542490087525	-979.558	-3745.82
-10582.6	11443.852195918333	1734.6218986441288	-8908.35	5275.673654283694	-3329.59	-2686.37	5008.043135280551	-4446.12	4904.097649965729	-1840.76	-5439.61
-10762.8	11244.545576643022	4488.0007067329625	-8050.77	4510.779187116765	-3051.44	-1989.73	5306.599999970137	-4000.21	2691.640935525135	-724.258	-5201.03
-10395.8	11641.67879649818	5451.41	-9138.2	5347.404992911791	-6467.95	-4045.85	4167.059369102648	-3546.57	5692.887144508852	-1653.3	-6677.67
-13097.6	11808.583369280754	5665.92	-10544.8	4726.928082849536	-3953.93	-3909.65	4386.897397241929	-4637.64	1440.3231542649748	-3866.2	-6321.04
-10843.9	9856.81	5003.57	-8066.63	4517.380325359085	-2876.21	-3563.46	6160.2060093447735	-5836.62	1962.4057877529333	-2940.85	-4988.78
-15219.8	11557.638853068376	3970.831719326739	-7635.27	5843.714672537709	-4460.8	-3203.39	4112.597234286991	-6311.03	1730.493562796666	-2430.53	-5548.76
-15925.2	10017.601407811126	4393.212857364182	-7212.75	7030.096537985453	-3333.63	-3319.73	4352.718987389991	-2574.73	3112.4030234225324	-2678.69	-5349.03
-16159.9	-4265.09	-5420.26	-2732.93	2547.1327778960413	792.0609806462767	-4569.59	4196.482262251455	-4869.12	910.9983660578245	-1283.74	-11468.6
-8998.11	-6489.61	2011.8138941787236	-5737.96	-794.598	2863.060876249837	-1758.65	-1123.7	-7659.58	7115.541428037869	1573.0531099864234	-3641.8
-9368.52	-2888.57	5327.521354188075	-4575.47	5018.837183001695	3808.4810371439107	1781.6904456353209	-6885.59	-5597.19	4924.727534176276	-2083.72	-5058.79
-11132	-673.926	-1355.18	-4266.01	4572.68	2957.0871587821225	3960.0795574339377	-5449.93	-2053.5	3921.6048864318723	-1537.75	-4445.99
-9980.6	774.3845791647793	-481.586	-4189.34	1725.3330567320681	4004.6289760475124	2453.292731968995	-3316.62	-2104.24	5030.216058728404	-2255.22	-1948.37
-10291.8	-165.069	-738.296	-3079.72	5630.318730311944	2062.039700657191	2694.3393820121173	-5684.27	-3018.25	6383.2480414389065	-5207.62	-1984.29
-11836.6	-423.024	-763.968	-3458.73	4154.460051722858	3721.2752099201375	1820.8235747565923	-5502.47	-2774.45	5776.922441521917	-5257.65	-1249.7
-9568.7	-2449.88	-1890.72	-3629.23	2662.4178888939446	-427.105	519.1112243133649	-21.2111	-3120.47	4722.389601810098	-3186.51	-2214.58
-15221.6	-4972.32	-5945.14	-2977.5	1899.563329666301	625.854	-2054.25	-2005.93	-83.0948	5903.100255278278	-3645.46	-672.316
-12396.2	-2340.27	829.4034325037298	-6255.73	3875.931752470781	-168.557	463.87920258019756	-2162.86	-3055.63	12130.92700768005	-6984.48	-638.493
-12591.8	-977.449	23.84030778583514	-4342.65	4507.633280733882	-1219.62	47.765172234795756	-2338.96	-2791.36	10036.849100403524	-6620.84	2874.419831291687
-13801.9	-1292.27	-581.591	-3448.6	2016.2103141643017	-2958.6	4322.487367020767	-8222.21	-2854.52	13397.678406951232	-3883.72	67.42169521767026
-10504.2	-4268.79	687.8743531394629	-3278.81	5143.325011003115	-123.049	1224.2927495986328	-3969.13	-3694.4	11200.491111812693	-4284.64	957.8698332884792
-14440	2419.315981750477	2541.885164415936	-5165.09	1464.2555482509158	535.9665172294725	419.06128351862316	-1430.83	-1243.13	11607.512420142342	-3958.87	2281.8752442322902
-13771.6	-226.365	2378.3378243813713	-5026.13	-1171.42	2191.6180077811905	999.932	-1666.62	-1269.53	10839.432203000306	-4993.1	1220.520006833981
-14661	-596.497	1225.137542858024	-5942.57	406.5017843801609	4236.072002543109	1751.8478160653242	-1259.11	-5035.25	10702.030392284816	-3078.54	929.9128842485288
-9694.62	2665.0059637468903	3718.644215545823	-2402.2	118.47780104446693	1.4041	3847.9377416387656	-4861.67	-4126	8515.878810086278	-3173.39	-2314.54
-13288.1	1273.602733232059	1429.8150970614274	-3788.25	-465.884	5370.311952261994	4223.568215050349	-3767.18	-2117.03	9809.46	-3646.13	3.0193791752133907
-9801.89	1863.9002036517106	2155.3831988652955	-7518.1	286.7004999292839	2641.2385323992103	5887.719279018986	-4295.7	-3413.39	8152.104182138682	-1818.65	-1159.63
-12083.8	-999.12	2580.0715671939565	-2589.57	994.3376193932106	4677.76	3248.868421288749	-4752.72	-2041.93	8684.140347122171	-2586.02	1066.146679120752
-12190.4	-1387.19	2179.0637063826234	-2476.23	685.035	1366.9109684273742	2979.952152534598	-5467.73	-1258.85	8537.98	-2533.25	113.30790153198663
-11685.6	-1224.1	852.4166205449819	-1455.7	528.8168383381058	704.1855880687204	4453.082552279368	-6102.81	-553.414	8910.659428488558	-3930.94	2554.61
-10708.9	965.6605110124304	565.6528459586231	-2806.81	2329.7168003242177	292.2800396677655	5212.88	-368.335	-1174.78	10381.014030703931	-3394.86	-161.58
-12075.1	64.36842561529103	-4431.82	-3371.03	3993.237202870526	9.476404537949033	6740.457498815634	-407.846	-88.5277	16904.519369944977	-1666.82	-893.973
-9786.41	-3695.9	-3111.91	-3382.11	2455.073678826082	709.2374175972831	3459.3898478732344	241.51	-225.811	16797.916260794973	-1700.3	325.87584037469355
-9494.26	-7365.64	-2123.54	-5086.78	195.28113957736807	1044.772039941535	5826.217230552842	-1792.65	-4213.66	16338.039138989294	-4594.64	-3819.44
-10250.3	-4507.71	-804.798	-2410.05	-302.27	735.4773682798017	3904.231499558768	720.1544952857423	-142.9	14968.938818815452	-1820.43	-1160.54
-7965.13	-8560.17	-817.926	-2968.28	-134.122	488.611	1856.2772413503985	4915.67	-2207.83	13495.610404220995	-3776.51	-2076.85
-9255.54	-8610.43	-3613.77	-3422.97	2082.847227185127	-328.208	1493.4878321035912	3524.6382678422915	-1291.41	14715.827764189036	-1702.03	-3988.84
-14173.9	-8020.01	-2588.88	-5752.32	3739.795646999481	2311.4070574942325	654.6598746373468	1831.2352202730285	-4420.26	12258.07734022371	-6463.06	-3004.29
-12706.4	-9047.72	-5868.78	-5385.59	5565.593550056319	170.85915248386365	1409.8819364030417	2402.4400753630352	-4777.8	12467.184594748109	-4490.88	-3756.85
-14914.4	-8257.37	-4497.77	-2546.4	2052.772458323619	3977.9631827993826	-1454.53	2637.5223597023073	-1302.57	14133.81330767135	-3174.55	-1797.16
-13638.7	-9362.74	-7496.22	-6497.78	4736.024214232675	174.01605101622758	-1284.86	3794.5704519377286	-3702.38	12264.682229172166	-4641.23	-3261.09
-13255	-5446.85	-7234.99	-1868.91	5084.899733428667	416.79346774717663	-4793.21	6102.544940420958	-482.429	12636.457427216137	1004.3229427112618	521.3367117778097
-12313.2	-6804.79	-3469.28	-2344.35	3922.5218313475184	1814.7397870664608	-3721.62	6184.038177665885	-4028.91	12367.563554161698	419.4980454186728	-340.585
-13296.7	-7696.66	-5753.75	-1456.41	2068.4456975958165	1836.4384628945475	-7006.01	6765.979945244787	-1736.41	12088.206536307436	4079.2146187997673	582.1741870313947
-12977.8	-5722.05	-7844.88	-2902.69	4684.307990279042	-565.302	-4065.11	6072.441235665227	-2908.27	17050.903253178076	2615.988535508303	126.5016998476213
-13330.3	-5365.25	-5535.83	-2871.77	3379.842379719825	1294.8818142652287	-3804.52	5299.097414658094	-1288.72	14082.761716941002	1066.4571924744723	1557.3037816353894
-11121.9	-5671.55	-7731.99	-1076.65	2707.1691311782633	-1056.95	-2377.67	5431.759865615815	-1164.1	15209.151307979948	2570.87	-1894.01
-11936	-7672.55	-2733.3	-4087.35	2551.674068718258	1134.6935111375878	-4899.88	1634.6788166938345	79.17404464185783	14077.071908802713	2977.4312327555795	-805.657
-13610.6	-4354.98	-404.495	-6319.39	960.0052592836932	3370.86	-786.406	-27.3739	2582.110747086003	13355.129952128673	-250.765	4919.756292099107
-12265.9	-6010.96	-834.194	-6566.19	-2085.43	3255.358293067714	731.4697371235862	1808.6452284365998	3379.535295125428	12341.847806075848	1832.9216770925852	4258.084693373518
-11063.4	-5568.89	-1675.86	-6919.88	2403.5184090118473	-420.023	4551.4916827102315	535.2853798374471	657.5519433078978	16936.634071327146	-3007.4	677.414
-13111.3	-2406.72	1182.251554046845	-5858.66	-1255.18	682.5186799204856	2218.886900222403	-492.39	5327.034987831037	15571.896312721597	-2091.33	3681.8407472667045
-12037.9	-3874.48	-2709.82	-7856.45	703.5881232127114	830.5226636576982	2935.7506122195055	140.67629686811418	5687.538003313017	16001.230597117337	-1772.95	6440.211921434154
-11261.5	-5256.21	-2321.89	-8498	-1086.49	1665.7039378520287	2727.894980137701	424.95094939134486	6030.274924126083	15648.793554775548	-22.712	7008.958105610653
-9977.15	-8376.14	-4377.61	-7184.36	-1848.82	168.6792209652583	2471.360889473049	1602.9413987291655	3564.809255201979	18111.087452643613	-3190.67	6113.4217799308935
-11991.5	-7230.76	-4382.11	-5215.85	447.5339761114081	1596.3929700895117	807.8618033225214	-728.134	1690.2121690186345	12501.675502215068	-5195.26	8054.652549551526
-11388.6	-4179.17	-2102.52	-5609.11	-2806.14	101.32327010493954	3463.4464473240578	-3459.98	2905.639211222828	11800.067481299357	-1678.46	5200.453369511893
-12156	-8351.42	-1337.25	-5548.15	-2004.72	4263.1628466659295	2518.4856000011537	-2682.03	1666.7292809355993	13121.722653369017	-928.105	3777.7832082249734
-9850.37	-5379.48	-2278.31	-5760.58	-982.281	4285.822495785205	3002.1580864572356	678.5002307478734	2925.494151127103	13966.747335000382	-2977.09	5246.833431920949
-10988.4	-6694.31	-2134.09	-6065.03	-2521.81	3622.1138115649915	2434.103828231248	1072.6183738561017	4684.3034150219755	12470.742588773495	-3976.43	6659.9564185984145
-10509.3	-6972.09	-4064.6	-5483.17	-3505.81	3555.0674782651768	3477.146054900282	2513.42	2866.7876021492607	10867.07508016301	-3919.31	7464.29
-12031.8	-4535.13	-2753.32	-5492.07	-437.7	2695.912309806981	6278.874968481687	-472.748	3347.0894918928875	9926.626098707651	-2541.74	4174.531647070593
-11730.8	-6034.01	-3292.43	-8061.15	-474.703	4710.635637375667	2348.9947165667645	1336.2788244048195	6771.018398739253	8633.798658692378	-1394.64	3166.254520669048
-9988.49	-3265.24	-3980.5	-4816.3	1203.842882100264	5466.727824604827	4182.788258978835	-2610.83	-12.5326	5775.066110545779	-4496.28	233.65308623395447
-9483.63	-2675.64	-2805.87	-2221.3	2181.479550872441	4386.761596545743	3147.76	-1311.41	3408.6404370739956	8349.759915515244	908.419	3719.651511980697
-9848.79	-3227.01	-3192.64	-3181.47	-688.019	5265.144050454104	9871.588724394202	-3029.84	2569.6633798433013	3530.396540728676	-1492.68	-564.447
-8373.36	-3053.63	-359.75	-5080.92	2907.558259242067	2303.485333739253	8091.800217453396	-6406.59	-528.675	1988.3935498019569	-250.533	-1276.07
-10816	-5023.61	-5134.42	-3689.95	1923.0851686706148	3799.0777237748152	5925.328317302531	-8792.4	1715.5199704007277	5122.189147334624	-3687.63	-3202.03
-8561.94	-6648.45	-731.17	-4379.06	2956.9012706021504	2791.2900385668772	5224.414161721209	-6017.87	-4274.15	3413.5074246348145	310.86217695554353	-4636.9
-9409.25	-7193.16	97.12521443757586	-3782.36	182.96913485905097	2462.5499588588546	4437.460697121877	-6158	-3544.07	4678.994041408583	-4783.75	-6789.27
-9701.82	-4996.31	2996.214514334043	-2297.86	-1244.17	469.6056333937685	1883.8081075391551	-4053.16	-2071.1	3094.75	-787.878	-3736.21
-8866.49	-6288.54	794.9745759032916	-2152.66	-458.22	2137.9611240724175	3754.2445710746442	-5025.95	-4752.23	3582.62	1994.8728388626955	-1397.37
-9763.78	-6227.46	983.8199823341824	-2512.03	-3389.45	964.868	1345.9745756750558	-3933.98	-6088.14	1637.0435021136932	-854.113	-3073.36
-9323.77	-6276.22	545.8136425951825	-2215.72	-5437.56	2790.845670035527	3472.167452664487	-733.11	-6462.59	-611.501	1592.2664641575316	-5716.71
-9133.92	-6677.81	2080.679184927686	-2081.33	-4567.66	2038.808312367532	3776.58	-3015.62	-5172.24	459.41836089146295	-1911.71	-2983
-10910.6	-5792	2724.132461489104	-1374.91	-4188.77	508.31315671429223	2549.8989571712955	-4516.09	-5001.45	1301.9946189281081	-1343.74	-1034.2
-8903.92	-2828.25	897.5297345910417	877.8076538143343	-3547.16	-1930.05	3428.725334358488	-2067.48	-4066.76	27.611047528037044	1685.588048821032	-2646.91
-9967.94	-5373.24	1946.7303030418211	-2586.02	-4492.63	3090.431851510167	4129.900156070828	-2518.34	-3754.76	366.36720527657576	293.35167708482606	-1003.98
-9067.05	-6341.3	4408.450997959164	-1479.49	-2174.17	480.2242628142953	8375.497357648906	-2552.43	-2143.85	5367.951437650322	1933.3638067327918	-1649.37
-10861	-2925.13	1819.3303699782448	-1831.94	-3340.55	-1199.47	6514.741196491035	-3264.95	-5427.41	6747.300024786225	-2095.1	-2004.01
-10603.7	-4237.07	856.6267172828531	-2330.52	-5074.42	-301.876	7162.393358180682	-4538.84	-2501.06	745.3229299435092	-3908.91	3424.181033251503
-11550.3	-749.039	-5124.98	-2389.44	-5798.19	1689.312677712914	4084.6326766255725	-7348.17	-141.458	3487.434948695025	-4662.25	4247.953594040718
-8631.52	-2274.51	-233.314	-4225.57	-2442.44	3817.929434497698	5097.535078783926	-2551.51	-2482.97	-327.215	-6358.1	5015.986708819372
-10407.5	-3239.75	-4802.73	-3077.18	-6093.08	3216.9499630582277	3026.927517814876	-8061.35	-3156.72	1568.2643829639046	-6522.63	7365.464506162725
-10483.8	-1134.08	-1649.38	-3779.35	-6315.51	5572.3074176680275	2397.6799799102187	-6363.98	-98.3846	2559.0099805849613	-4367.25	7478.046330428861
-13695.9	-3389.57	-3067.93	-8145.17	-3801.11	4390.370547560593	4599.0090111155105	-4006.16	3240.3221152784913	5074.356835434165	-1982.3	7979.901163835045
-10957.1	-5628.14	-4376.21	-8769.84	-3824.49	7137.6662438893245	4922.346470620651	-4096.48	3035.9336200500684	2622.701732192795	-3007.12	5066.344051886589
-12949.7	-4996.65	-5377.77	-10825.5	-1006.73	6014.710043990056	2866.6270219864145	3651.728625862103	7520.967268778444	4077.4302805398206	1059.827659028906	3946.3751390388916
-9725.35	-3742.67	-4461.33	-9511.01	-1874.72	2746.3224472841134	7247.957737275857	-1521.98	3543.1895586768483	1389.521359490399	1003.7690973702124	3121.7030710940053
-13157.9	-3202.9	-8109.83	-6492.41	-544.818	4514.229072776145	3439.0973050119424	-1108.19	3052.6017456254044	1551.1676492702309	1225.3054729259384	4244.917482434373
-11762.3	-4092.58	-4619.71	-7247.84	-2552.03	6865.186053298343	4687.957578358867	1195.3514915046117	2436.9870784125833	4394.060497612242	-701.145	5569.746458680186
-10117.9	-6646.92	-3216.83	-5685.62	-7874.14	3056.4481990947806	1609.889167055912	-208.601	908.5942267155276	1212.651118386534	943.5173260327516	4838.476260010378
-9096.74	-7278.28	-3130.93	-4483.53	-7448.31	2011.7896914735313	-227.745	-3047.7	243.2691256336486	3061.1354531051556	-428.369	4979.202502671143
-9746.15	-4755.36	-82.9783	-9956.34	-2931.52	1459.054482959428	697.3730335454104	-4618.69	4511.405760874249	-3937.39	924.3101134879612	13344.660921043414
-7055.53	-3590.55	1395.4334936027994	-6863.86	-744.323	-248.844	2277.42	-4191.32	-1203.34	-4645.08	1744.447477499685	8112.362267400288
-9840.4	-3224.88	393.6526401050127	-8754.41	-2331.24	-433.86	1251.9468960702347	-4775.56	2160.007193724647	-3825.8	-1121.31	4984.442004507237
-9864.09	-4098.78	1573.2532951906649	-7130.93	-1234.92	1140.864558354904	1914.3694227967867	-5993.58	3531.9700356239246	-2980.37	453.2743846243953	10368.085544774454
-10919	-3723.13	1003.5829537231652	-8365.73	-2411.18	3349.029804992806	-1079.79	-7258.4	1148.1001174834444	-4008.6	-1481.18	12358.516364268962
-11697.7	-330.874	-1076.72	-5129	-4584.6	-1036.28	3735.7560356377094	-4772.41	-1210.17	-1245.24	-1314.38	12096.064988563603
-9347.19	-2881.55	187.04162864513566	-7043.85	-3486.08	-1550.38	1187.890320473871	-5970.67	1620.016494557426	-2815.23	-252.333	15932.666029772568
-8293.96	-2973.95	-1179.06	-3460.45	-5405.5	1583.6131136909705	808.1035739436476	-4944.9	2018.7345183325015	-1831.62	-180.299	6775.393314502684
-9837.87	-4033.86	-5082.43	-5047.46	-8273.63	575.9291922762457	619.9665534552379	-5251.88	689.0455175391335	-1303.89	-2829.21	3401.7006895215427
-9688.73	-5124.4	-2995.05	-3885.38	-9397.77	616.5057380415424	71.60302402654912	-7184.66	375.95962663730523	2149.76	-1516.83	7099.010503285796
-6432.06	-3960.52	-1296.92	-4514.89	-6652.31	132.6730274209551	618.9257688647693	-6596.53	695.009	819.0094081320967	-322.449	7756.306931485676
-12980.4	-3690.96	-710.798	-8249.71	-5915.57	2459.7670800659457	1394.7935092012895	-5475.06	4485.3010411875775	3899.1064581026303	-2002.19	9346.259428496049
[truncated: 838 more rows]

## Sheet: Figure 10
Mapping of the CI distances between SciPhy posterior trees (1 to 1641) the UPGMA tree (1642) and the CCD tree (1643) in 12 coordinates
[truncated: 1,645 more rows]

[truncated: 4 more sheets: Figure 11a, Figure 11b, Figure 11c, Figure 12]
