# Supplementary material for: SciPhy: A Bayesian phylogenetic framework using sequential genetic lineage tracing data
Source: Nat Commun. 2026 Jun 10;17:7398. doi: 10.1038/s41467-026-73377-6 (PMC13402801; doi:10.1038/s41467-026-73377-6)
Supplement: Supplementary file 4 — Source data [file 41467_2026_73377_MOESM4_ESM.zip › source-data/Fig5-source-data.xlsx]

## Sheet: Figure 5b-5d
SciPhy estimates for the gastruloid dataset, growth with 2 rate changes
Subset of 1000 sample from the full trace
	Sample	posterior	likelihood	prior	treeLikelihood.1	treeLikelihood.2	treeLikelihood.3	treeLikelihood.4	treeLikelihood.5	treeLikelihood.6	treeLikelihood.7	treeLikelihood.8	treeHeight.t.alignment	editProbabilities.1	editProbabilities.2	editProbabilities.3	editProbabilities.4	editProbabilities.5	editProbabilities.6	editProbabilities.7	editProbabilities.8	editProbabilities.9	editProbabilities.10	editProbabilities.11	editProbabilities.12	editProbabilities.13	editProbabilities.14	editProbabilities.15	editProbabilities.16	editProbabilities.17	editProbabilities.18	editProbabilities.19	editProbabilities.20	editProbabilities.21	editProbabilities.22	editProbabilities.23	editProbabilities.24	editProbabilities.25	editProbabilities.26	editProbabilities.27	editProbabilities.28	editProbabilities.29	editProbabilities.30	editProbabilities.31	editProbabilities.32	editProbabilities.33	editProbabilities.34	editProbabilities.35	editProbabilities.36
322476	3224750000	-24012.1	-22677.9	-1334.18	-2527.76	-1226.11	-3612.85	-2735.57	-1706.58	-3441.3	-3304.94	-4122.78	10.9515	0.0957212	0.312913	0.231378	0.00465978	0.00199287	0.076901	0.0548019	0.0815857	0.00263031	0.000839182	0.0167124	0.0623664	0.00400077	0.00400166	0.00571541	0.0054078	0.00301693	0.000872445	0.00242309	0.00288282	0.00268874	0.00291419	0.00141003	0.000585303	0.000230969	0.00105822	0.000349671	0.000406461	0.000976413	0.00104957	0.00193707	0.00195488	0.000238066	0.000311553	0.000578888	0.000777691
316558	3165570000	-23922	-22580.2	-1341.76	-2534.69	-1235.05	-3615.19	-2674.83	-1720.3	-3451.97	-3268.05	-4080.13	10.9887	0.0983724	0.320569	0.228966	0.00543732	0.00163365	0.0717761	0.0526168	0.0822574	0.00176293	0.000430446	0.0185778	0.0598896	0.00550586	0.00361918	0.00559974	0.0031974	0.00288018	0.0016916	0.0023482	0.00403099	0.0032334	0.00372938	0.0014324	0.000292571	0.000252219	0.000990936	0.000244221	0.000188957	0.00131789	0.000917691	0.00143601	0.00208107	0.000153984	0.000548608	0.000760281	0.000783616
55278	552770000	-23885.3	-22641.7	-1243.56	-2495.93	-1211.13	-3587.82	-2664.88	-1758.65	-3441.92	-3365.32	-4116.06	10.6344	0.102249	0.316045	0.228706	0.00455558	0.00106139	0.076366	0.0516155	0.0831475	0.0026258	0.000228653	0.0156954	0.0568636	0.00449954	0.00340769	0.00643566	0.00461083	0.00397084	0.00124514	0.00326457	0.00182605	0.00389926	0.0029528	0.00158845	0.00084043	0.000164429	0.00128427	0.000286035	0.000237755	0.000604353	0.000261162	0.00342686	0.00160308	0.00102758	0.000303981	0.000513819	0.000501628
302766	3027650000	-23965.9	-22659.3	-1306.57	-2563.21	-1249.27	-3691.59	-2658.84	-1653.68	-3480.14	-3285.74	-4076.81	10.7888	0.0961709	0.338384	0.219656	0.00406281	0.00109861	0.0819998	0.0496144	0.0779352	0.00263219	0.00149535	0.0168878	0.0524123	0.00471068	0.00423621	0.00477185	0.00370387	0.00241827	0.00139338	0.00360359	0.00322267	0.00381932	0.00388366	0.00120292	0.000783369	0.000610259	0.00118844	0.000421489	0.000927316	0.000919312	0.000733101	0.00221348	0.0013069	0.000330309	0.000333357	0.000598912	0.00058296
82404	824030000	-23949.3	-22610.7	-1338.52	-2607.07	-1198.83	-3640.26	-2581.64	-1710.41	-3416.56	-3320.12	-4135.85	10.7489	0.0976766	0.303057	0.233936	0.00530338	0.00162088	0.0831275	0.0526474	0.0876115	0.00254726	0.000526953	0.0187874	0.0572538	0.0034817	0.00403243	0.00595531	0.00368517	0.00290035	0.00219341	0.0024936	0.00212057	0.00283213	0.00275441	0.00114149	0.000701572	0.000292854	0.00141963	0.000169157	0.000417972	0.00087786	0.000346751	0.00299592	0.00157847	0.000310835	0.000508814	0.0005153	0.000678855
73799	737980000	-23980.4	-22640.4	-1340.03	-2527.04	-1218.62	-3677.48	-2632.12	-1730.66	-3480.94	-3314.78	-4058.78	10.496	0.0979285	0.312164	0.231016	0.00413868	0.00127685	0.0786201	0.0487308	0.0809253	0.00247503	0.00072845	0.0158177	0.0649862	0.00515486	0.0043524	0.00657625	0.00502249	0.00333788	0.001081	0.00320466	0.00268383	0.00402975	0.00315455	0.00155909	0.000276127	0.000329588	0.00116244	0.000678806	0.000440594	0.00110188	0.000943106	0.00229228	0.00131198	0.000712913	0.000295741	0.000179776	0.000875241
143939	1439380000	-23976.5	-22637	-1339.5	-2545.13	-1208.67	-3584.83	-2744.33	-1688.31	-3393.44	-3308.56	-4163.71	10.7592	0.0968883	0.317431	0.226909	0.00522242	0.0022899	0.0709632	0.0519733	0.0820041	0.0025039	0.000373254	0.0172508	0.0630701	0.00611303	0.00294193	0.00681631	0.00378569	0.00278817	0.00251765	0.00218417	0.00284815	0.00470538	0.00440981	0.0016922	0.00129922	0.000423408	0.0016963	0.000711188	0.000123766	0.000995032	0.000297662	0.00268995	0.00150488	0.00015296	0.000121223	0.00104242	0.000219215
27575	275740000	-24016.1	-22675.4	-1340.72	-2554.95	-1195.18	-3631.91	-2797.65	-1713.27	-3373.3	-3323.79	-4085.35	10.9407	0.0974953	0.300053	0.242637	0.00300039	0.00292572	0.0820699	0.0482499	0.0831363	0.00335926	0.000468811	0.0142379	0.0604383	0.00526408	0.00404622	0.00795052	0.00432403	0.00209034	0.00152662	0.00244431	0.00205545	0.00369025	0.00355561	0.00123476	0.000547872	0.000301517	0.00128902	0.000515203	0.000237204	0.000773636	0.000589636	0.00174114	0.00185282	0.000847199	0.000486629	0.00027585	0.000463861
260513	2605120000	-24063.3	-22691	-1372.3	-2533.08	-1225.62	-3655.09	-2663.7	-1744.87	-3485.68	-3316.07	-4066.89	10.9746	0.098612	0.318063	0.232796	0.00545568	0.00104359	0.0791537	0.0472401	0.0835723	0.00327187	0.000540359	0.0173091	0.0579513	0.0047773	0.00379176	0.00639752	0.002915	0.00164238	0.00158624	0.0026104	0.00235604	0.00323936	0.00299911	0.0012495	0.000400491	0.000399545	0.00134822	0.000385704	5.84901e-05	0.00102884	0.000801416	0.00157531	0.00145942	0.000586139	0.000247683	0.000285656	0.00056927
224281	2242800000	-23963.4	-22629.4	-1334.04	-2547.96	-1237.46	-3661.6	-2644.09	-1711.06	-3445.15	-3296.56	-4085.53	10.8963	0.0928707	0.309139	0.235678	0.00508702	0.0017994	0.0771978	0.0495955	0.0813273	0.00307023	0.000650848	0.0183714	0.0645455	0.00314943	0.00553633	0.00694318	0.00355182	0.00287925	0.00174462	0.00293154	0.00155693	0.00411102	0.00399557	0.000751052	0.000710435	0.000144654	0.00147631	0.00112465	0.000565129	0.00139774	0.000378131	0.00266922	0.00246646	0.000348976	0.000326173	0.000341739	0.000364977
321602	3216010000	-24043.2	-22695.4	-1347.78	-2532.59	-1225.6	-3650.74	-2766.37	-1691.34	-3448.28	-3308.85	-4071.61	10.6751	0.0955789	0.320015	0.228794	0.00573795	0.00071895	0.0816619	0.0489696	0.0751547	0.0019646	0.00063957	0.0157445	0.0620775	0.0047604	0.00470251	0.0057431	0.00298215	0.00382226	0.00295647	0.00264253	0.00346379	0.00393105	0.00237849	0.00257818	0.00120788	0.000198372	0.00151584	0.000618719	0.000503182	0.00122228	0.000345262	0.00235661	0.00120697	0.000849876	0.000488032	0.000278085	0.000196702
262121	2621200000	-24016.3	-22651.9	-1364.36	-2508.92	-1248.01	-3661.8	-2629.01	-1728.97	-3483.07	-3312.05	-4080.08	10.5064	0.101842	0.317493	0.220884	0.00420198	0.00150976	0.0761698	0.0547164	0.0838603	0.00334186	0.00036351	0.0204634	0.0567702	0.00356622	0.00433198	0.00776612	0.00282435	0.00443093	0.00213463	0.00320919	0.00226578	0.00448744	0.00323827	0.00130498	0.000368494	0.000216092	0.000615158	0.000481145	0.000165223	0.00114522	0.000883347	0.00128236	0.0011266	0.000372017	0.000235077	0.000543142	0.000582325
196108	1961070000	-24000	-22641.6	-1358.36	-2581.76	-1237.44	-3640.07	-2625.07	-1706.9	-3430.75	-3309.38	-4110.24	10.62	0.0921599	0.317333	0.231579	0.00258989	0.00200333	0.0761478	0.0578525	0.0796743	0.00308221	0.000483731	0.0162709	0.0591131	0.00494135	0.0049513	0.00612691	0.00380585	0.00438173	0.00175213	0.00184097	0.00263492	0.00319923	0.00460966	0.00113744	0.00057439	0.000137489	0.00126232	0.000653271	0.000624024	0.000858285	0.000559787	0.0023963	0.00120989	0.000361821	0.000681238	0.000774664	0.000252614
202141	2021400000	-23994.7	-22600.7	-1394.05	-2521.51	-1216.42	-3661.48	-2626.68	-1745.63	-3430.53	-3291.48	-4106.95	10.8394	0.0976231	0.325736	0.224671	0.00497213	0.00295684	0.0779694	0.0495473	0.0769846	0.00170348	0.000965832	0.015356	0.061922	0.00419461	0.00308533	0.00695276	0.00436573	0.00393189	0.00174999	0.00179786	0.00215958	0.00314183	0.00380182	0.00152076	0.000303894	0.000194507	0.00102894	0.000576038	0.000333147	0.000513754	0.000680273	0.00249668	0.00147203	0.0012504	0.000408111	0.00079389	0.000561689
212656	2126550000	-24003.8	-22636.5	-1367.26	-2547.67	-1247.66	-3607.74	-2684.85	-1684.58	-3434.82	-3334.44	-4094.77	10.6273	0.0978229	0.30391	0.234599	0.00426028	0.00194271	0.0777143	0.0520348	0.0846749	0.00428277	0.000923467	0.0180658	0.0582805	0.00451123	0.00542156	0.00488829	0.00476926	0.00377865	0.00176928	0.00259983	0.00309539	0.00387991	0.00274441	0.0021056	0.000664209	0.000637375	0.00101054	0.000462795	0.000436644	0.000718442	0.000418592	0.00188146	0.00229545	0.000617838	0.000485741	0.000391745	0.000214006
173314	1733130000	-23926.4	-22625.2	-1301.17	-2537.68	-1217.32	-3657.53	-2590.1	-1722.21	-3476.91	-3280.77	-4142.71	10.7156	0.0972628	0.313067	0.238056	0.00413283	0.00151552	0.0742371	0.0518498	0.0828614	0.00275982	0.000218849	0.0169177	0.0647607	0.00544917	0.0037944	0.00596095	0.00309423	0.00251114	0.0014509	0.00204458	0.00221535	0.00277267	0.00206478	0.00166746	0.000674488	4.16363e-05	0.000813111	0.000293627	0.000131621	0.000760331	0.000338571	0.00197467	0.00126343	0.00103203	0.000431394	0.000265882	0.000643407
68644	686430000	-24004.4	-22698.9	-1305.47	-2574.1	-1212.81	-3610.01	-2606.67	-1740.67	-3485.72	-3324.28	-4144.64	10.7422	0.0958536	0.314537	0.227761	0.00546535	0.000632503	0.077848	0.0460027	0.0838141	0.00287445	0.00112411	0.0169256	0.0626331	0.00453951	0.00414397	0.00679493	0.00381349	0.00294503	0.00258826	0.00254398	0.00264576	0.00381536	0.0043813	0.00154962	0.000613432	0.00036069	0.00145698	0.00097083	0.000720637	0.00116822	0.000874985	0.00210512	0.00137806	0.000134251	0.00023168	0.000698984	9.09692e-05
326345	3263440000	-23996	-22658.1	-1337.93	-2503.22	-1223.31	-3643.64	-2731.86	-1712.57	-3411.72	-3280.81	-4150.93	10.6324	0.0924286	0.320654	0.232263	0.00477048	0.00193705	0.0783694	0.048286	0.086336	0.00217133	0.000585635	0.0155059	0.0606092	0.00510167	0.00361476	0.00552129	0.00356927	0.00259158	0.00207238	0.00143653	0.00323988	0.00312377	0.00261736	0.00172857	0.000946231	0.000529314	0.00120677	0.00079957	0.000362655	0.000419074	0.00100807	0.00186898	0.00180333	0.000329865	0.00053172	0.000255334	0.000606089
322889	3228880000	-24035.4	-22667	-1368.34	-2552.33	-1212.03	-3641.27	-2739.97	-1689.89	-3404.53	-3322.4	-4104.6	10.9951	0.0900256	0.322597	0.233512	0.0041933	0.00178617	0.0762154	0.0553828	0.0793028	0.00272385	0.000420071	0.0177396	0.0575828	0.00400077	0.00481137	0.00494693	0.00411584	0.00196013	0.00159295	0.00211952	0.00211534	0.00302672	0.00395647	0.00141003	0.000491764	0.000131086	0.00105822	0.000566282	0.000353569	0.000976413	0.00115645	0.00374269	0.00218528	0.000238066	0.000311553	0.000578888	0.000502394
229564	2295630000	-24074.8	-22718.3	-1356.58	-2510.53	-1238.86	-3623.02	-2698.27	-1770.36	-3448.98	-3310.13	-4118.11	10.8885	0.100613	0.305262	0.224562	0.00398452	0.00132996	0.0814683	0.0511982	0.0880855	0.00276291	0.00104838	0.0181679	0.0576424	0.00385515	0.00514826	0.00780081	0.00434003	0.00396573	0.00166255	0.00284466	0.00257122	0.00369467	0.00331645	0.00116471	0.000800647	0.000364686	0.00050195	0.00018642	0.000153847	0.000978448	0.00073246	0.00179115	0.00297268	0.000405368	0.00139925	0.000993227	0.000756841
185696	1856950000	-23994.5	-22612.9	-1381.63	-2568.71	-1224.64	-3490.63	-2722.82	-1764.17	-3388.42	-3315.81	-4137.69	10.7624	0.0990035	0.315834	0.231358	0.00438013	0.0017885	0.0749391	0.0560145	0.0813513	0.00242303	0.000468889	0.0167891	0.0583174	0.0054449	0.00385215	0.00546478	0.00309541	0.00381687	0.00175068	0.00246077	0.00188694	0.00320569	0.0038442	0.00172456	0.000287987	0.000485099	0.00245796	0.000235024	0.000357122	0.000973719	0.000581071	0.00191659	0.00166067	0.000687608	0.000385243	0.000498026	0.000449792
149776	1497750000	-24023	-22681.3	-1341.71	-2576.82	-1244.1	-3619.12	-2643.16	-1727.26	-3451.54	-3291.74	-4127.56	10.9352	0.09768	0.314943	0.231965	0.00575251	0.00170052	0.0781786	0.0480612	0.0819212	0.00279401	0.000367672	0.0176515	0.0598548	0.00433298	0.00316524	0.00658116	0.00396496	0.00490837	0.00165767	0.0024036	0.00254344	0.00341878	0.00303495	0.00235095	0.000631616	0.000312189	0.00106386	0.000406537	0.000824979	0.000590102	0.000362035	0.00181547	0.00156156	0.000420516	0.000591027	0.000416381	0.000298751
297660	2976590000	-23990.9	-22677.3	-1313.63	-2532.41	-1245.91	-3634.32	-2725.79	-1673.58	-3489.38	-3282.04	-4093.84	10.9178	0.0934983	0.322667	0.230376	0.0032563	0.000942423	0.075516	0.0529433	0.0793912	0.00289273	0.000352245	0.0142043	0.0583047	0.00394933	0.00388807	0.00609982	0.00434466	0.00384755	0.00170547	0.00208197	0.00155808	0.00539068	0.00372737	0.00147461	0.00109353	0.000504045	0.00153741	0.000764185	0.000353761	0.00136366	0.000765513	0.00312	0.00139073	0.0002434	8.1265e-05	0.000486583	0.000435865
260174	2601730000	-24090	-22737	-1352.97	-2521.83	-1246.83	-3645.28	-2692.82	-1703.53	-3466.01	-3348.85	-4111.84	10.9415	0.0974574	0.317835	0.232042	0.00386191	0.00172655	0.0813128	0.0455717	0.0786019	0.00393546	0.000771695	0.0169867	0.0603385	0.00355012	0.00409864	0.00614905	0.00346266	0.00267585	0.00152003	0.00196897	0.00377917	0.00340822	0.00451417	0.00170611	0.000247534	0.000285505	0.00202844	0.000532807	0.000781375	0.000904258	0.000936179	0.00220876	0.00143933	0.000586139	0.000313151	0.000812871	0.000548081
87894	878930000	-23888.4	-22588.1	-1300.27	-2482.47	-1249.01	-3624.56	-2636.8	-1711.33	-3494.55	-3290.08	-4099.34	10.9676	0.0926457	0.316866	0.227147	0.00480938	0.00155554	0.0804918	0.0499103	0.0845712	0.00291232	0.000287721	0.0163472	0.0595993	0.0054582	0.00411518	0.00691683	0.00295135	0.00332078	0.00213975	0.00240119	0.00340152	0.00371161	0.00294309	0.00178541	0.00130223	8.44037e-05	0.00202626	0.000386932	0.000252738	0.00128602	0.000148541	0.00131884	0.00145856	0.000446759	0.000468922	0.000138563	0.000412117
44861	448600000	-23921.7	-22627.6	-1294.11	-2529.33	-1218.53	-3582.78	-2660.74	-1758	-3512.74	-3332.38	-4033.09	10.8529	0.0959916	0.314234	0.232631	0.00405827	0.00120434	0.0800673	0.0504118	0.0865177	0.0033783	0.000451413	0.01673	0.0563786	0.00459414	0.00606723	0.00508253	0.00324279	0.002166	0.00116038	0.00414068	0.0043065	0.00388139	0.00314827	0.00165701	0.000724183	0.000296793	0.000712588	0.000164164	0.000338153	0.000658781	0.000316042	0.00199076	0.00121981	9.76307e-05	0.000225535	0.000117564	0.000654671
272604	2726030000	-24000.2	-22657.7	-1342.53	-2557.58	-1231.96	-3614.78	-2732.85	-1676.39	-3498.39	-3282.84	-4062.92	10.3757	0.0920713	0.317526	0.235143	0.00308094	0.0012212	0.0804487	0.0543259	0.0775718	0.00291835	0.0003781	0.0157281	0.0601315	0.00464086	0.00447244	0.00482519	0.00368478	0.00215455	0.00157874	0.00154838	0.00297518	0.00229096	0.00421546	0.00171867	0.000719528	0.000874305	0.0018417	0.000576094	0.0011283	0.00121115	0.000672404	0.00286821	0.00135618	0.000305479	0.000247622	0.000412239	0.00110237
213508	2135070000	-24055.6	-22698.4	-1357.27	-2586.96	-1240.32	-3610.44	-2691.97	-1705.98	-3453.26	-3339.38	-4070.06	10.5949	0.096582	0.308533	0.234459	0.00329053	0.00240569	0.0826773	0.0499079	0.0804578	0.00271394	0.000287694	0.0164257	0.0605408	0.00523778	0.0043767	0.00564811	0.00521087	0.00319837	0.00128831	0.00294296	0.00309206	0.00351055	0.00275312	0.00112205	0.000706469	0.000169217	0.000573693	0.00132579	0.000118775	0.000723203	0.000466983	0.00177618	0.00230332	0.00137124	0.00044207	0.000200905	0.000479873
71569	715680000	-24062	-22704.9	-1357.05	-2585.42	-1216.83	-3670.38	-2676.33	-1750.96	-3468.14	-3291.19	-4045.67	10.9828	0.0984802	0.314092	0.232138	0.00420495	0.00187823	0.0780848	0.0515817	0.0816874	0.00298142	0.000654112	0.0140454	0.0613472	0.00343536	0.00606266	0.00408257	0.00408149	0.00319314	0.00205537	0.0017136	0.00212266	0.00410327	0.00351167	0.00126148	0.000314786	0.000288509	0.00197165	0.000608985	0.000368457	0.00135411	0.000705225	0.00171155	0.00200623	0.000160167	0.000700845	0.000588087	0.000472543
204573	2045720000	-23988	-22616.1	-1371.95	-2552.28	-1234.16	-3617.27	-2586.46	-1696.96	-3490.67	-3306.66	-4131.6	10.9819	0.0959671	0.323518	0.227238	0.00202034	0.00256362	0.0808729	0.0479738	0.0798011	0.00231472	0.000762761	0.0195177	0.0596776	0.00499378	0.00385997	0.00619975	0.00330912	0.00266704	0.00157733	0.00278126	0.00153582	0.00241286	0.00224488	0.00103523	0.000745844	0.000445798	0.00131527	0.00128134	0.000311026	0.00200314	0.00074864	0.00215814	0.00145023	0.00058338	0.000584501	0.000200039	0.00105494
93553	935520000	-23935.3	-22628.6	-1306.76	-2547.72	-1220.75	-3652.96	-2532.66	-1724.12	-3434.55	-3291.76	-4224.05	10.8213	0.0958306	0.317211	0.22659	0.00422691	0.00186928	0.0830343	0.0559621	0.079835	0.00301403	0.000615141	0.0149676	0.0575658	0.0044565	0.00428384	0.00534131	0.004	0.00315759	0.00182264	0.00278143	0.00307184	0.0034067	0.00231526	0.00104845	0.000758987	0.00021333	0.00111411	0.000455633	0.000403448	0.00159335	0.000705607	0.00449217	0.00213787	0.000325848	0.000144155	0.000307507	0.000271976
330504	3305030000	-24001.7	-22624.5	-1377.19	-2558.37	-1237.38	-3623.79	-2658.17	-1692.87	-3401.15	-3317.11	-4135.66	10.8438	0.0952909	0.318203	0.232137	0.00346528	0.0013267	0.0809589	0.0517606	0.0788731	0.0027601	0.000463453	0.0143325	0.0595579	0.00567987	0.00482445	0.00540152	0.00311538	0.00343333	0.00130015	0.00245906	0.00353396	0.00356388	0.00564263	0.00178882	0.000289556	0.000454369	0.00112432	0.00100499	0.000450615	0.000986978	0.000415195	0.00206546	0.00143399	0.000186208	0.000252447	0.00028297	0.000495837
114072	1140710000	-24013.4	-22679.9	-1333.56	-2548.27	-1239.94	-3547.89	-2662.87	-1798.92	-3448.58	-3296.84	-4136.58	10.8438	0.0966022	0.321005	0.228978	0.00385708	0.00101177	0.07777	0.0524527	0.0795472	0.00161107	0.000755709	0.0172996	0.057362	0.00577201	0.00540535	0.0064539	0.00396932	0.00226189	0.00236305	0.0027263	0.00306353	0.00378488	0.00308484	0.00104237	0.000819391	6.69997e-05	0.00154268	0.000510628	0.000166967	0.00115697	0.00057057	0.00320802	0.000949857	0.00055428	0.000651123	0.00103997	0.000492522
37034	370330000	-23871.7	-22606.2	-1265.49	-2508.39	-1202.86	-3668.29	-2623.51	-1860.56	-3403.29	-3294.05	-4045.26	10.9384	0.0963335	0.316264	0.228843	0.00351023	0.00189725	0.0751031	0.0424535	0.0878975	0.00367935	0.000854002	0.0197711	0.0610414	0.00433596	0.00403979	0.00682038	0.00512082	0.00282618	0.00134461	0.00210345	0.00281942	0.00411244	0.00240163	0.00206326	0.000323898	0.000343695	0.00242001	0.000392826	0.000111985	0.00111663	0.000420741	0.00211092	0.00145549	0.000161017	0.000396647	0.000380672	0.000771472
25846	258450000	-23991.6	-22652.7	-1338.88	-2597.91	-1217.04	-3614.41	-2711.82	-1713.79	-3365.35	-3376.29	-4056.12	10.872	0.0990707	0.3089	0.217758	0.00312034	0.00121011	0.0826401	0.0603007	0.0816964	0.00308889	0.000338037	0.0149885	0.0606659	0.00463405	0.00580876	0.00652893	0.00505515	0.00355012	0.00176482	0.00216606	0.00276446	0.00517326	0.00425347	0.00242313	0.00041235	0.00101554	0.00128523	0.000779105	0.000239939	0.000723138	0.000838217	0.00234372	0.00161741	0.00130279	0.000769832	0.000875554	0.000242092
54502	545010000	-23953.7	-22611.1	-1342.58	-2489.76	-1215.5	-3628.99	-2714.34	-1705.17	-3470.33	-3274.37	-4112.63	10.9478	0.0938854	0.306224	0.237401	0.00350413	0.00179588	0.0819732	0.0536317	0.0855023	0.00419479	0.00033739	0.018111	0.0571437	0.00364613	0.00384213	0.00626188	0.00340398	0.00304801	0.00133863	0.00140375	0.0021511	0.00356182	0.00343297	0.00213367	0.00127464	0.000290682	0.00192055	0.000494574	0.000263879	0.000716971	0.000613961	0.00264537	0.00183456	0.000135317	0.000356061	0.000619463	0.000501628
143079	1430780000	-24029.1	-22672.5	-1356.59	-2598.47	-1241.48	-3637.95	-2779.35	-1646.85	-3388.04	-3311.11	-4069.26	10.9738	0.100776	0.314436	0.231918	0.00359828	0.00115834	0.0748235	0.0517877	0.0784677	0.00335412	0.0010823	0.0168133	0.0586053	0.00392493	0.00546649	0.00567637	0.00366862	0.00237861	0.0021717	0.00341181	0.00382752	0.00316508	0.00284336	0.00255146	0.000756297	0.000457949	0.00186584	0.000158713	0.00037179	0.00122193	0.000683401	0.00282394	0.00317232	0.00103561	0.000692351	0.000449011	0.000159259
98945	989440000	-24031.8	-22689.9	-1341.89	-2576.05	-1222.17	-3656.79	-2648.12	-1773.21	-3506.01	-3278.45	-4029.09	10.988	0.0938686	0.32231	0.234484	0.00489507	0.00187506	0.0768002	0.0504614	0.0823887	0.00377562	0.00054258	0.0139734	0.0576156	0.00293349	0.00531472	0.00551559	0.00285182	0.00288644	0.00206621	0.00200933	0.0039996	0.00384558	0.00291885	0.00133508	0.00171721	0.000630689	0.000666877	0.000828992	0.000423191	0.00059239	8.08196e-05	0.00190334	0.001892	0.00041395	0.00023763	0.000849382	0.000499947
26033	260320000	-24044.5	-22697.5	-1346.99	-2569.07	-1226.95	-3640.27	-2747.06	-1713.34	-3367.97	-3343.19	-4089.63	10.932	0.0994047	0.30668	0.220124	0.00312034	0.00167205	0.0796157	0.055438	0.0834962	0.00520192	0.000287086	0.0185996	0.062712	0.00420411	0.00418601	0.00652893	0.00536602	0.00303291	0.00176482	0.00223974	0.0028973	0.0042071	0.00409637	0.00155042	0.00041235	0.000133171	0.00128523	0.00141995	0.000239939	0.000723138	0.000685609	0.00358552	0.0015948	0.00125803	0.000580083	0.00020148	0.000242092
181152	1811510000	-23985	-22587.3	-1397.66	-2535.87	-1245.34	-3610.69	-2645.66	-1680.69	-3443.7	-3273.35	-4152.02	10.82	0.103287	0.316674	0.218901	0.00487427	0.00179751	0.0760643	0.0531522	0.0844035	0.00254568	0.000391937	0.0148311	0.0585695	0.00416303	0.00463508	0.00765107	0.00434271	0.00249831	0.00222998	0.00430802	0.00256314	0.00377695	0.00360535	0.00110957	0.000579946	0.000512154	0.000806276	0.0002463	0.000148208	0.00142491	0.000600729	0.00280726	0.00185711	0.000386418	0.000596376	0.000893968	0.000298573
312540	3125390000	-24040.6	-22658.5	-1382.12	-2525.14	-1217.8	-3653.08	-2689.35	-1730.4	-3472.8	-3285.68	-4084.22	10.9605	0.0907881	0.301529	0.242888	0.00425298	0.00128773	0.0768529	0.0497473	0.0848854	0.00488575	0.00104075	0.0149972	0.064755	0.00605503	0.00528311	0.00620142	0.00272088	0.0029664	0.00141768	0.00310141	0.00283379	0.00241927	0.00366201	0.00162787	0.000562502	0.00018565	0.00167163	0.000575186	0.000180836	0.00170632	0.00050991	0.00245583	0.00217642	0.00015975	0.000419374	0.000403197	0.00124918
139044	1390430000	-24057.5	-22639.8	-1417.69	-2526.1	-1239.65	-3624.01	-2706.09	-1681.51	-3446.43	-3351.23	-4064.78	10.9459	0.0965688	0.31842	0.222439	0.00497003	0.00250493	0.0743801	0.0522962	0.0854621	0.0020883	0.00062621	0.0178289	0.0605893	0.00353561	0.00324786	0.00601349	0.00385122	0.00268979	0.00180115	0.00316145	0.00311719	0.00358419	0.0038409	0.00261222	0.00033653	0.000158155	0.00144812	0.000221665	0.000154281	0.0012621	0.000633544	0.00226791	0.00153173	0.000417236	0.000304946	0.000797147	0.000813356
81628	816270000	-23915.3	-22641	-1274.29	-2575.27	-1207.91	-3609.02	-2617.2	-1700.33	-3453.62	-3322.12	-4155.56	10.7356	0.0972979	0.307973	0.231049	0.00639117	0.00205168	0.0774075	0.0481962	0.0824686	0.00310172	0.000433865	0.015755	0.0624315	0.00580924	0.0041825	0.00778639	0.00355601	0.00250978	0.00159109	0.00259791	0.00269018	0.00267302	0.0032246	0.00179279	0.000700423	0.000615253	0.00075943	0.000682166	0.000676378	0.00142778	0.000664461	0.00243397	0.00211455	0.000486465	0.000823055	0.00046663	0.00101353
199940	1999390000	-23991	-22656.8	-1334.19	-2539.88	-1246.34	-3639.72	-2653.9	-1729.37	-3473.44	-3279.06	-4095.07	10.7581	0.101311	0.310906	0.229654	0.00450684	0.00196469	0.0778647	0.0539238	0.0819228	0.0023572	0.000717235	0.0155633	0.0603704	0.00389757	0.00481101	0.0053919	0.00347576	0.00264254	0.00159365	0.00318841	0.00231981	0.00356741	0.00309724	0.0014217	0.00101393	0.000178842	0.00244393	0.000833014	0.000427207	0.00136028	0.000774923	0.00231068	0.00115985	0.000129906	0.000496662	0.00159131	0.000223496
5384	53830000	-24015.3	-22740	-1275.34	-2593.01	-1196.07	-3586.02	-2853.05	-1758.1	-3401.74	-3295.97	-4056.03	10.9163	0.0979306	0.310898	0.22674	0.00435848	0.00216193	0.0818169	0.0513861	0.0859488	0.00234131	0.00100218	0.0158042	0.0579609	0.00447973	0.00446535	0.00785813	0.00325961	0.00306143	0.00127163	0.00285556	0.00209294	0.00310487	0.00362775	0.00174345	0.00109459	5.25662e-05	0.00149639	0.000547401	0.000402641	0.00119906	0.00050506	0.00279668	0.00183904	0.000444462	0.000744407	0.00047321	0.000461434
103311	1033100000	-24057.4	-22715.6	-1341.87	-2559.06	-1244.84	-3607.97	-2634.31	-1712.77	-3494.92	-3338.8	-4122.88	10.8039	0.101306	0.326792	0.225278	0.00424216	0.00190126	0.0733096	0.0510935	0.0741073	0.00462151	0.000387358	0.0165396	0.0615181	0.00428871	0.00458419	0.00470077	0.00341669	0.0026933	0.00141606	0.00209089	0.00156527	0.00401448	0.00250667	0.00193837	0.000357578	0.000142201	0.00143419	0.000457553	0.000863968	0.00136086	0.000649404	0.0027223	0.00235735	0.000480115	0.000576055	0.000310069	0.000564304
205404	2054030000	-23990.8	-22647.1	-1343.71	-2514.9	-1217.72	-3663.3	-2675.62	-1701.54	-3452.62	-3314.47	-4106.92	10.9328	0.0966367	0.331049	0.22708	0.00369998	0.00278336	0.0824984	0.0495523	0.0792751	0.00261778	0.00074321	0.0166029	0.0534383	0.0044947	0.00454637	0.00502428	0.00256059	0.0034575	0.00212983	0.00309886	0.00218402	0.00295342	0.00350973	0.00112852	0.000879242	0.000110349	0.000690485	0.000186829	0.000580994	0.00181162	0.000280235	0.00208806	0.000778007	0.000302803	0.000173681	0.000594179	0.000705206
14246	142450000	-24019.7	-22663.5	-1356.18	-2496.13	-1229.65	-3605.68	-2737.55	-1716.68	-3474.99	-3319.07	-4083.81	10.8383	0.0986243	0.314419	0.231373	0.00380966	0.00196468	0.0780159	0.0490799	0.0805542	0.00368915	0.000767235	0.0191688	0.0583371	0.00458984	0.00442618	0.00602584	0.00288485	0.00184748	0.00272701	0.00199578	0.00192502	0.00474387	0.00596984	0.0015508	0.00124971	0.000351402	0.00119454	0.000519036	0.000442841	0.000470585	0.000651615	0.00173149	0.00141106	0.000498925	0.000324687	0.000661385	0.000343466
59226	592250000	-23971.7	-22604.7	-1367.06	-2449.8	-1214.49	-3647.62	-2664.48	-1742.68	-3445.07	-3338.25	-4102.26	10.9545	0.100145	0.319208	0.226165	0.00231954	0.00191626	0.079362	0.0559595	0.0793188	0.00364488	0.000366514	0.0189699	0.0563665	0.00418739	0.00366553	0.00623737	0.00384792	0.00283161	0.00163774	0.00195442	0.00246839	0.00292809	0.0037227	0.00151985	0.000571793	0.000528718	0.00160048	0.000169855	0.000140296	0.00138331	0.000398028	0.00184427	0.00155099	0.000180743	0.000395346	0.000563048	0.000284081
322300	3222990000	-24082.9	-22693.4	-1389.47	-2531.78	-1217.15	-3565.99	-2785.27	-1742.85	-3425.57	-3311.24	-4113.56	10.9021	0.105929	0.3259	0.216738	0.00407711	0.00164916	0.0719744	0.0494683	0.0815857	0.00321789	0.00063957	0.0170081	0.0623085	0.00500945	0.00467936	0.00566754	0.00392822	0.00301693	0.00187831	0.00263992	0.00282812	0.00369252	0.00204786	0.00141003	0.000738942	0.00107005	0.00105822	0.000349671	0.000595086	0.000976413	0.00105198	0.003028	0.00195488	0.000238066	0.000311553	0.000578888	0.000777691
210076	2100750000	-24072.2	-22681.8	-1390.41	-2520.03	-1254.78	-3672.55	-2665.13	-1698.17	-3389.38	-3281.55	-4200.19	10.9894	0.0973413	0.326083	0.229893	0.00259341	0.00150338	0.0748402	0.0573502	0.0728503	0.00177396	0.00037888	0.0150937	0.0559135	0.00480708	0.00349416	0.00581361	0.00555368	0.00256248	0.00240385	0.00302916	0.00318242	0.00308711	0.00299976	0.00162957	0.00038369	0.000449344	0.00148583	0.000270752	0.000183663	0.00196549	0.00029781	0.00322381	0.00217981	0.000651528	0.000450827	0.000275855	0.000752809
166024	1660230000	-23950.3	-22630.9	-1319.47	-2578.25	-1246.42	-3613.68	-2700.49	-1671.52	-3396.89	-3309.03	-4114.58	10.7184	0.0994559	0.313788	0.224803	0.0041545	0.00155184	0.0860639	0.0474105	0.0812954	0.00321741	0.00103401	0.0172736	0.0595064	0.0053616	0.00353361	0.0068553	0.00435783	0.00274904	0.00340974	0.00265432	0.00214724	0.00353055	0.00338607	0.00127221	0.000526464	0.000279655	0.00191277	0.000476162	0.000398671	0.000942366	0.000446295	0.0014925	0.00284506	0.000466786	0.000705477	0.000793918	8.80584e-05
266609	2666080000	-23983	-22718.2	-1264.83	-2497.53	-1237.98	-3634.29	-2729.82	-1767.64	-3439.43	-3268.96	-4142.57	10.6855	0.101482	0.31404	0.232711	0.00551426	0.00116748	0.0775379	0.0541087	0.077011	0.00339225	0.000820321	0.0164159	0.0566872	0.00444292	0.00430122	0.00547943	0.00357308	0.00296979	0.00175204	0.00237057	0.00247137	0.00368699	0.0045411	0.000889569	0.000784395	0.000193081	0.00087863	0.000409513	0.000754383	0.00102928	0.000827929	0.0013735	0.00232027	0.000380855	0.00054488	0.000371976	0.000830656
84157	841560000	-23984.3	-22627.8	-1356.52	-2572.01	-1206.6	-3574.86	-2596.36	-1751.33	-3473.23	-3319.48	-4133.94	10.9283	0.0898921	0.315319	0.23574	0.00537478	0.00119526	0.0802596	0.0507091	0.0854519	0.00459465	0.000369521	0.0157513	0.0578917	0.00470932	0.0046725	0.0065668	0.00400444	0.00319127	0.00220874	0.00212651	0.00268801	0.00345294	0.00245995	0.00106004	0.000651897	0.000102829	0.00110805	0.000948148	0.000489829	0.00136162	0.000865697	0.00167263	0.00149747	0.000308175	0.000775594	0.000301061	0.000397336
102012	1020110000	-23975.6	-22650.5	-1325.03	-2567.96	-1242.37	-3576.66	-2587.94	-1722.69	-3484.79	-3310.55	-4157.57	10.9854	0.0992692	0.323273	0.224396	0.00332675	0.00181585	0.0796961	0.0517652	0.0741726	0.00325419	0.000669774	0.0165448	0.0602924	0.0056318	0.0044852	0.00791038	0.00377132	0.00255057	0.00182563	0.00174644	0.00234195	0.00374188	0.00318764	0.00116713	0.000579607	0.000307973	0.00130242	0.000850381	4.52709e-05	0.00162399	0.000860191	0.00193311	0.00150257	0.000849987	0.000474413	0.000957819	0.000137084
128671	1286700000	-23954.8	-22576.5	-1378.26	-2434.77	-1240.97	-3623.07	-2719.73	-1741.77	-3446.26	-3292.38	-4077.56	10.7904	0.0991702	0.314775	0.224154	0.00388207	0.001527	0.079135	0.0487767	0.0866826	0.00217025	0.000742323	0.0166792	0.0631883	0.00413169	0.00410594	0.0064064	0.00359143	0.00283455	0.00145185	0.00205493	0.00306317	0.00422919	0.00256994	0.00155177	0.000341367	0.00011731	0.00225935	0.000556849	0.000579141	0.00112366	0.00115483	0.00261248	0.001772	0.00091013	0.000574359	0.000311644	0.000345747
255368	2553670000	-23970.7	-22692.8	-1277.95	-2542.21	-1243.04	-3638.46	-2687.64	-1680.32	-3473.25	-3281.23	-4146.59	10.5714	0.0956219	0.327642	0.22547	0.00561054	0.00135587	0.0747922	0.0469032	0.076384	0.00267656	0.00125549	0.0184743	0.0626616	0.0053713	0.00424942	0.00613446	0.00333724	0.00291315	0.00175826	0.0025262	0.00322823	0.0034613	0.00340347	0.00254969	0.000710391	0.000332808	0.00195949	0.000338265	0.000482119	0.000621213	0.000367699	0.00264985	0.00156692	0.000468209	0.000540736	0.000293828	0.000189561
99263	992620000	-23930.4	-22630.1	-1300.31	-2548.34	-1226.42	-3635.38	-2628.03	-1766.64	-3479.4	-3258.09	-4087.84	10.9665	0.0995878	0.322526	0.227567	0.00542286	0.000886876	0.0745038	0.0520775	0.0806699	0.00328185	0.00054258	0.0187165	0.0560753	0.00495171	0.00480091	0.00553467	0.00299734	0.00235041	0.00206621	0.00198883	0.00180605	0.00376794	0.00350504	0.00250086	0.00107884	0.000136057	0.000945266	0.000656886	0.000423191	0.00130823	8.08196e-05	0.00218423	0.00235139	0.000373871	0.000656415	0.000347352	0.000282872
21105	211040000	-23957.5	-22674.3	-1283.26	-2500.63	-1214.65	-3711.6	-2730.64	-1767.06	-3405.96	-3284.79	-4058.96	10.5467	0.096087	0.309074	0.240817	0.00450553	0.00213563	0.080072	0.0521693	0.0785487	0.00240852	0.0010525	0.0138993	0.0604739	0.00512573	0.00458879	0.00596909	0.00425524	0.00361739	0.00178984	0.00231473	0.00352075	0.00308672	0.00324935	0.00116228	0.000583981	0.000133396	0.000473729	0.00129622	0.000467938	0.000806446	0.000517306	0.00234124	0.00176103	0.000729356	0.000120619	0.000304115	0.000952654
24042	240410000	-24016	-22678.8	-1337.14	-2546.2	-1225.88	-3608.93	-2753.35	-1702.7	-3420.22	-3354.21	-4067.31	10.9738	0.0991902	0.319816	0.229754	0.00462331	0.00180576	0.0771032	0.0469883	0.0791443	0.003121	0.00124558	0.0170117	0.0618657	0.00569324	0.00568876	0.00394736	0.00433491	0.00173663	0.00131122	0.0029333	0.00194224	0.00294912	0.00282862	0.00208297	0.000513506	0.000393102	0.000744927	0.000906141	0.000576735	0.000644998	0.000434553	0.00213834	0.00208913	0.000831661	0.000551749	0.000926498	0.000764577
48693	486920000	-23967.2	-22637.4	-1329.78	-2575.14	-1218.54	-3598.9	-2708.38	-1724.4	-3422.86	-3327.64	-4061.57	10.4487	0.103401	0.301557	0.236099	0.0053889	0.00160117	0.079318	0.0511918	0.0869159	0.00304059	0.000424646	0.0150176	0.0584174	0.00547974	0.00378587	0.00561096	0.00311091	0.00299537	0.00174182	0.00225783	0.00233972	0.00366806	0.00364593	0.00184158	0.000516357	0.000377269	0.00100503	0.000561796	0.000127975	0.0011466	0.000476816	0.00247276	0.001501	0.000555815	0.00021304	0.000217772	0.000152768
102204	1022030000	-24001.4	-22640.4	-1360.97	-2556.13	-1237.98	-3544.64	-2641.92	-1692.28	-3447.01	-3339.39	-4181.09	10.8372	0.0975433	0.323273	0.22697	0.00503566	0.00181585	0.0759601	0.0506556	0.0812139	0.00284206	0.000515174	0.0167455	0.0546922	0.00600299	0.00465869	0.00729232	0.00358935	0.00311488	0.00275727	0.00193385	0.00234195	0.00324868	0.00419305	0.00116644	0.00056878	0.000919799	0.00124216	0.000629647	0.000157459	0.000536807	0.000719944	0.00177108	0.00126704	0.000140332	0.000474413	0.000638125	0.000914585
164906	1649050000	-24025.6	-22681.1	-1344.44	-2536.08	-1233.77	-3636.71	-2687.97	-1691.26	-3426.3	-3328.65	-4140.39	10.995	0.0878022	0.329514	0.226657	0.005251	0.00192781	0.0777887	0.051027	0.0842555	0.00297073	0.00123958	0.0155052	0.0545085	0.00449889	0.00481348	0.00558499	0.00382434	0.00302521	0.00170894	0.00240354	0.00288455	0.00437986	0.0041172	0.000815669	0.000471263	0.00031554	0.00109826	0.000175602	0.000535373	0.00109392	0.000480776	0.00193265	0.00184118	0.000593474	0.000262564	0.0009649	0.000446721
310889	3108880000	-23951.3	-22638.7	-1312.59	-2538.62	-1236.82	-3621.04	-2686.68	-1703.29	-3454.9	-3295.33	-4102.03	10.6048	0.0945457	0.321766	0.237142	0.00399681	0.00152107	0.0721111	0.0502135	0.0801165	0.00239164	0.000651474	0.0143046	0.0654058	0.00561592	0.0044558	0.00508248	0.00265755	0.00249146	0.00176011	0.0022887	0.00188711	0.00432273	0.00373761	0.00125342	0.000542409	0.000563658	0.00101489	0.000428352	0.000456872	0.0011094	0.000643926	0.00195624	0.00173801	0.000198158	0.000294753	0.000634691	0.000374575
251006	2510050000	-24040.9	-22669	-1371.92	-2545.12	-1235.95	-3637.67	-2750.95	-1721.86	-3387.74	-3341.65	-4048.02	10.9303	0.0961734	0.328737	0.224403	0.00441198	0.00219636	0.0799446	0.0524632	0.0746656	0.00222583	0.00106559	0.0152856	0.0572411	0.00554908	0.00410664	0.00561756	0.00357977	0.00268293	0.00201149	0.00268448	0.00384219	0.00233079	0.00490141	0.00139316	0.000669625	0.000236319	0.000897487	0.000123405	0.000844943	0.000980627	0.0007242	0.00270934	0.00124917	0.000307453	0.00127175	0.000917501	0.000632633
233250	2332490000	-24037.1	-22688.5	-1348.66	-2598.38	-1250.67	-3660.37	-2674.64	-1688.07	-3442.39	-3303.55	-4070.42	10.8897	0.0973025	0.307188	0.23989	0.00384938	0.00182839	0.0780019	0.0504629	0.0821806	0.00320293	0.000435143	0.0177578	0.060393	0.00617838	0.00552454	0.0055035	0.00290842	0.00270367	0.00135678	0.00174775	0.00137807	0.00269857	0.00336452	0.00150492	0.000701881	0.000668189	0.0014755	0.000891514	0.000490369	0.000692608	0.00147502	0.00194939	0.00276187	0.000256972	0.000547773	0.0001753	0.000380376
289626	2896250000	-24029.6	-22688.9	-1340.76	-2529.85	-1251.77	-3614.81	-2691.9	-1709.05	-3480.72	-3352.52	-4058.24	10.6489	0.0936207	0.311873	0.235986	0.00378041	0.00109398	0.0794871	0.0544904	0.0816001	0.00231798	0.00023739	0.0163835	0.0602199	0.00557591	0.0039091	0.0056617	0.00305608	0.00167297	0.0016964	0.00297106	0.00305319	0.00308966	0.00372741	0.00201677	0.000864659	0.00065504	0.00163093	0.000550397	0.000106377	0.001673	0.000909098	0.00180001	0.00206067	0.00079918	0.000100425	0.00016753	0.000494207
123921	1239200000	-24008.1	-22601.1	-1406.98	-2493.39	-1226.34	-3621.2	-2702.69	-1754.56	-3424.62	-3272.25	-4106.08	10.9718	0.0977739	0.314161	0.228694	0.00492437	0.00128602	0.0872723	0.0493175	0.0787382	0.00216808	0.000296827	0.0159251	0.0562813	0.0054017	0.00506016	0.00694935	0.00428277	0.00312963	0.00273856	0.0024294	0.00307582	0.0032053	0.00300809	0.00147903	0.00109949	0.00049769	0.00119263	0.00088608	0.000230886	0.00106192	0.000395626	0.00193993	0.00105575	0.0003167	0.000316702	9.7036e-05	0.000646637
298549	2985480000	-24065.8	-22678.3	-1387.55	-2540.72	-1210.85	-3661.71	-2728.46	-1682.1	-3466.27	-3300.86	-4087.33	10.8281	0.100712	0.31322	0.224783	0.00579781	0.00114671	0.0816548	0.0518218	0.0831787	0.00241077	0.00104877	0.0168744	0.0625902	0.00542261	0.00370784	0.00420034	0.00449757	0.00258578	0.00206967	0.00219757	0.0026699	0.00276782	0.00273148	0.00149723	0.00110364	0.00045005	0.00133837	0.000413705	0.000135073	0.00143248	0.000401627	0.00178121	0.00223592	0.000537807	0.000349917	0.000288435	0.000815105
220028	2200270000	-23970.3	-22671.7	-1298.57	-2583.08	-1234.9	-3617.37	-2643.84	-1703.96	-3415.31	-3334.23	-4139.01	10.8871	0.100788	0.310856	0.229758	0.00385895	0.00175553	0.0773815	0.0506537	0.0830043	0.00322949	0.0010851	0.017268	0.0587995	0.00487133	0.00437982	0.00581611	0.00252346	0.00330634	0.00144893	0.00259517	0.00288778	0.00376188	0.00353522	0.00169675	0.000160577	0.000294769	0.00171167	0.000572078	0.000826155	0.00199691	0.00113533	0.00149715	0.00194666	0.000342587	0.000756968	0.000692079	0.00051825
168091	1680900000	-23925.5	-22672.5	-1253.04	-2530.28	-1230.27	-3656.81	-2699.47	-1710.18	-3373.28	-3332.22	-4139.96	10.8508	0.102241	0.326046	0.218943	0.00357574	0.00165137	0.0801814	0.049814	0.0798329	0.00228622	0.000653569	0.01692	0.0588314	0.00494588	0.00507473	0.00527719	0.00314719	0.00298522	0.00171151	0.00251636	0.00260354	0.00392265	0.00352038	0.00113014	0.000927406	0.000256523	0.00165429	0.00049532	0.000282729	0.00096568	0.000957252	0.00261524	0.00185437	0.000492164	0.000795712	0.000257966	0.000234343
309675	3096740000	-23895.5	-22636.3	-1259.29	-2547.93	-1248.69	-3579.95	-2697.44	-1712.04	-3406.6	-3293.82	-4149.8	10.6246	0.0968426	0.320976	0.224445	0.00436692	0.00137795	0.0762592	0.0533375	0.0827862	0.00137108	0.000318703	0.0161032	0.0638799	0.00497164	0.00321029	0.00573398	0.0044378	0.00234068	0.00175998	0.00216664	0.00333033	0.00293111	0.00504194	0.00129406	0.000585381	0.000567339	0.00237743	0.000447252	0.00022977	0.000349773	0.000799364	0.00209791	0.00176475	0.000280504	0.000263627	0.000799175	0.00047724
9074	90730000	-24009.1	-22677.3	-1331.82	-2494.11	-1229.26	-3578.35	-2798.65	-1781.88	-3448.91	-3282.87	-4063.23	10.6712	0.0953564	0.31937	0.234436	0.00308842	0.00137849	0.0802834	0.0521326	0.0834261	0.0028737	0.00107752	0.0159873	0.0506388	0.00378068	0.00476652	0.00665447	0.00443364	0.00308504	0.00186921	0.00219801	0.00329686	0.00370232	0.0038085	0.00187879	0.000821144	0.000829354	0.000929138	0.000502045	0.000340985	0.000519081	0.000521898	0.00195123	0.0013795	0.000742557	0.000489263	0.000892661	0.000218295
328512	3285110000	-24046.4	-22710.7	-1335.69	-2592.74	-1244.54	-3619.71	-2736.85	-1711.84	-3424.33	-3296.26	-4084.43	10.5693	0.0945615	0.313027	0.239633	0.0044704	0.00134457	0.0781124	0.0473535	0.0819889	0.00219932	0.000500969	0.016638	0.0584504	0.00501921	0.00472929	0.00616127	0.00422892	0.00292108	0.00178912	0.0023616	0.00230121	0.00423427	0.00305035	0.00339422	0.000755808	0.00035787	0.00144321	0.000823552	0.000650782	0.000590531	0.000665402	0.00255069	0.00144546	0.000608741	0.000653717	0.00032207	0.000465614
241577	2415760000	-23991.9	-22639	-1352.95	-2511.18	-1239.54	-3626.21	-2745.79	-1711.24	-3499.11	-3266.56	-4039.35	10.828	0.102213	0.321029	0.226768	0.00383074	0.00165274	0.0792581	0.0510462	0.0853951	0.00377035	0.000364876	0.0175656	0.0541742	0.00389477	0.003986	0.00509416	0.00183455	0.00314141	0.00170443	0.00239669	0.00224847	0.00492533	0.00282812	0.00163733	0.000454183	0.000272017	0.000851971	0.000230668	4.41912e-05	0.00110265	0.000860628	0.00158633	0.00162122	0.000210868	0.000430544	0.000350259	0.000374604
128975	1289740000	-24051.1	-22700.7	-1350.49	-2495.31	-1238.6	-3718.2	-2717.72	-1692.47	-3457.62	-3300.88	-4079.87	10.9013	0.0950466	0.32365	0.235422	0.00245568	0.00146366	0.0813982	0.0552549	0.0756276	0.00278398	0.000227116	0.0156215	0.0554936	0.00464255	0.00420401	0.00680171	0.00397586	0.00249452	0.00176731	0.00236058	0.00182242	0.00247259	0.00298957	0.00197279	0.000341367	0.000697466	0.000974552	0.000305041	0.000412228	0.00121781	0.000484744	0.00166894	0.00237034	0.000141196	0.000662493	0.000301233	0.000787435
50673	506720000	-23971.3	-22729.8	-1241.53	-2597.65	-1222.16	-3646.21	-2614.42	-1752.76	-3440.54	-3343.03	-4113.05	10.8013	0.0969913	0.312176	0.23384	0.00413397	0.00158257	0.0769262	0.0502207	0.0807584	0.00221574	0.00149669	0.0176024	0.0590998	0.00469668	0.00453984	0.00565209	0.00319114	0.00434194	0.0017837	0.00273796	0.0024513	0.00350126	0.00374664	0.00305712	0.000246733	0.000638392	0.000697722	0.000612864	0.000355857	0.000799493	0.000584633	0.00168835	0.00276713	0.000715079	0.000670423	0.000388678	0.000690521
327216	3272150000	-24102.5	-22702.9	-1399.57	-2550.15	-1236.74	-3700.49	-2692.07	-1701.61	-3416.29	-3286.69	-4118.86	10.9453	0.097382	0.318409	0.231795	0.00409401	0.00167688	0.0779397	0.0472641	0.0805992	0.0026901	0.00070107	0.0178043	0.0596601	0.00540713	0.00444553	0.00638889	0.00246634	0.0038403	0.00151448	0.00166653	0.00274353	0.00397371	0.00241815	0.00118419	0.000735878	0.000626171	0.000878811	0.00105032	0.000440058	0.00184989	0.000963438	0.00287317	0.00153168	0.000348217	0.000720855	8.94578e-05	0.000392255
235214	2352130000	-23970.7	-22689.4	-1281.3	-2624.76	-1244.79	-3599.58	-2776.63	-1731.39	-3409.42	-3288.09	-4014.72	10.4649	0.0997098	0.315028	0.228855	0.00496676	0.000733709	0.0815833	0.047851	0.0812427	0.00266798	0.000853397	0.0166086	0.0656142	0.00476186	0.00401605	0.00568148	0.0043136	0.00276492	0.00188825	0.00197402	0.00234159	0.0026284	0.00361775	0.00164715	0.000574559	0.000134758	0.000796308	0.000317729	0.000203814	0.0014524	0.000453776	0.00226903	0.00184849	0.000501969	0.000263416	0.000221339	0.000301289
255594	2555930000	-23926.7	-22619.3	-1307.4	-2506.74	-1214.23	-3623.65	-2726.73	-1710.51	-3430.69	-3275.01	-4131.79	10.8955	0.098357	0.323845	0.217622	0.00576493	0.00122132	0.0781098	0.0494021	0.0840407	0.00412272	0.000380359	0.0175588	0.056912	0.0053713	0.00620764	0.00463278	0.00289661	0.00295719	0.00175826	0.00271226	0.00261245	0.0043322	0.00304065	0.00161998	0.000400021	0.000707146	0.00137073	0.000341373	8.04237e-05	0.00101942	0.0002531	0.00294313	0.00274323	0.000468209	0.000376935	0.00125132	0.000189561
227052	2270510000	-23957.5	-22620.2	-1337.38	-2561.81	-1251.44	-3604.96	-2677.13	-1745.24	-3363.95	-3305.96	-4109.68	10.9672	0.095135	0.312299	0.234024	0.00315615	0.00139611	0.0772307	0.0449498	0.0876702	0.00335138	0.000266803	0.0183131	0.0575412	0.00723594	0.00387117	0.00741841	0.00361883	0.00405781	0.00182838	0.00206516	0.00238302	0.00358994	0.00312155	0.00158673	0.000423476	0.000703037	0.00122811	0.00089977	0.000222568	0.00109482	0.000399464	0.00297944	0.00125721	0.000364959	0.000508591	0.000670039	0.000375649
247340	2473390000	-24061.1	-22726.2	-1334.89	-2518.76	-1239.07	-3678.51	-2714.55	-1736.96	-3503.36	-3294.68	-4040.32	10.9943	0.0976533	0.317589	0.233466	0.00506677	0.00209144	0.0746306	0.050672	0.079557	0.00352455	0.000237634	0.0175724	0.0581301	0.00426376	0.00536643	0.0059855	0.00388003	0.00260204	0.00203473	0.0020747	0.00221461	0.00396029	0.00400086	0.00136764	0.000161165	0.000199285	0.00200409	0.000586353	0.000774891	0.000771449	0.000764277	0.00240144	0.00176829	0.000552073	0.000793375	0.000377412	0.000209228
42434	424330000	-23906.5	-22555.2	-1351.35	-2488.11	-1238.88	-3619.07	-2714.97	-1764.58	-3446.53	-3230.74	-4052.31	10.9654	0.0961349	0.31693	0.228909	0.00593835	0.000535888	0.0720701	0.0554274	0.0821677	0.00291836	0.00110797	0.0186184	0.0602797	0.00519331	0.00383354	0.00506896	0.00436566	0.00251687	0.001919	0.00231979	0.00284385	0.00278128	0.00378945	0.00125129	0.000854211	0.000191963	0.00144075	0.00071911	0.000905784	0.000299169	0.00049969	0.00276411	0.00180395	0.000267351	0.000356631	0.000869436	0.000386162
41282	412810000	-24016.4	-22660	-1356.37	-2472.72	-1242.72	-3664.32	-2720.39	-1794.14	-3479.01	-3254.13	-4032.6	10.9089	0.0955655	0.306589	0.240149	0.00405669	0.00143463	0.0740896	0.0555184	0.0810698	0.00349824	0.00041965	0.0175403	0.0619313	0.00425379	0.0038276	0.00449463	0.00310058	0.0037308	0.000716212	0.00168225	0.00357328	0.00386225	0.00378476	0.00237019	0.000783178	0.00034459	0.00113621	0.000291911	0.000494859	0.00160901	0.000611849	0.00242207	0.00112838	0.00115487	0.000695209	0.000264858	0.00030894
330363	3303620000	-24000.3	-22672.7	-1327.62	-2521.69	-1253.17	-3625.12	-2704.62	-1721.34	-3434.19	-3344.26	-4068.26	10.7748	0.0957558	0.32143	0.224164	0.00369423	0.00121844	0.0827654	0.0475693	0.0813297	0.0027601	0.000665765	0.0151158	0.0635217	0.00547296	0.00380014	0.00713621	0.00320579	0.00259809	0.00130015	0.00245906	0.00353396	0.004461	0.00507971	0.00161357	0.000289556	0.000316433	0.00168723	0.000540085	0.000450615	0.000635031	0.000668794	0.00206546	0.00140958	0.000186208	0.000186458	0.000420906	0.000238964
284996	2849950000	-23989.2	-22632.3	-1356.93	-2512.84	-1232.6	-3610.41	-2732.39	-1691.46	-3442.01	-3314.58	-4096.01	10.9483	0.0932035	0.319491	0.222851	0.00499116	0.0010905	0.0761023	0.0512589	0.0845866	0.00298046	0.00033208	0.0182201	0.0609122	0.00417324	0.00433329	0.00549886	0.00485754	0.00283453	0.00181644	0.00327503	0.00433449	0.00304294	0.00408267	0.00140331	0.000764065	4.57275e-05	0.000874511	0.000257221	0.000445681	0.000412545	0.000457417	0.00199972	0.00368126	0.000480155	0.000841355	0.0013767	0.000406888
306006	3060050000	-24002.8	-22627.4	-1375.4	-2570.32	-1213.42	-3655.52	-2642.41	-1684.21	-3461.85	-3323.11	-4076.57	10.8422	0.09954	0.309249	0.234514	0.00510895	0.00143933	0.0756097	0.0501528	0.0806522	0.00560417	0.000588408	0.0155654	0.0613527	0.00531408	0.00286511	0.00577299	0.00347537	0.00295023	0.00232911	0.0030372	0.00298538	0.00552576	0.00358653	0.00174038	0.000834374	9.85742e-05	0.00137463	0.00020172	0.000535309	0.000718606	0.00116103	0.00163394	0.00184855	0.000368894	0.000403618	0.00105241	0.000597156
219249	2192480000	-24016.3	-22679	-1337.36	-2567	-1240.58	-3581.28	-2641.01	-1742.52	-3478.5	-3325.8	-4102.29	10.6764	0.0903686	0.318748	0.235554	0.00495904	0.00162247	0.0760496	0.0497447	0.0866661	0.00327064	0.000910408	0.0150923	0.0586617	0.00393636	0.00585479	0.00588609	0.00290689	0.00343278	0.00197208	0.00230339	0.00244806	0.002702	0.00301075	0.00241774	0.000193168	0.000710275	0.00123544	0.000327402	0.000454005	0.000531797	0.000773319	0.00346897	0.0019979	0.000355081	0.000671708	0.000783115	0.000775886
268686	2686850000	-23905.3	-22667.6	-1237.7	-2516.7	-1238.63	-3585.62	-2720.55	-1752.83	-3477.85	-3291.76	-4083.71	10.9907	0.0984426	0.317378	0.220034	0.00507316	0.00192152	0.0748818	0.0525992	0.0877731	0.00450502	0.000818617	0.0155088	0.0626236	0.00344766	0.00397917	0.00683578	0.0040939	0.0025296	0.00184141	0.00331756	0.00288119	0.00438452	0.00225164	0.00155217	0.000355318	0.000540976	0.000947481	0.000989407	4.27299e-05	0.0012173	0.000938554	0.00215323	0.00174984	0.000310123	0.00062259	0.000797748	0.000348404
161889	1618880000	-23978.1	-22705.3	-1272.8	-2556.3	-1242.76	-3610	-2727.23	-1720.36	-3433.82	-3276.29	-4138.52	10.7622	0.0961464	0.308928	0.223838	0.00513609	0.00146324	0.0853306	0.0521271	0.0851952	0.00260391	0.000467916	0.0182637	0.0597933	0.00401057	0.00457517	0.00665887	0.0049835	0.00275516	0.00161267	0.00231885	0.0021804	0.00302022	0.00374137	0.00106766	0.000385896	0.00080087	0.00178534	0.000411571	0.000395239	0.00112703	0.000970447	0.00341754	0.00182158	0.000831165	0.000808175	0.000340321	0.000352641
18669	186680000	-23958.9	-22643.3	-1315.62	-2553.09	-1221.75	-3631.51	-2768.11	-1682.57	-3393.09	-3334.45	-4058.73	10.6077	0.100491	0.303637	0.235018	0.00379502	0.00118597	0.0767869	0.0559779	0.0880938	0.00299401	0.000985941	0.0170991	0.0570939	0.006199	0.00266056	0.00536773	0.00246712	0.00391842	0.00230521	0.00169826	0.0023685	0.00287189	0.00317879	0.00132343	0.000851381	0.000431164	0.00102332	0.000802997	0.000295426	0.000840752	0.000791344	0.00159888	0.00261376	0.000480131	0.000452141	0.000521679	0.000938257
172055	1720540000	-24030.5	-22694.1	-1336.32	-2539.28	-1234.49	-3628.52	-2740.17	-1680.88	-3417.57	-3314.86	-4138.36	10.9991	0.104076	0.315215	0.22944	0.00509315	0.00172537	0.0725201	0.0501166	0.0840366	0.00375427	0.00145453	0.0170194	0.0556978	0.00540932	0.00681034	0.0052006	0.00282078	0.00517094	0.00159341	0.0016583	0.00196326	0.00342732	0.00309426	0.00120733	0.000946962	0.000409539	0.00153752	0.00034386	0.000188841	0.00122731	0.0011343	0.00234292	0.00234515	0.000491935	7.29987e-05	0.00035734	0.000704977
174544	1745430000	-23920.8	-22600.7	-1320.11	-2580.5	-1246.38	-3611.03	-2638.54	-1718.62	-3431.06	-3301.4	-4073.18	10.6933	0.100893	0.315262	0.22967	0.00285346	0.00249323	0.0774843	0.0504064	0.0827941	0.00284095	0.000306758	0.0131966	0.0600933	0.00487149	0.00347735	0.00585976	0.00343927	0.00246826	0.00210719	0.00236884	0.00527607	0.00389911	0.00285673	0.00148608	0.000612417	0.000390807	0.00140475	0.000582881	0.000288646	0.000849829	0.000753512	0.00235811	0.00210381	0.000470802	0.000342352	0.000491272	0.000574391
289486	2894850000	-24010	-22667.1	-1342.81	-2541.77	-1211.56	-3667.26	-2706.17	-1700.3	-3401.55	-3351.15	-4087.37	10.8219	0.0976192	0.310866	0.236736	0.00393815	0.000885656	0.0815837	0.0512773	0.0766666	0.00231798	0.00023739	0.0208131	0.056236	0.00417481	0.00480605	0.0056617	0.0041842	0.00167297	0.00237304	0.00297106	0.00305319	0.00339801	0.00372741	0.00201677	0.000864659	0.00065504	0.000918425	0.000550397	0.000106377	0.000349992	0.000909098	0.00180001	0.00206067	0.00079918	0.000100425	0.00016753	0.000494207
60032	600310000	-24102.8	-22699.3	-1403.58	-2544.03	-1189.16	-3658.95	-2673.67	-1726.34	-3495.97	-3321.21	-4089.93	10.975	0.0973492	0.320181	0.23648	0.00342474	0.00175519	0.0786397	0.0496072	0.0812493	0.00283636	0.000813502	0.0137716	0.0513363	0.00504896	0.00376673	0.00787846	0.00452042	0.00272951	0.00139024	0.0029051	0.00246664	0.00331824	0.0030257	0.00205986	0.000584645	0.000551429	0.000861856	0.000361906	0.000184842	0.00189145	0.000560681	0.00271904	0.00203231	0.000645732	0.000218097	0.000387391	0.000767617
72311	723100000	-23970.5	-22645.5	-1324.97	-2494.48	-1223.91	-3648.34	-2621.49	-1728.16	-3482.16	-3313.98	-4133.01	10.995	0.0872605	0.316967	0.230287	0.00437437	0.00108133	0.0815118	0.0547647	0.0865462	0.00343479	0.000478383	0.0143015	0.0533814	0.0062632	0.00435591	0.0087999	0.00256299	0.00333448	0.00169249	0.00275934	0.00244241	0.00345121	0.00363363	0.00145337	0.000314786	0.000397165	0.00194776	0.000646899	0.00048785	0.000538859	0.000267341	0.00259352	0.00261417	0.000514243	0.000356945	0.000433931	0.00029308
298065	2980640000	-23998.2	-22624	-1374.14	-2542.28	-1213.12	-3618	-2755.36	-1728.38	-3431.79	-3270.2	-4064.91	10.8222	0.095964	0.315394	0.224435	0.00329692	0.0008359	0.0822182	0.0508648	0.0865684	0.00246759	0.00034577	0.0160712	0.0583597	0.00557904	0.00625141	0.00404963	0.00285056	0.00272597	0.00170547	0.00170987	0.00230053	0.00419944	0.00415314	0.0016665	0.00133854	0.00045005	0.00119101	0.000171627	0.000353761	0.00226628	0.000445261	0.0019258	0.00202267	0.000278811	0.000349917	0.000297692	0.000273426
202095	2020940000	-23990.1	-22638	-1352.09	-2541.25	-1226.78	-3651.29	-2611.28	-1740.56	-3437.02	-3320.65	-4109.17	10.7495	0.099097	0.324665	0.218192	0.00520355	0.00254637	0.078327	0.055669	0.0769846	0.00244212	0.000965832	0.015356	0.0625051	0.00378547	0.00308533	0.00586763	0.00411077	0.00406373	0.00174999	0.00179786	0.00215958	0.00314183	0.00380182	0.00152076	0.000303894	0.000194507	0.00102894	0.000576038	0.000333147	0.000924229	0.000680273	0.00236483	0.00147203	0.000944448	0.000408111	0.00079389	0.000561689
257903	2579020000	-24067.3	-22630	-1437.33	-2536.82	-1242.99	-3615.86	-2699.33	-1696.64	-3471.81	-3305.53	-4061	10.9862	0.0899878	0.319304	0.233478	0.00467703	0.00192109	0.0734721	0.0484854	0.0857442	0.00322935	0.000240749	0.016887	0.0580207	0.00537314	0.00422222	0.00544409	0.00328977	0.00336306	0.00218536	0.00349589	0.00304628	0.00489918	0.00329892	0.00139291	0.000433978	0.000489743	0.0018515	0.00067551	0.000641135	0.00114803	0.000294127	0.00204699	0.00207165	0.000982902	0.000674356	0.000489472	0.000607404
312532	3125310000	-24112.7	-22722.2	-1390.56	-2536.04	-1224.21	-3666.78	-2718.59	-1737.63	-3415.19	-3303.46	-4120.27	10.9341	0.0907881	0.305767	0.242888	0.00425298	0.00128773	0.0726149	0.0497473	0.0848854	0.00488575	0.00104075	0.0149972	0.064755	0.00605503	0.00528311	0.00620142	0.00272088	0.0029664	0.00141768	0.00310141	0.00283379	0.00241927	0.00366201	0.00162787	0.000562502	0.00018565	0.00167163	0.000575186	0.000180836	0.00170632	0.00050991	0.00245583	0.00162682	0.00015975	0.000419374	0.000952798	0.00124918
98316	983150000	-24011.1	-22695.1	-1316.02	-2533.74	-1222.08	-3675.07	-2640.4	-1695	-3511.96	-3294.97	-4121.86	10.5749	0.0965496	0.314298	0.234747	0.0029628	0.00144484	0.0716646	0.0544103	0.0854599	0.0033468	0.000369165	0.0169527	0.0596786	0.00378656	0.00416259	0.0041965	0.00321289	0.00307286	0.00203162	0.00255389	0.0024614	0.00382508	0.00334529	0.00238092	0.00156135	0.000231599	0.00142132	0.000191853	0.00051172	0.00110664	0.000376306	0.00264826	0.00219486	0.00115255	0.000794922	0.000469865	0.000143332
233025	2330240000	-24046.5	-22698	-1348.51	-2599.17	-1230.68	-3641.31	-2709.16	-1702.41	-3430.01	-3321.8	-4063.45	10.9556	0.102533	0.306947	0.227991	0.00384938	0.00182839	0.0753855	0.0506818	0.0925372	0.00320293	0.000756263	0.0177578	0.058181	0.00490544	0.00421081	0.00462453	0.00257236	0.0023068	0.00276893	0.00165733	0.0027055	0.00284113	0.00347182	0.00117887	0.000701881	0.000668189	0.00122971	0.000220433	0.000966162	0.000692608	0.00147502	0.00274115	0.00224842	0.000256972	0.000547773	0.0001753	0.000380376
41661	416600000	-23950.4	-22649.3	-1301.06	-2536.1	-1244.63	-3662	-2665.31	-1747.54	-3446.76	-3304.21	-4042.81	10.851	0.0982239	0.309169	0.237175	0.00619786	0.00238061	0.0753398	0.0503314	0.0809044	0.00187322	0.000440546	0.0127464	0.0600791	0.00487746	0.00392195	0.00620613	0.00416764	0.00479306	0.001919	0.00179992	0.00363449	0.00498604	0.00431555	0.00229306	0.000480592	0.000105404	0.000962227	0.000444283	0.000279066	0.000490269	0.000815	0.00284653	0.00154937	0.000711575	0.000835605	0.000264858	0.000725835
203751	2037500000	-24026.8	-22657.2	-1369.66	-2588.24	-1251.61	-3600.16	-2602.11	-1704.24	-3450.02	-3322.41	-4138.38	10.8295	0.0917314	0.31786	0.227559	0.00454976	0.00250533	0.0805168	0.0538551	0.0875785	0.00188409	0.000461821	0.0156373	0.057468	0.00369157	0.00474769	0.005677	0.00406392	0.0031543	0.00176121	0.00173999	0.00375044	0.00286319	0.00255936	0.00153345	0.0010103	0.000259809	0.0012178	0.000816488	0.000548643	0.00101403	0.000564933	0.00166547	0.00179093	0.000381328	0.00127674	0.000433586	0.000491607
221554	2215530000	-23987.8	-22685.9	-1301.93	-2542.19	-1235.93	-3650.98	-2705.24	-1710.48	-3430.78	-3307.63	-4102.69	10.1997	0.0980667	0.315117	0.232114	0.00511036	0.00154664	0.076834	0.0488107	0.0837796	0.0033639	0.000412669	0.0177726	0.0580963	0.00438768	0.00605155	0.00566858	0.00218307	0.002508	0.00166199	0.00261857	0.00373282	0.00283904	0.002741	0.0024849	0.000730775	0.000121731	0.00196918	0.000229991	0.000501967	0.000671684	0.000271269	0.00222113	0.00188087	0.00033012	7.02578e-05	0.00049505	0.000421619
113428	1134270000	-24028.7	-22642.1	-1386.62	-2515.54	-1234.11	-3612.82	-2638.4	-1739.21	-3467.43	-3291.48	-4143.1	10.9795	0.0960977	0.31019	0.23024	0.0044565	0.00288102	0.079332	0.0601239	0.0784463	0.00246547	0.000500989	0.0155886	0.0637241	0.0040286	0.00580195	0.00551565	0.00268418	0.00360767	0.00211337	0.00174597	0.00235965	0.00258914	0.00244678	0.00149093	0.00054009	6.69997e-05	0.00162592	0.000592239	0.000166054	0.000770562	0.000207998	0.00200114	0.00299944	0.000185921	0.000394294	0.000266384	0.000222463
84921	849200000	-24069.1	-22716.3	-1352.79	-2574.93	-1214.06	-3700.32	-2598.47	-1692.14	-3522.39	-3284	-4129.96	10.8192	0.100648	0.311288	0.232282	0.00349385	0.000881486	0.0762977	0.0496476	0.0881084	0.00259298	0.000666175	0.0182502	0.0582453	0.00430212	0.00536338	0.00585321	0.00298137	0.00277316	0.00215082	0.00201569	0.00305595	0.0030541	0.0032405	0.00128073	0.000749412	0.000968238	0.00084553	0.00062899	0.000489338	0.000714433	0.000653575	0.00220407	0.0011868	0.000566767	0.000705182	0.000502236	0.000433698
114058	1140570000	-23987.7	-22650.9	-1336.81	-2522.38	-1225.45	-3587.16	-2707.8	-1797.68	-3411.73	-3269.31	-4129.38	10.6529	0.0966022	0.321005	0.228978	0.00385708	0.00101177	0.07777	0.0526564	0.0795472	0.00161107	0.000755709	0.0169112	0.057362	0.00577201	0.00504601	0.0064539	0.00396932	0.00226189	0.00236305	0.00308564	0.00306353	0.00378488	0.00308484	0.00104237	0.000819391	6.69997e-05	0.00154268	0.000510628	0.000166967	0.00115697	0.00057057	0.00320802	0.000949857	0.00055428	0.000651123	0.00103997	0.000880851
286557	2865560000	-24010.3	-22612.6	-1397.66	-2498.15	-1229.16	-3650.06	-2688.75	-1679.39	-3460.81	-3309.46	-4096.81	10.6156	0.0951925	0.317301	0.230912	0.00382819	0.00152902	0.0780413	0.0507146	0.0817482	0.00458369	0.000461799	0.0193612	0.0571408	0.00494954	0.0033767	0.00612482	0.00276818	0.00332554	0.00168465	0.00192884	0.00419049	0.00394451	0.00221332	0.00158418	0.00117843	0.00131898	0.00124238	0.000202744	0.000599663	0.000541009	0.00104081	0.00182975	0.00204444	0.000134539	0.000313627	0.000695667	0.00031263
318046	3180450000	-24068.9	-22735.2	-1333.76	-2492.99	-1226.82	-3627.42	-2739.01	-1703	-3534.95	-3350.85	-4060.11	10.6787	0.0953185	0.31602	0.227799	0.00354704	0.00189165	0.0798658	0.0533127	0.0839032	0.0022256	0.000542736	0.0161657	0.0568405	0.00459916	0.00502575	0.00773704	0.0049374	0.0049748	0.00193454	0.00234041	0.00222014	0.00247156	0.00224877	0.00104382	0.000755878	0.000246003	0.00109263	0.00121663	0.000425507	0.00118753	0.000571156	0.00187252	0.00234007	0.000722186	0.000920483	0.000221645	0.000632298
195936	1959350000	-23954.2	-22661.3	-1292.93	-2565.43	-1238.3	-3597.56	-2605.73	-1729.12	-3496.67	-3321.68	-4106.77	10.8967	0.100382	0.318977	0.232063	0.00310082	0.00128687	0.0750041	0.0532359	0.0835105	0.00244173	0.000228687	0.0131179	0.0565799	0.00494135	0.00483204	0.00684243	0.00326503	0.00286365	0.00142809	0.00164101	0.00309235	0.00383441	0.00449664	0.00113744	0.00059852	0.000567557	0.00136824	0.000142336	0.000206708	0.000361168	0.000434078	0.00247504	0.00155049	0.000381933	0.000429937	0.000434541	0.000807916
42816	428150000	-24013.6	-22674.5	-1339.08	-2468.34	-1245.19	-3620.46	-2703.78	-1747.08	-3488.88	-3300.48	-4100.3	10.9164	0.0933754	0.316523	0.232308	0.00393507	0.000535888	0.0740642	0.0497159	0.0835525	0.00404802	0.000728513	0.0164103	0.0638106	0.0063174	0.00445246	0.00579856	0.0028008	0.00352112	0.000981942	0.00163796	0.00347129	0.0032942	0.00378945	0.00209472	0.000746934	0.000191963	0.00109401	0.000460479	0.000229016	0.00118587	0.000590477	0.00278155	0.00233912	0.000267351	0.000292429	0.000297744	0.000940541
120903	1209020000	-24015.3	-22678.2	-1337.06	-2520.78	-1247.94	-3614.77	-2748.14	-1694.18	-3438.64	-3298.15	-4115.61	10.7292	0.0976596	0.31244	0.228329	0.00504365	0.00301942	0.0794629	0.0500946	0.0833042	0.00245568	0.000308388	0.018277	0.0618989	0.00567721	0.0044266	0.00545319	0.00327243	0.00317151	0.00101233	0.00236768	0.00280276	0.00328992	0.00171205	0.0011368	0.000543177	7.37422e-05	0.00115078	0.000535282	0.000256728	0.00115813	0.000772041	0.00174097	0.00115655	0.000596031	0.000797407	0.000490694	0.0006953
238063	2380620000	-23947.8	-22608.6	-1339.22	-2507.02	-1238.85	-3595.23	-2757.97	-1697.76	-3415.65	-3313.44	-4082.69	10.9475	0.101889	0.327105	0.23027	0.00427186	0.00154059	0.076138	0.0495521	0.0801023	0.00195658	0.00074818	0.0182798	0.053954	0.00400228	0.00469992	0.00550881	0.00342557	0.00268744	0.00100774	0.00230286	0.00251744	0.00324727	0.00266137	0.00195645	0.000206328	0.000124395	0.000724279	0.00113028	0.000189858	0.000976602	0.000677342	0.00263677	0.00259033	0.000365224	0.000466736	0.000672182	0.000208099
230675	2306740000	-24013.2	-22674.7	-1338.52	-2579.19	-1225.18	-3612.08	-2688.92	-1716.32	-3465.38	-3320.8	-4066.84	10.9378	0.0978265	0.316283	0.239198	0.00326462	0.00177104	0.0747843	0.0536196	0.0781163	0.00272782	0.00106403	0.0126545	0.0632634	0.00494807	0.00354846	0.0034258	0.00315387	0.00395323	0.0018544	0.0023533	0.00351127	0.0035998	0.00443949	0.001101	0.000812065	0.000198466	0.00133677	0.000622287	0.000331619	0.000629724	0.00072941	0.00346165	0.00216266	0.000448353	0.00088036	0.000491908	0.000222895
116889	1168880000	-23997.6	-22659.5	-1338.11	-2533.16	-1253.6	-3624.68	-2646.8	-1751.65	-3430.25	-3325.43	-4093.97	10.3384	0.103523	0.315153	0.227404	0.00388789	0.00139039	0.0814504	0.0497471	0.077892	0.00203721	0.000494908	0.0179489	0.0573838	0.00560752	0.00418667	0.00445589	0.00430005	0.00265532	0.00225519	0.00225209	0.00323324	0.00401908	0.00401333	0.00166156	0.000897374	0.000685543	0.00176755	0.000184128	0.000511201	0.000901982	0.000452235	0.00261243	0.00242562	0.000441743	0.000226951	0.000341898	0.000340065
197357	1973560000	-24061.2	-22689.1	-1372.13	-2563.38	-1201.58	-3640.2	-2659.03	-1759.54	-3434.16	-3315.87	-4115.34	10.8342	0.0970848	0.307336	0.231167	0.00364252	0.00256148	0.0788774	0.0487451	0.0882109	0.00216607	0.000503041	0.0152498	0.0616121	0.00676482	0.00557526	0.00662661	0.00334252	0.00296313	0.00285214	0.00133466	0.00428401	0.00352351	0.00436046	0.00130334	0.000541454	0.000375207	0.00159722	0.000649062	0.000117862	0.000786783	0.00101549	0.00168648	0.00116581	0.000616174	0.000236872	0.00106545	0.000896956
180368	1803670000	-24008.9	-22653.2	-1355.63	-2566.69	-1243.54	-3657.42	-2640.33	-1691.13	-3423.87	-3322.32	-4107.93	10.9578	0.0970114	0.316219	0.225958	0.00418723	0.00223658	0.0799185	0.0568821	0.0818983	0.00314168	0.00045894	0.0159933	0.0568383	0.00450876	0.00348495	0.00632098	0.00342192	0.00345714	0.00169888	0.00164935	0.00368188	0.00381079	0.0031576	0.00182894	0.000897833	0.000259942	0.000954049	0.00084268	1.94082e-05	0.00114313	0.000608066	0.00189744	0.00119687	0.000536049	0.000447302	0.000249458	0.000571232
233842	2338410000	-24077.9	-22730	-1347.98	-2557.25	-1241.36	-3657.17	-2732.06	-1701.75	-3425.58	-3319.29	-4095.49	10.8046	0.0942933	0.317092	0.233574	0.00354964	0.00222369	0.073603	0.0510068	0.0856974	0.00249377	0.00058977	0.0170884	0.0618978	0.00474	0.00384275	0.0044771	0.00377139	0.00428393	0.00142231	0.00164458	0.00296225	0.00381138	0.00248187	0.00169031	0.000582644	0.000134758	0.0014755	0.000734075	8.01759e-05	0.000374082	0.00147502	0.0030759	0.00114176	0.000321885	0.000422434	0.000449265	0.00119485
36734	367330000	-23965.4	-22655	-1310.41	-2531.44	-1203.4	-3644.56	-2681.24	-1821.89	-3435.17	-3313.58	-4023.75	10.9516	0.0965835	0.30832	0.223969	0.00468615	0.00150176	0.0782706	0.0493055	0.0837423	0.002957	0.000586703	0.0197711	0.0630908	0.00456126	0.00543216	0.00815739	0.00398603	0.00460969	0.00134186	0.00241628	0.00281942	0.002492	0.00399474	0.00181721	0.000323898	0.000343695	0.00108086	0.000178856	0.000280235	0.00163627	0.000420741	0.00211367	0.00292519	0.00196487	0.000396647	0.00028855	0.000771472
26273	262720000	-24072.3	-22711.2	-1361.11	-2552.94	-1226.57	-3655.02	-2756.3	-1708.36	-3370.31	-3353.06	-4088.62	10.9912	0.0980095	0.306033	0.238756	0.00307562	0.00167205	0.0785991	0.0519222	0.0793686	0.00402644	0.000287086	0.0154717	0.057568	0.0054373	0.00538341	0.00607869	0.00471145	0.00303291	0.00196475	0.00240669	0.00401975	0.00382957	0.00335105	0.00155042	0.00041235	0.000133171	0.00128523	0.000759526	0.000328621	0.00130405	0.00114116	0.00311133	0.0015948	0.000177755	0.000956803	0.000675666	0.000242092
199528	1995270000	-24067.4	-22662.9	-1404.51	-2529.16	-1224.87	-3605	-2720.85	-1747.93	-3457.88	-3285.21	-4092.02	10.8294	0.0978761	0.320292	0.227874	0.00357842	0.00294714	0.0753781	0.0524831	0.0784041	0.0020032	0.00049169	0.0167196	0.0598726	0.00459471	0.00445889	0.00436938	0.0054327	0.00326458	0.00171599	0.00294408	0.00380386	0.00331765	0.00366936	0.00137025	0.000307313	0.000647631	0.000891678	0.000276408	0.000205961	0.00182056	0.000379336	0.00294531	0.0020395	0.00127487	0.000545258	0.000555442	0.000561208
251139	2511380000	-24034.3	-22719.3	-1314.98	-2524.36	-1249.16	-3638.27	-2721.97	-1736.06	-3460.12	-3319.32	-4070.03	10.9515	0.102758	0.322563	0.224673	0.00499313	0.00219636	0.077731	0.0518821	0.075656	0.00312173	0.000169691	0.0156759	0.0583678	0.00554908	0.00339983	0.00561756	0.00357977	0.0037869	0.00186302	0.00179947	0.00382681	0.00364104	0.00312525	0.00139316	0.000501715	0.000236319	0.000897487	0.000123405	0.000352338	0.000980627	0.000580716	0.00286468	0.0012639	0.000455917	0.00127175	0.000133787	0.000632633
269559	2695580000	-24034.2	-22697.2	-1337.07	-2551.33	-1229.32	-3607.19	-2724.93	-1743.84	-3455.64	-3301.54	-4083.39	10.8745	0.0913206	0.314449	0.235358	0.00480915	0.00170853	0.0762709	0.0504339	0.0876192	0.00323111	0.00109664	0.0159082	0.0606454	0.00350365	0.00376028	0.00470841	0.00326464	0.00268145	0.00162384	0.00294618	0.00326904	0.00383977	0.00368465	0.00134911	0.000371478	0.000758823	0.00150076	0.00042872	4.27299e-05	0.000808359	0.000872554	0.00223076	0.00239972	0.000354023	0.000639416	0.00118461	0.000268993
77764	777630000	-24021.4	-22671.5	-1349.97	-2553.7	-1231.44	-3653.08	-2612.92	-1714.38	-3444.9	-3310.79	-4150.25	10.9984	0.0953101	0.314858	0.240478	0.0051409	0.00386938	0.072646	0.0531107	0.0816068	0.00174326	0.000407114	0.0150629	0.0568463	0.00483543	0.00473482	0.00478773	0.00400526	0.00275354	0.00190866	0.00228076	0.00273183	0.00519524	0.00319875	0.00111499	0.000412952	0.000785112	0.00135884	0.000225129	0.000410866	0.00110225	0.000457866	0.00144913	0.00217146	0.000389912	0.000980861	0.000503241	0.000270958
328912	3289110000	-24053.9	-22698.4	-1355.54	-2524.19	-1227.48	-3630.12	-2725.2	-1706.97	-3493.8	-3277.84	-4112.76	10.7016	0.0954612	0.31815	0.223949	0.00540034	0.00175006	0.0790298	0.0486421	0.0842969	0.00281874	0.000500969	0.0220958	0.0568628	0.00520622	0.00454642	0.00541355	0.00324264	0.00330164	0.00157925	0.00179946	0.00231036	0.0045614	0.00349411	0.00175331	0.000674274	0.00035787	0.00164231	0.000119497	0.000204439	0.00136533	0.000665402	0.00255069	0.0015506	0.000339982	0.000670672	0.00080848	0.000755271
257200	2571990000	-24132.5	-22745.7	-1386.8	-2550.77	-1246.83	-3681.18	-2678.78	-1704.25	-3501.75	-3298.53	-4083.63	10.8587	0.0952825	0.322169	0.228292	0.00545474	0.00131626	0.0803079	0.0480155	0.0789258	0.00293332	0.000506941	0.020396	0.0578512	0.00472652	0.00486595	0.00643669	0.00383862	0.00304046	0.0021619	0.00176645	0.00333365	0.00353603	0.00316263	0.0016014	0.00046957	0.000326094	0.00136892	0.000272096	0.00178712	0.00136595	0.000845368	0.00212209	0.00118264	0.000442092	0.000669601	0.000343752	0.000710221
241337	2413360000	-23931.6	-22600.8	-1330.72	-2499.73	-1242.17	-3637.92	-2706.15	-1722.24	-3518.06	-3250.75	-4023.8	10.9625	0.0974181	0.323913	0.229688	0.0039953	0.00120153	0.0820949	0.0502708	0.0817658	0.00278518	0.000364876	0.0164676	0.0553554	0.00428399	0.00430709	0.00551773	0.00183455	0.00314141	0.00211186	0.00198926	0.00224847	0.00417106	0.00402382	0.0012621	0.000269198	0.000272017	0.00106264	0.000230668	0.000409401	0.00128764	0.000860628	0.00158633	0.00162122	0.000204725	0.000430544	0.000779891	0.000558335
265911	2659100000	-24021.2	-22606.1	-1415.09	-2564.96	-1238.44	-3610.53	-2744.17	-1667.01	-3484.73	-3221.2	-4075.09	10.9324	0.0962997	0.31291	0.228588	0.00432933	0.000417106	0.0811258	0.0518288	0.0796023	0.00418217	0.000195134	0.0186656	0.0614336	0.00536294	0.00420599	0.00605428	0.00426738	0.00227134	0.00201712	0.00170689	0.00241114	0.00374225	0.00355215	0.00166381	0.000828548	0.000554236	0.00166243	0.000123125	0.000373586	0.00138889	0.000315625	0.00243897	0.00113343	0.000587664	0.000635974	0.000613374	0.000367212
51318	513170000	-23909.7	-22624.3	-1285.43	-2531.03	-1227.95	-3613.05	-2621.56	-1788.38	-3444.75	-3293.18	-4104.43	10.4767	0.101238	0.315532	0.23812	0.00484269	0.00158257	0.0745254	0.0489099	0.0775424	0.00289855	0.000714277	0.0152505	0.0554361	0.0038329	0.00554998	0.00531931	0.00381348	0.00440402	0.00225374	0.00207238	0.00308811	0.00384115	0.00324631	0.00137928	0.000546353	0.00032067	0.00223614	0.000238353	0.000152999	0.00135267	0.000539643	0.00198983	0.00199894	0.000573422	0.000769879	0.000298473	0.000638386
258710	2587090000	-23994.9	-22647.5	-1347.49	-2485.01	-1241.1	-3690.65	-2721.42	-1714.91	-3407.12	-3278.65	-4108.58	10.9714	0.0986864	0.309969	0.228595	0.00538017	0.00145927	0.0838487	0.05511	0.0782061	0.00383137	0.000861278	0.016603	0.0623811	0.00245084	0.00517723	0.00618858	0.00320717	0.00306414	0.00180973	0.00188161	0.00288067	0.00279354	0.00387392	0.00136127	0.000730824	0.000371498	0.00184895	0.000523337	0.000293163	0.00108246	0.000137802	0.002104	0.0028279	0.000929917	0.000482496	0.000312481	0.000200009
157718	1577170000	-24025	-22640.7	-1384.36	-2592.53	-1219.3	-3626.65	-2668.46	-1689	-3432.06	-3288.9	-4123.77	10.9001	0.101689	0.311568	0.230156	0.00320437	0.00280483	0.0772427	0.0507676	0.0825475	0.00166375	0.000973937	0.0178501	0.0601965	0.00522796	0.0043829	0.00568921	0.00335871	0.002349	0.00118447	0.00338293	0.00349773	0.00298262	0.00379365	0.00189957	0.000211312	0.000334508	0.00136975	0.000133041	0.000249409	0.000733713	0.000703136	0.0025481	0.00202929	0.000544393	0.000338557	7.11211e-05	0.000615269
122365	1223640000	-23956.5	-22678.4	-1278.03	-2543.48	-1248.11	-3605.15	-2754.19	-1692.32	-3458.38	-3259.94	-4116.89	10.9811	0.0951137	0.312054	0.23467	0.00436344	0.00287556	0.085007	0.0495404	0.0790976	0.00339118	0.000603108	0.0170761	0.0576541	0.0037118	0.00389099	0.00546589	0.00307016	0.00293191	0.00212863	0.00268499	0.00185717	0.00357746	0.00373747	0.00221134	0.000622154	0.000399023	0.000963085	0.000475835	0.00103375	0.000905641	0.000757756	0.00243976	0.00159237	0.00104228	0.000380677	0.000591164	0.000598253
12976	129750000	-23959.4	-22668.8	-1290.58	-2409.78	-1247.97	-3656.37	-2784.89	-1742.17	-3469.49	-3287.8	-4070.38	10.8149	0.107084	0.319792	0.230659	0.00383594	0.00112851	0.0732192	0.0504286	0.0789359	0.0038976	0.000447248	0.014766	0.0568755	0.00621795	0.00478363	0.00652613	0.00339403	0.00248398	0.00128012	0.00170186	0.00280203	0.00314919	0.0023651	0.00244837	0.000748209	0.000271711	0.00115265	0.000112338	0.000200655	0.00157547	0.000529839	0.00215868	0.0020715	0.000172986	0.000461942	0.000441078	0.000389832
116297	1162960000	-24023.2	-22655.8	-1367.34	-2480.25	-1251.27	-3643.98	-2650.17	-1736.4	-3474.2	-3313.46	-4106.11	10.8882	0.0938589	0.312757	0.22699	0.00331593	0.00232765	0.074164	0.0593863	0.081243	0.00144243	0.000479141	0.0209027	0.061109	0.00357678	0.00520336	0.00644433	0.00344971	0.00352763	0.00186846	0.00225581	0.00353834	0.00504989	0.00258482	0.00144014	0.000803799	0.000207253	0.00193636	0.000865909	0.0002319	0.00176088	0.000412326	0.00240325	0.00157879	1.71605e-05	0.000248443	0.00054034	0.000965766
189557	1895560000	-24056.7	-22687.4	-1369.27	-2575.57	-1228.73	-3590.61	-2665.41	-1666.24	-3478.09	-3293.2	-4189.56	10.7799	0.0952766	0.308277	0.23321	0.00528811	0.00117204	0.0806816	0.050716	0.0868901	0.00203749	0.000375415	0.0152361	0.0624618	0.0043216	0.00356234	0.00612235	0.00372586	0.00309619	0.00154455	0.00205747	0.00408531	0.00351496	0.00366553	0.00158055	0.000427164	0.000662585	0.00127872	0.000165993	0.00027015	0.00114847	0.000165255	0.00210612	0.00105393	9.34688e-05	0.00119471	0.000506609	0.000389418
316079	3160780000	-24003	-22629.7	-1373.34	-2527.62	-1221.31	-3562.56	-2714.77	-1739.32	-3487.34	-3311.66	-4065.11	10.9986	0.099393	0.323472	0.23063	0.00356376	0.00144003	0.079997	0.0471888	0.078107	0.00251117	0.000430446	0.0174281	0.0589173	0.00430632	0.003521	0.00582143	0.00487778	0.00266499	0.00219129	0.00253276	0.00350557	0.0031649	0.0034359	0.00104829	0.000205048	0.000252219	0.00137505	0.000244221	0.000188957	0.00106663	0.0006211	0.00192362	0.00193565	0.000334456	0.000330243	0.000177645	0.000209875
166700	1666990000	-23972.5	-22607.8	-1364.65	-2524.23	-1231.2	-3584.93	-2693.84	-1718.48	-3469.21	-3292.78	-4093.19	10.9119	0.106223	0.310528	0.226609	0.00396532	0.0024149	0.08129	0.0528211	0.0785298	0.00224698	0.000508177	0.0155079	0.0615631	0.00438446	0.00478111	0.00734664	0.00385158	0.00272289	0.00176594	0.00142849	0.00250959	0.00251287	0.00308552	0.00156457	0.00057226	0.000418104	0.00162278	0.000118825	8.87125e-05	0.00135375	0.000820687	0.00194423	0.00204124	0.000697126	0.000539654	0.000462867	0.000102596
71954	719530000	-23969.4	-22645.5	-1323.91	-2555.82	-1216.25	-3608.78	-2672.23	-1691.05	-3485.44	-3291.13	-4124.79	10.913	0.0974485	0.315021	0.229663	0.00547533	0.00187823	0.0787258	0.0545349	0.081077	0.00364639	0.00103661	0.019286	0.0546054	0.00418732	0.00327521	0.00527875	0.0046331	0.00226258	0.00194239	0.00220892	0.00395906	0.00323766	0.00294881	0.00154852	0.000314786	0.000288509	0.00162483	0.000835977	0.000368457	0.000781188	0.000705225	0.00264377	0.00137341	0.000560416	0.000579517	0.000391338	0.000625037
157757	1577560000	-23993.8	-22670.6	-1323.23	-2570.18	-1208.73	-3635.11	-2680.72	-1701.96	-3457.36	-3288.14	-4128.38	10.7447	0.0930099	0.320058	0.230156	0.00320437	0.00280483	0.0772427	0.0507676	0.0845338	0.00162065	0.000894319	0.0178501	0.0601965	0.00522796	0.0043829	0.00636503	0.00280663	0.002349	0.0022042	0.00187523	0.00349773	0.00298262	0.00379365	0.00122375	0.000211312	0.000334508	0.00149248	0.000133041	0.000801487	0.000733713	0.000703136	0.00246533	0.00100956	0.000627157	0.000338557	7.11211e-05	0.000615269
280550	2805490000	-24045.4	-22677.1	-1368.29	-2566.67	-1219.24	-3592.38	-2680.86	-1694.47	-3491.13	-3302.92	-4129.48	10.862	0.0988449	0.326552	0.231974	0.00414854	0.00165895	0.0738262	0.0487072	0.0806999	0.00248043	0.000149963	0.0142871	0.0557174	0.00448487	0.00510649	0.00510106	0.00350464	0.00347456	0.00129314	0.0022034	0.00319044	0.00364007	0.00450773	0.00165163	0.00117915	0.000385326	0.00191258	0.00073024	0.000361173	0.00102964	0.000245241	0.00278699	0.00119461	0.000584845	0.000236904	0.000393618	0.00057619
140832	1408310000	-23942	-22595.6	-1346.37	-2600.19	-1250.95	-3559.27	-2720.6	-1665.81	-3424.13	-3289.54	-4085.12	10.9664	0.090259	0.323397	0.223173	0.00347472	0.00219681	0.0814791	0.0510779	0.0849688	0.00355482	0.000746344	0.0170427	0.0627453	0.00277777	0.00454417	0.00738114	0.00372366	0.00331435	0.00147866	0.00225517	0.0024637	0.00331501	0.00327885	0.00186643	0.00112934	0.000157534	0.000816494	0.00030164	0.00025362	0.000816105	0.000495472	0.00199357	0.00159673	0.000711703	0.000350523	0.000544646	0.000372297
72457	724560000	-24033.2	-22695.3	-1337.96	-2495.08	-1201.59	-3687.85	-2664.08	-1729.53	-3467.18	-3321.63	-4128.36	10.2857	0.103075	0.304978	0.226357	0.00441524	0.00161882	0.0815118	0.0562782	0.0857248	0.00282452	0.000478383	0.0157245	0.0557336	0.00640694	0.00251715	0.00399729	0.00271983	0.00333448	0.00169249	0.00275934	0.00249895	0.00345121	0.00386108	0.00145337	0.00114366	0.000397165	0.00194776	0.000646899	0.000331004	0.00208702	0.00128838	0.00234895	0.00106601	0.000514243	0.000316077	0.000433931	0.000903349
293253	2932520000	-24025.7	-22687.5	-1338.24	-2550.21	-1225.03	-3575.36	-2749.82	-1709.46	-3440.01	-3344.01	-4093.58	10.9865	0.0990488	0.320379	0.226861	0.00598309	0.00124216	0.0722267	0.0517529	0.0828579	0.00241201	0.000542708	0.0173488	0.0584819	0.00385639	0.00435329	0.00604934	0.00443788	0.0023998	0.00254825	0.00174866	0.00325063	0.00380975	0.0045627	0.000807359	0.000222237	9.73127e-05	0.00123573	0.000334081	0.000642023	0.00182335	0.000638066	0.00250521	0.00144307	0.000344147	0.000560837	0.000236132	0.000448506
205188	2051870000	-23974.9	-22655.8	-1319.11	-2523.37	-1235.89	-3647.77	-2634.89	-1719.62	-3441.47	-3321.52	-4131.23	10.4872	0.0917244	0.318501	0.224462	0.00343544	0.00255463	0.0753078	0.0581583	0.0853602	0.00270975	0.000704319	0.016467	0.055907	0.00527796	0.00368508	0.00607044	0.0039224	0.00334232	0.00170415	0.0017625	0.00316353	0.00358036	0.00449582	0.00286701	0.000879242	5.69995e-05	0.0012685	0.000633583	0.000580994	0.00210033	0.000437862	0.00182461	0.00197071	0.00071908	0.000493269	0.000594179	0.000620467
42240	422390000	-23960.2	-22640.2	-1319.99	-2477.82	-1225.9	-3659.65	-2734.12	-1816.52	-3411.17	-3264.96	-4050.1	10.7302	0.105502	0.305733	0.227372	0.00331404	0.00173042	0.0786795	0.0511992	0.0846577	0.00224882	0.000812148	0.015552	0.0615679	0.00510002	0.00420426	0.0059926	0.0033157	0.00305823	0.001919	0.00299586	0.00302062	0.00552463	0.00317948	0.00172822	0.00104796	0.000316625	0.00149025	0.000311779	0.000361417	0.00106474	0.000375028	0.00212904	0.00214702	0.000267351	0.000624653	0.000641366	0.000386162
158899	1588980000	-23972	-22642.2	-1329.75	-2567.61	-1212.91	-3657.15	-2640.61	-1727.33	-3434.85	-3282.22	-4119.55	10.8474	0.101101	0.317455	0.228957	0.00401027	0.00256849	0.079113	0.0447071	0.0837106	0.00317027	0.00102858	0.0171322	0.0569812	0.00500846	0.00481247	0.00695801	0.00313367	0.00261465	0.0023932	0.00236276	0.00319977	0.00282538	0.00323595	0.00178657	0.000991244	0.000420939	0.00185622	0.00116725	0.000386322	0.000747165	0.000426438	0.00184513	0.00245497	0.000288266	0.000673457	0.000326156	0.00048199
27311	273100000	-24014.2	-22685.9	-1328.24	-2567.49	-1206.66	-3661.31	-2787.41	-1702.71	-3355.24	-3351.54	-4053.57	10.9067	0.0998197	0.314213	0.231673	0.00362394	0.00145545	0.0797514	0.0474323	0.0802116	0.00335617	0.000481632	0.0163655	0.0546464	0.00612367	0.00380142	0.00795052	0.00472663	0.00412705	0.00168703	0.00275596	0.00260591	0.00414184	0.00355561	0.00123476	0.000503082	0.000301517	0.00128902	0.000515203	0.000328311	0.000729546	0.000589636	0.00277426	0.00165552	0.000847199	0.000729268	0.000517973	0.000463861
242846	2428450000	-23924.6	-22617.4	-1307.2	-2522.32	-1255.16	-3656.91	-2708.28	-1713.02	-3465.09	-3273.64	-4022.97	10.8998	0.093719	0.31878	0.237455	0.00314337	0.00189436	0.0751765	0.0496357	0.082022	0.0032568	0.00145554	0.0162103	0.05725	0.00471336	0.00486133	0.00618701	0.002705	0.00173658	0.00258037	0.00165462	0.00309599	0.00470466	0.00291051	0.00169425	0.000906446	0.000177744	0.00174036	0.000320138	0.000288092	0.001498	0.000614591	0.00227269	0.00158313	0.000438834	0.000545439	0.000569026	0.000295545
217799	2177980000	-23875.9	-22611.3	-1264.62	-2503.71	-1250.91	-3653.81	-2591.28	-1780.09	-3472.68	-3268.58	-4090.21	10.8407	0.0968914	0.315689	0.232513	0.00443752	0.00195853	0.0796178	0.053325	0.0811109	0.00301721	0.000883571	0.0144795	0.0535729	0.00422557	0.00385573	0.00735133	0.00496532	0.00229924	0.0017913	0.00187376	0.00222055	0.00322414	0.00400198	0.00159839	0.000600939	0.000517984	0.00145866	0.000484009	0.000291975	0.000922899	0.00042463	0.0032786	0.00293827	0.00028599	0.000245723	0.000837343	0.000452537
83059	830580000	-23966.1	-22651.4	-1314.72	-2619.26	-1202.58	-3618.33	-2601.94	-1715.03	-3504.72	-3281.54	-4108.03	10.8429	0.0953996	0.314455	0.229608	0.00389428	0.0018236	0.0780498	0.0502162	0.0889974	0.00340225	0.00113014	0.0153873	0.0595154	0.00396825	0.00422874	0.00774204	0.00317105	0.00367096	0.00206471	0.00183313	0.00244267	0.00309392	0.00268289	0.00145386	0.000374208	0.000395772	0.00141114	0.000618263	0.000319545	0.0010386	0.000654429	0.00213213	0.00245908	0.000284904	0.000508814	0.000702592	0.000513912
185373	1853720000	-23953.2	-22683	-1270.24	-2599.17	-1207.22	-3604.61	-2641.36	-1707.94	-3433.4	-3321.48	-4167.78	10.715	0.0870449	0.321049	0.220586	0.0031359	0.00159293	0.0810637	0.0573387	0.0859041	0.0028426	0.000468889	0.0163235	0.0557869	0.0057298	0.00576909	0.00708242	0.00379896	0.0038964	0.00205339	0.00223755	0.00255742	0.00438834	0.00318285	0.00208175	0.000508161	0.000324809	0.00160131	0.000715508	0.000337794	0.00138584	0.000491199	0.00237288	0.00150131	0.000564403	0.000535251	0.000716542	0.000891557
31742	317410000	-23999.6	-22626.9	-1372.75	-2516.23	-1229.92	-3705.48	-2641.57	-1752.25	-3420.16	-3281.38	-4079.9	10.7993	0.094646	0.316701	0.242071	0.00312626	0.00127942	0.0829221	0.0495438	0.0794926	0.00356785	0.000983877	0.0140791	0.0574605	0.00534183	0.00312821	0.00629947	0.0036328	0.00293259	0.000964719	0.00214131	0.00208993	0.00470882	0.00245153	0.00063998	0.000444417	0.000753528	0.000765918	0.000610144	0.000123043	0.000793038	0.000352389	0.00225223	0.000813182	0.000405746	0.000149296	0.000246074	0.000301274
201719	2017180000	-23984.3	-22696.6	-1287.73	-2535.94	-1209.72	-3641.62	-2718.39	-1726.07	-3444.56	-3280.86	-4139.39	10.7184	0.0982881	0.311806	0.227074	0.00410799	0.00208124	0.0804569	0.0576111	0.0822252	0.00193362	0.000345114	0.0158336	0.0584609	0.00391585	0.00410972	0.00733718	0.00216569	0.00312219	0.00167319	0.00209473	0.00284504	0.00365854	0.00355095	0.00127878	0.00104153	0.000183063	0.00102894	0.000544662	0.000333147	0.00133315	0.000680273	0.00256675	0.00157555	0.00112144	0.000591211	0.000467827	0.000253484
145625	1456240000	-24003.5	-22660.2	-1343.29	-2511.03	-1219.84	-3682.79	-2657.17	-1682.77	-3481.78	-3262.24	-4162.61	10.9281	0.0927689	0.326873	0.226269	0.00414943	0.00299012	0.0718336	0.0479869	0.0873209	0.0045088	0.000856809	0.0178213	0.0591816	0.00437632	0.00375628	0.00577967	0.00390972	0.00229931	0.00214256	0.00182745	0.00358413	0.00333775	0.00441789	0.0014598	0.000659204	0.000198924	0.0018273	0.000410556	0.000604569	0.00111505	0.000437934	0.00300588	0.00215196	0.000423607	0.00031497	0.000361611	0.000266533
116088	1160870000	-24071.9	-22705.3	-1366.61	-2555.4	-1249.25	-3644.85	-2643.77	-1746.6	-3440.32	-3316.89	-4108.18	10.6954	0.0960397	0.312141	0.232118	0.00251486	0.00172343	0.0803672	0.0512159	0.0788346	0.00234371	0.000474687	0.0154094	0.06129	0.00457764	0.00449686	0.00656895	0.00286131	0.00327135	0.00203496	0.00374102	0.00365038	0.00336009	0.00330092	0.00151663	0.00117291	0.00124169	0.00126204	0.000562915	0.000481926	0.00139198	0.000345129	0.00296314	0.00141099	0.000731582	0.000115223	0.00054034	0.000719059
58078	580770000	-23979.6	-22646.1	-1333.53	-2540.97	-1199.24	-3720.18	-2609.33	-1698.23	-3470.02	-3289.15	-4118.98	10.8233	0.0967915	0.320218	0.239882	0.00550028	0.00163591	0.0793552	0.0465588	0.0799603	0.0032317	0.00104291	0.0161795	0.053709	0.0041669	0.00314239	0.00575372	0.00390737	0.00341413	0.0014661	0.00210266	0.00289318	0.00380786	0.002739	0.000872552	0.000362313	0.000557462	0.00119104	0.000410609	0.000267808	0.000729335	0.000595673	0.00128832	0.00170892	0.000784928	0.000379957	0.000479449	0.000357964
183197	1831960000	-24028.3	-22722.3	-1306.05	-2597.62	-1221.05	-3599.1	-2740.83	-1688.49	-3474.48	-3272.85	-4127.86	10.8721	0.0955679	0.310864	0.235812	0.00360962	0.00179165	0.07694	0.0571098	0.0839379	0.00255028	0.00115954	0.0134912	0.0573084	0.00609784	0.00407049	0.00575792	0.00360729	0.00290612	0.0014901	0.00234349	0.00364261	0.00323237	0.0030874	0.00240873	0.00112923	0.000368875	0.00109391	0.000423324	0.000565234	0.000812465	0.000802973	0.00255132	0.00106844	0.000301815	0.000172195	0.00046647	0.000801707
124519	1245180000	-23952.6	-22646.5	-1306.09	-2484.32	-1212.18	-3615.52	-2728.06	-1736.43	-3486.82	-3237.34	-4145.87	10.5056	0.0967564	0.319002	0.230387	0.00562917	0.0017037	0.0835969	0.053316	0.0770092	0.00408904	0.000296827	0.0171181	0.0544514	0.00391624	0.00452438	0.00682208	0.00319362	0.00230026	0.00194271	0.00245943	0.00317672	0.00316125	0.002456	0.0016511	0.000380738	0.00027191	0.000847799	0.000138698	0.000625879	0.00124535	0.00115002	0.00301354	0.00146973	0.000287059	0.000366764	0.000282512	0.000205147
59623	596220000	-23947.3	-22627.6	-1319.7	-2507.25	-1198.44	-3597.13	-2685.04	-1707.71	-3451.09	-3350.8	-4130.12	10.9729	0.0923904	0.314399	0.237985	0.00554272	0.00210868	0.0830121	0.0483062	0.0801883	0.00209145	0.000366514	0.0172318	0.058727	0.00621379	0.00442709	0.00626961	0.00440573	0.00295073	0.00184286	0.00133296	0.00324656	0.00403075	0.00229162	0.00112173	0.000571793	0.000551429	0.00139204	0.000361906	0.000140296	0.00166518	0.00032467	0.00270626	0.00140389	0.000180743	0.000182033	0.000387391	0.000793124
232692	2326910000	-24052.1	-22686.7	-1365.36	-2604.36	-1225.57	-3640.13	-2691.1	-1717.9	-3424.9	-3302.04	-4080.7	10.9218	0.105843	0.293469	0.230447	0.00378558	0.00177126	0.0781459	0.050638	0.0894467	0.00447222	0.000590343	0.0159501	0.0631321	0.00626914	0.00499444	0.00464224	0.0038481	0.0023068	0.00225796	0.00249449	0.0035657	0.00320659	0.00357155	0.000982133	0.000701881	0.000400237	0.00142644	0.000316074	0.000966162	0.000692608	0.0010116	0.00274115	0.00153683	0.000256972	0.000212293	0.000846072	0.000380376
288778	2887770000	-23993.1	-22651.1	-1342.03	-2537.27	-1240.33	-3616.26	-2688.67	-1710.85	-3412.87	-3340.56	-4104.31	10.9262	0.0939372	0.318636	0.227202	0.00406687	0.00236909	0.0768611	0.0544581	0.0868736	0.00328423	0.000917095	0.0152275	0.0573899	0.00485023	0.00368283	0.00728661	0.00296088	0.0023659	0.0021512	0.00238762	0.00207746	0.00322403	0.00335255	0.00192469	0.00135274	0.000546855	0.00137063	0.000455955	0.000287859	0.00111577	0.000573206	0.00386371	0.00115834	0.000849321	0.000322626	0.000705103	0.000478127
283276	2832750000	-23881.7	-22598.7	-1283.04	-2489.97	-1250.16	-3658.51	-2672.2	-1704.12	-3405.89	-3294.16	-4123.7	10.9094	0.0972433	0.313328	0.23285	0.00494999	0.00181796	0.0815842	0.0523047	0.0797949	0.00375832	0.000229719	0.0154972	0.0573322	0.00488219	0.00376401	0.00587082	0.00339503	0.00393294	0.00126031	0.00270055	0.00218006	0.00340263	0.00361435	0.00197922	0.000420805	0.000121677	0.00202877	0.000547789	0.000861865	0.00128802	0.000631578	0.00281047	0.00120703	0.000520388	0.000656725	0.000872369	0.000377587
282564	2825630000	-24074.2	-22747.8	-1326.39	-2521.02	-1234.97	-3701.19	-2646.03	-1703.56	-3446.76	-3320.27	-4174	10.5927	0.0958714	0.312439	0.233304	0.00434215	0.00229776	0.0795246	0.0475571	0.0845293	0.00252366	0.000707033	0.0188934	0.0578036	0.00631626	0.00492674	0.00473568	0.00343461	0.00171129	0.00150262	0.00284894	0.00509246	0.00305439	0.00321739	0.00157235	0.000169035	9.02152e-05	0.00229592	0.000590805	0.000351699	0.00095796	0.000624726	0.00189514	0.0017449	0.000578203	0.000229302	0.000872369	0.000310714
163984	1639830000	-24010.9	-22683.9	-1326.92	-2584.24	-1232.84	-3597.61	-2731.64	-1688.4	-3403.55	-3283.01	-4162.67	10.9558	0.097982	0.322031	0.219894	0.00323059	0.00183045	0.0836211	0.0505951	0.0819769	0.00198816	0.000308847	0.0169868	0.0609318	0.00489607	0.00427613	0.00490717	0.00298617	0.00305241	0.0022016	0.00347005	0.00341069	0.00184601	0.00343816	0.00115011	0.00077325	0.000246846	0.00122571	7.02024e-05	0.000294658	0.000528203	0.000506622	0.00227506	0.00139094	0.000435976	0.000340198	0.00090696	0.000494481
37670	376690000	-23906	-22632	-1274.03	-2484.96	-1220.86	-3663.62	-2632.04	-1857.44	-3455.91	-3298.27	-4018.86	10.7626	0.0961462	0.318786	0.235676	0.00352402	0.00194983	0.0799316	0.0481977	0.082949	0.00300267	0.000549783	0.0176765	0.0526766	0.00566943	0.00289327	0.00704435	0.00253869	0.00275876	0.00218889	0.00240963	0.00330424	0.00417952	0.00295663	0.00155083	0.000553018	0.000303312	0.00118269	0.000502255	0.000237511	0.000962932	0.000479999	0.00200925	0.00130553	0.000646303	0.000396647	0.000197247	0.000430931
327587	3275860000	-24025.4	-22676.2	-1349.26	-2575.53	-1225.88	-3622.99	-2664.63	-1692.95	-3449.62	-3287.95	-4156.6	10.8958	0.0992867	0.318459	0.231808	0.00385735	0.00195438	0.0772847	0.0502262	0.0808227	0.00271436	0.000310998	0.0147703	0.0602703	0.00530457	0.00479265	0.00482733	0.00333367	0.00338197	0.00113001	0.00270145	0.00226622	0.00367352	0.0040034	0.00129593	0.00071778	9.84077e-05	0.000816225	0.000487331	8.1714e-05	0.00123354	0.000814316	0.00251132	0.00175698	0.000688914	0.00043111	0.000706763	0.000522366
249025	2490240000	-23871.2	-22610.8	-1260.46	-2542.22	-1218.9	-3623.04	-2679.86	-1695.21	-3491.93	-3277	-4082.61	10.505	0.0987916	0.316992	0.236091	0.0047141	0.00191122	0.0771057	0.0528865	0.0771417	0.00191979	0.000193681	0.014819	0.0563594	0.00428697	0.00603176	0.00577186	0.00370091	0.00326429	0.00173157	0.00224851	0.00318845	0.0042136	0.00153601	0.00209222	0.000237452	0.000458981	0.000791228	0.000286737	0.000209356	0.000795345	0.00136017	0.00416132	0.00146394	0.000274944	0.000553068	0.000596289	0.000386877
170539	1705380000	-23992.6	-22625.5	-1367.09	-2553.08	-1250.43	-3557.78	-2685.38	-1714.77	-3404.53	-3308.74	-4150.75	10.9682	0.0982853	0.315446	0.232274	0.00251241	0.00343102	0.0734251	0.0561175	0.0793723	0.00246573	0.00017044	0.0163924	0.0546625	0.00552119	0.00416915	0.00578883	0.00683539	0.00285665	0.00155072	0.00300547	0.00465123	0.00331786	0.00477907	0.00142744	0.00023382	0.000230968	0.00195714	0.000745454	0.000270432	0.000667282	0.000641868	0.00155192	0.00168556	0.000164549	0.000714907	0.000486541	6.32323e-05
219526	2195250000	-23964.3	-22680.8	-1283.53	-2581.1	-1250.48	-3613.27	-2647.55	-1767.15	-3428.41	-3295.76	-4097.03	10.2259	0.0950312	0.318285	0.227364	0.00385895	0.00193658	0.0812906	0.0500321	0.0851483	0.00215115	0.000910408	0.017756	0.05911	0.00522422	0.00561545	0.00575801	0.00296925	0.00274298	0.00170693	0.00256271	0.00164703	0.00268482	0.00448909	0.00159396	0.000183928	0.000710275	0.00123544	0.000364971	7.35655e-05	0.000796948	0.000500905	0.00227992	0.00128238	0.000615949	0.000453915	0.000783115	0.000200908
303501	3035000000	-23996	-22645.1	-1350.9	-2529.96	-1250.37	-3638.89	-2718.18	-1684.49	-3416.23	-3309.25	-4097.77	10.8061	0.0977439	0.317954	0.226156	0.00403131	0.00112938	0.0777297	0.0539761	0.0789814	0.00378672	0.000560875	0.0161054	0.0612966	0.00403298	0.00512397	0.0052426	0.00282719	0.00331663	0.00322369	0.00230479	0.00310088	0.00349995	0.00305269	0.00119213	0.00040837	0.00051699	0.000949559	0.000786595	0.000359844	0.0010421	0.000616582	0.00162602	0.00183971	0.000554542	0.000960348	0.00112856	0.000619265
52477	524760000	-23918.4	-22649.9	-1268.54	-2542.48	-1205.63	-3696.44	-2594.65	-1759.6	-3443.91	-3319.95	-4087.22	10.8042	0.0975403	0.320136	0.234658	0.00420826	0.00129569	0.0770592	0.0442886	0.0827083	0.00399816	0.000258501	0.0158338	0.0558567	0.00521343	0.00553749	0.00629415	0.00253056	0.00318851	0.00171928	0.00244447	0.0021834	0.00439317	0.00338452	0.00252279	0.00050266	0.000960829	0.00160126	0.000160706	0.000133607	0.000796168	0.000720066	0.00215341	0.00180373	0.000850477	0.000654328	0.000314905	0.000226088
143560	1435590000	-24028.5	-22688.3	-1340.18	-2541.06	-1233.37	-3623.92	-2770.19	-1687.63	-3358.81	-3325.08	-4148.29	10.7691	0.0985031	0.315839	0.227526	0.00363571	0.00236725	0.0780478	0.0511555	0.0819627	0.00228943	0.000501468	0.0147777	0.0576187	0.00500024	0.00441807	0.00760221	0.00226004	0.00304064	0.00281696	0.00193648	0.00491698	0.0034753	0.00417187	0.00133989	0.00129922	0.00121588	0.00141992	0.000217975	0.000609031	0.00101618	0.00149552	0.00150922	0.00147302	0.00015296	0.0011581	0.00109736	0.000488551
33463	334620000	-24056.3	-22705.4	-1350.92	-2529.01	-1199.29	-3646.89	-2731.28	-1797.16	-3392.45	-3319.93	-4089.43	10.8632	0.0966743	0.323385	0.23181	0.00397531	0.000857741	0.0768795	0.0526807	0.0784439	0.00350374	0.000851067	0.0164451	0.0570398	0.00433538	0.00421353	0.00593472	0.00497535	0.00377223	0.00132307	0.00208415	0.00238261	0.00302221	0.00458112	0.00136479	0.000716063	0.000401719	0.00119522	0.000587651	0.000310663	0.000511292	0.000469929	0.00332006	0.00115248	0.000643695	0.000150733	0.000161949	0.00037114
288971	2889700000	-23928.4	-22628.6	-1299.77	-2568.54	-1250.36	-3610.66	-2722.59	-1671.94	-3383.46	-3333.32	-4087.71	10.9778	0.10122	0.310695	0.228181	0.00382821	0.00201806	0.082425	0.0537651	0.0811591	0.00142513	0.000917095	0.0146945	0.0605263	0.00514343	0.00320681	0.00710171	0.00296088	0.0023659	0.0021512	0.00238762	0.00207746	0.0029977	0.00377027	0.00201677	0.00125675	0.000190187	0.00142177	0.000455955	0.000280707	0.00106464	0.000702948	0.00253214	0.00115834	0.000849321	0.000322626	0.00105488	0.000478127
317695	3176940000	-24084.5	-22721.1	-1363.34	-2585.35	-1215.55	-3610.16	-2743.23	-1697.77	-3521.31	-3309.01	-4038.76	10.8131	0.0989027	0.319842	0.234058	0.00551271	0.00206861	0.0749722	0.0493137	0.0829384	0.00392543	0.00120369	0.0181802	0.0539578	0.00378293	0.00516354	0.00574742	0.00344263	0.00373936	0.00200988	0.00157287	0.00223958	0.00202658	0.00315233	0.00134169	0.000706725	9.44016e-05	0.00111717	0.000337134	0.000298513	0.000807428	0.000847069	0.00218936	0.00230595	0.000207429	0.000450411	0.000726085	0.000373697
10255	102540000	-24042.6	-22720.7	-1321.81	-2584.93	-1225.31	-3598.79	-2791.66	-1766.89	-3440.55	-3220.27	-4092.34	10.4163	0.100423	0.31515	0.233369	0.0036423	0.00265047	0.0797264	0.0481491	0.0824261	0.00285093	0.00101013	0.0158465	0.0519449	0.00418443	0.00523571	0.00679127	0.00367313	0.00347579	0.00182938	0.00197913	0.00259095	0.0028775	0.00452554	0.00232926	0.000396751	0.000370777	0.0013856	0.000697177	0.000483682	0.00126408	0.000285757	0.00282184	0.00206017	0.00061491	0.000316738	0.000211945	0.000716617
58815	588140000	-23976.7	-22660.3	-1316.38	-2467	-1208.82	-3630.17	-2685.34	-1733.06	-3493.41	-3347.32	-4095.17	10.5613	0.100406	0.326494	0.229938	0.00485833	0.000690413	0.0736953	0.0511892	0.0863725	0.00274496	0.000550731	0.0151799	0.0558235	0.00334281	0.00307313	0.00641572	0.00384792	0.0038862	0.00152203	0.00195442	0.00347541	0.00292809	0.00245617	0.00137521	0.000412772	6.41219e-05	0.00127874	0.000250502	0.000693182	0.000738218	0.000769997	0.00213331	0.00111721	0.000180743	0.000395346	0.000563048	0.000139859
207327	2073260000	-24044.3	-22684.3	-1360.04	-2465.69	-1238.28	-3650.57	-2692.41	-1737.32	-3470.37	-3307.42	-4122.23	10.7227	0.0946662	0.322741	0.235569	0.00357604	0.00126011	0.0769912	0.0521055	0.0795399	0.00246557	0.00045747	0.015559	0.0567904	0.00401179	0.0034536	0.00536387	0.0039861	0.00301177	0.00200014	0.00201797	0.00227398	0.00430568	0.00374192	0.00201865	0.000349513	0.000480766	0.00200159	5.83436e-05	0.000571431	0.00053593	0.000977558	0.00267374	0.00138412	0.000301168	0.000998001	0.000328704	0.000639989
49847	498460000	-23976.3	-22646.2	-1330.12	-2543.64	-1212.01	-3574.37	-2672.46	-1769.92	-3407.88	-3388.45	-4077.48	10.5304	0.102796	0.328153	0.223655	0.00402459	0.00198258	0.0778893	0.0475536	0.0738393	0.00374979	0.00154894	0.0152872	0.0587005	0.00524635	0.00554677	0.00509566	0.00449195	0.00248754	0.00104829	0.00186813	0.00312552	0.00415361	0.003171	0.00110003	0.00131109	0.000229379	0.00136122	0.000133349	0.000445985	0.00117865	0.00103586	0.00272173	0.00121762	0.000291604	0.00120241	0.000890769	0.000338001
15268	152670000	-24088.3	-22696.4	-1391.95	-2510.29	-1231.92	-3649.99	-2808.68	-1769.44	-3350.56	-3312.78	-4062.71	10.9119	0.0977588	0.321367	0.231296	0.00494572	0.00125723	0.0761738	0.0481584	0.0789899	0.00402179	0.000740797	0.0166473	0.0584881	0.00486395	0.00443542	0.00369158	0.00416701	0.00345773	0.00243993	0.00195988	0.00209284	0.00360799	0.00321655	0.00252644	0.000510571	0.000143473	0.00172868	0.000441545	0.000430169	0.00121743	0.000784897	0.00281867	0.00185928	0.00145963	0.000520833	0.000230996	0.000586321
95837	958360000	-23990.4	-22606	-1384.4	-2503.31	-1232.36	-3610.04	-2658.18	-1732.06	-3495.87	-3255.75	-4118.4	10.7598	0.0891318	0.318539	0.221557	0.00454205	0.00101401	0.0796487	0.0555048	0.0915843	0.00220973	0.000404377	0.0149178	0.0593942	0.0044314	0.00340915	0.00675689	0.00459254	0.00341611	0.00129355	0.00285449	0.00282838	0.00312188	0.00297527	0.00213296	0.000916382	0.000306251	0.0014733	0.000179802	0.000154849	0.0020617	0.000761933	0.00199503	0.0017871	0.000425677	0.000554023	0.000532739	0.000333627
264195	2641940000	-24038.5	-22664.1	-1374.41	-2549.03	-1239.46	-3637.7	-2690.1	-1710.61	-3439.73	-3257.04	-4140.4	10.9771	0.102273	0.316874	0.223604	0.00486269	0.00161279	0.0782709	0.0528966	0.0794709	0.00273434	0.000483093	0.0166326	0.0612339	0.00383206	0.00495739	0.00541167	0.00319884	0.00229786	0.00255164	0.00353815	0.00306008	0.00423595	0.00371596	0.00201821	0.000575393	0.00012873	0.000783078	5.57897e-05	0.00019132	0.000581662	0.001265	0.00163659	0.00251949	0.000272332	0.000370844	0.000298665	0.000882426
22051	220500000	-24014.7	-22678.1	-1336.62	-2559.88	-1220.99	-3632.73	-2682.19	-1785.42	-3332.51	-3344.95	-4119.41	10.9552	0.0973136	0.31201	0.242512	0.00370155	0.000957019	0.0703704	0.0479424	0.0834681	0.00340457	0.000710181	0.0166651	0.0601444	0.00432488	0.00369457	0.00522571	0.00401232	0.00258595	0.00230065	0.00259762	0.00353907	0.00493816	0.00358666	0.00142996	0.000931579	0.000191047	0.001265	0.00067272	0.000435099	0.000482892	0.000889774	0.00269999	0.00156175	0.000647524	0.000405406	0.000731389	0.000158214
148671	1486700000	-23976.2	-22646.7	-1329.54	-2549.02	-1215.46	-3636.52	-2755.16	-1703.05	-3427.86	-3269.05	-4090.57	10.774	0.0994404	0.312492	0.228478	0.00412411	0.00210078	0.0749131	0.0545081	0.08082	0.00325998	0.000368583	0.0163143	0.0588891	0.00456858	0.00547033	0.0060689	0.00443163	0.00350313	0.00309719	0.00309052	0.00330261	0.00354569	0.00275415	0.00176762	0.000548755	0.00115054	0.00174079	0.000648311	0.000850842	0.000869191	0.000498367	0.00175289	0.00197343	0.000263316	0.000470608	0.000455004	0.000403188
281463	2814620000	-24045.7	-22689.7	-1356.07	-2534.18	-1233.75	-3635.36	-2700.29	-1683.32	-3487.63	-3262.56	-4152.56	10.9287	0.100522	0.316358	0.221941	0.00512149	0.00173913	0.086991	0.0466563	0.0852904	0.00254924	0.000335707	0.0186585	0.0551785	0.00443982	0.00339262	0.00529777	0.00446874	0.00351404	0.00135951	0.00159904	0.00329788	0.00549949	0.00347273	0.00128755	0.000759542	0.000433887	0.00127592	0.000412744	0.000423276	0.000929018	0.000454592	0.00230421	0.00215579	0.000515152	0.000552168	6.39369e-05	0.000166216
257394	2573930000	-24001.2	-22662.9	-1338.31	-2575.53	-1227.1	-3624.16	-2706.39	-1672.11	-3453.59	-3312.06	-4091.95	10.963	0.0957053	0.324667	0.225961	0.00545474	0.00208496	0.0743222	0.0538051	0.0823764	0.00293332	0.000434963	0.014983	0.0587659	0.00449845	0.00413834	0.00585307	0.00352984	0.00250856	0.0021619	0.00187647	0.00378528	0.00353603	0.00323298	0.00167338	0.000253114	0.000326094	0.00136892	0.000587378	8.07996e-05	0.00136595	0.000845368	0.00123117	0.00243732	0.000442092	0.000556907	0.000343752	0.000710221
179608	1796070000	-24042.9	-22672.5	-1370.39	-2545.58	-1229.38	-3628.33	-2664.31	-1731.75	-3431.06	-3308.84	-4133.25	10.9008	0.0954085	0.316286	0.222159	0.00431259	0.00160404	0.0843595	0.0568069	0.0804008	0.00215528	0.000661727	0.0158603	0.0583971	0.00483172	0.00449643	0.00558767	0.00420929	0.00179186	0.00153674	0.00297438	0.00404201	0.0043032	0.00346565	0.00150963	0.000815438	0.000125359	0.00116048	0.000525017	8.37519e-05	0.00142248	0.000512498	0.00266127	0.00171477	0.000341835	0.000684668	0.000240469	0.000608296
181533	1815320000	-23980.7	-22640.5	-1340.25	-2605.94	-1255.67	-3645.93	-2616.65	-1674.93	-3435.87	-3275.54	-4129.94	10.8849	0.0994598	0.326132	0.231515	0.005145	0.00179179	0.0778583	0.0505117	0.0771816	0.00240992	0.000579944	0.0144674	0.0542175	0.00565115	0.00496544	0.00610318	0.00382492	0.00285414	0.00204847	0.00161313	0.00222551	0.00326683	0.00319567	0.00110522	0.000554285	0.000243929	0.000784128	0.000519561	0.000697313	0.00163931	0.000628186	0.00244032	0.00218991	0.000229917	0.00032614	0.000384745	0.000184535
252880	2528790000	-24064	-22721.3	-1342.71	-2546.68	-1199.14	-3643.99	-2794.15	-1684.89	-3422.52	-3317.84	-4112.12	10.9919	0.093767	0.31027	0.232459	0.00547421	0.00180324	0.0826123	0.0521912	0.0832812	0.00229019	0.000883795	0.0177477	0.059533	0.00394593	0.00430986	0.00371004	0.00438963	0.00260049	0.00184354	0.00238977	0.00293301	0.00360844	0.00402066	0.00147539	0.000234284	0.000448324	0.00171118	0.000225051	0.000315054	0.00128773	0.000976867	0.00240257	0.00219039	0.000269715	0.000203959	0.00078507	0.000689561
190375	1903740000	-24020.9	-22697.7	-1323.15	-2556.11	-1220.13	-3611.07	-2627.76	-1719.75	-3482.11	-3308.31	-4172.51	10.9517	0.0968024	0.315224	0.22817	0.00445138	0.00181977	0.0752148	0.0550898	0.0823795	0.00229195	0.000305622	0.0193902	0.0592538	0.00379113	0.00506367	0.00561252	0.00378293	0.00306038	0.00138836	0.00194804	0.00253909	0.00378643	0.00347561	0.00217442	0.00146075	0.000345846	0.0020523	0.00045237	0.000439242	0.00124327	0.000315074	0.0017745	0.00152889	0.000721042	0.000874983	0.000212386	0.000136978
68969	689680000	-23921	-22634.4	-1286.64	-2532.91	-1220.85	-3631.71	-2608.69	-1778.93	-3472.55	-3295.42	-4093.34	10.6211	0.0958536	0.311002	0.237589	0.00515592	0.000827693	0.0794667	0.0501065	0.0807697	0.00301217	0.000853796	0.0171148	0.0583498	0.00492457	0.00553437	0.0053015	0.00381349	0.00294503	0.00221209	0.00211787	0.0035301	0.00319788	0.00465651	0.0019675	0.0002245	0.000330984	0.00102363	0.00017059	0.000173048	0.000660169	0.000347463	0.0017319	0.00169013	0.000134251	0.00023168	0.00057185	0.000117975
89131	891300000	-23989.4	-22685.6	-1303.77	-2518.15	-1227.6	-3610.08	-2639.46	-1683.91	-3466.15	-3389.37	-4150.89	10.9433	0.101286	0.314365	0.225309	0.00456651	0.0011845	0.0760814	0.0542391	0.0824463	0.00273414	0.000440697	0.0178091	0.0566313	0.00651629	0.0056292	0.0073544	0.00442727	0.00283951	0.0016886	0.00289006	0.00210113	0.0033857	0.00307959	0.00139251	0.000686046	0.000287329	0.00116552	0.000397492	0.000340629	0.00107691	0.000487349	0.0022236	0.00244469	0.000237297	0.000440154	0.000338668	0.000486553
318432	3184310000	-23979.8	-22605.9	-1373.86	-2482.39	-1222.88	-3611.43	-2734.33	-1717.25	-3480.84	-3294.91	-4061.86	10.8998	0.0971108	0.312207	0.236543	0.00291728	0.00205248	0.0780022	0.0517687	0.0817282	0.0022256	0.000188974	0.0161845	0.0556201	0.00614858	0.00646287	0.00643436	0.0034833	0.0036028	0.00146624	0.00219362	0.00266719	0.00296803	0.00304233	0.00104382	0.000658967	0.000246003	0.00154121	0.000642588	0.000425507	0.0010694	0.00115476	0.003112	0.00171055	0.000722186	0.000265823	0.000165728	0.000785177
255611	2556100000	-23934.2	-22645.8	-1288.37	-2557.47	-1215.79	-3641.64	-2730.11	-1684.52	-3436.66	-3270.08	-4109.57	10.9472	0.098357	0.323845	0.217657	0.00576493	0.00122132	0.0781098	0.0494021	0.0840407	0.00412272	0.000380359	0.0175588	0.0551513	0.0053713	0.00620764	0.00639355	0.00289661	0.00311144	0.00175826	0.00271226	0.00261245	0.0043322	0.00304065	0.00158505	0.000400021	0.000707146	0.00137073	0.000341373	8.04237e-05	0.00101942	0.0002531	0.00294313	0.00274323	0.000468209	0.000376935	0.00125132	0.000189561
256844	2568430000	-23946.5	-22647.9	-1298.6	-2550.09	-1204.26	-3640.41	-2663.05	-1680.13	-3509.55	-3294.68	-4105.73	10.8891	0.0901328	0.321007	0.234256	0.00399073	0.000847935	0.0746451	0.0503675	0.0876873	0.00302993	0.000506941	0.0193043	0.0568687	0.00449954	0.00474221	0.00645915	0.00368108	0.00245425	0.00203032	0.0017408	0.00333365	0.00358922	0.00359653	0.00173239	0.0007185	0.000753031	0.000781613	0.000716292	0.000119384	0.000471128	0.000396813	0.00226542	0.0025047	0.0010606	0.000669601	0.000342392	0.000710221
179883	1798820000	-24014.2	-22640.8	-1373.42	-2539.51	-1246.31	-3653.68	-2659.88	-1702.08	-3378.09	-3289.79	-4171.42	10.9739	0.0960816	0.319636	0.224982	0.00362838	0.00214511	0.0771886	0.0621245	0.0784757	0.00338008	0.000661727	0.0158655	0.0568521	0.00498414	0.00325528	0.00684323	0.0031648	0.00285556	0.00207972	0.00355463	0.00239977	0.00370764	0.00251907	0.00144748	0.00056349	0.000125359	0.000665112	0.000959088	8.37519e-05	0.00106174	0.000699318	0.00249878	0.00193802	0.000341835	0.00061601	0.000363992	0.000267739
166313	1663120000	-23981.9	-22641.4	-1340.49	-2539.68	-1245.59	-3621.38	-2704.53	-1694.36	-3405	-3315.87	-4115.04	10.9493	0.102836	0.313527	0.220323	0.00499934	0.00233305	0.0795674	0.0547031	0.0814177	0.00323242	0.00126789	0.0150316	0.0603901	0.00332414	0.00404905	0.00695601	0.00410932	0.00297432	0.00151803	0.00128641	0.00364416	0.00439251	0.002496	0.0010883	0.00102063	0.000893884	0.000933554	0.000993101	0.000402315	0.000942366	0.000614856	0.00232426	0.00215693	0.000466786	0.000422075	0.00108378	0.000335812
42111	421100000	-24012.4	-22667.4	-1345.08	-2537.1	-1232.53	-3700.29	-2721.3	-1760.39	-3347.62	-3286.93	-4081.21	10.9003	0.105169	0.305945	0.227218	0.00538989	0.00143158	0.0775702	0.0506428	0.0831166	0.00420818	0.000812148	0.0207406	0.0571308	0.00510002	0.00420426	0.0059926	0.0033157	0.00329885	0.001919	0.00285392	0.00323923	0.00390767	0.00317948	0.00172822	0.00119891	0.000105404	0.00283724	0.000311779	0.000361417	0.00105387	0.000375028	0.00181267	0.00214702	0.000639199	0.000619612	0.000641366	0.000386162
217127	2171260000	-24020.5	-22685.3	-1335.14	-2494.7	-1259.23	-3622.37	-2626.39	-1792.56	-3467.69	-3345.45	-4076.94	10.8811	0.0943493	0.321214	0.225144	0.00521737	0.00205317	0.0764063	0.0510913	0.0824709	0.0030319	0.000922673	0.0134188	0.0598044	0.00456002	0.00505928	0.00559822	0.003623	0.00331755	0.00250769	0.00269307	0.00273611	0.00395825	0.00450668	0.0012724	0.000249504	0.00026014	0.00135648	0.00106023	0.000474969	0.00132891	0.000627179	0.0022864	0.00239621	0.000265758	0.00101076	0.000641557	0.00056028
181243	1812420000	-24014.2	-22645.8	-1368.43	-2560.03	-1242.67	-3678.39	-2646.24	-1662.67	-3431.94	-3263.48	-4160.32	10.8661	0.0928119	0.322906	0.23706	0.00378919	0.00179751	0.0760643	0.044413	0.0844035	0.002486	0.000579944	0.0180448	0.0585695	0.00393415	0.00339456	0.00496005	0.00457159	0.00256608	0.00204847	0.00161313	0.00286354	0.00370919	0.00369284	0.00110522	0.000337209	0.000512154	0.000877376	0.000256914	0.000148208	0.00152544	0.000600729	0.00231688	0.00184403	0.000229917	0.000526374	0.000571975	0.000368762
170143	1701420000	-24040.8	-22675.9	-1364.87	-2573.69	-1226.78	-3553.52	-2640.6	-1719.61	-3456.12	-3323.18	-4182.41	10.6407	0.10108	0.324885	0.224503	0.00371469	0.00162616	0.0759077	0.0537592	0.0757042	0.00205306	0.00147648	0.0154329	0.0591629	0.00485185	0.00226804	0.00598264	0.00364738	0.00376293	0.00202628	0.00279127	0.00221051	0.00334515	0.00375661	0.00162958	0.000388859	0.000230968	0.00166688	0.000743063	0.000597988	0.000735252	0.000490203	0.00336789	0.00115461	9.3558e-05	0.000237918	0.000633151	0.000429476
107303	1073020000	-24012.8	-22663.3	-1349.49	-2575.5	-1229.27	-3571.74	-2640.59	-1704.98	-3444.95	-3352.71	-4143.6	10.9581	0.100982	0.315069	0.225178	0.00330865	0.00288611	0.0772449	0.0543811	0.0793972	0.00168493	0.000357025	0.0193933	0.0603596	0.00478573	0.00575952	0.00536566	0.00379614	0.00257055	0.000960281	0.00176346	0.00193633	0.00436742	0.00376674	0.00111001	0.000573795	0.000323487	0.00240516	0.000699498	0.000231674	0.00114767	0.000461979	0.00195753	0.0020897	0.000287974	0.000394298	0.000640112	0.000451588
123867	1238660000	-23960.6	-22626.4	-1334.25	-2491.13	-1232.85	-3651.19	-2672.19	-1721.48	-3457.94	-3291.25	-4108.32	10.7682	0.101492	0.314161	0.228601	0.00458337	0.00236456	0.0792096	0.0523337	0.0787382	0.00216808	0.000586571	0.0159251	0.0569641	0.0054017	0.00506016	0.00694935	0.00359998	0.00329235	0.00273856	0.0024294	0.00307582	0.0032053	0.00300809	0.00147903	0.00109949	0.00049769	0.00127947	0.000596336	0.000935112	0.000732285	0.000395626	0.00193993	0.00105575	0.0003167	0.000316702	9.7036e-05	0.000646637
314978	3149770000	-23924.4	-22577.4	-1346.98	-2495.58	-1243.53	-3617.19	-2685.86	-1744.36	-3469.25	-3314.37	-4007.29	10.9587	0.0898953	0.326619	0.233785	0.00393678	0.00222828	0.0779021	0.0538958	0.0771611	0.00246321	0.000848226	0.0161071	0.0548436	0.00418002	0.00409198	0.00670473	0.00415708	0.0028729	0.00286651	0.00188665	0.00294732	0.00284173	0.00414448	0.00115056	0.00116499	0.000145667	0.000910822	0.000673971	0.000271912	0.000387572	0.000202197	0.00264273	0.00186955	0.000321692	0.000214721	0.000487886	0.000626697
212286	2122850000	-24062.6	-22648	-1414.55	-2592.1	-1247.47	-3576.59	-2672.41	-1706.32	-3422.03	-3312.93	-4118.18	10.9755	0.101359	0.30323	0.235591	0.00426028	0.00223654	0.0794466	0.0520348	0.0813666	0.00428277	0.000923467	0.0142513	0.0570648	0.00409241	0.00484621	0.00872292	0.00302684	0.00377865	0.0011865	0.00254789	0.00336889	0.00342301	0.00274205	0.00217913	0.00144393	0.000450577	0.00101054	0.000662705	0.000332625	0.000808795	0.000218682	0.00253974	0.00148882	0.000424874	0.000485741	0.00091726	0.000351939
264130	2641290000	-24080.5	-22693.4	-1387.02	-2563.47	-1223.56	-3656.65	-2656.53	-1692.85	-3486.43	-3282.37	-4131.59	10.992	0.10185	0.315733	0.223878	0.00466105	0.00133848	0.0735737	0.0499971	0.0865063	0.00273434	0.000483093	0.0166326	0.0589394	0.0065536	0.00557422	0.00579588	0.00319884	0.00267747	0.00255164	0.0034254	0.00306008	0.00520745	0.00371596	0.00201821	0.000739425	0.00012873	0.000783078	0.000414874	0.00026194	0.000581662	0.00121371	0.00163659	0.0018106	0.000272332	0.000370844	0.000298665	0.000235835
307166	3071650000	-24017.7	-22681.9	-1335.86	-2597.66	-1229.57	-3647.91	-2696.71	-1675.88	-3418.91	-3322.38	-4092.86	10.7316	0.0979085	0.317654	0.220573	0.00312977	0.00137717	0.076619	0.049799	0.0844619	0.0013314	0.000582366	0.0179023	0.067345	0.0058279	0.00518872	0.00565598	0.00392572	0.00297802	0.00190464	0.0023011	0.00319476	0.00362768	0.00371024	0.00134689	0.000791859	0.000178911	0.00115286	0.000569961	0.000554619	0.000958185	0.00101542	0.00168255	0.00209516	0.000457542	0.000308122	0.000426221	0.000135482
192822	1928210000	-24037.5	-22642.3	-1395.21	-2547.72	-1202.88	-3610.5	-2649.14	-1710.14	-3434.53	-3318.78	-4168.57	10.9215	0.0982967	0.323592	0.22766	0.00274127	0.00221722	0.0774285	0.0524012	0.0796819	0.00270134	0.00061322	0.0155028	0.060249	0.00470329	0.00410125	0.00521355	0.00446969	0.0024564	0.00237684	0.00207641	0.00303844	0.00374372	0.00269937	0.00115254	0.000897381	0.000196085	0.000963985	0.000817442	0.000147787	0.000529669	0.000977913	0.00247887	0.0019645	0.000271229	0.000373423	0.00010853	0.00045847
285990	2859890000	-23985.7	-22663.5	-1322.17	-2567.72	-1205.45	-3601.59	-2753.62	-1669.6	-3434.64	-3299.34	-4131.52	10.8048	0.0940654	0.317821	0.231173	0.0040092	0.00150478	0.0786563	0.049446	0.0817936	0.00318761	0.000439856	0.0167222	0.0605052	0.00547441	0.00394453	0.00581627	0.00355676	0.00303462	0.0019199	0.00343293	0.00329447	0.00269959	0.00361833	0.00169642	0.000765269	8.86684e-05	0.00164915	0.000202744	0.000296798	0.000833984	0.00107904	0.00187259	0.00188834	0.000607523	0.000194228	0.000713654	0.000713615
241043	2410420000	-23933.3	-22654.3	-1278.95	-2552.38	-1249.43	-3611.8	-2643	-1731.8	-3515.44	-3283.22	-4067.26	10.9896	0.094745	0.324839	0.227519	0.00443973	0.00120153	0.0825172	0.0466782	0.0783619	0.00273698	0.000364876	0.0179749	0.056924	0.00564388	0.0048817	0.00573339	0.00347728	0.00314141	0.000723838	0.00198926	0.00327347	0.00291187	0.0043858	0.0012621	0.00109832	0.000272017	0.00164273	0.000793327	0.000409401	0.00114381	0.00113064	0.00228139	0.00162122	0.000204725	0.000430544	0.000921304	0.000959231
288918	2889170000	-23899.3	-22616.5	-1282.83	-2565.1	-1235.58	-3613.04	-2696.06	-1757.69	-3358.04	-3295.15	-4095.87	10.8591	0.0952455	0.316669	0.226294	0.00382821	0.00201806	0.0843434	0.0537651	0.0811591	0.00184285	0.000917095	0.0165814	0.0586079	0.00514343	0.00320681	0.00710171	0.00296088	0.0023659	0.0021512	0.00238762	0.00207746	0.00309997	0.00335255	0.00201677	0.00115448	0.000190187	0.00142177	0.000455955	0.000280707	0.00106464	0.000702948	0.00253214	0.00115834	0.000849321	0.000322626	0.00105488	0.000478127
232041	2320400000	-23981.4	-22705.8	-1275.65	-2643.24	-1235.23	-3626.7	-2643.38	-1741.56	-3386.58	-3319.89	-4109.2	10.9704	0.102122	0.297844	0.238895	0.00332085	0.00278691	0.076886	0.0506924	0.0820142	0.00294454	0.000351007	0.0190673	0.0586733	0.00636523	0.0054497	0.00593089	0.00328587	0.00385967	0.00187761	0.00308473	0.00194546	0.00415314	0.00345923	0.00165328	0.00065259	0.000400237	0.00104776	0.000899467	0.000588113	0.000954365	0.000523822	0.00279424	0.00144827	0.000259725	0.000212293	0.00029297	0.000633176
156955	1569540000	-23931.8	-22618.3	-1313.58	-2538.99	-1223.12	-3600.7	-2698.59	-1679.49	-3448.49	-3343.73	-4085.16	10.9912	0.0955035	0.330294	0.23166	0.0034827	0.00170444	0.0787879	0.0529961	0.0762014	0.00265042	0.00102883	0.0157031	0.055121	0.00426899	0.00422848	0.00408959	0.0051243	0.00351083	0.00153063	0.00245586	0.00311301	0.00366749	0.00345818	0.000886751	0.00035884	0.000154407	0.00109232	0.00077734	8.32868e-05	0.000846906	0.000597699	0.00246887	0.00139465	0.000295202	0.000377663	0.000784139	0.000485815
158287	1582860000	-24017.6	-22695.2	-1322.43	-2526.07	-1197.28	-3687.28	-2709.17	-1708.32	-3430.44	-3334.62	-4101.98	10.3826	0.0940932	0.309726	0.232721	0.00391307	0.00185492	0.0783809	0.0575564	0.0829701	0.0028757	0.000313302	0.0161185	0.0612117	0.00416604	0.0042452	0.00452004	0.00385592	0.00239087	0.00263412	0.00157341	0.00280816	0.00314643	0.00254881	0.00157175	0.000423451	0.000455959	0.00135589	0.000276588	0.000433791	0.00121523	0.000700731	0.00216216	0.00280219	0.00055219	0.000338557	0.000317186	0.000564245
239875	2398740000	-24106.6	-22718.8	-1387.8	-2599.36	-1242.74	-3647.71	-2636.9	-1741.7	-3474.86	-3271.57	-4103.96	10.9459	0.0976032	0.320007	0.228496	0.00383769	0.00154343	0.0812547	0.0448333	0.0826456	0.00381335	0.000577967	0.0167985	0.0604018	0.00511517	0.00578648	0.00645801	0.00359151	0.00236477	0.00261964	0.00203148	0.00299537	0.00243403	0.00282237	0.00145363	0.00035968	0.000372126	0.00106177	0.000169548	0.000106162	0.000354257	0.000762149	0.00233047	0.00226192	0.000454352	0.000150281	0.000354876	0.000361685
168516	1685150000	-24027.2	-22666.3	-1360.86	-2528.1	-1245.73	-3610.16	-2667.87	-1754.4	-3383.17	-3331.39	-4145.52	10.9285	0.104082	0.313035	0.226367	0.00474013	0.00207322	0.0791062	0.0499742	0.0851633	0.00279259	0.000215293	0.017977	0.0589488	0.00544473	0.00351556	0.00742776	0.00282704	0.00359676	0.000835184	0.00138445	0.00255344	0.00374778	0.0019113	0.00146619	0.000449747	0.000255863	0.000848548	0.0004315	0.000563258	0.0012493	0.000868039	0.00232095	0.00140308	0.000433848	0.000283105	0.000701647	0.000842695
11514	115130000	-23955.4	-22622.7	-1332.74	-2500.6	-1240.47	-3589.43	-2764.57	-1807.83	-3424.81	-3256.22	-4038.73	10.6745	0.0970037	0.314061	0.225659	0.00350447	0.00108634	0.0784234	0.0517546	0.0850347	0.00338536	0.000622663	0.0174769	0.0587778	0.00438915	0.00368525	0.00632397	0.00342717	0.00421465	0.00240817	0.00203605	0.00369439	0.00398106	0.00382061	0.00205755	0.000669278	0.000760753	0.00172901	0.00052124	0.00020021	0.00143153	0.000685569	0.00248367	0.000767796	0.000706218	0.000127755	0.000351251	0.000134087
284524	2845230000	-24021.5	-22688.5	-1333.08	-2599.13	-1231.72	-3548.65	-2762.24	-1698.88	-3440.12	-3293.41	-4114.32	10.9877	0.0887691	0.318918	0.228406	0.00398549	0.00171603	0.0778124	0.0515451	0.0844367	0.00245148	0.000498303	0.0164788	0.0642453	0.00468719	0.00326695	0.00513596	0.00370668	0.0029001	0.00214768	0.00240239	0.0026026	0.00341616	0.00413392	0.0020891	0.000764065	4.57275e-05	0.00086139	0.000256986	0.00026026	0.000818112	0.000675601	0.00358527	0.00240217	0.000509492	0.000282696	0.0010798	0.000332452
327586	3275850000	-24030.7	-22687.8	-1342.9	-2574.11	-1224.25	-3653.81	-2666.69	-1707.49	-3431.98	-3281.29	-4148.16	10.888	0.0992867	0.318459	0.231808	0.00385735	0.00195438	0.0768946	0.0502262	0.0808227	0.00271436	0.00070107	0.0147703	0.0602703	0.00530457	0.00479265	0.00482733	0.00333367	0.00338197	0.00113001	0.00270145	0.00226622	0.00367352	0.0040034	0.00129593	0.00071778	9.84077e-05	0.000816225	0.000487331	8.1714e-05	0.00123354	0.000814316	0.00251132	0.00175698	0.000688914	0.00043111	0.000706763	0.000522366
71158	711570000	-23935.5	-22643.5	-1292.01	-2560.57	-1220.83	-3652.67	-2658.19	-1691.7	-3487.24	-3280.16	-4092.16	10.9014	0.0918251	0.319755	0.230584	0.00454434	0.000571656	0.0784396	0.0541174	0.0859584	0.00303187	0.000716741	0.0174374	0.0556733	0.00359642	0.00507455	0.00617029	0.0025563	0.00272857	0.00205537	0.00223254	0.0025371	0.00337679	0.00275296	0.00204346	0.000592666	0.00019654	0.00123902	0.000210168	0.000147455	0.00103372	0.000356706	0.00174008	0.00212269	0.000160167	0.000700845	0.000884905	0.000706744
36770	367690000	-23964.2	-22630.8	-1333.46	-2540.64	-1208.21	-3612.8	-2660.64	-1841.76	-3466.07	-3269.63	-4031.03	10.8748	0.0949216	0.309913	0.221217	0.00468615	0.00150176	0.0782706	0.0509674	0.0836354	0.002957	0.000693648	0.0197711	0.0630908	0.00731331	0.00543216	0.00707532	0.00398603	0.00460969	0.00134186	0.00241628	0.00281942	0.002492	0.00240163	0.00181721	0.000323898	0.000343695	0.00243871	0.00126093	0.000280235	0.00163627	0.000420741	0.00211367	0.00156734	0.00196487	0.000396647	0.00028855	0.000771472
169256	1692550000	-23924.1	-22596.4	-1327.63	-2511.52	-1246.19	-3598.68	-2693.43	-1706.38	-3461.32	-3281.14	-4097.78	10.8073	0.0905555	0.322611	0.226705	0.00303234	0.00244236	0.0744772	0.0545532	0.0849858	0.00132994	0.0011102	0.015959	0.060827	0.00390852	0.00522818	0.00502077	0.00400815	0.00370844	0.0021089	0.00197511	0.00266437	0.00321418	0.00320948	0.00116559	0.000711082	5.05825e-05	0.00171033	0.000341549	0.000365172	0.000878576	0.00117281	0.00228176	0.00177242	0.000265469	0.00041313	0.000438125	0.00134546
282936	2829350000	-24002.6	-22688.7	-1313.87	-2528.89	-1232.04	-3641.79	-2692.4	-1717.42	-3434.56	-3303.92	-4137.71	10.8226	0.0944681	0.311461	0.233829	0.00424153	0.00136586	0.0807383	0.0548343	0.0863944	0.00273902	0.000605329	0.0151463	0.0548217	0.00562683	0.00382437	0.00534211	0.00237652	0.00276721	0.00194736	0.00270055	0.00317306	0.00339235	0.00340552	0.00228265	0.000601801	9.90701e-05	0.000899554	0.000574107	0.00014277	0.00145121	0.000631578	0.00299751	0.00243485	0.000610165	0.000229302	0.000872369	0.000310714
63693	636920000	-23833.7	-22577.9	-1255.77	-2557.35	-1241.63	-3616.24	-2670.86	-1770.56	-3436.82	-3251.21	-4033.25	10.4151	0.0928248	0.313767	0.235849	0.00470143	0.000989766	0.0769052	0.0509992	0.0843741	0.00312308	0.000311591	0.0171958	0.0545777	0.00548045	0.0052226	0.0059831	0.00549343	0.00181387	0.00184167	0.00271731	0.00187585	0.00424641	0.00306198	0.000681714	0.00087585	0.000563719	0.00103356	0.000726345	0.000453759	0.000825817	0.000388031	0.00255401	0.00393854	0.000476205	0.000393727	0.000426186	0.000661495
40210	402090000	-23959.9	-22609.7	-1350.22	-2456.66	-1238.8	-3688.74	-2723.81	-1791.28	-3421.93	-3282.17	-4006.33	10.7757	0.100459	0.307854	0.235629	0.00458156	0.00108143	0.0735045	0.0550406	0.0801602	0.00283519	0.000325044	0.0182386	0.0601223	0.00564707	0.00531997	0.00521844	0.0036715	0.0033337	0.00218952	0.00239541	0.0032335	0.00286464	0.00385746	0.00204482	0.000240714	0.00034459	0.000905893	0.00080116	0.000158857	0.0011407	0.000848527	0.00181486	0.00171162	0.000528158	0.000967931	0.000477587	0.000376715
90382	903810000	-24001.2	-22630.8	-1370.35	-2550.21	-1248.98	-3657.35	-2671.63	-1722.86	-3419.48	-3308.45	-4051.89	10.9739	0.0976537	0.31078	0.224538	0.00298873	0.00199861	0.0800154	0.0556742	0.0840967	0.00331462	0.000307689	0.0167628	0.0574647	0.00596589	0.00399933	0.00812118	0.00483541	0.00296974	0.002935	0.00270008	0.00238178	0.00307431	0.00328806	0.000910339	0.00100385	3.70614e-05	0.000645941	0.000222427	0.000438947	0.00139496	0.000572868	0.00302414	0.00206083	0.000496585	0.000854482	0.000266952	0.000260338
241630	2416290000	-23932.2	-22588.4	-1343.81	-2487.55	-1248.47	-3616.85	-2730.35	-1707.3	-3466.69	-3259.77	-4071.43	10.8847	0.103212	0.320734	0.225717	0.00383074	0.00165274	0.0789012	0.0510462	0.0853951	0.00402715	0.000364876	0.0175656	0.0531759	0.00358295	0.003986	0.00509416	0.00183455	0.00279896	0.00170443	0.00239669	0.00224847	0.00492533	0.0028658	0.00163733	0.000796636	0.000121387	0.000851971	0.000230668	4.41912e-05	0.00110265	0.000860628	0.00263769	0.00193304	0.000210868	0.000430544	0.00074868	0.000333085
305742	3057410000	-23890.1	-22579	-1311.18	-2526.21	-1216.23	-3666.08	-2618.72	-1693.51	-3448.02	-3335.89	-4074.3	10.6948	0.0990888	0.320114	0.216051	0.00441739	0.00111093	0.077958	0.0552138	0.0837061	0.00395535	0.00080398	0.0162026	0.0620847	0.0049708	0.00501319	0.00577299	0.00347943	0.00352893	0.00171206	0.00272171	0.00345697	0.00358241	0.00212626	0.00174038	0.000556281	0.000265642	0.00137463	0.000294164	0.000395359	0.00150212	0.000435094	0.00170333	0.00148433	0.000140408	0.000403618	0.000403819	0.000421885
302398	3023970000	-23980.3	-22668.7	-1311.64	-2569.02	-1237.55	-3648.8	-2698.12	-1675.96	-3451.46	-3292.4	-4095.35	10.8907	0.0974293	0.322003	0.226853	0.00329752	0.00105333	0.0787321	0.0510064	0.0853882	0.00284679	0.001353	0.0153378	0.0557544	0.00493495	0.00318937	0.00526883	0.00433675	0.00273862	0.0017439	0.00329415	0.00252788	0.002675	0.00324328	0.00135021	0.000783369	0.000630489	0.00129001	0.000579502	0.000480793	0.0013609	0.000734932	0.00167053	0.00351497	0.000330309	0.000573475	0.000450723	0.00143804
100752	1007510000	-24160.8	-22790.1	-1370.69	-2659.96	-1231.92	-3530.34	-2692.33	-1691.52	-3508.2	-3304.81	-4170.99	10.8646	0.0989981	0.323831	0.219687	0.00553558	0.00254701	0.0746745	0.0550674	0.0814725	0.00278723	0.000647384	0.0141162	0.0599046	0.00371966	0.00418861	0.00603563	0.00373977	0.00268542	0.00120191	0.00368854	0.00291517	0.00593637	0.0028214	0.0017085	0.000522606	0.000157504	0.00132793	0.00094313	0.000167511	0.000550926	0.00076085	0.00261203	0.00140806	0.000733355	0.000617444	0.000150363	0.0003659
141771	1417700000	-23988.9	-22643.2	-1345.68	-2572.02	-1244.45	-3579.41	-2678.85	-1673.42	-3498.29	-3300.28	-4096.5	10.8824	0.095882	0.315719	0.231886	0.00306532	0.00178955	0.0777632	0.0500535	0.0821088	0.00183296	0.00107028	0.0178033	0.0599543	0.00454935	0.00520059	0.00532103	0.00434676	0.00363033	0.00217767	0.00146625	0.00372213	0.00493715	0.00364532	0.00212586	0.000612741	0.000679168	0.00123638	0.000553376	0.000382256	0.00162358	0.000543	0.00197894	0.00183035	0.000331643	0.000261246	9.43341e-05	0.000624558
126157	1261560000	-23995.6	-22667.3	-1328.3	-2493.86	-1240.74	-3635.67	-2701.56	-1703.78	-3462.99	-3300.02	-4128.73	10.7318	0.0948696	0.321735	0.221831	0.00462823	0.00209495	0.077974	0.0531272	0.0862972	0.00283935	0.000921971	0.0151756	0.0551743	0.00528935	0.00449253	0.00814471	0.00435373	0.00210771	0.00160383	0.00197618	0.00289451	0.00393075	0.00356761	0.00239676	0.00108263	0.000426992	0.00089895	0.000335878	0.000636718	0.00109642	0.000209448	0.00283976	0.00256004	0.000668693	0.000457882	0.00059984	0.000269038
71408	714070000	-24040.3	-22671.2	-1369.08	-2577.82	-1221.19	-3671.61	-2660.92	-1701.33	-3502.46	-3253.53	-4082.33	10.7513	0.0959298	0.329343	0.228347	0.00420495	0.000539839	0.0744932	0.0528698	0.0803968	0.00303187	0.000716741	0.0157329	0.0551249	0.0033849	0.00499449	0.00645961	0.0038466	0.00347506	0.00205537	0.0017136	0.00336763	0.00281511	0.00187707	0.00166827	0.000591566	0.00019654	0.00131908	0.000695286	0.000368457	0.00124241	0.000428445	0.00278437	0.00200623	0.000160167	0.000700845	0.000588087	0.000472543
194301	1943000000	-23932.5	-22635.1	-1297.41	-2577.75	-1239.05	-3613.22	-2659.04	-1677.95	-3422.71	-3302.85	-4142.56	10.6483	0.0978456	0.306057	0.235113	0.00192181	0.00178366	0.0800082	0.0522026	0.0832467	0.00240391	0.000821259	0.0156533	0.0581523	0.00323698	0.00489062	0.00805007	0.00456294	0.00280195	0.0014783	0.0033675	0.00341472	0.00353653	0.0046344	0.00131774	0.000433903	0.000100381	0.00167881	0.000542804	0.000339129	0.000766686	0.000427114	0.00382611	0.0029549	0.000452064	0.000414739	0.000673455	9.72887e-05
180202	1802010000	-24024.5	-22653.8	-1370.67	-2566.93	-1223.46	-3646.91	-2632.83	-1698.01	-3436.3	-3296.66	-4152.74	10.6393	0.10147	0.306687	0.228572	0.00403158	0.00162654	0.0835093	0.0537096	0.0865783	0.00165975	0.000746086	0.0161654	0.058478	0.005539	0.00373514	0.005944	0.00335026	0.00279763	0.00212262	0.00177837	0.00246819	0.0044411	0.00193166	0.00121235	0.000809661	0.000235006	0.000666574	0.000559262	0.000383381	0.000670306	0.000434507	0.00165215	0.00119687	0.00051324	0.000447302	0.000785478	0.000794461
136089	1360880000	-23965	-22607.1	-1357.89	-2561	-1258.69	-3558.07	-2800.51	-1658.56	-3419.69	-3236.09	-4114.5	10.8691	0.0995991	0.303464	0.226566	0.00508719	0.00147456	0.0795322	0.0520865	0.0879499	0.00259844	0.00137392	0.0173894	0.0622523	0.00555012	0.00425111	0.0045586	0.00475223	0.00358606	0.00109475	0.00278392	0.00189915	0.00306432	0.00273342	0.0026235	0.000208811	0.00062264	0.00120967	0.000267627	0.000981763	0.00151309	0.000251973	0.00397793	0.00181123	0.000379446	0.000461736	0.000388416	0.000287634
118789	1187880000	-24004.8	-22643.7	-1361.08	-2456.98	-1250.4	-3624.74	-2667.83	-1696.07	-3471.3	-3337.51	-4138.85	10.9856	0.0912201	0.31744	0.227303	0.00372591	0.00177074	0.0757085	0.0575863	0.0857174	0.00269428	0.000349953	0.0166528	0.0581212	0.00570247	0.00325892	0.00669287	0.00316822	0.00229352	0.00150993	0.00269004	0.00280957	0.00415966	0.00324182	0.00146843	0.000501444	0.000135454	0.00122514	0.000411824	8.35942e-05	0.00221619	0.000488335	0.00323149	0.0013109	0.000430784	0.000196616	0.000364395	0.00062056
112815	1128140000	-24043.9	-22699.1	-1344.76	-2547.14	-1222.51	-3601.14	-2664.63	-1771.3	-3422.36	-3340.21	-4129.85	10.7789	0.0987649	0.312669	0.237077	0.00475947	0.00231372	0.0761597	0.0518558	0.0830789	0.00197469	0.000668884	0.0152436	0.055364	0.00468621	0.00447999	0.00608195	0.00431467	0.00379764	0.00187596	0.00291868	0.00235805	0.0024808	0.00392129	0.00122198	0.000841132	0.000888357	0.00105979	0.00101618	0.000678186	0.000938129	0.000400042	0.00374487	0.00115633	0.000517829	0.000308086	0.000149427	0.000216807
240524	2405230000	-23921.5	-22674.5	-1247.04	-2536.72	-1258.81	-3630.49	-2714.01	-1697.99	-3491.88	-3230.85	-4113.75	10.8246	0.104855	0.312358	0.229618	0.00425261	0.00156108	0.0780999	0.04969	0.0784686	0.003115	0.000861216	0.01669	0.0589159	0.00384014	0.00340551	0.00787449	0.00277781	0.00383203	0.0024356	0.00209728	0.00380814	0.00306165	0.00344759	0.000960106	0.0008118	0.000215811	0.00188066	8.43893e-05	0.000543923	0.000892535	0.000925196	0.00228139	0.00157125	0.000255536	0.000262906	0.000596491	0.000659394
183107	1831060000	-23958.4	-22653.7	-1304.7	-2586.58	-1225.69	-3598.01	-2701	-1643.78	-3478.06	-3305.18	-4115.45	10.9943	0.0955679	0.314972	0.235524	0.0038734	0.00217232	0.0764419	0.0528677	0.0796768	0.00255028	0.000763757	0.0158844	0.0593187	0.00640239	0.00368195	0.00528192	0.00360729	0.00303219	0.00270938	0.00222737	0.00364261	0.00323237	0.0030874	0.00184811	0.000401853	0.000368875	0.00182892	0.000464019	0.000111534	0.000812465	0.00105864	0.00121596	0.00162905	0.000417906	0.000172195	0.000313001	0.000801707
322482	3224810000	-23994.6	-22651.2	-1343.43	-2519.51	-1224.93	-3569.77	-2739.12	-1704.22	-3444.1	-3317.83	-4131.69	10.9774	0.0918858	0.317433	0.230693	0.00465978	0.00199287	0.076901	0.0548019	0.0815857	0.00263031	0.000839182	0.0167124	0.0623664	0.00400077	0.00400166	0.00571541	0.0054078	0.00301693	0.000872445	0.00242309	0.00288282	0.00268874	0.00291419	0.00141003	0.000585303	0.000230969	0.00105822	0.000349671	0.000406461	0.000976413	0.00104957	0.00193707	0.00195488	0.000238066	0.000311553	0.000578888	0.000777691
250732	2507310000	-23986.2	-22682.6	-1303.58	-2565.56	-1228.5	-3621.86	-2708.22	-1767.67	-3391.04	-3319.54	-4080.21	10.7679	0.103735	0.303071	0.240083	0.00447701	0.00163845	0.0757291	0.0525838	0.0806183	0.00304405	0.000925368	0.0159528	0.0604448	0.00346909	0.0059485	0.00608516	0.00214686	0.00320812	0.00181949	0.00215929	0.00219727	0.00297307	0.00336609	0.00203065	0.000562283	0.000415463	0.000897487	0.000123405	0.000551665	0.000980627	0.00152722	0.00189038	0.00124917	0.000307453	0.00178878	0.000544527	0.000531688
28922	289210000	-24044.2	-22678.8	-1365.45	-2599.24	-1199.98	-3674.32	-2707.99	-1730.98	-3408.96	-3299.41	-4057.91	10.6634	0.0941301	0.317612	0.230937	0.00390217	0.0013249	0.0809687	0.0518299	0.0799245	0.00383175	0.000331587	0.0167042	0.058728	0.00440247	0.0053129	0.00435637	0.00484732	0.00274503	0.00210302	0.00209041	0.00180906	0.004087	0.00345051	0.00163849	0.000409168	0.000489253	0.000927108	0.000319336	0.000656215	0.00125427	0.000260169	0.00328632	0.00190545	0.000647346	0.000630355	0.000721475	0.00040432
215961	2159600000	-24021.5	-22724.8	-1296.76	-2529.61	-1223.28	-3668.19	-2694.66	-1729.01	-3445.51	-3343.18	-4091.33	10.8117	0.0960727	0.319399	0.227748	0.00463365	0.00156494	0.07375	0.0566808	0.0789842	0.00256857	0.000238775	0.0149765	0.0585268	0.00398538	0.0045921	0.00591348	0.00341262	0.00472929	0.00115911	0.00189109	0.00380826	0.00464576	0.00445051	0.00169086	0.000624849	0.000424076	0.000830772	0.00134869	9.47764e-05	0.000985098	0.000868736	0.00274905	0.00189086	0.000442641	0.000512498	0.000302824	0.000519926
3024	30230000	-24022.5	-22699.5	-1322.96	-2554.76	-1191.22	-3558.69	-2819.66	-1768.19	-3431.21	-3295.94	-4079.81	10.9924	0.0971451	0.317647	0.228142	0.00511553	0.00131283	0.0761984	0.0520501	0.0823753	0.00371567	0.000315669	0.0142921	0.058794	0.00650604	0.00443973	0.00614304	0.0034464	0.00299007	0.00196657	0.00295773	0.00302527	0.00492091	0.00331854	0.0020547	0.000646762	0.000454876	0.00142357	0.00101666	0.000239314	0.00137717	0.000771491	0.000916522	0.00153034	0.000219313	0.000402194	0.000385746	0.000186894
308345	3083440000	-24044	-22666.5	-1377.5	-2584.2	-1249.55	-3606.28	-2685.42	-1653.75	-3436.12	-3328.73	-4122.4	10.769	0.0945023	0.311121	0.234241	0.0049391	0.0012161	0.078874	0.0531925	0.0808381	0.00235461	0.000574414	0.018744	0.0588515	0.00443629	0.0049291	0.00502555	0.00220708	0.00320874	0.00165322	0.0027824	0.00296119	0.00306932	0.00322638	0.00153168	0.000809017	0.000100563	0.00179634	0.000336348	0.000113351	0.00179085	0.000426188	0.00129067	0.003167	0.000351455	0.000744264	0.000590387	0.000285012
170591	1705900000	-24000.8	-22683.1	-1317.67	-2606.28	-1250.71	-3622.16	-2654.17	-1727.82	-3353.95	-3316.42	-4151.65	10.827	0.0954753	0.315032	0.230102	0.00451057	0.00343102	0.0841174	0.0543875	0.0811295	0.00249058	0.00017044	0.0174301	0.0548395	0.00433055	0.00416915	0.00578883	0.00245354	0.00276834	0.00155072	0.00175909	0.00361346	0.00422082	0.00458907	0.00142744	0.00023382	0.000420959	0.00204546	0.000745454	0.000270432	0.000667282	0.000641868	0.00155192	0.00168556	0.000164549	0.000714907	0.000486541	6.32323e-05
163855	1638540000	-23924.4	-22606.4	-1318.03	-2525.34	-1236.35	-3581.69	-2681.63	-1729.03	-3428.97	-3286.87	-4136.53	10.3962	0.0986607	0.311064	0.229609	0.00367386	0.00159427	0.0756755	0.0521381	0.0887005	0.00354694	0.000700374	0.0142562	0.0584036	0.00489607	0.00427613	0.00516152	0.00470024	0.00264675	0.00306548	0.00173217	0.00272442	0.00456657	0.00413487	0.000987589	0.00077325	0.000246846	0.00126645	0.000708038	0.000294658	0.00148007	0.000506622	0.00323222	0.00117522	0.000435976	0.000390346	0.00017393	0.000494481
303676	3036750000	-23982.7	-22680.5	-1302.19	-2528.81	-1237.61	-3655.75	-2728.6	-1685.97	-3460.53	-3285.23	-4098	10.7669	0.0949013	0.317818	0.233199	0.00487761	0.00112938	0.0800028	0.0534769	0.0769632	0.00195227	0.000519737	0.0156687	0.0590927	0.00388002	0.00447459	0.0062089	0.00313079	0.00331663	0.0010026	0.00230479	0.00325072	0.00349995	0.00432324	0.00106212	0.000538383	0.00051699	0.00125385	0.000112322	0.000359844	0.0010421	0.000599507	0.00339893	0.0013698	0.000554542	0.000583948	0.00106182	0.000619265
208828	2088270000	-24010.3	-22668.2	-1342.14	-2478.26	-1234.28	-3639.96	-2627.87	-1741.4	-3432.63	-3333.84	-4179.92	10.9811	0.0998108	0.315745	0.224873	0.0029603	0.00200958	0.0786728	0.0558981	0.0825999	0.00307196	0.000736543	0.0175675	0.060091	0.00657954	0.00364582	0.00528795	0.0031199	0.00334116	0.00110744	0.0017707	0.00325306	0.00291625	0.00271738	0.00147165	0.000738548	8.205e-05	0.000964302	0.00081713	5.29726e-05	0.000389865	0.000613741	0.00165069	0.00123625	0.000766534	0.00118743	0.000860245	0.000317847
230977	2309760000	-24017.1	-22703.4	-1313.65	-2551.44	-1215.6	-3675.76	-2660.36	-1741.71	-3460.56	-3330.92	-4067.09	10.8213	0.0980807	0.316593	0.241323	0.00420194	0.00130117	0.0744652	0.0485482	0.0822916	0.00119845	0.000476323	0.017364	0.0587089	0.00385061	0.00317509	0.00420002	0.00431043	0.00406043	0.00177491	0.00256615	0.00242031	0.00336258	0.00286895	0.00187077	0.00122561	0.000198466	0.00092322	0.000869226	0.000584427	0.00148843	0.00103183	0.00215061	0.00228008	0.000302054	0.000502405	0.000489649	0.000541922
131194	1311930000	-24000.1	-22672.2	-1327.85	-2566.57	-1265.14	-3616.59	-2772.47	-1635.38	-3417.57	-3310.96	-4087.57	10.9587	0.100592	0.318249	0.22463	0.00296216	0.00339044	0.0811159	0.0522774	0.0830185	0.00246659	0.000808035	0.0140103	0.0560488	0.00532423	0.00349256	0.00604887	0.00570882	0.00310291	0.0015372	0.00171523	0.00229594	0.00391371	0.00237243	0.00092641	0.000427998	0.000380664	0.00156043	0.000244969	0.000338932	0.00125245	0.000817722	0.00254876	0.00246923	0.000839558	0.000575781	0.000255598	0.00116156
329532	3295310000	-23932.8	-22583.7	-1349.08	-2506.26	-1223.05	-3611.92	-2711.4	-1748.26	-3410.8	-3285.4	-4086.62	10.8023	0.10304	0.315477	0.232379	0.00442066	0.0018567	0.0780197	0.0495873	0.0795262	0.00351553	0.000500969	0.0141399	0.0563479	0.0057445	0.00452841	0.00553809	0.00330895	0.00345727	0.0013071	0.00237237	0.00304931	0.00370422	0.00337667	0.00165656	0.00122718	0.000263343	0.00146801	0.000290536	0.000296753	0.00122555	0.00122538	0.00248469	0.00153828	0.000526618	0.000693288	0.000723377	0.00027983
194028	1940270000	-24012.8	-22618.4	-1394.42	-2572.96	-1237.57	-3630.46	-2674.43	-1640.83	-3459.49	-3292.35	-4110.33	10.9788	0.0952847	0.319015	0.2325	0.00334615	0.00166551	0.0743753	0.0513318	0.0788317	0.00291879	0.00108796	0.0171143	0.060803	0.00522829	0.00263439	0.00533569	0.00386657	0.00304141	0.00171333	0.00202627	0.00342975	0.00278346	0.00463678	0.000943826	0.00125802	3.59553e-05	0.00182943	0.000773413	0.000234185	0.000740968	0.00136258	0.00148148	0.00340735	0.000247069	0.000659652	0.000665253	0.000254757
32613	326120000	-24015.5	-22678.7	-1336.8	-2537.93	-1206.15	-3721.37	-2691.46	-1722.45	-3437.17	-3297.19	-4065	10.7906	0.0962096	0.314698	0.234359	0.00475501	0.000760088	0.0788641	0.0508556	0.0867498	0.0021597	0.000693781	0.0167481	0.0548563	0.00391654	0.00493041	0.00900688	0.00530872	0.00188961	0.00261471	0.00234829	0.00227286	0.00264841	0.0037367	0.00119093	0.000230433	8.11743e-05	0.0010274	0.000511252	0.000256917	0.000590193	0.000515704	0.00164053	0.00227604	0.000297872	0.000554261	0.000195922	0.000470742
314317	3143160000	-24093.6	-22663.8	-1429.76	-2537.57	-1236.1	-3622.96	-2740.49	-1726.55	-3435.7	-3295.86	-4068.61	10.9859	0.102592	0.316506	0.236812	0.00541684	0.00217399	0.0757266	0.0471561	0.0803093	0.00304167	0.000846152	0.0157876	0.0568241	0.00380282	0.00507049	0.00569437	0.00330048	0.00252971	0.00184209	0.00123109	0.00228432	0.00267967	0.00400515	0.00153003	0.000830763	0.00072144	0.00174381	0.000144154	6.99403e-05	0.00107809	0.00063668	0.00237345	0.00170056	0.000751595	0.000182028	0.000487886	0.000235628
313960	3139590000	-24001.8	-22644.4	-1357.42	-2548.38	-1235.98	-3635.23	-2733.65	-1716.06	-3451.95	-3290.8	-4032.34	10.8625	0.0983768	0.316395	0.235192	0.0031773	0.00118609	0.0742349	0.051498	0.0817247	0.00237742	0.000846152	0.0157876	0.0582385	0.00481629	0.00564597	0.00511426	0.00318548	0.00286576	0.00149593	0.00200532	0.00247127	0.00437389	0.00339499	0.00203217	0.000445213	0.00109877	0.00188155	0.000324499	0.00121258	0.00118567	0.000545408	0.00209962	0.00239933	0.000317975	0.000469948	0.000566083	0.00041788
189187	1891860000	-23998.3	-22653.9	-1344.45	-2587.09	-1206.42	-3613.88	-2625.94	-1697.41	-3486.09	-3285.73	-4151.34	10.7055	0.0992793	0.314494	0.231036	0.00405254	0.00229355	0.0782186	0.0502855	0.0847185	0.00283393	0.000728583	0.0161957	0.0583714	0.00395578	0.00365523	0.0066462	0.00368534	0.00198983	0.0014363	0.00191089	0.00441546	0.00364565	0.00207704	0.00112076	0.000618578	0.000662585	0.00133427	0.000455479	0.000808198	0.00110111	0.000933527	0.00295066	0.00178978	0.000575386	0.000515877	0.000843271	0.000191438
231611	2316100000	-23972	-22660.9	-1311.12	-2585.1	-1261.61	-3622.79	-2638.56	-1683.96	-3430.14	-3328.29	-4110.4	10.8462	0.0943901	0.312222	0.237718	0.00548498	0.00223192	0.0777531	0.0503146	0.0747423	0.00243556	0.000755176	0.0204103	0.059013	0.00588854	0.00464288	0.00686323	0.00378341	0.0033082	0.00176317	0.00225005	0.00329338	0.00318914	0.00321168	0.00129188	0.00065259	0.000400237	0.00133277	0.0012406	0.000618293	0.00114558	0.00171769	0.00231006	0.00159221	0.000648677	0.000879078	0.000218449	0.000633176
230611	2306100000	-24005.4	-22680.7	-1324.76	-2578.11	-1238.75	-3620.6	-2632.54	-1743.74	-3456.52	-3341.22	-4069.17	10.6871	0.0968357	0.325245	0.239198	0.00365531	0.00177104	0.0747843	0.0535716	0.0779088	0.00272782	0.00106403	0.0126545	0.0543014	0.00494807	0.00354846	0.0034258	0.00315387	0.00395323	0.0018544	0.0023533	0.00321388	0.0035998	0.00443949	0.001101	0.000812065	0.000198466	0.00133677	0.000622287	0.000563291	0.00162056	0.00072941	0.00346165	0.00202737	0.000448353	0.00088036	0.000491908	0.000222895
54527	545260000	-23888.5	-22614.4	-1274.13	-2499.73	-1211.17	-3594.26	-2692.61	-1717.85	-3497.34	-3289.5	-4111.88	10.8229	0.0938854	0.306486	0.237401	0.00361984	0.00179588	0.0819732	0.0536317	0.0855023	0.00407908	0.00033739	0.018111	0.0569154	0.00364613	0.00384213	0.00626188	0.00340398	0.00304801	0.00133863	0.00140375	0.0021511	0.00356182	0.00343297	0.00213367	0.00127464	0.000473488	0.00196602	0.000494574	0.000263879	0.000716971	0.000613961	0.00264537	0.00183456	0.000135317	0.000356061	0.000357774	0.000501628
187373	1873720000	-24043.5	-22634.9	-1408.66	-2592.56	-1218.42	-3568.87	-2628.78	-1683.6	-3491.91	-3292.25	-4158.5	10.946	0.0970715	0.316827	0.231388	0.00465077	0.00466054	0.0774598	0.0558244	0.0789541	0.00232317	0.0013718	0.0158273	0.0573757	0.00475029	0.00532751	0.00540004	0.00348869	0.00304649	0.00170393	0.0017765	0.00286232	0.0044352	0.00296055	0.000661633	0.000457835	0.000425616	0.00129874	0.00043096	9.98885e-05	0.000676794	0.000257236	0.00292924	0.00151527	0.000205787	0.000307155	0.000350654	0.000182795
185342	1853410000	-23975.3	-22613	-1362.39	-2582.94	-1214.74	-3593.42	-2667.38	-1688.09	-3409.54	-3285.56	-4171.29	10.9046	0.0912059	0.321049	0.216425	0.0031359	0.00159293	0.0810637	0.0528233	0.0859041	0.0028426	0.000468889	0.0163235	0.0603022	0.0057298	0.00576909	0.00708242	0.00379896	0.00409528	0.00205339	0.00203867	0.00255742	0.00438834	0.00318285	0.00167606	0.000508161	0.000324809	0.00160131	0.00035778	0.000337794	0.00138584	0.000491199	0.00237288	0.00150131	0.000564403	0.000535251	0.00096214	0.000891557
314253	3142520000	-24037.2	-22647.4	-1389.82	-2551.26	-1250.66	-3633.16	-2714.63	-1752.49	-3383.54	-3316.81	-4044.85	10.8462	0.100204	0.316506	0.234909	0.00541684	0.00217399	0.0741655	0.0490971	0.0786266	0.00304167	0.000846152	0.0157876	0.06068	0.0048924	0.00507049	0.0046048	0.00330048	0.00236035	0.00184209	0.00154427	0.00247127	0.00404911	0.00400515	0.00149161	0.000830763	0.00072144	0.00174381	0.000144154	0.00121258	0.00107809	0.00063668	0.00237345	0.00170056	0.00056465	0.000351382	0.000487886	0.000235628
191641	1916400000	-23988.9	-22620.9	-1368.01	-2604.42	-1201.86	-3572.24	-2652.61	-1668.59	-3481.22	-3287.93	-4152.05	10.9558	0.103171	0.321607	0.228414	0.00417366	0.00208385	0.0745395	0.0476342	0.0785928	0.00163958	0.000695864	0.0176439	0.0593047	0.00458859	0.00480277	0.00594941	0.00310257	0.00306037	0.00227045	0.00350885	0.00240978	0.00506675	0.00221406	0.00115557	0.000715919	0.00073529	0.00119828	0.000178949	0.000224963	0.000812607	0.00077683	0.00246641	0.00258364	0.000279722	0.000167096	0.000599763	0.000336678
193176	1931750000	-24111.3	-22704.2	-1407.09	-2554.8	-1221.41	-3591.49	-2704.88	-1712.19	-3468.95	-3298.48	-4152	10.9351	0.0888966	0.315371	0.234309	0.00245819	0.00207771	0.0768383	0.0545497	0.0835786	0.00269358	0.000173129	0.0180971	0.0647885	0.00488264	0.00326503	0.00533148	0.00276921	0.00325093	0.00183401	0.00217364	0.00227284	0.00343488	0.00411179	0.00088376	0.000662882	0.000229783	0.00177615	0.000217184	0.000149126	0.00111377	0.000576292	0.00196928	0.00215119	0.000786779	0.00109908	0.000636546	0.00065045
256787	2567860000	-23942	-22664.8	-1277.16	-2574.31	-1213.16	-3662.97	-2655.06	-1694.49	-3491.94	-3292.94	-4079.92	10.8773	0.0991333	0.316789	0.229474	0.00399073	0.00121974	0.0730469	0.0518275	0.0868227	0.00302993	0.000506941	0.0193043	0.0568687	0.00449954	0.00488038	0.00660369	0.00368108	0.00245425	0.00203032	0.0017408	0.00333365	0.00358922	0.00359653	0.00173239	0.0007185	0.000753031	0.000781613	0.000716292	0.000119384	0.000326589	0.000396813	0.00226542	0.00299748	0.0010606	0.000669601	0.000342392	0.000710221
199863	1998620000	-24000.6	-22640.6	-1359.96	-2553.59	-1220.85	-3620.11	-2643	-1747.38	-3474.35	-3313.21	-4068.14	10.727	0.0979522	0.319619	0.229034	0.00450684	0.0017625	0.0764632	0.0539238	0.0828145	0.0023572	0.000717235	0.0168221	0.0529658	0.00410692	0.00452266	0.00551123	0.00347576	0.00404737	0.00159365	0.00192965	0.00225838	0.00356741	0.00361123	0.00267733	0.00101393	0.000278264	0.00214762	0.000645755	0.000427207	0.00121907	0.00113512	0.00231068	0.00115985	0.000129906	0.00080903	0.000808989	0.000223496
286251	2862500000	-24032.8	-22670.6	-1362.23	-2562.02	-1217.14	-3646.56	-2720.92	-1641.7	-3415.92	-3347.2	-4119.16	10.8797	0.0960883	0.320408	0.224822	0.00382819	0.00167378	0.0809889	0.0542744	0.0791337	0.00303161	0.000439856	0.0170491	0.0564503	0.00547441	0.00431326	0.00601424	0.00430021	0.00360108	0.00168465	0.00358014	0.00339154	0.00238865	0.00361833	0.00136794	0.000558566	8.86684e-05	0.000905705	0.000202744	0.000607175	0.000833984	0.000672737	0.00250113	0.00222603	0.000607523	0.000248111	0.00100389	0.00031144
232334	2323330000	-24013.2	-22686.2	-1327.06	-2610.45	-1248	-3649.74	-2728.87	-1712.8	-3407.96	-3271	-4057.36	10.9923	0.0986386	0.307361	0.230999	0.00332085	0.00214931	0.0791372	0.05236	0.0872698	0.00343812	0.000351007	0.0168136	0.0562876	0.00564019	0.0056815	0.00515739	0.0036356	0.00299196	0.00180749	0.00308473	0.00194546	0.0037802	0.00345923	0.00165328	0.00065259	0.000400237	0.00210102	0.00035712	0.000588113	0.000954365	0.000523822	0.00197411	0.00153683	0.000259725	0.000212293	0.00029297	0.000696657
278438	2784370000	-23943.7	-22668.5	-1275.17	-2534.54	-1241.09	-3589.1	-2640.54	-1760.21	-3507.43	-3322.73	-4072.86	10.4044	0.0978163	0.316936	0.228661	0.00361113	0.000825997	0.0740908	0.0511821	0.0910666	0.00261876	0.000498713	0.0171285	0.0570163	0.00376697	0.00382477	0.00650817	0.00223197	0.00309875	0.00220073	0.00186833	0.00483386	0.00407096	0.00372988	0.00144126	0.000406773	5.14534e-05	0.000745434	0.000189753	0.000159647	0.00136728	0.000670358	0.00209818	0.00333378	0.000242511	0.000421615	3.74682e-05	0.000534964
177722	1777210000	-24023.8	-22677.2	-1346.66	-2522.64	-1218.47	-3646.2	-2647.67	-1762.86	-3462.89	-3316.94	-4099.49	10.7754	0.0989058	0.318097	0.229422	0.00480633	0.00149159	0.0798454	0.0490646	0.0820163	0.00190956	0.000300657	0.0182115	0.060239	0.0059907	0.00278046	0.00616549	0.00328834	0.0026046	0.0013088	0.00169839	0.00221292	0.0031104	0.00266899	0.000882882	0.000488616	0.000112561	0.00134857	0.00159701	0.000238416	0.000577472	0.000545953	0.00230461	0.00190739	0.000812703	0.000123014	0.000538063	0.000307645
88728	887270000	-24020.1	-22671.8	-1348.24	-2550.41	-1234.34	-3630.24	-2573.91	-1746.63	-3493.57	-3318.4	-4124.32	10.7338	0.095574	0.319138	0.229593	0.00521724	0.00143834	0.0800008	0.048059	0.0790822	0.00407262	0.00060036	0.0166425	0.0612582	0.00514467	0.00455643	0.00767299	0.00243642	0.00300854	0.00181814	0.00227688	0.00232694	0.00216237	0.00306069	0.00192737	0.000526404	0.000722011	0.00142882	0.000352382	0.000666678	0.000862303	0.000487349	0.00176325	0.00257018	0.000237297	0.00071314	0.000338668	0.000247298
65752	657510000	-23949.5	-22681.8	-1267.69	-2504.56	-1218.82	-3685.41	-2608.8	-1767.95	-3501.39	-3291.9	-4102.97	10.9708	0.0980203	0.310458	0.23267	0.00428879	0.00178841	0.0853319	0.0462101	0.0872936	0.00382272	0.00117065	0.0167189	0.0570131	0.00441516	0.00382373	0.00501947	0.00448555	0.00265199	0.00143979	0.00113315	0.00202435	0.00285315	0.00373069	0.00104775	0.000539737	0.000205574	0.000990845	0.00100749	0.000184173	0.000483243	0.000900312	0.00137118	0.00274602	0.000306766	0.000216497	0.000777596	0.00115031
129018	1290170000	-23980.2	-22647.5	-1332.64	-2490.98	-1240.55	-3710.2	-2653.08	-1660.84	-3485.38	-3304.38	-4102.12	10.9877	0.0931857	0.325511	0.235422	0.00264838	0.0018406	0.0813982	0.0552549	0.0758786	0.00278398	0.000227116	0.0170131	0.0544599	0.00464255	0.00420401	0.00680171	0.00419884	0.00249452	0.00139037	0.00236058	0.00182242	0.00247259	0.00298957	0.00197279	0.000410464	0.000697466	0.000974552	0.000305041	0.000120155	0.00138612	0.000484744	0.00166894	0.00237034	0.000141196	0.000662493	0.00086053	0.000228139
271086	2710850000	-24002.7	-22662.7	-1340.03	-2535.36	-1231.31	-3630.6	-2721.46	-1685.43	-3485.26	-3316.94	-4056.32	10.9014	0.0953378	0.311538	0.22861	0.00523863	0.00177663	0.0745919	0.0502142	0.0881161	0.00291955	0.0014476	0.0186565	0.0580556	0.00586625	0.00470382	0.00679476	0.0029358	0.00418272	0.00207184	0.00221659	0.00377558	0.00281974	0.0027557	0.00157711	0.000874307	0.000320801	0.00219305	0.000421176	0.000404811	0.00170668	0.000642694	0.00266601	0.00160545	0.000498835	0.000219107	0.000334999	0.000831919
22386	223850000	-23943.9	-22642.5	-1301.47	-2604.37	-1221.2	-3627.24	-2690.8	-1740.86	-3355.96	-3304.34	-4097.69	10.9499	0.0958643	0.319034	0.226744	0.00379562	0.00135066	0.0805363	0.0519575	0.0797232	0.00340457	0.000710181	0.0174153	0.0598512	0.00451514	0.00338539	0.00598532	0.00397309	0.00249703	0.00146445	0.00270921	0.00239418	0.00395947	0.00395792	0.00142996	0.000314187	0.000191047	0.000815037	0.00068513	0.000215358	0.00102188	0.0010887	0.00210416	0.00181101	0.0007042	0.000742877	0.000393919	0.000377955
265130	2651290000	-23914.8	-22635	-1279.82	-2530.89	-1222.42	-3595.43	-2753.07	-1743.63	-3455.63	-3218.65	-4115.27	10.7896	0.0986236	0.312785	0.222997	0.00439942	0.00118616	0.0791987	0.0544942	0.0833465	0.00224278	0.000688045	0.015926	0.0636319	0.00596646	0.00452179	0.0062109	0.00308081	0.00354037	0.00189149	0.00270775	0.00291998	0.00181788	0.00372397	0.0016354	0.000727873	0.00012873	0.00196247	0.000265337	0.000229668	0.000584217	0.000659982	0.00268556	0.00169065	0.00034939	0.00121523	0.00035695	0.000469048
10445	104440000	-24027.4	-22679.4	-1347.98	-2510.34	-1242.25	-3638.03	-2715.08	-1761.95	-3427.53	-3277.24	-4106.99	10.9461	0.0938921	0.317807	0.238579	0.00346682	0.00265047	0.0770158	0.0492563	0.0782034	0.00285093	0.00101013	0.0192879	0.0525158	0.00456484	0.00523571	0.00844443	0.00390779	0.00347579	0.00182938	0.00197913	0.00259095	0.00377842	0.0030287	0.00232926	0.000743831	0.000370777	0.00165389	0.000297939	0.000483682	0.00116428	0.000859765	0.00253871	0.00172873	0.000234501	0.000316738	0.000211945	0.000768776
20359	203580000	-24027.3	-22684.7	-1342.64	-2603.46	-1226.36	-3643.06	-2693.27	-1751.12	-3426.17	-3285.42	-4055.84	10.8816	0.0959242	0.308957	0.232002	0.00430672	0.0015024	0.0828758	0.0549924	0.0810936	0.0031182	0.000672451	0.0162904	0.0557034	0.00516948	0.00307361	0.00838088	0.00341339	0.0032865	0.00192268	0.00294	0.00246295	0.00375455	0.00307233	0.00180247	0.000604744	0.00118396	0.00150804	0.000604875	0.000346994	0.000911028	0.000265026	0.00253815	0.00182376	0.000460416	0.000120619	0.000654473	0.000766183
119748	1197470000	-24070.6	-22717	-1353.59	-2534.89	-1239.82	-3637.42	-2749.65	-1717.71	-3429.69	-3302.15	-4105.66	10.812	0.0934498	0.322079	0.231504	0.0029046	0.00152813	0.0759585	0.050081	0.0801229	0.00299051	0.00056696	0.0181054	0.0599247	0.00467605	0.0040467	0.00611681	0.00276655	0.0040323	0.00156469	0.0025033	0.0038722	0.00408591	0.0035529	0.00116529	0.000406458	0.00048043	0.00113536	9.19138e-05	0.000229903	0.00114415	0.000406047	0.00345133	0.00173713	0.000555237	0.000668447	0.000866397	0.000712117
89840	898390000	-24005.3	-22628.3	-1377.02	-2572.23	-1248.63	-3663.34	-2588.6	-1743.35	-3454.74	-3311.02	-4046.38	10.9715	0.0970366	0.32457	0.226657	0.0032464	0.00179321	0.076498	0.0492373	0.0845334	0.00366588	0.000817423	0.0183381	0.049937	0.00505602	0.00463242	0.00789897	0.0036172	0.00287012	0.00290272	0.00191371	0.00277202	0.00369667	0.00352135	0.00119413	0.000782791	0.000283451	0.0017164	0.000602231	0.000770755	0.000738403	0.000572868	0.0024103	0.00156932	0.000320087	0.000458968	0.000375953	0.000828194
24746	247450000	-23992.7	-22710.8	-1281.95	-2586.23	-1234.19	-3666.05	-2782.16	-1680.1	-3396.27	-3314.58	-4051.2	10.2026	0.100101	0.297999	0.229717	0.00418974	0.00260771	0.0869767	0.049385	0.0859551	0.00239387	0.000871753	0.018246	0.0579195	0.00525228	0.00532039	0.00484246	0.00446927	0.00478148	0.00206752	0.00187318	0.00348645	0.00324536	0.00337804	0.00201013	0.00044416	0.000939779	0.0013265	0.000806371	0.000546681	0.000862205	0.00029607	0.00212215	0.00177487	0.000591278	0.00106545	4.72592e-05	0.000722735
266042	2660410000	-24002.4	-22639.2	-1363.2	-2537.39	-1238.36	-3616.2	-2700.73	-1744.88	-3474.23	-3238.18	-4089.23	10.8461	0.093587	0.313139	0.228723	0.00420551	0.00116748	0.0802986	0.0526364	0.0822688	0.00418217	0.000828195	0.0174435	0.0614336	0.00490771	0.00392891	0.00532633	0.00378691	0.00206524	0.00201712	0.00202479	0.00241114	0.00448527	0.00355215	0.0021436	0.000828548	0.00127869	0.00166243	0.000371286	0.000373586	0.00106724	0.000315625	0.00203033	0.00113343	0.00043131	0.00054488	0.000595051	0.000458306
20621	206200000	-24035.7	-22701.2	-1334.51	-2599.03	-1229.8	-3619.58	-2714.36	-1746.81	-3452.71	-3292.75	-4046.19	10.5594	0.0988203	0.311029	0.235535	0.00443445	0.0015197	0.0799475	0.0507073	0.0864232	0.00240882	0.000714105	0.0162157	0.0537089	0.00703919	0.00371251	0.00503441	0.00289774	0.00320776	0.00213423	0.00268654	0.00232107	0.00284329	0.00324821	0.00156909	0.000618485	0.000320907	0.00243848	0.000500194	0.000346994	0.000911028	0.000265026	0.00261505	0.00188575	0.000232317	0.000120619	0.000654473	0.000638448
15651	156500000	-24062	-22678.3	-1383.61	-2512.23	-1236.11	-3612.91	-2884.19	-1717.71	-3361.44	-3310.36	-4043.39	10.4321	0.0977509	0.319658	0.23161	0.00522316	0.00267216	0.0779471	0.0474527	0.0802947	0.00200335	0.000352494	0.0180874	0.0582397	0.00528248	0.00470279	0.00374127	0.00383873	0.00454613	0.00243993	0.00258149	0.00209284	0.00342063	0.00245184	0.00161871	0.000510571	0.000143473	0.00141741	0.000374808	0.000430169	0.00142872	0.000425405	0.00303256	0.00127978	0.000268365	0.000246606	0.000707744	0.000586321
61040	610390000	-23911	-22626.2	-1284.75	-2557.14	-1221.68	-3611.25	-2673.63	-1712.15	-3476.71	-3294.17	-4079.51	10.9288	0.0908244	0.320065	0.233923	0.00403196	0.00081717	0.0747251	0.0505687	0.0844932	0.00277097	0.000375047	0.0161047	0.0566396	0.00554006	0.00521877	0.00499364	0.00447501	0.00401753	0.00266842	0.00231978	0.00460018	0.00269418	0.0043025	0.00164925	0.000434243	0.000148229	0.00163912	0.000304803	0.000184842	0.000880105	0.000382172	0.00186463	0.00215174	0.000329485	0.00116909	0.000387391	0.000266543
250786	2507850000	-24024	-22709.6	-1314.45	-2519.66	-1226.92	-3640.18	-2771.46	-1735.36	-3408.16	-3349.21	-4058.63	10.8464	0.103735	0.326835	0.214705	0.00384947	0.00235533	0.0757291	0.0528108	0.0806183	0.00222583	0.000925368	0.0163159	0.0611468	0.00346909	0.0059485	0.00571027	0.00214686	0.00320812	0.00181949	0.00215929	0.00320513	0.00331264	0.00336609	0.00203065	0.000562283	0.000236319	0.000897487	0.000123405	0.000551665	0.000980627	0.00104821	0.00226527	0.00124917	0.000307453	0.0018048	0.000544527	0.000531688
234093	2340920000	-24008.6	-22669.4	-1339.21	-2577.22	-1251.68	-3661.52	-2675.93	-1723	-3418.74	-3313.51	-4047.79	10.7607	0.0914172	0.324553	0.235194	0.00508896	0.0015374	0.0735963	0.0453678	0.0824165	0.00255105	0.00058977	0.0170884	0.0616341	0.00478605	0.0045176	0.0072498	0.0033036	0.00275725	0.00142231	0.00314791	0.00296225	0.00381138	0.00339753	0.00169031	0.000871355	0.000134758	0.00145492	0.000394305	0.000201329	0.000764063	0.00143273	0.00145917	0.00137566	0.000321885	0.00014692	0.000221339	0.000685768
151869	1518680000	-24062.4	-22698.3	-1364.12	-2525.82	-1233.39	-3657.22	-2672.34	-1749.66	-3438.19	-3311.31	-4110.35	10.964	0.0980901	0.310683	0.227013	0.00510296	0.00251387	0.0733857	0.0555586	0.0817751	0.0030445	0.00109579	0.01824	0.0570545	0.00539809	0.00487305	0.00642943	0.00402365	0.00292732	0.00323998	0.00248749	0.00289681	0.00400828	0.00446719	0.00164154	0.000581991	0.000220735	0.00162241	0.000433427	0.000701982	0.00165835	0.000777515	0.00152434	0.00200298	0.000485543	0.000483436	0.000440899	0.00101337
149151	1491500000	-24022.9	-22659	-1363.86	-2533.51	-1235.58	-3669.31	-2749.22	-1708.95	-3420.54	-3264.75	-4077.15	10.9064	0.0948506	0.308389	0.236977	0.00411374	0.00179763	0.0821432	0.0496839	0.0796224	0.00135201	0.000355623	0.0162798	0.0576906	0.0069874	0.0049593	0.00619441	0.0035715	0.0043861	0.00181914	0.00205004	0.00323891	0.00540381	0.00332475	0.00131519	0.000551942	0.000214865	0.00195396	0.000224771	0.000408004	0.00128598	0.00138958	0.00218732	0.00110645	0.000340637	0.00057502	0.000550359	0.000806061
126987	1269860000	-23992.5	-22650.1	-1342.42	-2528.39	-1243.43	-3625.56	-2698.98	-1707.44	-3484.79	-3297.05	-4064.5	10.8809	0.0932458	0.318053	0.2291	0.0042495	0.00282979	0.0775549	0.050829	0.0795592	0.00231304	0.000436681	0.0184991	0.0608794	0.00490708	0.00406507	0.00596479	0.004044	0.00368006	0.00160052	0.00227616	0.00259636	0.0039895	0.00407438	0.00246226	0.000664381	0.000741339	0.00101861	0.000166044	0.000328673	0.00127604	0.000526182	0.00242489	0.00142464	0.000392034	0.00038683	0.00078729	0.000178396
180135	1801340000	-24048.6	-22684.3	-1364.29	-2546.63	-1258.86	-3649.42	-2590	-1711.12	-3439.15	-3316.85	-4172.26	10.8438	0.0949867	0.31907	0.23888	0.00436763	0.00162654	0.0749138	0.0504781	0.0811492	0.00226002	0.000586043	0.0161654	0.0591325	0.005539	0.00373514	0.005944	0.00355408	0.00279763	0.00212262	0.00291853	0.00246819	0.00356728	0.00193166	0.0013724	0.00056349	0.000235006	0.000666574	0.000356463	0.000383381	0.000670306	0.000398139	0.00165215	0.00119687	0.000341835	0.000447302	0.000785478	0.000794461
40898	408970000	-23904.1	-22670.6	-1233.48	-2429.89	-1226.34	-3671.1	-2749.92	-1790.6	-3445.34	-3283.2	-4074.24	10.1483	0.0996521	0.304015	0.234199	0.00452576	0.00137976	0.0779551	0.0532388	0.0830908	0.00272374	0.000842873	0.0171368	0.060095	0.00473	0.003351	0.00414608	0.0043094	0.00330268	0.00257812	0.00274027	0.00354192	0.0044513	0.00204471	0.00144407	0.000528579	0.00034459	0.000953652	0.000873866	0.000391398	0.00181795	0.00135029	0.0031639	0.00171162	0.000340489	0.000421843	0.00063041	0.000187754
32000	319990000	-23957.1	-22644.6	-1312.57	-2490.26	-1224.08	-3673.65	-2674.18	-1745.03	-3457.96	-3321.33	-4058.1	10.9477	0.102746	0.310103	0.236647	0.00267068	0.00123682	0.0804157	0.0513309	0.0792721	0.00173028	0.000937424	0.016469	0.0555372	0.00534183	0.00518142	0.00670293	0.00323264	0.00215567	0.00198763	0.00132471	0.00260674	0.00289437	0.00272925	0.00251983	0.00039612	0.000753528	0.00129021	0.000408395	0.000159278	0.000862043	0.000352389	0.0023271	0.00173299	0.000405746	0.000428456	0.000467553	0.000347726
309345	3093440000	-23989.7	-22609.9	-1379.81	-2571.85	-1242.91	-3607.01	-2682.53	-1700.36	-3410.44	-3287.15	-4107.69	10.9374	0.0982992	0.310255	0.236942	0.00486959	0.00137795	0.0751812	0.0503243	0.0825431	0.00217042	0.000653996	0.0167019	0.0615091	0.00431856	0.00348784	0.00535786	0.00327171	0.00225659	0.00173694	0.00219924	0.00437732	0.00418722	0.00345518	0.00129406	0.000585381	0.000567339	0.00192657	0.000224574	0.000429589	0.00125545	0.000213267	0.00300421	0.00214087	0.000280504	0.000744264	0.000318539	0.000277421
321669	3216680000	-24079.6	-22761.5	-1318.14	-2569.72	-1231.79	-3618.24	-2757.21	-1701.76	-3483.37	-3274.84	-4124.55	10.7843	0.0955789	0.320015	0.229193	0.00467261	0.00071895	0.0824825	0.0490166	0.0751547	0.0019646	0.00063957	0.0154181	0.0614003	0.0047604	0.00465552	0.0057431	0.00448698	0.00382226	0.00295647	0.00264253	0.00346379	0.00242622	0.00309493	0.00257146	0.00126151	0.000891864	0.00137925	0.000822728	0.000503182	0.00122228	0.000345262	0.00235661	0.00120697	0.000849876	0.000120995	0.000278085	0.000196702
143121	1431200000	-24003.7	-22677.9	-1325.81	-2566.83	-1264.65	-3672.13	-2771.43	-1650.54	-3376.98	-3295.05	-4080.28	10.9901	0.100995	0.308159	0.231918	0.00310135	0.00115834	0.0804454	0.0517144	0.0816187	0.0017737	0.00110868	0.0168595	0.0601857	0.00392493	0.00546649	0.00563012	0.00366862	0.00237861	0.0021717	0.00287039	0.00382752	0.0036951	0.00224115	0.00262479	0.000756297	0.000457949	0.00186584	0.000158713	0.00037179	0.00122193	0.000683401	0.00282394	0.00146914	0.000823539	0.000692351	0.000449011	0.000159259
218226	2182250000	-23984.3	-22665.7	-1318.62	-2430.61	-1234.64	-3670.11	-2685.37	-1801.51	-3456.78	-3319.68	-4067.01	10.912	0.0995272	0.324385	0.221444	0.0053387	0.00189685	0.069786	0.0485048	0.0877238	0.00351909	0.00104018	0.0176951	0.0602043	0.004134	0.00348105	0.00503935	0.00300177	0.00370209	0.001951	0.0027387	0.00392183	0.00303247	0.00278111	0.00134532	0.000636606	0.000638374	0.000593904	0.000327402	0.000291975	0.00124452	0.0003669	0.00322657	0.00249822	0.000546965	0.000865747	0.000837343	0.000452537
26435	264340000	-24028.7	-22718.9	-1309.8	-2583.54	-1231.61	-3621.37	-2773.34	-1708.74	-3375.31	-3381	-4044	10.457	0.0974315	0.320673	0.223767	0.0039147	0.00108335	0.0754663	0.0526671	0.0819974	0.00393908	0.000287086	0.0154717	0.0570048	0.00436654	0.00443783	0.00580086	0.00448812	0.00448599	0.00196475	0.0035118	0.00341764	0.00491943	0.00335105	0.00170639	0.000445043	0.000133171	0.00128523	0.000759526	0.000328621	0.00111321	0.00114116	0.00250555	0.0020828	0.00124852	0.000956803	0.000594811	0.000242092
126947	1269460000	-23956.7	-22656.7	-1300.03	-2535.42	-1243.55	-3615.15	-2701.08	-1685.34	-3478.55	-3303.72	-4093.85	10.9385	0.0932458	0.318053	0.2291	0.00454909	0.00204824	0.0772654	0.050829	0.0814465	0.00221035	0.000436681	0.0166118	0.0614064	0.00519654	0.00406507	0.00596479	0.004044	0.00398986	0.00193972	0.00227616	0.00393712	0.0034625	0.00407438	0.0025479	0.000315692	0.000402136	0.00093297	0.000166044	0.000328673	0.00172742	0.000526182	0.00242489	0.00142464	0.000392034	0.00038683	0.00078729	0.000178396
255591	2555900000	-23957.6	-22656.6	-1301	-2537.55	-1221.1	-3640.89	-2729.53	-1718.3	-3437.18	-3255.7	-4116.38	10.9583	0.098357	0.323845	0.217622	0.00576493	0.00122132	0.0781098	0.0494021	0.0840407	0.00412272	0.000380359	0.0175588	0.056912	0.0053713	0.00620764	0.00463278	0.00289661	0.00295719	0.00175826	0.00271226	0.00261245	0.0043322	0.00304065	0.00161998	0.000400021	0.000707146	0.00137073	0.000341373	8.04237e-05	0.00101942	0.0002531	0.00294313	0.00274323	0.000468209	0.000376935	0.00125132	0.000189561
123912	1239110000	-23953.3	-22579.4	-1373.97	-2491.1	-1228.09	-3628.46	-2667.66	-1740.63	-3416.53	-3257.86	-4149.05	10.9532	0.0977739	0.314161	0.228601	0.00458337	0.00128602	0.0871855	0.0493175	0.0787382	0.00216808	0.000296827	0.0159251	0.0562813	0.0054017	0.00506016	0.00694935	0.00428277	0.00312963	0.00273856	0.0024294	0.00307582	0.0032053	0.00300809	0.00147903	0.00109949	0.00049769	0.00127947	0.00088608	0.000230886	0.00115445	0.000395626	0.00193993	0.00105575	0.0003167	0.000316702	9.7036e-05	0.000646637
330650	3306490000	-24009.5	-22631	-1378.54	-2536.41	-1242.09	-3657.69	-2674.37	-1688.69	-3367.76	-3328.88	-4135.06	10.8099	0.0967109	0.316615	0.232789	0.00446962	0.000787807	0.0808468	0.0517606	0.0788053	0.0027601	0.000341073	0.014573	0.061838	0.0040846	0.0049474	0.00540152	0.00401702	0.0031303	0.00135111	0.00245906	0.00211401	0.00356388	0.00258324	0.00312204	0.000289556	0.000454369	0.00112432	0.00100499	0.000450615	0.000986978	0.00128783	0.00206546	0.00143399	0.000186208	0.000252447	0.00028297	0.000495837
88359	883580000	-23953.4	-22591.1	-1362.29	-2562.75	-1237.93	-3630.26	-2571.3	-1684.13	-3480.43	-3293.84	-4130.44	10.815	0.102293	0.313115	0.22269	0.00515803	0.00165464	0.0811095	0.0496683	0.0841445	0.00388481	0.000603245	0.0156977	0.0573037	0.00450094	0.00405997	0.00711116	0.00369967	0.00328652	0.00216917	0.00240119	0.00346693	0.00455153	0.00322583	0.00230142	0.00117593	0.000295331	0.00142882	0.000309275	0.000379414	0.000772472	0.000750548	0.00176325	0.00257018	0.000577612	0.000468922	0.000338668	0.00038785
157336	1573350000	-23983.3	-22636.7	-1346.59	-2545.94	-1228.51	-3644.37	-2717.31	-1653.55	-3458.68	-3302.31	-4086.01	10.6804	0.100891	0.313935	0.229828	0.00333316	0.00151545	0.071665	0.0535237	0.0816439	0.00187973	0.00140876	0.018481	0.0613693	0.00390648	0.0042177	0.00558454	0.00459327	0.00293984	0.00115709	0.00329996	0.00440899	0.00396597	0.00285696	0.00147544	0.000531384	0.000149225	0.00140253	0.000133041	0.000589691	0.00128277	0.000518915	0.00256792	0.00246336	0.000318603	0.000135715	0.000900939	0.000771254
130666	1306650000	-24042.3	-22670	-1372.3	-2526.86	-1224.57	-3650.73	-2804.34	-1689.27	-3418.46	-3261.33	-4094.48	10.943	0.0946287	0.318873	0.236704	0.0042404	0.00196775	0.0798148	0.0485137	0.0801037	0.00325937	0.000242983	0.0160504	0.0572613	0.00391176	0.00546447	0.0065996	0.00317966	0.00214239	0.00303214	0.00195521	0.00233974	0.00259179	0.00268567	0.000741868	0.00101536	0.000237914	0.00175531	0.000244969	0.000306055	0.000987004	0.000633559	0.00243595	0.00283219	0.000518565	0.0004334	0.000244662	0.000689294
160972	1609710000	-24057.5	-22661.3	-1396.22	-2584.01	-1227.36	-3576.01	-2767.68	-1685.01	-3456.02	-3266.37	-4098.82	10.7847	0.0980674	0.31362	0.228951	0.0035052	0.00265354	0.0752773	0.054287	0.079227	0.00251439	0.000497769	0.0191373	0.0637554	0.00528574	0.00380107	0.00600868	0.00490288	0.00232267	0.00195617	0.00238559	0.00267103	0.00361914	0.00273687	0.00172671	0.000610333	0.000443756	0.00147	0.000182967	0.000342484	0.00129427	0.000551646	0.00161692	0.00225901	0.000297072	0.000416342	0.000410486	0.000406939
140906	1409050000	-24036.2	-22699.1	-1337.09	-2600.06	-1246.5	-3565.39	-2801.64	-1665.2	-3444.36	-3284.24	-4091.72	10.5027	0.0908076	0.312697	0.23465	0.00347472	0.00301041	0.0768173	0.0544435	0.0859483	0.00270737	0.000420517	0.0165549	0.0590525	0.00632649	0.00454417	0.00630806	0.00411892	0.00331435	0.00234426	0.00225517	0.0024637	0.00284999	0.0035081	0.00082037	0.00060686	0.000157534	0.000816494	0.00030164	0.00025362	0.00108817	0.000495472	0.00199357	0.00147491	0.000711703	0.000350523	0.000544646	0.000372297
73396	733950000	-23981.5	-22688.3	-1293.21	-2511.26	-1203.3	-3649.27	-2654.31	-1790.6	-3473.02	-3288.28	-4118.27	9.97436	0.0908641	0.309657	0.232949	0.00587117	0.000787858	0.0807653	0.0507961	0.0827146	0.00247503	0.000868075	0.0186113	0.0640409	0.00596229	0.00407273	0.00461295	0.00418847	0.00198982	0.00126528	0.00311653	0.00209691	0.00369051	0.00470226	0.00186972	0.00105042	0.000419922	0.00110052	0.000234031	0.000423921	0.00059672	0.000828252	0.00227682	0.00142316	0.000834999	0.000295741	0.00051718	0.000945347
210935	2109340000	-23980.6	-22659.5	-1321.11	-2515.03	-1242.24	-3621.77	-2672.63	-1721.78	-3452.55	-3336.59	-4096.89	10.9169	0.100074	0.311499	0.231158	0.00479832	0.00274763	0.0791187	0.0561729	0.075185	0.00259006	0.000365755	0.0160645	0.0577677	0.00737911	0.00412041	0.00590143	0.00344025	0.00477708	0.00143131	0.00230013	0.00289047	0.00346095	0.00317676	0.0015234	0.000933317	0.000233141	0.00148342	0.000136373	0.000107196	0.00073751	0.000549431	0.00266642	0.0015749	0.000471676	0.00051584	0.00077509	0.000477519
45093	450920000	-23961.2	-22656.6	-1304.59	-2457.29	-1212.74	-3647.19	-2677.58	-1798.17	-3505.02	-3350.72	-4007.92	10.7666	0.0970575	0.317315	0.23078	0.00416083	0.000892454	0.0834429	0.0504523	0.086049	0.0019993	0.000451413	0.0142502	0.0563786	0.00446538	0.00614778	0.0054162	0.00330302	0.00160663	0.00143783	0.00385977	0.00201907	0.00380929	0.00314827	0.00101229	0.000724183	0.00021625	0.00127196	0.000164164	8.09606e-05	0.000992745	0.000316042	0.00263519	0.00173168	9.76307e-05	0.000225535	0.000762287	0.000654671
300607	3006060000	-24055	-22643.7	-1411.27	-2549.66	-1237.79	-3612.06	-2702.27	-1680.47	-3453.01	-3306.47	-4101.96	10.9522	0.103116	0.317237	0.234997	0.00449473	0.00138292	0.0740083	0.0475152	0.0813284	0.00364746	0.000433649	0.0172891	0.0578309	0.00490984	0.00325395	0.00643933	0.00410909	0.00266615	0.00218756	0.00239251	0.00150349	0.00382123	0.00293069	0.00156497	0.000740213	0.000343463	0.00118285	0.000153217	0.000188845	0.000889096	0.000872313	0.00239507	0.00162754	0.000625215	0.000472049	0.000266982	0.000422805
128560	1285590000	-24005.8	-22643.4	-1362.41	-2520.53	-1227.96	-3648.41	-2722.37	-1735.97	-3438.07	-3277.44	-4072.68	10.9979	0.106443	0.316334	0.229626	0.00424358	0.00148869	0.0724505	0.0466461	0.0855568	0.00217025	0.000892469	0.0151641	0.0584109	0.00520773	0.00528643	0.0064064	0.00527646	0.00278012	0.00140929	0.00136027	0.00280516	0.00327347	0.00208716	0.00155177	0.00087579	0.00011731	0.00225935	0.000556849	0.000579141	0.00139932	0.000687586	0.00184596	0.001772	0.00091013	0.000274223	0.000311644	0.00108725
252763	2527620000	-23987.5	-22684	-1303.43	-2541.16	-1207.02	-3680.88	-2720.03	-1685.11	-3464.36	-3279.68	-4105.78	10.9637	0.097524	0.324454	0.227709	0.00508654	0.00175632	0.0706724	0.0519606	0.0833137	0.00314878	0.0006258	0.0173071	0.0551491	0.00393878	0.00352247	0.00558041	0.00438963	0.00260049	0.00242309	0.00238977	0.00326987	0.00409739	0.00402066	0.00147539	0.000674778	0.000448324	0.00176463	0.000742292	0.000315054	0.00128773	0.000376263	0.00240257	0.00199155	0.000269715	7.66419e-05	0.00078507	0.000689561
274290	2742890000	-24040.6	-22708.9	-1331.67	-2529.51	-1233.54	-3647.05	-2666.78	-1779.4	-3491.68	-3241.92	-4119.06	10.8782	0.092089	0.315825	0.231941	0.00553952	0.00162055	0.0817839	0.0496881	0.080651	0.00295259	0.00062202	0.0150624	0.058591	0.00487557	0.00557882	0.00534449	0.00289709	0.00353663	0.00218868	0.00254124	0.00261283	0.00458778	0.00267733	0.00123806	0.000969618	0.000395781	0.00142193	0.000213861	0.000430573	0.000775269	0.00149517	0.00225115	0.00204793	0.00037093	0.000631435	0.000517374	0.000919183
51211	512100000	-23986.2	-22616.7	-1369.52	-2511.11	-1222.63	-3620.83	-2664.79	-1749.86	-3458.11	-3340.67	-4048.72	10.638	0.10046	0.315532	0.234776	0.00447637	0.00158257	0.0803546	0.0462935	0.0771876	0.00241198	0.00126828	0.0166883	0.0590449	0.00472158	0.00310112	0.00531931	0.0041798	0.00440402	0.00188833	0.00207238	0.00308811	0.00384115	0.00365085	0.00137928	0.000546353	0.00032067	0.00144451	0.000238353	0.000518415	0.00206471	0.000539643	0.00198983	0.00199894	0.000573422	0.000769879	0.000388678	0.000638386
249278	2492770000	-23988.7	-22673.3	-1315.36	-2595.61	-1214.74	-3620.61	-2659.94	-1755.32	-3447.33	-3327.02	-4052.74	10.8323	0.0970752	0.310463	0.233723	0.00400945	0.00154967	0.0800906	0.0545472	0.0778967	0.00198882	0.000471579	0.0167956	0.0586878	0.00600072	0.00430543	0.00522074	0.00335061	0.00412488	0.00206061	0.00257332	0.00318845	0.00365659	0.00278846	0.0012262	0.00122953	0.000458981	0.00130257	0.000286737	0.00034601	0.0017909	0.00136017	0.00193428	0.00234525	0.000391913	0.000553068	0.000372909	0.000386877
149778	1497770000	-24004.2	-22629	-1375.17	-2576.83	-1237.65	-3590.78	-2664.74	-1710.49	-3429.24	-3303.04	-4116.24	10.9539	0.09768	0.314943	0.231965	0.00575251	0.00170052	0.0781786	0.0480612	0.0819212	0.00279401	0.000367672	0.0176515	0.0598548	0.00433298	0.00316524	0.00658116	0.00396496	0.00490837	0.00165767	0.0024036	0.00254344	0.00341878	0.00303495	0.00235095	0.000631616	0.000312189	0.00106386	0.000406537	0.000824979	0.000590102	0.000362035	0.00181547	0.00156156	0.000420516	0.000591027	0.000416381	0.000298751
150920	1509190000	-24036.3	-22720.5	-1315.8	-2522.03	-1255.64	-3660.9	-2697.36	-1715.25	-3452.32	-3318.79	-4098.17	10.848	0.087405	0.32449	0.233697	0.00308056	0.00292418	0.0754774	0.0528268	0.0803851	0.00211482	0.000549705	0.0166944	0.0597187	0.0046067	0.00474935	0.00592104	0.00422493	0.00398127	0.00153838	0.00196215	0.00295609	0.00294831	0.00224129	0.00204271	0.000806275	0.000231364	0.00124245	0.000153899	0.00022671	0.00155576	0.000286575	0.00239045	0.00126029	0.000276935	0.000554335	0.00103493	0.000630991
204477	2044760000	-23993.8	-22678.6	-1315.26	-2560.04	-1259.41	-3653.21	-2616.13	-1686.99	-3442.87	-3323.32	-4136.61	10.8064	0.0977413	0.312903	0.230206	0.00507304	0.0019942	0.0838055	0.0479738	0.0794566	0.00250668	0.000762761	0.0183311	0.0597943	0.0052666	0.00495669	0.00764793	0.00330912	0.0025178	0.00157733	0.00258478	0.00168506	0.00290865	0.00286849	0.00298031	0.000745844	0.000445798	0.00131527	0.00108938	0.000311026	0.00126168	0.000732363	0.00166235	0.00202568	0.000636499	0.000584501	0.000747426	0.000492603
232310	2323090000	-23971.1	-22657.3	-1313.83	-2580.94	-1241.07	-3662.64	-2719.47	-1731.81	-3374.65	-3306.06	-4040.67	10.8781	0.0986386	0.307361	0.230999	0.00332085	0.00214931	0.0791372	0.05236	0.0872698	0.00343812	0.000351007	0.0168136	0.0566139	0.00564019	0.0056815	0.00515739	0.0036356	0.00299196	0.00180749	0.00308473	0.00194546	0.0037802	0.00345923	0.00165328	0.00065259	0.000400237	0.00210102	0.00035712	0.000588113	0.000954365	0.000523822	0.00197411	0.00121052	0.000259725	0.000212293	0.00029297	0.000696657
62772	627710000	-23902.1	-22579.3	-1322.77	-2528.32	-1216.36	-3619.83	-2664.48	-1724.21	-3470.61	-3290.65	-4064.85	10.9121	0.0924577	0.322908	0.22816	0.00495512	0.00160738	0.0769987	0.0502511	0.0801341	0.00272047	0.00050318	0.0171887	0.0630806	0.00412058	0.00410198	0.00618853	0.00345564	0.00437181	0.00122864	0.00259816	0.00324565	0.0032259	0.00306366	0.00224851	0.000527723	0.000395468	0.00108764	0.000592736	0.000584162	0.000919608	0.00049063	0.00227593	0.00103903	0.000301674	0.00105457	0.000158003	0.000296601
138414	1384130000	-24071.6	-22708.3	-1363.32	-2509.14	-1250.5	-3657.52	-2645.38	-1783.45	-3459.5	-3310.04	-4092.76	10.8017	0.100576	0.312962	0.234254	0.00425883	0.00198273	0.0777914	0.051743	0.0837655	0.00232483	0.000760285	0.0155862	0.0562993	0.00473738	0.00339509	0.00609462	0.00297959	0.00356176	0.00171323	0.00217603	0.002485	0.00390946	0.00301667	0.00122627	0.000360359	0.000524238	0.00133477	0.00100954	0.000579229	0.000586715	0.000873822	0.00205248	0.00177187	0.000599097	0.00070165	0.000393345	0.000349174
160329	1603280000	-24005.6	-22669	-1336.64	-2541.64	-1231.95	-3603.2	-2752	-1717.79	-3436.62	-3246.93	-4138.86	10.9631	0.0957352	0.312911	0.229303	0.0029715	0.00158506	0.0774186	0.0498745	0.085582	0.0034506	0.000497769	0.0178996	0.064369	0.00420213	0.0040568	0.00557932	0.00539041	0.00349751	0.0017854	0.00178343	0.00300709	0.00311294	0.00319802	0.00199264	0.000656143	0.0003834	0.00126903	0.000494038	0.000125302	0.000767335	0.000296423	0.00283698	0.00213871	0.000250005	0.000290736	0.000240421	0.00107479
123927	1239260000	-23962.6	-22633.3	-1329.3	-2494.48	-1223.71	-3638.44	-2692.29	-1748.83	-3418.09	-3253.27	-4164.16	10.9163	0.0977739	0.319932	0.228694	0.00492437	0.00128602	0.0815018	0.0493175	0.0787382	0.00216808	0.000296827	0.0159251	0.0562813	0.0054017	0.00506016	0.00694935	0.00428277	0.00312963	0.00273856	0.0024294	0.00307582	0.0032053	0.00300809	0.00147903	0.00109949	0.00049769	0.00119263	0.00088608	0.000230886	0.00106192	0.000395626	0.00193993	0.00105575	0.0003167	0.000316702	9.7036e-05	0.000646637
214762	2147610000	-23911.3	-22657.8	-1253.52	-2554.24	-1236.77	-3641.49	-2718.69	-1711.77	-3429.92	-3325.09	-4039.82	10.7953	0.087907	0.320224	0.232508	0.00411459	0.0018973	0.0833283	0.0500588	0.0817616	0.00230164	0.000492392	0.0148964	0.0547589	0.00520351	0.00569828	0.00675169	0.00342283	0.00358009	0.00204298	0.0025089	0.00293778	0.00524629	0.00305307	0.00186727	0.000764095	0.000453498	0.00138947	0.000388294	0.00012612	0.00107928	0.00127981	0.00241852	0.00174512	0.000231705	0.000510501	0.000588997	0.000581309
46984	469830000	-24026.8	-22664	-1362.78	-2528	-1214.72	-3620.53	-2702.91	-1776.17	-3435.11	-3306	-4080.6	10.7135	0.103305	0.312926	0.225766	0.00465627	0.00159776	0.0813655	0.0542854	0.0809774	0.00424138	0.000746163	0.0147015	0.0562079	0.00590438	0.00460664	0.00632155	0.00394808	0.0025658	0.00220162	0.00125813	0.00314803	0.00442668	0.00332351	0.00157625	0.00163583	0.000120443	0.000849956	0.00041163	0.000557011	0.00107661	0.000427288	0.00243947	0.000798687	0.000214671	0.000120779	0.000366436	0.000481533
237936	2379350000	-23946.9	-22662.7	-1284.17	-2539.28	-1232.91	-3640.21	-2743.46	-1738.07	-3401.02	-3282.26	-4085.51	10.317	0.101713	0.324304	0.229711	0.00427186	0.00154059	0.0733637	0.0495521	0.0827186	0.00250046	0.00074818	0.0169663	0.05413	0.00532752	0.00322775	0.00550881	0.00342557	0.00268744	0.00232122	0.00173072	0.00251744	0.0035515	0.00326176	0.00195645	0.000264296	0.000124395	0.000724279	0.00113028	0.000189858	0.000933552	0.000677342	0.00263677	0.00259033	0.000365224	0.000466736	0.000672182	0.000208099
167175	1671740000	-23998.1	-22643.8	-1354.31	-2562.11	-1230.25	-3599.63	-2759.91	-1723.61	-3408.99	-3296.13	-4063.18	10.1887	0.104372	0.322288	0.220915	0.00341482	0.00279341	0.0837408	0.0501967	0.0837817	0.00175337	0.000418099	0.014222	0.058226	0.00694007	0.00377606	0.00484893	0.00435516	0.00228322	0.00128918	0.00195292	0.00267957	0.00304876	0.00217391	0.000966981	0.000195576	0.000116795	0.00115066	0.00037368	0.000676288	0.000681438	0.000795624	0.00136483	0.0028831	0.000709236	0.000872688	0.000549606	0.000498242
146105	1461040000	-24017.7	-22654.8	-1362.95	-2535.3	-1218.11	-3666.24	-2654.75	-1692.8	-3487.88	-3282.74	-4116.96	10.9247	0.0945083	0.327756	0.236523	0.00388765	0.00233675	0.0724195	0.0527653	0.0727999	0.00331707	0.000943978	0.0176866	0.0561011	0.00462801	0.0037893	0.00509679	0.00356866	0.00359845	0.00133308	0.00255382	0.00311064	0.00345267	0.00279371	0.00195926	0.000666496	0.000111485	0.00257436	0.000573104	0.000661192	0.00111505	0.000500752	0.00191145	0.00231724	0.000373582	0.000534959	0.000361611	0.000266533
253122	2531210000	-24031.8	-22679.2	-1352.59	-2567.81	-1206.83	-3712.4	-2765.89	-1609.62	-3443.96	-3282.5	-4090.19	10.7925	0.0908445	0.313809	0.228408	0.00574923	0.00177714	0.0771219	0.0526258	0.0927365	0.00227858	0.0012289	0.0157044	0.059533	0.00380218	0.00315512	0.00497746	0.00438963	0.00260049	0.00198312	0.00203387	0.00210455	0.00381704	0.00348283	0.00145251	0.000234284	0.000366059	0.00153813	0.000653489	0.000525942	0.00158348	0.000976867	0.00263839	0.00164998	0.000292594	0.000203959	0.00078507	0.000689561
8865	88640000	-24043.5	-22705.8	-1337.73	-2517.58	-1228.71	-3607.95	-2870.06	-1817.93	-3419.06	-3250.9	-3993.58	10.7528	0.09487	0.312724	0.235677	0.00345992	0.00137849	0.0793892	0.0520239	0.0828309	0.0028737	0.00107752	0.0153118	0.0545999	0.00428783	0.00475311	0.00665447	0.00294413	0.00329465	0.00222644	0.0022733	0.00348029	0.00459154	0.00429823	0.00136975	0.000478702	0.000829354	0.0013198	0.00037785	0.000340985	0.000519081	0.000521898	0.00195123	0.00211623	0.000645721	0.000494829	0.000371946	0.000218295
157812	1578110000	-23998.3	-22612.2	-1386.11	-2592.56	-1215.95	-3622.14	-2661.69	-1728.27	-3435.05	-3267.55	-4089.04	10.9858	0.0926015	0.317652	0.228024	0.00320437	0.00225082	0.0772427	0.053173	0.0847482	0.00162065	0.000894319	0.0189721	0.0601965	0.00522796	0.0043829	0.00636503	0.00281479	0.00314701	0.0022042	0.00242924	0.00349773	0.00392088	0.00320302	0.00122375	0.000211312	0.000334508	0.00149248	0.000572813	0.000801487	0.00113474	0.000703136	0.00246533	0.00100956	0.000414183	0.000338557	7.11211e-05	0.000615269
318123	3181220000	-24126.8	-22711.1	-1415.74	-2538.15	-1223.38	-3675.69	-2740.86	-1735.69	-3481.43	-3289.24	-4026.66	10.9633	0.098063	0.315791	0.227437	0.00405407	0.00189165	0.0792729	0.0533127	0.0840297	0.0022256	0.000213967	0.0161657	0.0568405	0.00504014	0.00475236	0.00650417	0.0049374	0.0029317	0.00146624	0.0028087	0.00222014	0.00247156	0.00250009	0.00104382	0.000866582	0.000246003	0.00155905	0.00121663	0.000425507	0.0010694	0.000571156	0.003112	0.00141899	0.000722186	0.000920483	0.000221645	0.000632298
104050	1040490000	-23991.6	-22641.2	-1350.34	-2514.8	-1237.34	-3579.93	-2691.83	-1693.01	-3468.3	-3313.37	-4142.63	10.7014	0.0944785	0.314877	0.235583	0.00407356	0.0029199	0.0760841	0.0480249	0.0781354	0.00277263	0.000737862	0.0194462	0.0620343	0.00428504	0.00372221	0.00583654	0.00464613	0.00364234	0.00184994	0.00203034	0.00336461	0.00430145	0.00375359	0.00102699	0.000876472	0.000159857	0.00141206	0.0012175	6.14397e-05	0.000532123	0.000813594	0.00208112	0.00204729	0.000586872	0.00084629	0.000222497	0.000367447
61272	612710000	-24029.8	-22613.5	-1416.22	-2584.46	-1220.56	-3563.5	-2666.37	-1696.73	-3450.88	-3322.14	-4108.88	10.9667	0.0992053	0.320888	0.227307	0.00419337	0.000692473	0.0743468	0.0503416	0.0856416	0.00343141	0.000531897	0.0151232	0.0590382	0.00398619	0.00338737	0.00570579	0.00489846	0.00301019	0.00171459	0.00298679	0.00233457	0.00270445	0.00521022	0.00164925	0.000434243	0.000700869	0.0011336	0.000196617	0.00017139	0.00107888	0.000371798	0.00186463	0.00160156	0.00030877	0.000517179	0.000304103	0.000291301
305075	3050740000	-24040.2	-22691.8	-1348.38	-2518.5	-1234.59	-3607.94	-2714.75	-1743.49	-3441.82	-3371.65	-4059.02	10.8503	0.101889	0.305153	0.231001	0.0046845	0.00158228	0.0797261	0.0522551	0.0845681	0.00348714	0.000544426	0.0160089	0.062255	0.00345974	0.00416565	0.00681621	0.00259606	0.00365329	0.00112371	0.00301826	0.00251469	0.00393511	0.00293295	0.00133371	0.000446571	6.71861e-05	0.00117439	0.000403876	0.000501704	0.00140856	0.000266027	0.00292542	0.00215102	0.000430471	0.000533299	0.00106182	0.000189284
26812	268110000	-24112.3	-22727.4	-1384.9	-2615.71	-1205.5	-3673.74	-2692.41	-1770.66	-3357.42	-3333.32	-4078.67	10.9967	0.0917382	0.318885	0.231039	0.00437597	0.00112057	0.080106	0.0504319	0.0774917	0.00335994	0.000537772	0.0204202	0.0570944	0.0037082	0.00578307	0.00740452	0.00361895	0.00289125	0.00128619	0.00303431	0.00260591	0.00372408	0.00352425	0.00156153	0.000393169	6.7763e-05	0.00182291	0.000454297	0.000444194	0.00113291	0.000473754	0.00275108	0.00185939	0.00124852	0.000575661	0.000517973	0.00021788
119924	1199230000	-24008.2	-22620.8	-1387.35	-2537.71	-1208.82	-3611.38	-2732.87	-1663.48	-3430.38	-3298.16	-4138.02	10.9922	0.0920834	0.32337	0.223959	0.0029046	0.00253984	0.0766673	0.0531233	0.0823117	0.00307362	0.000281706	0.0181054	0.0553977	0.0049763	0.00482869	0.00728924	0.002987	0.00277581	0.0025054	0.00227426	0.00333087	0.00426056	0.00399214	0.000996367	0.000406458	0.00048043	0.00113536	0.000387064	0.000728526	0.000891566	0.00070193	0.00418916	0.00173713	0.000321367	0.000191937	3.07689e-05	0.000471462
88662	886610000	-24057.8	-22702	-1355.83	-2619.07	-1238.79	-3604.58	-2565.16	-1757.24	-3461.3	-3319.74	-4136.11	10.9105	0.0961061	0.319138	0.229593	0.00521724	0.00171358	0.0809586	0.0474495	0.0790822	0.00407262	0.00060036	0.0156977	0.0608971	0.00514467	0.00455643	0.00767299	0.00243642	0.00300854	0.00242432	0.00227688	0.00232694	0.00216237	0.00306069	0.00192737	0.000526404	0.000551105	0.00142882	0.000352382	0.000666678	0.000862303	0.000487349	0.00176325	0.00257018	0.000237297	0.00071314	0.000338668	0.000247298
173346	1733450000	-23969.7	-22642.5	-1327.25	-2501.59	-1217.19	-3661.44	-2588.19	-1736.99	-3490.87	-3299	-4147.21	10.8875	0.0958755	0.313067	0.227335	0.00413283	0.00151552	0.0736303	0.0518498	0.0935829	0.00275982	0.000218849	0.0169177	0.0647607	0.00577398	0.00356137	0.00596095	0.00309423	0.00251114	0.0014509	0.00227761	0.00207991	0.00277267	0.00206478	0.00196924	0.000674488	4.16363e-05	0.000813111	0.000293627	0.000131621	0.000760331	0.000338571	0.00258152	0.00139887	0.00103203	0.000431394	0.000265882	0.000643407
321297	3212960000	-24012.9	-22671.8	-1341.09	-2531.03	-1203.6	-3649.26	-2732.57	-1688.65	-3429.39	-3306.5	-4130.82	10.5378	0.098065	0.318281	0.229971	0.00600791	0.00283246	0.0793229	0.0494936	0.0787968	0.00238654	0.000230859	0.0176417	0.0605505	0.00469631	0.00293976	0.0064328	0.00298215	0.00170327	0.00218187	0.00183204	0.0034801	0.00172572	0.00300156	0.00257818	0.000483181	0.000198372	0.00151584	0.000618719	0.000384784	0.00116881	0.000599271	0.00321393	0.00144848	0.00050284	0.000223765	0.000390778	0.000196702
115374	1153730000	-24064.1	-22668.6	-1395.5	-2488.97	-1255.57	-3676.31	-2608.2	-1731.1	-3424.06	-3309.85	-4174.58	10.8493	0.0941022	0.31512	0.229338	0.0050745	0.00225111	0.0778101	0.0535712	0.0783324	0.00231077	0.000830528	0.0159976	0.0609576	0.00444002	0.00364024	0.00475671	0.00309319	0.00397233	0.00195585	0.0016996	0.00404194	0.00449254	0.00332909	0.000926489	0.00137159	0.000593372	0.00115325	0.000440445	0.000263667	0.00139013	0.000157275	0.00233392	0.00236233	0.000187384	0.000307828	0.00118652	0.000474352
301528	3015270000	-23981.8	-22654.7	-1327.13	-2553.95	-1235.67	-3611.58	-2732.79	-1704.7	-3440.86	-3308.83	-4066.28	10.9638	0.104354	0.315656	0.230383	0.00524081	0.000898675	0.073994	0.0524248	0.0800063	0.00356928	0.000386257	0.0162848	0.0570442	0.00445315	0.00518553	0.00677305	0.003181	0.00188017	0.00207306	0.00210894	0.00260876	0.00359086	0.00518292	0.00129693	0.000356015	0.000239105	0.00128554	0.000447296	0.000206917	0.00101979	0.000588209	0.00290861	0.00231336	0.00048989	0.000591164	0.000738978	0.00039332
291337	2913360000	-24018.9	-22621.5	-1397.38	-2572.94	-1230.9	-3582.73	-2783.54	-1658.53	-3410.14	-3274.24	-4108.46	10.9663	0.0963338	0.308503	0.237672	0.00452292	0.00176451	0.0824383	0.0493326	0.0839207	0.00401923	0.000704102	0.0165568	0.0560354	0.00589827	0.00320693	0.00693115	0.00295703	0.00244443	0.00187217	0.00186011	0.00182756	0.00347455	0.00267878	0.00178587	0.000602709	0.00012038	0.000585263	0.000492362	0.000455925	0.00183747	0.000454788	0.00138821	0.00192373	0.000399889	0.000504373	0.00065389	0.000687277
324131	3241300000	-24050.4	-22702.7	-1347.75	-2581.45	-1231.24	-3583.12	-2676.03	-1717.31	-3465.43	-3312.81	-4135.29	10.8244	0.0934047	0.30653	0.229674	0.00439922	0.00178926	0.0838922	0.0575412	0.078827	0.00250593	0.000130748	0.0154941	0.0589185	0.00506654	0.00508309	0.00645634	0.00391034	0.00267671	0.00200447	0.00344298	0.00297175	0.00362943	0.00282431	0.00273514	0.000790643	0.000206376	0.00248665	0.000405615	0.000471812	0.00136538	0.000419921	0.00243129	0.0020871	0.000276232	0.000739883	0.00099157	0.00032716
97899	978980000	-24014.9	-22716.8	-1298.07	-2577.45	-1220.14	-3687.67	-2649.04	-1730.14	-3535.55	-3268.21	-4048.57	10.486	0.092785	0.321338	0.227763	0.00352313	0.0017402	0.0821205	0.0524711	0.0830885	0.00381792	0.000293285	0.0167934	0.0543415	0.00514853	0.00456729	0.00464289	0.00330639	0.00307286	0.00188653	0.00318881	0.00341735	0.00490239	0.00407381	0.00155092	0.000915901	0.000725142	0.00112147	0.00046822	7.05608e-05	0.00110664	0.000303886	0.0013135	0.00128886	0.000125173	0.000359058	0.000488089	0.00048598
300262	3002610000	-23965.1	-22660.6	-1304.57	-2521.1	-1222.02	-3611.05	-2710.75	-1711.82	-3427.16	-3325.82	-4130.83	10.9287	0.100567	0.316907	0.228126	0.00358567	0.00121742	0.0772022	0.0501084	0.0836331	0.00321763	0.000612748	0.0161403	0.0580781	0.00483958	0.00429381	0.00599787	0.00315934	0.00353951	0.00235619	0.00195303	0.00345749	0.00340711	0.00239987	0.000870696	0.000689829	0.00053067	0.00191218	0.000153217	0.000188845	0.00119427	0.00060422	0.00251036	0.00180416	0.000389204	0.0011105	0.000532825	0.000389925
63708	637070000	-23870.8	-22634.8	-1236.05	-2602.47	-1227.9	-3615.53	-2652.88	-1763.67	-3437.53	-3256.82	-4077.99	10.0505	0.0935341	0.313767	0.235849	0.00470143	0.000989766	0.0769052	0.0509992	0.0843741	0.00312308	0.000311591	0.0171958	0.0545777	0.00548045	0.0052226	0.00527384	0.00549343	0.00181387	0.00184167	0.00497808	0.00187585	0.00424641	0.00306198	0.000681714	0.00087585	0.000563719	0.00103356	0.000726345	0.000453759	0.000825817	0.000388031	0.00255401	0.00167777	0.000476205	0.000393727	0.000426186	0.000661495
199238	1992370000	-24012.1	-22644.8	-1367.27	-2544.95	-1231.82	-3612.68	-2709.16	-1731.15	-3410.66	-3334.89	-4069.51	10.9268	0.0954229	0.31701	0.238828	0.00412549	0.00185745	0.0818042	0.0475149	0.0827523	0.0020032	0.000420144	0.0178573	0.0507809	0.00560849	0.00396367	0.00471013	0.00235866	0.0030739	0.00234877	0.00359295	0.00276635	0.00343734	0.00359596	0.00150084	0.000684173	0.00021378	0.00126297	0.000392381	0.000348528	0.00161765	0.000332183	0.0019901	0.00177679	0.000483614	0.000323506	0.000602119	0.000839289
105926	1059250000	-24052.5	-22714.2	-1338.32	-2598.11	-1230.77	-3585.95	-2611.33	-1728.02	-3405.34	-3324.71	-4229.97	10.8348	0.0874008	0.32292	0.231144	0.00328717	0.00255014	0.0727818	0.04613	0.0839958	0.00380829	0.000132184	0.0165279	0.0640611	0.00544341	0.00537433	0.00592813	0.00532604	0.00268149	0.00221009	0.00337886	0.00214052	0.00372134	0.00429485	0.00215361	0.00112171	0.000537821	0.00101799	0.000372282	0.000235198	0.00115813	0.000726871	0.00195342	0.00103459	0.000580413	0.000767104	0.000268134	0.000150347
102548	1025470000	-24001.6	-22670.2	-1331.36	-2548.22	-1225.78	-3586.33	-2633	-1713.96	-3461.72	-3332.49	-4168.74	10.8661	0.0974716	0.321416	0.229013	0.00591084	0.00173894	0.0725954	0.0482617	0.0798659	0.00238509	0.000800504	0.0172678	0.0589196	0.00602401	0.0048523	0.00716032	0.00449563	0.00234461	0.00211116	0.00310581	0.0025714	0.00393195	0.00379345	0.0016864	0.000548758	0.000568943	0.000630028	0.000629647	0.000889558	0.00139249	0.000719944	0.00268524	0.000893658	0.000451153	0.000474413	0.000158885	0.000675481
158623	1586220000	-23931.5	-22603.6	-1327.93	-2481.71	-1225.54	-3655.64	-2714.35	-1681.64	-3478.02	-3272.24	-4094.42	10.8805	0.0947756	0.307643	0.241639	0.00388812	0.00210643	0.0790396	0.0537579	0.0845231	0.00188729	0.000656816	0.0163415	0.0570643	0.00336096	0.00258347	0.00678765	0.00360635	0.00261465	0.00253842	0.00259365	0.00275239	0.00394424	0.00299962	0.0026421	0.0009195	0.000420939	0.00108923	0.000254362	0.000217116	0.00100776	0.000746765	0.0022343	0.00115835	0.000288266	0.000596062	0.000286323	0.00100774
118518	1185170000	-23974.2	-22668.6	-1305.55	-2509.64	-1250.54	-3615.81	-2711.06	-1747.32	-3359.66	-3309.86	-4164.72	10.8383	0.0927999	0.318875	0.237267	0.00346236	0.0022334	0.0793896	0.0503956	0.0792831	0.00269428	0.000349953	0.0144422	0.0567625	0.00540101	0.00470622	0.00675932	0.00347325	0.00270937	0.00206865	0.00365784	0.00236213	0.00364043	0.00312435	0.00190516	0.000504231	0.00052319	0.00112995	0.000390979	0.000132543	0.00139199	0.00029532	0.00247226	0.0015542	0.000430784	0.000416766	0.000305344	0.000821168
323663	3236620000	-24034.3	-22659.9	-1374.37	-2560.28	-1225.06	-3611.41	-2736.01	-1707.93	-3396.15	-3300.49	-4122.55	10.9464	0.0986506	0.315655	0.227011	0.00662313	0.00181559	0.0807235	0.0527114	0.0769964	0.00249214	0.000405703	0.0178997	0.0588431	0.00443189	0.00496136	0.00577235	0.00438292	0.00254499	0.00234274	0.00274136	0.00308887	0.00288409	0.00274591	0.00167554	0.00104384	0.000206376	0.000818119	0.000272757	0.0005502	0.00180385	0.000682361	0.00248112	0.00120028	0.000260917	0.000291682	0.000186885	0.00109332
108768	1087670000	-24009.3	-22666.8	-1342.43	-2558.57	-1216.7	-3592.51	-2636.05	-1717.58	-3428.29	-3348.57	-4168.57	10.9211	0.0947647	0.311909	0.230801	0.00398176	0.00131485	0.074524	0.055175	0.0833131	0.00359827	0.000613237	0.0152364	0.0610621	0.0038468	0.00491817	0.00771258	0.00397661	0.00387729	0.00189042	0.00302714	0.00231	0.00471988	0.00312751	0.00210932	0.000831646	0.000101439	0.000900797	0.000549325	0.000987003	0.00190717	0.000347682	0.00182437	0.00153646	0.000427377	0.000234013	0.000387121	0.000297951
256138	2561370000	-24026.7	-22659.4	-1367.32	-2497.45	-1218.57	-3642.59	-2720.31	-1733.89	-3429.78	-3300.43	-4116.41	10.9991	0.103329	0.310495	0.222142	0.00578922	0.00214831	0.078748	0.0523298	0.0821268	0.00368489	0.000520395	0.0173918	0.0602834	0.00572725	0.00469747	0.00640422	0.00418332	0.00310004	0.000953631	0.00201888	0.00216682	0.00275051	0.00305161	0.00173239	0.00101618	0.000312408	0.00149726	0.000660238	0.000114643	0.00101135	0.000623497	0.00298726	0.0023488	0.00112813	0.000376935	0.000631052	0.000736784
161460	1614590000	-24003.1	-22664.5	-1338.56	-2566.4	-1224.22	-3596.65	-2755.88	-1708.73	-3436.33	-3257.38	-4118.95	10.9411	0.0977159	0.305921	0.233606	0.00395598	0.00245281	0.0781531	0.0523879	0.078628	0.0024695	0.000506361	0.0178128	0.0609514	0.00381766	0.00617731	0.00627526	0.00455878	0.00282172	0.00141575	0.00295399	0.0029372	0.00343548	0.00293879	0.00131533	0.00100694	3.87507e-05	0.00233412	0.000389168	0.000308041	0.00100235	0.000526974	0.00221885	0.0023644	0.000358405	0.000936234	0.000809567	0.000869459
6199	61980000	-24031.9	-22649.1	-1382.8	-2519.78	-1199.73	-3532.71	-2845.87	-1766.78	-3413.28	-3271.7	-4099.26	10.8568	0.0938179	0.316548	0.226615	0.00625883	0.00150853	0.0758153	0.0551542	0.0816421	0.00295255	0.00125895	0.0175175	0.0598933	0.0049397	0.00401918	0.00548649	0.00291578	0.00378322	0.0019133	0.00246165	0.00234051	0.00379421	0.00320794	0.00163942	0.000353693	0.00057419	0.00145493	0.00120153	0.000297524	0.00122403	0.000991304	0.00188749	0.00270051	0.000703466	0.000364864	0.000245857	0.000207539
249304	2493030000	-23969.3	-22671.1	-1298.1	-2598.25	-1224.2	-3644.9	-2652.62	-1752.84	-3406.76	-3322.36	-4069.21	10.9055	0.0972849	0.302427	0.233723	0.00400945	0.00154967	0.0800906	0.0545472	0.0859331	0.00389484	0.000471579	0.0167956	0.0567818	0.00600072	0.00430543	0.00522074	0.00335061	0.00412488	0.00270752	0.00192642	0.00318845	0.00365659	0.00278846	0.0012262	0.00122953	0.000458981	0.00130257	0.000286737	0.00034601	0.0017909	0.00136017	0.00193428	0.00180354	0.000391913	0.000553068	0.000372909	0.000386877
47434	474330000	-24072	-22683	-1389	-2528.9	-1241.61	-3580.42	-2672.23	-1785.96	-3452.59	-3349.59	-4071.65	10.9229	0.0986811	0.300687	0.232754	0.00433082	0.00163961	0.0810108	0.0516068	0.0813328	0.0038561	0.00102992	0.0169118	0.0604315	0.00430668	0.00414068	0.00699047	0.00467228	0.00440291	0.00293153	0.0019913	0.0036092	0.00394475	0.00493125	0.00129359	0.0010733	0.000399435	0.00143557	0.000290369	0.000468632	0.00231166	0.00035658	0.00205598	0.0014492	0.000997266	0.000120779	0.000645885	0.000114024
93177	931760000	-23979.6	-22645.4	-1334.22	-2557.77	-1212.63	-3645.4	-2590.87	-1718.03	-3463.86	-3278.96	-4177.91	10.7956	0.0998391	0.316532	0.228723	0.00422691	0.00186928	0.0768937	0.04982	0.0840806	0.00338638	0.00101075	0.0159124	0.0568451	0.00603599	0.00555965	0.00553118	0.00466871	0.00297661	0.00172235	0.00208	0.00176677	0.00276113	0.00301283	0.00112223	0.00174794	0.000224737	0.00159933	0.000455633	0.000501536	0.000564658	0.000620038	0.00224269	0.00175928	0.000588353	0.00110775	0.000345978	0.000271976
92745	927440000	-24062.7	-22702.2	-1360.52	-2523.71	-1234.04	-3662.6	-2628.99	-1697.2	-3448.1	-3286.97	-4220.57	10.9517	0.101692	0.317203	0.23371	0.00511187	0.00185141	0.0747671	0.0500091	0.0800609	0.00238107	0.000516371	0.0163812	0.052624	0.00415435	0.00371354	0.00598725	0.00432697	0.00424766	0.00160414	0.00268156	0.00264867	0.00409996	0.00243732	0.00127577	0.00118175	0.000224737	0.00159857	0.000455633	0.000833096	0.00129534	0.000305957	0.00203874	0.00220899	0.000588353	0.00114805	0.000438197	0.000791641
138971	1389700000	-24012.6	-22642.6	-1370.01	-2552.56	-1235.36	-3626.33	-2654.44	-1712.18	-3449.93	-3326.22	-4085.61	10.9534	0.0965688	0.313845	0.229358	0.00497003	0.00197008	0.0818936	0.0445605	0.0854621	0.00198864	0.00062621	0.0178289	0.0605893	0.00353561	0.00320561	0.00601349	0.00378319	0.00268979	0.00205226	0.00339153	0.00342486	0.00190189	0.00367885	0.00261222	0.000378777	0.000158155	0.00144812	0.000221665	0.000154281	0.00155451	0.000695546	0.00226791	0.00153173	0.000639401	0.000304946	0.000504731	0.000813356
7003	70020000	-23956.6	-22662.2	-1294.32	-2557.86	-1205.95	-3497.06	-2870.5	-1762.86	-3443.97	-3255.19	-4068.85	10.8686	0.0940681	0.319829	0.231132	0.00347828	0.00114572	0.0788623	0.0516307	0.079891	0.00279457	0.00075906	0.0168325	0.0585239	0.00455184	0.00401453	0.00469662	0.00419859	0.00382076	0.00350767	0.00166423	0.00350675	0.00435918	0.00350847	0.00124965	0.0011769	0.000385915	0.0015201	0.000580482	0.000640138	0.000960098	0.000790839	0.00194693	0.00168889	0.000107343	0.000302677	0.000484611	0.000548015
155284	1552830000	-23970.7	-22678	-1292.66	-2551.62	-1218.73	-3587.53	-2704.32	-1713.14	-3481.3	-3312.9	-4108.5	10.7992	0.0960242	0.322086	0.222406	0.00449157	0.00229856	0.0768222	0.0498227	0.0877263	0.00197024	0.000320225	0.0202935	0.0579655	0.00400786	0.00371052	0.00772848	0.00328	0.00331838	0.00188507	0.0021011	0.00294959	0.00290329	0.00314516	0.000832629	0.000820405	0.000486168	0.00101844	0.00022346	0.000280595	0.00101999	0.000299069	0.001533	0.00139502	0.00113802	0.000853621	0.000545881	0.000216937
88310	883090000	-23918.8	-22597	-1321.85	-2531.62	-1227.97	-3655.83	-2608.12	-1681.53	-3466.87	-3295.68	-4129.37	10.583	0.102293	0.316089	0.22269	0.00499056	0.00165464	0.0811095	0.0496683	0.0818439	0.00388481	0.000603245	0.0156977	0.0573037	0.00450094	0.00405997	0.00711116	0.00347311	0.00328652	0.00216917	0.00240119	0.00279406	0.00455153	0.00322583	0.00230142	0.00117593	0.000462802	0.00142882	0.000309275	0.000379414	0.000772472	0.000750548	0.00176325	0.00257018	0.000577612	0.000468922	0.000338668	0.00038785
128791	1287900000	-23986.4	-22656.3	-1330.06	-2507.11	-1241.8	-3647.02	-2722.15	-1737.07	-3445.5	-3308.19	-4047.51	10.9736	0.10041	0.314864	0.222443	0.00332189	0.00219078	0.0858407	0.0570649	0.0823694	0.00217025	0.000742323	0.0165748	0.0547347	0.00440929	0.00395009	0.00647286	0.00350079	0.00239734	0.00176731	0.00277151	0.00234153	0.0041985	0.00256994	0.00155177	0.000341367	0.000545973	0.00122846	0.000556849	0.000579141	0.00123685	0.000484744	0.0018635	0.001772	0.00091013	0.000741134	0.000260111	0.000787435
92053	920520000	-23952.4	-22666.9	-1285.59	-2560.08	-1212.8	-3656.17	-2659.71	-1692.52	-3463.56	-3301.54	-4120.48	10.43	0.102804	0.319241	0.224301	0.00504184	0.00138778	0.0774266	0.0526683	0.0840281	0.00350721	0.00111154	0.0147049	0.0579698	0.00452025	0.00321574	0.00524708	0.00320298	0.00200636	0.00229156	0.00180655	0.00234067	0.00363394	0.00368432	0.00234071	0.000350778	0.000224737	0.00122831	0.000509623	0.000387711	0.00155303	0.000590094	0.00254093	0.00161352	0.000476802	0.000839655	0.000549748	0.000698049
200783	2007820000	-24075.2	-22718.4	-1356.83	-2540.49	-1214.31	-3685.93	-2612.27	-1751.15	-3487.83	-3332.57	-4093.82	10.8719	0.0964443	0.320342	0.218963	0.0029815	0.0015978	0.082155	0.0525457	0.0838816	0.00275968	0.00134887	0.0180674	0.0603659	0.00410237	0.00328504	0.0065054	0.00282319	0.00417553	0.0020683	0.0035872	0.00266353	0.00276071	0.00276264	0.000853881	0.00058187	0.00043851	0.00102364	0.000683137	0.00035728	0.0014493	0.000465447	0.00257988	0.00317186	0.000572657	0.000202528	0.000768608	0.000161286
12057	120560000	-23956.1	-22667.9	-1288.21	-2458.13	-1225.51	-3648.91	-2765.7	-1741.6	-3467.05	-3280.61	-4080.4	10.8168	0.0945817	0.320557	0.228891	0.00563833	0.00138314	0.0794341	0.0513644	0.0781048	0.00176636	0.000588178	0.0168027	0.0556331	0.00538913	0.005295	0.00722139	0.0039882	0.00263736	0.00329293	0.00248413	0.00275348	0.00362484	0.00304404	0.00188715	0.000354127	0.000510016	0.00153592	0.000238321	0.000159969	0.000498037	0.00118781	0.00321704	0.000822704	0.000700191	0.000357008	0.000351251	0.000390669
207448	2074470000	-24040	-22692.9	-1347.1	-2530.99	-1250.48	-3620.58	-2633.41	-1722.03	-3502.47	-3292.47	-4140.5	10.7221	0.0977525	0.325619	0.229227	0.00291219	0.00215811	0.0723773	0.0521428	0.0805301	0.00254397	0.000623308	0.0162312	0.05727	0.00385146	0.00504545	0.00619664	0.00566754	0.00301177	0.00174846	0.00214128	0.00227398	0.00271384	0.00360796	0.00143418	0.000602877	0.000480766	0.00200159	0.00113722	0.000571431	0.000440557	0.00101326	0.00319543	0.00181197	0.000561135	0.000216886	0.000328704	0.000639989
328976	3289750000	-24049.6	-22677.1	-1372.59	-2519.63	-1240.57	-3649.95	-2736.1	-1717.96	-3490.9	-3251.01	-4070.93	10.7141	0.0976164	0.31815	0.223468	0.00324515	0.00192998	0.0771653	0.0486421	0.0831886	0.00288888	0.000500969	0.0220958	0.0578172	0.00520622	0.00454642	0.00645169	0.00324264	0.0026315	0.00224939	0.00179946	0.00231036	0.00422702	0.00349411	0.00175331	0.000674274	0.00035787	0.00164231	0.000119497	0.000204439	0.00136533	0.000665402	0.00255069	0.00203107	0.000339982	0.000670672	0.00080848	0.000755271
323278	3232770000	-23978.7	-22616.8	-1361.88	-2548.82	-1212.35	-3654.28	-2716.32	-1676.3	-3431.82	-3290.73	-4086.19	10.5431	0.0960949	0.322416	0.225511	0.00465851	0.00152967	0.0750807	0.0506852	0.0834504	0.00249214	0.000420071	0.0173622	0.0574233	0.00501694	0.00559552	0.00598604	0.00372042	0.00287843	0.0014436	0.00235122	0.00381049	0.00312213	0.00274591	0.00141003	0.000717568	0.000206376	0.000818119	0.000547639	0.000539862	0.000976413	0.00071337	0.00314957	0.00239187	0.000260917	0.000291682	0.000578888	0.00107073
255522	2555210000	-24004.7	-22679.1	-1325.58	-2540.65	-1215.84	-3620.72	-2737.21	-1710.19	-3415.84	-3296.48	-4142.2	10.9349	0.098357	0.323845	0.223244	0.00504048	0.00122132	0.0783201	0.0500289	0.0784187	0.00398636	0.000380359	0.0175588	0.0569913	0.0053713	0.00576787	0.00613446	0.00375988	0.00295719	0.00175826	0.00256154	0.00261245	0.0043322	0.00304065	0.00221047	0.000400021	0.000707146	0.00137073	0.000341373	8.04237e-05	0.00101942	0.00127	0.00294313	0.00114428	0.000468209	0.00073646	0.000891798	0.000189561
233550	2335490000	-24042	-22694.7	-1347.3	-2549.03	-1232.22	-3590.92	-2761.11	-1754.02	-3407.65	-3310.18	-4089.58	10.9235	0.104591	0.309393	0.23589	0.0033906	0.00137248	0.0770521	0.0513973	0.0847464	0.00249377	0.00045037	0.0156018	0.0550347	0.00382419	0.00549134	0.00659232	0.00333364	0.00273287	0.0013166	0.00174775	0.00183128	0.00366083	0.0034047	0.00239191	0.000765834	0.000134758	0.0014755	0.000622004	0.000136806	0.000213832	0.00147502	0.0018316	0.0024102	0.000468861	0.000422434	0.000449265	0.000380376
204058	2040570000	-24016.1	-22646.2	-1369.87	-2528.35	-1236.43	-3600.66	-2660.2	-1716.26	-3475.53	-3323.93	-4104.86	10.7252	0.0962004	0.313396	0.231321	0.00508354	0.00214075	0.0862912	0.0500591	0.078823	0.00195611	0.000348586	0.014604	0.0615287	0.00364789	0.00379309	0.00561026	0.006322	0.00264301	0.0011353	0.00225456	0.00277765	0.00383558	0.00296474	0.00133753	0.0010103	0.000259809	0.00135418	0.000446471	0.000686655	0.00137859	0.00091295	0.00223973	0.00202054	0.000381328	0.00056402	0.000376533	0.000560889
290723	2907220000	-23985.7	-22628.2	-1357.52	-2569.32	-1230.85	-3584.58	-2727.92	-1712.98	-3394.76	-3301.4	-4106.42	10.961	0.0935112	0.310959	0.244727	0.00250428	0.00127179	0.0789632	0.0543489	0.0795059	0.00241942	0.000811731	0.0176696	0.0544561	0.00524934	0.00412249	0.00673239	0.00377008	0.00334744	0.00271515	0.0024863	0.00212871	0.00266902	0.0033433	0.00154076	0.000856742	0.00012038	0.000571759	0.000924205	0.000124901	0.0012505	0.00091801	0.00206075	0.00122678	0.000353409	0.000583991	0.000104233	0.000257703
251390	2513890000	-23915.4	-22614.7	-1300.69	-2484.79	-1234.77	-3646.74	-2728.6	-1655.72	-3496.43	-3287.72	-4079.98	10.9953	0.100048	0.315831	0.230782	0.00449901	0.0023922	0.0792206	0.0515424	0.0792556	0.00304479	0.000743979	0.016642	0.056143	0.00336592	0.00554976	0.00584529	0.00321971	0.0037869	0.00148522	0.00321968	0.00286844	0.00436651	0.00298697	0.00137694	0.000501715	0.000330174	0.00163255	0.000194454	0.000335507	0.000980627	0.000246577	0.00178987	0.00121771	0.000717321	0.00127175	0.00029943	0.000632633
291046	2910450000	-23992.8	-22653.1	-1339.73	-2613.04	-1224.34	-3638.61	-2679.87	-1683.71	-3396.65	-3315.71	-4101.15	10.5632	0.0944285	0.308468	0.237016	0.00511763	0.00136396	0.0811045	0.0533626	0.0820069	0.00237601	0.000811731	0.0164528	0.0568318	0.00543861	0.00369593	0.00693115	0.00342788	0.00381242	0.00209226	0.00199278	0.00358017	0.00328623	0.0035204	0.00154076	0.000327813	0.00012038	0.00100249	0.000492362	0.000411415	0.00139235	0.000454788	0.00206075	0.00183114	0.000492481	0.000583991	0.00065389	0.000257703
140473	1404720000	-23967.2	-22669.8	-1297.41	-2599.29	-1270.4	-3597.51	-2756.71	-1645.87	-3409.73	-3320.74	-4069.54	10.0653	0.0976725	0.321401	0.227508	0.00437458	0.00141759	0.0804974	0.0517611	0.0794573	0.00236459	0.000592276	0.0159171	0.0560172	0.005507	0.0045188	0.0053123	0.00349036	0.00211531	0.00156759	0.00258462	0.0031902	0.00319578	0.00235919	0.00170851	0.000842439	0.000177193	0.001014	0.000350791	0.000398923	0.00211619	0.000320722	0.00208818	0.00232744	0.0010113	0.000464267	0.000340461	0.000609662
173132	1731310000	-23986.7	-22635	-1351.66	-2513.85	-1221.26	-3634.81	-2619.07	-1721.81	-3496.26	-3263.79	-4164.17	10.8165	0.101326	0.316869	0.227144	0.00413283	0.0016288	0.0792218	0.0504729	0.0812828	0.0017582	0.000886152	0.0170925	0.0596425	0.00659931	0.0040924	0.00537725	0.00195696	0.00191759	0.00130546	0.00273024	0.00275023	0.00269556	0.00431372	0.00142434	0.000674488	0.000940036	0.00205297	0.000706116	0.000131621	0.000472201	0.000338571	0.00328379	0.00126343	0.000751268	0.000193632	0.000265882	0.00104719
201221	2012200000	-24048.1	-22658.1	-1389.95	-2512.25	-1224.39	-3646.68	-2615.42	-1706.97	-3533.56	-3310.76	-4108.1	10.9797	0.100146	0.321306	0.222682	0.00434093	0.00112515	0.0849693	0.0491815	0.0794466	0.00152982	0.000480548	0.0148446	0.0556674	0.00438395	0.00444223	0.00599507	0.00393834	0.003405	0.00220238	0.00186018	0.00327266	0.0039586	0.00521734	0.0020297	0.000564592	7.41867e-05	0.000922321	0.000566185	5.54557e-05	0.000991923	0.000294186	0.00373532	0.00126877	0.000238699	0.000400185	0.000768608	0.000162808
92229	922280000	-23945.9	-22622	-1323.91	-2523.42	-1238.49	-3647.28	-2634.43	-1705.59	-3435.54	-3302.64	-4134.59	10.8952	0.102118	0.318441	0.226392	0.00504184	0.00200646	0.0735785	0.0488653	0.0826754	0.00322819	0.000416988	0.0150774	0.0601006	0.00375126	0.00614157	0.00692611	0.00291891	0.00381718	0.00210032	0.00215364	0.00215594	0.00365534	0.00254933	0.00234071	0.000542018	0.000224737	0.00122831	0.000509623	0.000916797	0.00155303	0.000590094	0.00254093	0.00160862	0.000476802	0.000610629	0.000549748	0.000698049
68689	686880000	-24002.7	-22687.7	-1314.95	-2566.64	-1207.01	-3643.12	-2586.85	-1726.43	-3524.57	-3322.54	-4110.56	10.7679	0.0958536	0.321596	0.227761	0.00539856	0.000632503	0.077848	0.0454456	0.0767549	0.00287445	0.00112411	0.0169256	0.0626331	0.00492457	0.00414397	0.00679493	0.00381349	0.00294503	0.00258826	0.00310109	0.00264576	0.00381536	0.0043813	0.00154962	0.000613432	0.00036069	0.00145698	0.00097083	0.000720637	0.00116822	0.000874985	0.00210512	0.00137806	0.000134251	0.00023168	0.000698984	9.09692e-05
198108	1981070000	-23946.9	-22556	-1390.92	-2566.6	-1179.22	-3626.4	-2658.57	-1717.95	-3411.4	-3306.68	-4089.14	10.9711	0.0933848	0.31978	0.232022	0.00289429	0.0013635	0.079054	0.0513712	0.0775548	0.002059	0.000403776	0.0161364	0.0628447	0.00412924	0.00478429	0.00477686	0.00428723	0.0048929	0.00204311	0.00274365	0.00288381	0.00323944	0.00325903	0.00197319	0.000320981	0.00041859	0.000532935	0.000318388	7.82143e-05	0.00115587	0.00118188	0.00252365	0.00217814	0.000239911	0.000397382	0.00108828	0.000263448
137773	1377720000	-23989.1	-22701.3	-1287.76	-2559.88	-1248.17	-3629.47	-2681.6	-1712.32	-3421.55	-3329.26	-4119.03	10.8867	0.0888012	0.315749	0.217324	0.00516044	0.00161494	0.0838575	0.0520564	0.0864997	0.00426294	0.000591707	0.0139143	0.0572063	0.0041473	0.00601715	0.00747792	0.00406679	0.00327856	0.0018643	0.00329067	0.0034793	0.00468756	0.00286827	0.00250436	0.000638699	0.000134653	0.00121694	0.00108962	0.000303234	0.000975811	0.000904735	0.00356153	0.00190587	0.000563638	0.000536065	0.00102167	0.000287919
261313	2613120000	-23978.7	-22668.9	-1309.73	-2497.18	-1257.12	-3707.2	-2623.88	-1693.68	-3480.65	-3333.07	-4076.15	10.9953	0.0964827	0.312821	0.232669	0.003884	0.00117957	0.0736216	0.054214	0.0857012	0.0034113	0.00119023	0.0180984	0.0594292	0.00516514	0.00351201	0.00564604	0.00346531	0.00286395	0.00151228	0.00239841	0.00224952	0.00311441	0.00431777	0.00204456	0.000694113	0.000335671	0.000846207	0.000613206	6.27764e-05	0.000864618	0.000892072	0.00150494	0.00105979	0.000163946	0.00121284	0.00029317	0.000321814
205557	2055560000	-23939.4	-22642.5	-1296.95	-2515.22	-1230.75	-3643.26	-2661.86	-1697.49	-3457.59	-3332.09	-4104.2	10.8299	0.0968289	0.326668	0.226923	0.00318714	0.00185458	0.0752232	0.048967	0.0836058	0.00296467	0.00074321	0.0175137	0.055826	0.00534615	0.00385484	0.0052956	0.00532346	0.00231429	0.00228438	0.00237239	0.00229269	0.00275615	0.00315734	0.00112852	0.000937798	0.000193747	0.00123515	0.000186829	0.000580994	0.000803244	0.00110226	0.00260312	0.00108099	0.000219526	0.000248398	0.00095239	0.000705206
320364	3203630000	-23964.2	-22616.6	-1347.56	-2533.31	-1225.39	-3623.71	-2699.31	-1729.31	-3424.9	-3307.61	-4073.1	10.5136	0.101449	0.321783	0.220081	0.00559626	0.00164774	0.078581	0.0479887	0.077717	0.00313778	0.00102592	0.0160798	0.0632399	0.00613741	0.00437748	0.00511512	0.00306943	0.00288619	0.00119874	0.00238949	0.00418124	0.00387615	0.00338106	0.00201509	0.000509981	8.57216e-05	0.00157987	0.000675027	0.000350003	0.00139185	0.00158393	0.00224873	0.00122913	0.000440669	0.000408253	0.00107055	0.000868428
91151	911500000	-23906.1	-22566.6	-1339.51	-2576.63	-1222.82	-3642.74	-2580.62	-1699.31	-3466.25	-3285.49	-4092.72	10.8832	0.101615	0.314237	0.224147	0.0037169	0.00105673	0.0743725	0.0515197	0.0855665	0.00395022	0.000581407	0.0166823	0.0646757	0.00388124	0.00391092	0.00583625	0.00492863	0.00180604	0.00313876	0.00260878	0.00249864	0.00355917	0.0026289	0.00184908	0.000860598	0.000622022	0.000759251	0.000580797	0.000180635	0.00128621	0.000118348	0.00197887	0.00192901	0.000213352	0.000623111	0.00100088	0.000758029
101381	1013800000	-23941.9	-22617.7	-1324.17	-2539.05	-1248.37	-3544.09	-2686.22	-1694.91	-3483.43	-3318.25	-4103.42	10.8015	0.0998396	0.319923	0.23629	0.00462171	0.00208684	0.0716883	0.0495715	0.082837	0.00244041	0.000454465	0.0184411	0.0584089	0.0032423	0.00314798	0.00632549	0.00413097	0.00328236	0.00187976	0.00221285	0.00228281	0.00332195	0.00332182	0.00153406	0.000492282	6.26929e-05	0.00094369	0.000432231	0.000126399	0.000509783	0.000534515	0.00244848	0.00165577	0.000161173	0.00054208	0.000261321	0.000296858
289442	2894410000	-24006	-22708.2	-1297.8	-2530.96	-1224.07	-3660.71	-2738.2	-1700.09	-3419.11	-3337.86	-4097.17	10.9965	0.0976192	0.310866	0.239435	0.00393815	0.00248471	0.0768826	0.0512773	0.0777113	0.00231798	0.00023739	0.0159907	0.0609371	0.00417481	0.00480605	0.0056617	0.0041842	0.00167297	0.00237304	0.00297106	0.00305319	0.00339801	0.00372741	0.00201677	0.000864659	0.00065504	0.000918425	0.000550397	0.000280707	0.000349992	0.000909098	0.00180001	0.00296527	0.00079918	0.000100425	0.00016753	0.000494207
224376	2243750000	-23930	-22633.5	-1296.54	-2563.23	-1229.97	-3635.37	-2639.95	-1698.89	-3476.55	-3293.6	-4095.89	10.415	0.0928707	0.315152	0.236696	0.00508702	0.0017994	0.077125	0.0479465	0.0819657	0.00262841	0.000910833	0.0182431	0.0590612	0.00536842	0.00451891	0.00707839	0.00363249	0.00225116	0.00174462	0.00293154	0.00155693	0.00453817	0.00360178	0.000884857	0.000756943	0.000144654	0.00147631	0.00112465	0.000565129	0.00139774	0.000378131	0.00156708	0.00246646	8.23716e-05	0.000326173	0.000341739	0.000284312
163304	1633030000	-24038.3	-22634.2	-1404.02	-2515.07	-1246.69	-3638.46	-2727.06	-1685.42	-3410.01	-3308.94	-4102.59	10.975	0.0943095	0.311603	0.228604	0.00461216	0.00231414	0.0828529	0.0539459	0.0819281	0.00239456	0.000549599	0.0161837	0.060699	0.00473042	0.00460443	0.00565555	0.00293013	0.00248517	0.00277608	0.00370507	0.00191905	0.00433184	0.00328263	0.00115617	0.000680304	0.000800055	0.000979519	0.000342787	0.000162428	0.00113908	0.000407405	0.00309701	0.0024538	0.00104919	0.000444188	0.000639968	0.000336059
110069	1100680000	-23970.8	-22674.8	-1295.94	-2523.88	-1214.65	-3580.93	-2626.62	-1746.81	-3516.08	-3322.56	-4143.3	10.9009	0.101163	0.314749	0.229846	0.00404967	0.00208629	0.0810175	0.0536236	0.0824859	0.00218234	0.00124573	0.0154939	0.0555813	0.00415292	0.00383348	0.00651208	0.00286889	0.00310831	0.00118893	0.00237941	0.00376527	0.00332128	0.0039268	0.000634661	0.000485644	9.00144e-05	0.00272622	0.000564111	0.000179787	0.000965249	0.000610011	0.00189278	0.00192458	0.000513624	0.000460394	0.000377769	0.000645059
67857	678560000	-24026.9	-22652.6	-1374.35	-2565.32	-1218.4	-3654.22	-2617.32	-1735.24	-3492.7	-3248.86	-4120.52	10.966	0.0960473	0.312468	0.234513	0.00352171	0.000678019	0.0764519	0.0492522	0.0791086	0.00410754	0.000547366	0.0157721	0.0644425	0.0036448	0.00460861	0.00631784	0.0040863	0.0026407	0.00178524	0.00195005	0.00363973	0.00434446	0.00405798	0.0015995	0.00113427	0.000584547	0.00239557	0.000470635	0.000186379	0.000826269	0.000210308	0.00231438	0.00233967	0.000661224	0.000519712	0.000582645	0.000462197
188522	1885210000	-24056.6	-22642.9	-1413.76	-2527.42	-1209.43	-3587.89	-2674.38	-1685.01	-3456.49	-3276.69	-4225.55	10.7774	0.0968608	0.312681	0.225669	0.00486746	0.00264689	0.0787735	0.0549046	0.0782907	0.00283678	0.000432458	0.0178287	0.0659568	0.00494012	0.00365111	0.00463554	0.00344091	0.0032574	0.00188799	0.00145659	0.00346744	0.00367076	0.00366719	0.00142835	0.000538918	0.000478741	0.00139789	0.000577908	0.000175207	0.0010389	0.000532765	0.00172448	0.00148307	0.000338876	0.000481115	0.000947677	4.73276e-05
147883	1478820000	-23998.8	-22632.6	-1366.2	-2503.44	-1220.6	-3700.61	-2748.64	-1716.63	-3440.62	-3265.67	-4036.39	10.7094	0.0938236	0.322595	0.221043	0.00430895	0.00295688	0.0804789	0.050659	0.0855084	0.00220712	0.000779682	0.0188657	0.0580622	0.00320281	0.00425277	0.00598087	0.00382364	0.00367827	0.00133451	0.00204924	0.00348321	0.00363816	0.00333728	0.00128126	0.00120959	0.000394483	0.00117419	0.00110285	0.000166138	0.000891397	0.000222329	0.00245447	0.0018702	0.000664954	8.16267e-05	0.000567554	0.000509287
300754	3007530000	-23962.1	-22652	-1310.08	-2523.99	-1234.6	-3620.46	-2771.81	-1701.3	-3392.14	-3309.22	-4098.47	10.9674	0.0975338	0.319418	0.234511	0.00401313	0.000805911	0.0725401	0.0479442	0.0902677	0.00273259	0.000342911	0.0141328	0.0574722	0.00405085	0.00400842	0.00653061	0.00414811	0.00266615	0.00218756	0.00239251	0.00181172	0.00382123	0.00293069	0.00156497	0.00109898	0.000182332	0.00187361	0.000153217	0.000188845	0.00200544	0.00041064	0.00239051	0.00155615	0.000700631	0.000472049	0.000266982	0.000422805
327428	3274270000	-23950.1	-22648.5	-1301.6	-2543.83	-1241.02	-3651.5	-2689.94	-1706.72	-3415.59	-3258.12	-4141.8	10.7576	0.0992867	0.318459	0.231848	0.00408265	0.00180956	0.0767323	0.0506041	0.0801956	0.00307077	0.00070107	0.0158783	0.0602703	0.00547563	0.00444553	0.00426842	0.00347849	0.00279383	0.00113001	0.00271697	0.00275447	0.00385902	0.00396329	0.00143796	0.00071778	9.84077e-05	0.00103592	0.000374131	0.000569452	0.000937308	0.000814316	0.00117699	0.00153168	0.000688914	0.000720855	0.000706763	0.000392255
184648	1846470000	-24030.9	-22643.9	-1387.02	-2553.28	-1233.02	-3658.07	-2658.49	-1710.95	-3467.97	-3283.61	-4078.52	10.7555	0.0963226	0.314726	0.227671	0.00371898	0.00235736	0.084297	0.0508978	0.0845543	0.00277727	0.000294131	0.0179386	0.0577935	0.00492943	0.00424473	0.00495603	0.00413835	0.00272246	0.00203369	0.00196523	0.00281653	0.00361576	0.00269018	0.0017403	0.00037603	0.000153054	0.000751613	0.000741191	0.000165052	0.000802511	0.00103472	0.00248938	0.00137818	0.00023787	0.000465565	0.000469859	0.000598613
209626	2096250000	-24023.6	-22636.9	-1386.69	-2473.51	-1238.68	-3622.93	-2634.06	-1733.46	-3385.94	-3324.46	-4223.86	10.9527	0.0940896	0.318489	0.229398	0.00357303	0.001506	0.0802802	0.0546876	0.0835936	0.00236494	0.000398847	0.0161741	0.0591679	0.00610659	0.00464426	0.00551263	0.00278736	0.00276153	0.00132866	0.00353328	0.00357257	0.00352196	0.00190507	0.00126913	0.00118428	0.000124071	0.00170463	0.000279424	0.000423361	0.00053582	0.0007467	0.00209894	0.00100707	0.000165832	0.000339627	0.000345562	0.000437502
103757	1037560000	-24047.5	-22710.4	-1337.02	-2534.09	-1238.18	-3594.37	-2701.59	-1680.39	-3483.14	-3349.42	-4129.26	10.9109	0.0992212	0.307139	0.230722	0.00380823	0.00201283	0.0751995	0.0553631	0.087613	0.00222086	0.000737862	0.0192529	0.0579111	0.0044436	0.00461939	0.00560689	0.00464613	0.00293417	0.00176437	0.00231947	0.00268971	0.00357513	0.00250667	0.0017578	0.00043585	0.000592264	0.00141206	0.00015525	0.000258417	0.000878179	0.00123203	0.00272628	0.000941389	0.000535219	0.000860785	0.000276139	0.000564304
312815	3128140000	-24067	-22657.8	-1409.22	-2499.24	-1235.3	-3654.78	-2729.91	-1723.36	-3453.91	-3281.53	-4079.78	10.9846	0.0924192	0.31184	0.233659	0.0045248	0.0013818	0.0818685	0.0517944	0.0832621	0.00488575	0.00106766	0.0161761	0.0566251	0.00486256	0.00452335	0.00591098	0.00399517	0.0029664	0.00141768	0.00245414	0.00340149	0.00306429	0.00259994	0.00187908	0.000562502	0.000348514	0.00167163	0.000533597	0.000180836	0.00051778	0.000783479	0.00229126	0.00224622	0.000600771	0.000419374	0.000529543	0.00106775
204586	2045850000	-23997.9	-22647.3	-1350.64	-2526.27	-1247.42	-3653.52	-2603.95	-1691.72	-3480.21	-3319.69	-4124.5	10.8866	0.0942322	0.323518	0.227238	0.00202034	0.00256362	0.0808729	0.0479738	0.081536	0.00231472	0.000762761	0.0195177	0.0596776	0.00390076	0.00495299	0.00619975	0.00330912	0.00266704	0.00157733	0.00278126	0.00153582	0.00241286	0.00224488	0.00103523	0.000745844	0.000445798	0.00131527	0.00128134	0.000311026	0.00200314	0.00074864	0.00215814	0.00145023	0.00058338	0.000584501	0.000200039	0.00105494
212117	2121160000	-23972.5	-22642	-1330.49	-2581.46	-1252.64	-3563.9	-2708.54	-1694.3	-3395.05	-3347.62	-4098.51	10.9135	0.0974459	0.30812	0.231305	0.00414584	0.00236358	0.0809785	0.0541581	0.0847885	0.00455503	0.000923467	0.0151616	0.0565038	0.00370288	0.00449504	0.00684036	0.00319459	0.00377865	0.0014432	0.0023903	0.00260888	0.00289716	0.00213748	0.00217913	0.00123638	0.000450577	0.00101054	0.000662705	0.000107196	0.00130604	0.00159964	0.00185484	0.00148882	0.000424874	0.000120764	0.000569116	0.000351939
306781	3067800000	-23976.3	-22665.2	-1311.18	-2545.21	-1224.84	-3642.24	-2643.02	-1721.16	-3485.62	-3319.2	-4083.88	10.7511	0.0945762	0.323692	0.224596	0.00571432	0.00151287	0.0762872	0.0540217	0.0790512	0.00481454	0.000547802	0.0145243	0.0587408	0.0052145	0.0031251	0.00615705	0.00392572	0.00297802	0.00159222	0.00301913	0.00326503	0.00318811	0.00321756	0.00169145	0.000791859	0.000288088	0.00161142	0.000729444	0.000554619	0.00150386	0.000431085	0.00244725	0.00200161	0.000235127	0.000112	0.000585471	0.000618206
204392	2043910000	-24031.5	-22676.8	-1354.77	-2553.5	-1223.19	-3629.96	-2682.34	-1706.8	-3446.84	-3295.38	-4138.76	10.8574	0.099473	0.312805	0.223659	0.00487979	0.00243531	0.0827398	0.0444913	0.089189	0.00275988	0.000390767	0.0184028	0.0628805	0.00554334	0.00455894	0.00394907	0.00471431	0.00278001	0.00157733	0.00211814	0.0026726	0.0041142	0.00255272	0.00172528	0.000628704	0.000445798	0.00131527	0.000224495	0.000394592	0.00156981	0.000732363	0.00111388	0.00223899	0.000381328	0.000584501	0.000747426	0.000455273
278672	2786710000	-23910.9	-22606.3	-1304.61	-2554	-1225.19	-3604.33	-2669.25	-1696.44	-3479.58	-3322.27	-4055.24	10.823	0.0995754	0.310233	0.231308	0.00470309	0.000825997	0.0797234	0.0524831	0.0894186	0.00453885	0.000498713	0.0190435	0.0500014	0.00460465	0.00425674	0.00740562	0.00223197	0.00287792	0.00169763	0.00241562	0.00304138	0.00317916	0.00296296	0.00151816	0.000582443	5.14534e-05	0.000745434	0.000366613	0.000159647	0.00136728	0.000670358	0.00364727	0.00117077	0.000695063	0.000179723	3.74682e-05	0.000471171
178364	1783630000	-24042.5	-22673.4	-1369.1	-2557.87	-1236.69	-3654.8	-2667.91	-1733.63	-3424.27	-3305.5	-4092.73	10.9243	0.0967763	0.317945	0.227388	0.00561278	0.0014067	0.078402	0.0500145	0.0828363	0.00408809	0.000610439	0.0167903	0.0573141	0.00466751	0.00409575	0.00570459	0.00384212	0.00416401	0.00240452	0.00186971	0.00188225	0.00475624	0.00298143	0.00200035	0.00111986	0.0001652	0.00143412	0.000510809	0.000303486	0.00141023	0.000475141	0.00255541	0.00185808	0.000295015	0.000420101	0.000171475	0.000260145
257142	2571410000	-24059.2	-22698.2	-1361.01	-2547.57	-1216.58	-3655.1	-2701.96	-1688.87	-3463.13	-3328.72	-4096.26	10.7946	0.0950738	0.325206	0.228292	0.00531116	0.00131626	0.0803079	0.0480961	0.0802584	0.0031703	0.000506941	0.0157901	0.0578512	0.00519796	0.00486595	0.00660198	0.00383862	0.00256902	0.0021619	0.00176645	0.00333365	0.00445253	0.00316263	0.0016014	0.00046957	0.000326094	0.00136892	0.000272096	0.000624652	0.00150954	0.000530069	0.00212209	0.00118264	0.000966058	0.000669601	0.000343752	0.000710221
274480	2744790000	-24025.7	-22660.8	-1364.94	-2500.21	-1221.82	-3633.57	-2671.48	-1688.53	-3558.96	-3263.41	-4122.78	10.9916	0.0953194	0.317675	0.231997	0.00315552	0.00280387	0.0767894	0.0514322	0.0794677	0.00242732	0.000873873	0.0147338	0.0607751	0.00652098	0.00404689	0.00548806	0.00289709	0.00336841	0.00218868	0.00183736	0.00261283	0.00416653	0.00269343	0.00183414	0.000969618	0.000395781	0.00107509	0.000137817	0.000430573	0.00152153	0.000562926	0.00258653	0.00290404	0.000961877	0.00052374	0.000517374	0.000919183
27455	274540000	-23995.2	-22700.8	-1294.36	-2536.58	-1213.8	-3661.17	-2738.47	-1722.76	-3379.11	-3374.77	-4074.15	10.6969	0.0998197	0.314213	0.231908	0.00317293	0.00145236	0.0797514	0.0498631	0.0806632	0.00335926	0.000468811	0.0163655	0.0544108	0.00612367	0.0036469	0.00795052	0.00432403	0.00216804	0.00145159	0.00227177	0.00205545	0.00369025	0.00355561	0.00123476	0.000503082	0.000301517	0.00128902	0.000515203	0.00073091	0.000729546	0.000589636	0.00277426	0.00195691	0.000847199	0.000792338	0.000517973	0.000463861
237310	2373090000	-24011.4	-22680.2	-1331.2	-2513.65	-1257.62	-3663.19	-2684.03	-1747.09	-3476.36	-3275.69	-4062.57	10.6128	0.103388	0.320203	0.22354	0.00539233	0.00117984	0.0768514	0.0516737	0.0805909	0.00242506	0.000727078	0.0164002	0.0592841	0.00556742	0.00376759	0.00736116	0.00352328	0.00252885	0.00176367	0.00196427	0.00234063	0.0028	0.00326698	0.00138924	0.000819271	0.000124395	0.00180151	0.000631338	0.00188227	0.00112099	0.000677342	0.00179285	0.00136603	0.000387313	0.000255113	0.000507911	0.000274186
195367	1953660000	-23949.8	-22633.9	-1315.86	-2582.81	-1221.49	-3611.77	-2645.38	-1692.14	-3452.75	-3330.93	-4096.63	10.9363	0.0993462	0.318273	0.225776	0.00487597	0.00162292	0.0771164	0.0485342	0.0850534	0.00235161	0.000298964	0.016235	0.0597583	0.00407605	0.00525799	0.00704635	0.00302869	0.00458458	0.00253923	0.0020473	0.00305445	0.00395222	0.00259952	0.00097604	0.000268437	0.000483268	0.00135071	0.000820091	0.000168488	0.000909431	9.5241e-05	0.00255944	0.0020322	0.000473669	0.000364529	0.000218857	0.000252333
329704	3297030000	-24023.9	-22683.2	-1340.61	-2515.01	-1248.29	-3683.55	-2677.18	-1728.15	-3450.87	-3271.22	-4108.98	10.8566	0.10304	0.314459	0.23006	0.00442066	0.000866888	0.0842956	0.0490377	0.0769411	0.00283899	0.000500969	0.0148061	0.0554801	0.00458064	0.0043123	0.00591147	0.0030151	0.00356811	0.00140949	0.00183126	0.00405259	0.00446363	0.00337667	0.00226614	0.00122718	0.000300828	0.00145956	0.000731758	0.000450615	0.00117285	0.00143279	0.00226646	0.00206864	0.000526618	0.000468182	0.000723377	0.00027983
105381	1053800000	-23993.6	-22602.4	-1391.21	-2576.12	-1222.14	-3578.88	-2665.81	-1702.32	-3391.48	-3315.54	-4150.15	10.7107	0.0990689	0.310707	0.218915	0.00428696	0.00238886	0.082077	0.0534114	0.0821512	0.00228032	0.000554216	0.0171186	0.059031	0.00537052	0.00554637	0.0070475	0.00438474	0.00383532	0.00183264	0.00269859	0.00289641	0.00381945	0.00408387	0.00233745	0.000792832	0.000528745	0.00186791	0.000527624	0.000914851	0.000631187	0.000821085	0.00174886	0.00191782	0.00101764	0.000796342	0.00055747	0.000501647
215585	2155840000	-24020.7	-22702.3	-1318.41	-2539.13	-1241.02	-3698.16	-2676.39	-1689.64	-3418.28	-3335.66	-4104.04	10.7067	0.0944411	0.320876	0.229747	0.00463365	0.00156494	0.0799345	0.0480154	0.0820899	0.00288104	0.00139217	0.0164792	0.0556028	0.00542839	0.00437066	0.00701893	0.00284027	0.00282026	0.00323326	0.00303666	0.00305551	0.00337076	0.00407753	0.00167573	0.00057009	0.000405561	0.000941658	0.000203127	0.000825238	0.00147073	0.000829231	0.00266863	0.00190802	7.87894e-05	0.000520263	0.00101822	0.000519926
329142	3291410000	-24064.8	-22704.4	-1360.44	-2543.5	-1233.02	-3637.05	-2732.46	-1682.19	-3502.13	-3274.91	-4099.14	10.842	0.0938492	0.321144	0.223914	0.00450877	0.00192998	0.0771449	0.0510056	0.0832728	0.00288888	0.000500969	0.0188605	0.0569161	0.00520622	0.00454642	0.00617634	0.00382858	0.00249957	0.00229476	0.00251831	0.00231036	0.00311432	0.00298506	0.00165656	0.000539234	0.00035787	0.00196267	0.000119497	0.000204439	0.00136533	0.000931119	0.00287341	0.00171028	0.000339982	0.000693288	0.000916989	0.00104072
71967	719660000	-24018.1	-22709.2	-1308.87	-2560.78	-1210.79	-3590.11	-2662.39	-1729.29	-3499.28	-3324.23	-4132.32	10.5074	0.0974485	0.317527	0.229663	0.00535383	0.00187823	0.0787258	0.0545349	0.081077	0.00364639	0.00103661	0.0167798	0.0546054	0.00418732	0.00327521	0.00527875	0.00432208	0.00226258	0.00206388	0.00220892	0.00395906	0.00354868	0.00294881	0.00154852	0.000314786	0.000288509	0.00162483	0.000835977	0.000368457	0.000781188	0.000705225	0.00264377	0.00137341	0.000560416	0.000579517	0.000391338	0.000625037
116458	1164570000	-24056	-22628	-1428	-2475.68	-1238.73	-3603.48	-2671.55	-1726.17	-3477.9	-3310.04	-4124.47	10.8233	0.0935567	0.310193	0.233552	0.00367128	0.00198353	0.0759568	0.0557231	0.0817293	0.00353869	0.000479141	0.0140661	0.0641032	0.00357678	0.00458233	0.00678846	0.00356717	0.00296152	0.00225056	0.00347179	0.00353834	0.00294724	0.00296736	0.00156483	0.000974925	0.000579393	0.00193636	0.000153745	0.000349291	0.00144029	0.000412326	0.00166801	0.00142494	0.000494472	0.000452442	0.000508463	0.000928851
273562	2735610000	-24027.4	-22672.4	-1355.05	-2508.67	-1218.63	-3609.63	-2703.31	-1722.3	-3532.94	-3310.58	-4066.34	10.9992	0.0977252	0.313997	0.235615	0.00443591	0.0010785	0.0734078	0.0519153	0.0819583	0.00313884	0.0010438	0.0183286	0.0590013	0.00475887	0.00522656	0.00525612	0.0029661	0.00270469	0.00104735	0.00241436	0.00264947	0.00304757	0.00276571	0.00154523	0.000377093	0.000506164	0.00142052	0.000863968	0.000443572	0.00123097	0.0015017	0.0017625	0.001784	0.000716009	0.00059517	0.00109265	0.00032044
294435	2944340000	-24022.3	-22699	-1323.27	-2562.17	-1243.04	-3664.39	-2728.7	-1672.54	-3433.23	-3319.62	-4075.31	10.3745	0.100042	0.315554	0.222398	0.00569565	0.00157151	0.082096	0.0481122	0.0828493	0.00240293	0.000218451	0.0178432	0.0633252	0.00512559	0.00315187	0.0055538	0.003267	0.00306979	0.00173649	0.00308987	0.0020668	0.00385138	0.0031672	0.000932549	0.000388559	0.000370958	0.00152575	0.00057166	0.000200552	0.000662783	0.000346312	0.00216896	0.0026848	0.000599893	0.00050584	0.000385284	0.000502138
23487	234860000	-24050.5	-22699	-1351.5	-2563.54	-1214.84	-3685.07	-2648.55	-1781.09	-3423.75	-3317.84	-4064.28	10.9716	0.0933039	0.312069	0.230572	0.00399821	0.00160888	0.0733825	0.0531161	0.0812602	0.00382834	0.000967145	0.0163909	0.0603894	0.00450009	0.00515208	0.00689484	0.00344066	0.00318517	0.00227568	0.00281981	0.00299418	0.0041851	0.00462387	0.00168248	0.0010835	0.00102667	0.00154354	0.000661886	0.000699929	0.00123953	0.000434553	0.00288422	0.00322542	0.000746812	0.000567378	0.00027156	0.000871991
264918	2649170000	-23980.1	-22663.6	-1316.44	-2519.48	-1233.8	-3619.89	-2712.94	-1761.73	-3459.41	-3241.23	-4115.13	10.9095	0.0921187	0.319872	0.216572	0.00357365	0.00157903	0.0782089	0.05596	0.0935146	0.00344849	0.000688045	0.0164852	0.060667	0.00434142	0.00523436	0.00569976	0.00237205	0.00288029	0.0017519	0.00231489	0.00358006	0.0022873	0.00372397	0.00197899	0.000727873	0.00012873	0.00119648	0.000265337	0.000609655	0.000883212	0.000438886	0.00279841	0.00248574	0.00114353	0.000343188	0.00035695	0.000469048
107955	1079540000	-23950.2	-22611.3	-1338.83	-2568.64	-1213.63	-3560.57	-2606.42	-1707.41	-3419.46	-3370.1	-4165.08	10.7171	0.0935078	0.325674	0.227969	0.00377748	0.00216538	0.0741823	0.0461529	0.0843885	0.00269304	0.00108031	0.014556	0.0635618	0.00479446	0.00463413	0.00551186	0.00422793	0.00259904	0.00185483	0.00177454	0.0022998	0.00313876	0.00357371	0.00125505	0.000808054	0.000170874	0.00171191	0.00070056	0.000319416	0.00199624	0.00049982	0.00284654	0.00166087	0.00125196	0.0010481	0.000652392	0.000278686
280866	2808650000	-23953.8	-22645.2	-1308.62	-2528.33	-1222.77	-3562	-2682.99	-1697.15	-3455.03	-3307.66	-4189.24	10.6814	0.0921488	0.307805	0.233565	0.00462512	0.00181916	0.0773368	0.0516149	0.0841715	0.004375	0.000641811	0.0159855	0.0637842	0.00479228	0.00705157	0.00662681	0.00283552	0.00271759	0.00129314	0.00256959	0.00298163	0.00390385	0.00283643	0.00195087	0.00051411	0.000385326	0.00161774	0.000518865	0.00049719	0.000852602	0.00145268	0.00236079	0.00279852	0.000535529	0.000438482	0.000579428	8.43417e-05
181331	1813300000	-23978.6	-22669.1	-1309.52	-2543.9	-1235.85	-3634.39	-2632.32	-1696.07	-3456.05	-3318.59	-4151.9	10.9152	0.0970259	0.320882	0.225393	0.00378919	0.00179751	0.0798047	0.0605744	0.0777282	0.002486	0.000579944	0.0156656	0.054829	0.00631334	0.00467279	0.00496005	0.0039461	0.0033315	0.00204847	0.00161313	0.00286354	0.00370919	0.00379052	0.00110522	0.000337209	0.000243929	0.00156691	0.000256914	0.000148208	0.000715973	0.000836629	0.00208098	0.00184403	0.000229917	0.000545442	0.000571975	0.000368762
178904	1789030000	-23943.9	-22594	-1349.95	-2532.88	-1241.86	-3592.77	-2661.82	-1723.44	-3434.04	-3284.61	-4122.56	10.9117	0.0953203	0.320207	0.225593	0.00547141	0.00271077	0.0829107	0.0505039	0.0836728	0.00240146	0.000417476	0.012522	0.0564218	0.00438308	0.00541609	0.00710146	0.00278593	0.00403263	0.001798	0.00214684	0.00228429	0.00335584	0.00258062	0.00176869	0.000611012	0.000701568	0.00185633	0.000428716	0.000392342	0.00114634	0.000368637	0.00194578	0.00224804	0.000602999	0.000230774	0.000706477	0.000446513
65683	656820000	-23987.6	-22681	-1306.57	-2500.28	-1209.86	-3698.22	-2631.12	-1719.9	-3495.47	-3281.73	-4144.42	10.9635	0.0980203	0.310458	0.23267	0.00483193	0.000507381	0.0837516	0.0462101	0.0872936	0.00278048	0.00117065	0.0155608	0.0570131	0.00599547	0.00408016	0.00501947	0.00456957	0.00313695	0.00143979	0.00113315	0.00202435	0.00296111	0.00373069	0.00234191	0.000530618	0.000205574	0.000990845	0.00100749	0.000184173	0.000483243	0.000900312	0.00137118	0.00238163	0.000306766	0.000216497	0.000777596	0.00115031
129046	1290450000	-24008.9	-22648	-1360.94	-2510.91	-1224.75	-3688.72	-2701.05	-1709.88	-3450.17	-3302.74	-4059.77	10.8469	0.0931857	0.325511	0.235422	0.00264838	0.00139741	0.0813982	0.0552549	0.0760279	0.00278398	0.000227116	0.0170131	0.0544599	0.00464255	0.00420401	0.00680171	0.00419884	0.00249452	0.00179951	0.00236058	0.00182242	0.00247259	0.00298957	0.00197279	0.000410464	0.000697466	0.000974552	0.000305041	0.000154203	0.00138612	0.000484744	0.00166894	0.00222112	0.000141196	0.000662493	0.00086053	0.000228139
175060	1750590000	-24001.9	-22651.2	-1350.65	-2533.71	-1248.56	-3652.64	-2658.2	-1714.34	-3452.23	-3290.6	-4100.97	10.942	0.0977303	0.327423	0.222319	0.00373802	0.00239515	0.077342	0.052781	0.0783725	0.00323055	0.000902892	0.0143935	0.0595358	0.00402704	0.00362469	0.00714349	0.00415323	0.00268664	0.00176851	0.00268004	0.00205354	0.00281895	0.0024747	0.000900411	0.000382142	0.000477347	0.00122288	0.000405073	0.000548537	0.00184452	0.0013202	0.00289835	0.00218271	0.000678663	0.000447324	0.000624695	0.000705045
330748	3307470000	-23991.8	-22646.8	-1344.99	-2526.54	-1242.66	-3653.52	-2665.51	-1696.81	-3423.48	-3298.74	-4139.52	10.9789	0.0950753	0.303171	0.245239	0.00495491	0.000787807	0.080626	0.0517606	0.0785601	0.0027601	8.93933e-05	0.0161017	0.061385	0.0040846	0.0049474	0.0044302	0.0030356	0.00293992	0.00167461	0.00271074	0.00332422	0.00356388	0.00364301	0.00225065	0.000289556	0.00141036	0.00112432	0.00100499	0.000402843	0.00148311	0.000844621	0.00206546	0.00143399	0.000186208	0.000252447	0.00028297	0.000495837
4470	44690000	-23963.1	-22690.1	-1272.94	-2566.49	-1189.48	-3575.35	-2844.16	-1775.95	-3399.27	-3260.17	-4079.25	10.9035	0.106327	0.307794	0.234504	0.00299722	0.0020453	0.0731688	0.048354	0.0830437	0.00228479	0.000152843	0.0214878	0.0585677	0.00609958	0.00440822	0.00565683	0.00316037	0.0039855	0.00160746	0.0022332	0.00275688	0.00242574	0.00456455	0.000760098	0.000629874	0.000300262	0.00108309	0.000238017	0.000349493	0.000794161	0.000276079	0.00212032	0.00303807	0.000488855	0.000405973	0.00047321	0.000191663
67178	671770000	-23927.9	-22643	-1284.94	-2567.68	-1217.34	-3612.35	-2643.31	-1725.42	-3435.93	-3268.06	-4172.89	10.8574	0.0962096	0.315549	0.235875	0.00504977	0.00184338	0.0765327	0.0480568	0.0746502	0.00265933	0.000881579	0.0164837	0.0632008	0.0056421	0.00516429	0.0047002	0.00255891	0.00381871	0.00205375	0.00207387	0.0030641	0.00417567	0.00262892	0.00206331	0.000495426	0.00035279	0.00197411	0.00101814	0.000575363	0.00102462	0.000677215	0.00160901	0.00252631	0.000372755	0.000473927	0.000615997	0.000619014
276956	2769550000	-24008.9	-22683.3	-1325.64	-2569.35	-1234.34	-3605.44	-2714.86	-1702.3	-3464.01	-3313.57	-4079.41	10.6289	0.0977774	0.331136	0.220155	0.00415092	0.00144312	0.0766014	0.0490401	0.0781755	0.00316889	0.000907304	0.0182619	0.0601259	0.00459928	0.00542932	0.00506862	0.00433168	0.00346214	0.0017079	0.00236645	0.00250264	0.00316301	0.00364539	0.00152507	0.00101071	0.000175835	0.00102132	0.000710793	0.000478504	0.00065391	0.000463179	0.00239717	0.00149218	0.000316516	0.000275504	0.00139747	0.000280097
57266	572650000	-23909.4	-22633.2	-1276.16	-2521.27	-1180.25	-3661.14	-2616.29	-1773.45	-3445.22	-3297.57	-4138.03	10.6004	0.104249	0.313999	0.230635	0.00419878	0.000681954	0.0782163	0.0512039	0.0765817	0.00291037	0.000453651	0.0171796	0.0583039	0.00537787	0.00497706	0.00610701	0.00436836	0.00285722	0.0025147	0.00141895	0.00266773	0.00436024	0.00367848	0.00099739	0.000675181	0.000273798	0.00144647	0.000568707	0.000267808	0.00134309	0.000595673	0.00166814	0.0022751	0.000314273	0.000762431	0.000222987	0.000362623
27949	279480000	-23988	-22718.8	-1269.2	-2608.95	-1205.33	-3621.91	-2769.44	-1762.25	-3355.16	-3330.62	-4065.12	10.8069	0.0945541	0.32003	0.219324	0.00428615	0.000873832	0.079887	0.0498977	0.0879272	0.00196901	0.000468811	0.0142304	0.0625546	0.00568421	0.00440188	0.0036284	0.0049634	0.00374738	0.00210049	0.00251036	0.0032226	0.00368037	0.00350465	0.00226974	0.000317663	0.000301517	0.00105565	0.00037529	0.000237204	0.00122562	0.00074451	0.00255416	0.00185282	0.000241288	0.000486629	0.000681063	0.0013626
304878	3048770000	-24008.5	-22622.6	-1385.87	-2509.14	-1232.85	-3612.75	-2686.53	-1712.19	-3441.94	-3327.86	-4099.38	10.91	0.101113	0.322085	0.223052	0.00423156	0.00158228	0.0819027	0.0526676	0.0776564	0.00358714	0.000544426	0.0153808	0.0589369	0.0042003	0.00325456	0.00624416	0.00259606	0.00365329	0.00172038	0.00295641	0.00239495	0.00393511	0.00293295	0.00140126	0.000446571	6.71861e-05	0.000912181	0.000403876	0.000284638	0.000872439	0.000894065	0.00292542	0.00203228	0.000430471	0.000208605	0.00106182	0.000131393
149798	1497970000	-24126.5	-22756	-1370.5	-2558.96	-1254.07	-3654.94	-2650.15	-1717.2	-3442.49	-3312.72	-4165.46	10.9612	0.0975742	0.314943	0.241038	0.00575251	0.00170052	0.0781786	0.0490358	0.0728478	0.00279401	0.000367672	0.0176515	0.0598548	0.00433298	0.00316524	0.00658116	0.00396496	0.00490837	0.00165767	0.0024036	0.00254344	0.00341878	0.00303495	0.00235095	0.000631616	0.000312189	0.00106386	0.000406537	0.000930771	0.000590102	0.000362035	0.00129253	0.00156156	0.000420516	0.000591027	0.000416381	0.000298751
247871	2478700000	-24029.2	-22681.4	-1347.82	-2548.37	-1222.61	-3647.75	-2660.79	-1717.63	-3523.16	-3312.92	-4048.18	10.9711	0.098965	0.315258	0.242122	0.00376245	0.00262965	0.0715074	0.0483068	0.0789513	0.00268918	0.000246409	0.0182344	0.0548196	0.00375993	0.00518147	0.00761677	0.00261197	0.00382778	0.00181316	0.00275125	0.00294377	0.00392923	0.00349601	0.00137028	0.00105373	0.000199285	0.00122188	0.000721041	0.00057544	0.00163303	0.000549613	0.00292348	0.00176829	0.000528083	0.000419084	0.000547996	0.000176116
257759	2577580000	-23991	-22630.8	-1360.24	-2452.46	-1232.39	-3606.8	-2711.48	-1738.71	-3471.42	-3307.46	-4110.06	10.9023	0.0899878	0.317321	0.234681	0.00322894	0.00211111	0.0776856	0.0512269	0.0802518	0.00307533	0.000434963	0.0157064	0.0603209	0.00435743	0.00396306	0.00544409	0.00363265	0.00418456	0.00218536	0.00349589	0.00304628	0.0032537	0.00322718	0.00145265	0.000433978	0.000489743	0.000427311	0.00067551	0.000641135	0.00136595	0.00116785	0.00204699	0.00325232	0.000982902	0.000674356	0.000489472	0.000607404
59879	598780000	-23972.7	-22638.7	-1334.05	-2538.99	-1195.1	-3599.82	-2678.73	-1742.34	-3468.33	-3338.32	-4077	10.8905	0.100763	0.309551	0.226642	0.00355362	0.00210868	0.0824477	0.0507365	0.0828125	0.00287756	0.000366514	0.0149127	0.0644531	0.00621379	0.00430475	0.00529297	0.00485656	0.00308017	0.00139024	0.00171632	0.00307885	0.00292637	0.0030257	0.00112173	0.000584645	0.000551429	0.000903301	0.000361906	0.000140296	0.00152924	0.00032467	0.00271904	0.00179398	0.000645732	0.000218097	0.000387391	0.000308517
134598	1345970000	-23913.1	-22605.2	-1307.89	-2487.36	-1254.84	-3661.15	-2771.1	-1681.96	-3414.4	-3263.33	-4071.03	10.1511	0.096474	0.316786	0.221041	0.00420408	0.00143813	0.0838171	0.053598	0.0766214	0.00308494	0.00121471	0.0185116	0.0603966	0.00419516	0.00431918	0.00627197	0.00447031	0.00349154	0.00293485	0.00268549	0.00365841	0.00458573	0.00385438	0.00296668	0.00056798	0.000352811	0.000876657	0.000854372	0.000294369	0.000492038	0.000580904	0.00204964	0.00189471	0.000428573	0.000141039	0.000370454	0.000389283
282724	2827230000	-23963.3	-22659.1	-1304.19	-2512.44	-1220.72	-3716.28	-2640.84	-1727.66	-3422.65	-3300.6	-4117.88	10.8937	0.0982837	0.311814	0.232481	0.00458231	0.00229776	0.0749916	0.0513631	0.0871452	0.00252366	0.000707033	0.0188934	0.0570858	0.00562683	0.00492674	0.00534211	0.00343461	0.00276721	0.00150262	0.00284894	0.00276337	0.0030709	0.00355909	0.00157235	0.000169035	9.02152e-05	0.00134429	0.000590805	4.2473e-05	0.00039312	0.000631578	0.00189514	0.0017449	0.000610165	0.000229302	0.000872369	0.000310714
53046	530450000	-23951.4	-22671	-1280.35	-2524.43	-1219.36	-3615.03	-2678.32	-1760.3	-3483.19	-3286.04	-4104.33	10.554	0.0966323	0.32119	0.223428	0.00443859	0.00112893	0.0809483	0.0509653	0.0824914	0.00322239	0.000794252	0.0161736	0.0567526	0.00489806	0.00367143	0.00717848	0.00307072	0.00305133	0.00154774	0.00226932	0.00296487	0.00375706	0.00333695	0.00195197	0.000862872	0.000223266	0.00242537	0.000935129	0.00034465	0.000854958	0.00115254	0.00236538	0.000980487	0.000367151	0.000364101	0.000546505	0.000226088
134070	1340690000	-24021.4	-22667.1	-1354.31	-2542.92	-1244.68	-3671.05	-2759.28	-1684.83	-3399.51	-3260.82	-4103.97	10.8867	0.0988708	0.322944	0.228724	0.00339067	0.00272628	0.0705872	0.047012	0.0803408	0.00297003	0.000508697	0.0181447	0.0641867	0.00519428	0.00410696	0.00674464	0.00313852	0.00418768	0.00261005	0.00155009	0.00249646	0.00420163	0.0034166	0.00138734	0.00041086	0.000280958	0.000724493	0.000621465	0.000487041	0.000910484	0.000536676	0.00245136	0.00216625	0.000270761	0.000958733	0.000446257	0.000652862
100245	1002440000	-23925	-22653.6	-1271.45	-2569.3	-1214.29	-3651.58	-2614.93	-1713.98	-3547.62	-3283.81	-4058.04	10.6689	0.0950437	0.307025	0.237176	0.00392684	0.00121328	0.074723	0.0516491	0.0864971	0.00279855	0.00071139	0.0192557	0.0615772	0.00505569	0.00406897	0.00546372	0.00361561	0.00342351	0.00195723	0.00230869	0.00288745	0.00271132	0.00370191	0.00153895	0.000926908	0.000650195	0.00118769	0.000838531	0.000340102	0.000832271	0.000255243	0.00160031	0.00145635	0.000471093	0.00067004	0.000795063	0.000237763
295033	2950320000	-23958.8	-22678.3	-1280.43	-2598.09	-1229.54	-3619.64	-2685.98	-1737.84	-3426.76	-3286.45	-4094.02	10.8367	0.0975257	0.31435	0.229314	0.00470432	0.0015366	0.0804259	0.0486051	0.0777015	0.00198152	0.000912385	0.0177137	0.0583843	0.00630151	0.00567247	0.00801298	0.00261445	0.00355869	0.00193016	0.00161747	0.00356937	0.00442258	0.00423763	0.00111133	0.000326246	0.000415682	0.00199037	0.00057166	0.000364079	0.00114302	0.000819682	0.00252461	0.00194033	0.000564687	0.000355513	0.000228152	0.000537078
31332	313310000	-24038.6	-22706.4	-1332.19	-2518.63	-1222.8	-3644.98	-2737.75	-1726.44	-3436.14	-3323.89	-4095.81	10.9137	0.102487	0.309156	0.240584	0.00447326	0.00100243	0.0747933	0.0495234	0.0857452	0.0032114	0.000485083	0.0128489	0.0556173	0.00512012	0.00453429	0.0055419	0.00313796	0.00252074	0.00189839	0.00258643	0.00363017	0.00393057	0.00360108	0.00221773	0.00048436	0.000393434	0.000473422	0.000230516	0.000123043	0.000958648	0.000540157	0.00260382	0.00133458	0.000350627	0.000149296	0.00056189	0.000710781
53262	532610000	-24036.5	-22683.2	-1353.31	-2504.76	-1205.79	-3659.56	-2633.21	-1775.99	-3487.5	-3302.63	-4113.75	10.695	0.101321	0.312278	0.232966	0.00382565	0.00113034	0.0809483	0.0527199	0.0823848	0.00248989	0.000282896	0.0163216	0.0539213	0.00406849	0.00345673	0.00717848	0.00307072	0.0038652	0.00215747	0.00212123	0.00296487	0.00330378	0.00220061	0.0023396	0.000862872	0.000443103	0.00110562	0.00116086	0.00034465	0.000854958	0.00098198	0.00351356	0.00159342	0.000367151	0.000355129	0.000499903	0.000226088
274617	2746160000	-24030.3	-22726.2	-1304.09	-2495.66	-1222.53	-3715.03	-2668.95	-1711.2	-3526.52	-3299.14	-4087.22	10.6821	0.102412	0.318234	0.227126	0.00559668	0.000867785	0.0770688	0.0507074	0.0790494	0.00242732	0.000873873	0.0147338	0.0605745	0.00499171	0.00343846	0.00548806	0.00256767	0.00252982	0.00250914	0.00183736	0.00293302	0.00405112	0.00344235	0.00179121	0.000219447	2.87099e-05	0.00109877	0.000671485	0.000473506	0.00201182	0.000562926	0.00258653	0.00290404	0.000961877	0.00111951	0.000517374	0.000919183
303480	3034790000	-24054.4	-22670.9	-1383.55	-2542.26	-1244.22	-3613.63	-2737.81	-1708.75	-3436.26	-3276.05	-4111.87	10.9816	0.0977439	0.317954	0.222384	0.00403131	0.00112938	0.0777297	0.0539761	0.0832691	0.00378672	0.000560875	0.0161054	0.0612966	0.00403298	0.00512397	0.0052426	0.00282719	0.00331663	0.00322369	0.00230479	0.00310088	0.00349995	0.00330865	0.00147294	0.00040837	0.00051699	0.000949559	0.000786595	0.000359844	0.0010421	0.000616582	0.00162602	0.00183971	0.000554542	0.000658137	0.00112856	0.000405291
249861	2498600000	-23937.3	-22644	-1293.36	-2582.15	-1243.9	-3616.18	-2663.59	-1728.64	-3395.24	-3349.93	-4064.33	10.9262	0.10154	0.304658	0.233864	0.00338594	0.0014039	0.0769634	0.0558882	0.0779503	0.00338179	0.000780691	0.0185558	0.0573139	0.00450338	0.00409885	0.00843354	0.00433123	0.00221227	0.0019258	0.00296973	0.0024566	0.00543676	0.00401503	0.00158126	0.000409898	0.000615159	0.00114279	0.000534898	0.000239817	0.00193694	0.00081251	0.00266322	0.00111156	0.000115277	0.000960007	0.000265992	0.00097726
143682	1436810000	-24048.4	-22694.9	-1353.46	-2503.04	-1250.18	-3627.92	-2765.21	-1696.69	-3354.94	-3307.65	-4189.3	10.9612	0.0988166	0.307145	0.227	0.00409626	0.00236725	0.0820904	0.0530683	0.0821224	0.00328902	0.000501468	0.0186678	0.0576187	0.00511588	0.00332411	0.00624116	0.00453457	0.00303946	0.00251765	0.00212475	0.00606751	0.00358733	0.0026869	0.00133989	0.00129922	0.000423408	0.00139254	0.000346704	0.000609031	0.000568353	0.000367207	0.00180853	0.00237947	0.00015296	0.000787743	0.0012218	0.000488551
286095	2860940000	-24020.4	-22677.5	-1342.93	-2568.9	-1207.72	-3621.24	-2713.29	-1661.48	-3439.41	-3309.87	-4155.59	10.9892	0.0973337	0.317824	0.22354	0.0040092	0.00150478	0.0795481	0.0520784	0.0808901	0.00418415	0.000439856	0.019335	0.0568238	0.00547441	0.00450563	0.00581627	0.00430021	0.00308732	0.0019199	0.00338777	0.00329447	0.00281152	0.00361833	0.00169642	0.000756539	8.86684e-05	0.000905705	0.000202744	0.000426168	0.000833984	0.000729726	0.00187259	0.00222603	0.000607523	0.000248111	0.000601718	0.000713615
261003	2610020000	-24044.5	-22710.1	-1334.46	-2566.58	-1251.16	-3635.3	-2655.69	-1733.7	-3484.55	-3347.07	-4036.03	10.9616	0.100196	0.310299	0.239277	0.00560137	0.00117957	0.074128	0.0530608	0.0857939	0.00270219	0.000540359	0.0177572	0.0532562	0.00510996	0.00480074	0.00539131	0.00313277	0.00429047	0.000849804	0.00199498	0.00295554	0.00350016	0.00378654	0.00104106	0.000312514	0.000399545	0.00126429	0.00030406	0.000427189	0.000632981	0.000818711	0.0014761	0.00105979	0.000635091	0.000713872	0.00029317	0.000321814
4824	48230000	-24001	-22640.1	-1360.83	-2633.3	-1196.87	-3509.84	-2875.88	-1761.88	-3357	-3276.43	-4028.92	10.8705	0.104697	0.313438	0.229463	0.00299722	0.00173586	0.0841959	0.0485588	0.0766162	0.00221291	0.000890982	0.0178402	0.0567106	0.00502592	0.00454425	0.00721147	0.00316037	0.00375632	0.00236732	0.00290007	0.00330531	0.00210508	0.00191876	0.000745238	0.000850669	0.000635371	0.00167092	0.000230939	0.000349493	0.00094913	0.000192514	0.00213559	0.00297336	0.000332539	0.000617481	0.00047321	0.000817782
327215	3272140000	-24102.7	-22722.8	-1379.87	-2541.32	-1245.94	-3712.76	-2695.73	-1686.69	-3412.78	-3305.89	-4121.74	10.466	0.097382	0.318409	0.231795	0.00409401	0.00167688	0.0779397	0.0472641	0.0805992	0.0026901	0.00070107	0.0178043	0.0596601	0.00540713	0.00444553	0.00638889	0.00246634	0.0038403	0.00151448	0.00166653	0.00274353	0.00397371	0.00241815	0.00118419	0.000735878	0.000626171	0.000878811	0.00105032	0.000440058	0.00184989	0.000963438	0.00287317	0.00153168	0.000348217	0.000720855	8.94578e-05	0.000392255
25639	256380000	-24038.3	-22703.2	-1335.14	-2591.23	-1230.98	-3601.08	-2751.76	-1744.48	-3356.33	-3380.26	-4047.06	10.8797	0.0999465	0.30673	0.231773	0.00232603	0.00121011	0.0770468	0.0487234	0.0846639	0.00308889	0.000338037	0.0155849	0.0606001	0.00515553	0.00566472	0.00747205	0.00505515	0.0037006	0.00176482	0.00216606	0.00203215	0.00467036	0.00318954	0.00242313	0.00041235	0.00101554	0.00218532	0.000753244	0.000639384	0.000542017	0.000250523	0.00284315	0.00161741	0.00130279	0.00066306	0.00038874	0.000728906
268612	2686110000	-23918.1	-22627.1	-1291.03	-2566.03	-1231.5	-3576.76	-2676.67	-1723.19	-3481.82	-3297.77	-4073.37	10.9815	0.103134	0.312151	0.220034	0.00515546	0.00192152	0.0761039	0.0492498	0.0883091	0.00420045	0.000818617	0.0159854	0.0626236	0.00457858	0.00495334	0.00683578	0.0040939	0.0025296	0.00184141	0.00331756	0.0033822	0.00390794	0.00225164	0.00155217	0.000355318	0.00045868	0.000947481	0.000989407	4.27299e-05	0.0012173	0.000770453	0.00250835	0.00174984	0.000478224	0.00062259	0.000797748	0.000348404
324671	3246700000	-24022.2	-22678.2	-1344.02	-2560.41	-1225.02	-3591.45	-2698.11	-1740.06	-3438.87	-3327.96	-4096.28	10.8031	0.102613	0.309572	0.222732	0.00388909	0.000968517	0.0757965	0.0524691	0.0849075	0.00340259	0.000581008	0.0188589	0.0646958	0.00506984	0.00420503	0.00469234	0.00356532	0.00377071	0.00156494	0.00224155	0.00289537	0.00355605	0.00355673	0.00214134	0.000472974	0.0002832	0.00130212	0.000526286	9.29965e-05	0.000717437	0.000419921	0.00229388	0.00190882	0.000302106	0.000739883	0.000829847	0.00032716
301335	3013340000	-23971	-22624.8	-1346.2	-2516.47	-1232.6	-3647.66	-2756.63	-1694.35	-3405.64	-3296.77	-4074.64	10.847	0.101504	0.305441	0.22848	0.00497596	0.000963834	0.0830379	0.0523737	0.083786	0.00393627	0.000591416	0.0149328	0.0571274	0.00562473	0.00512037	0.00674627	0.00290704	0.00279548	0.00115788	0.00202578	0.00270614	0.00413171	0.00273457	0.00198788	0.000356015	0.000239105	0.0012689	0.000447296	0.000972201	0.000814634	0.000588209	0.0029354	0.00239175	0.00048989	0.00098362	0.000738978	0.000409963
257997	2579960000	-23975.5	-22620	-1355.53	-2503.11	-1233.25	-3629.9	-2741.8	-1703.1	-3428.08	-3283.79	-4096.95	10.8232	0.093903	0.319045	0.232745	0.00467703	0.0015664	0.0734721	0.0487905	0.0850785	0.00322935	0.000240749	0.0168375	0.0563652	0.00560063	0.0035282	0.00570281	0.00327867	0.0028628	0.00240933	0.00242129	0.00265179	0.00489918	0.00329892	0.00157575	0.000433978	0.00073141	0.0018515	0.000331149	0.00033597	0.00165922	0.000294127	0.00238883	0.00207165	0.000982902	0.000332516	0.000247804	0.00105823
111904	1119030000	-24056.7	-22701.9	-1354.75	-2510.15	-1227.91	-3692.32	-2691.76	-1744.71	-3397.81	-3299.04	-4138.23	10.9903	0.0921183	0.319754	0.23416	0.00454286	0.00256002	0.0780962	0.0506731	0.0764839	0.00314814	0.00045848	0.0168659	0.0604132	0.00542186	0.00417404	0.00615054	0.00416939	0.00319243	0.00256377	0.00233949	0.00234481	0.00280471	0.00421986	0.00121344	0.000680839	9.3437e-05	0.00054872	0.000575791	0.000133778	0.00127663	0.000391416	0.00229425	0.002347	0.000329489	0.000527333	0.000510953	0.000911966
243516	2435150000	-23965.2	-22667.8	-1297.38	-2533.92	-1231.11	-3628.46	-2742.71	-1737.43	-3478.18	-3267.2	-4048.79	10.9828	0.0982872	0.310414	0.233233	0.00515501	0.00106453	0.0746835	0.0467698	0.0860637	0.00310406	0.000135056	0.0155023	0.0600649	0.0040566	0.00397896	0.00771098	0.00464096	0.00315641	0.00256566	0.00192216	0.00346669	0.00353529	0.00508388	0.00149129	0.0010576	0.000181194	0.0010272	0.000655099	0.000122834	0.000696337	0.000572272	0.00217909	0.00211014	0.000127152	0.000226396	0.00112327	0.000418882
251065	2510640000	-23909.6	-22611.5	-1298.07	-2534.78	-1244.51	-3628.95	-2744.16	-1681.59	-3398.34	-3335.94	-4043.22	10.8476	0.101825	0.322563	0.224571	0.00499313	0.00219636	0.0786638	0.0518821	0.0746656	0.00222583	0.00106559	0.0152856	0.0583678	0.00554908	0.00410664	0.00561756	0.00357977	0.00288836	0.00186302	0.00179947	0.00382681	0.00364104	0.00355464	0.00139316	0.000501715	0.000236319	0.000897487	0.000123405	0.000844943	0.000980627	0.0007242	0.00270934	0.0012639	0.000455917	0.00127175	0.000507637	0.000632633
167676	1676750000	-24048.3	-22709.1	-1339.19	-2504.24	-1240.74	-3652.37	-2792.3	-1721.94	-3359.68	-3309.42	-4128.37	10.8613	0.10279	0.321149	0.218661	0.00344192	0.00145344	0.0772505	0.0456646	0.0848988	0.00227076	0.000758899	0.0157636	0.0626516	0.00512248	0.00339395	0.00548758	0.00428447	0.00323653	0.00214561	0.00191564	0.00379355	0.00571082	0.00442566	0.00181784	0.000603942	0.000388609	0.00111398	0.000283974	0.000282729	0.000774083	0.00155904	0.00183158	0.00185437	0.000365942	0.00044932	0.000549606	0.000209916
13525	135240000	-24037.8	-22688.5	-1349.3	-2463.21	-1229.84	-3617.1	-2730.56	-1740.33	-3509.12	-3307.66	-4090.71	10.7718	0.0941272	0.320081	0.223572	0.00373474	0.00112851	0.0774625	0.0549928	0.0873325	0.00281604	0.000447248	0.0137898	0.0584449	0.00580388	0.00556034	0.00601725	0.00286254	0.002666	0.00128012	0.00222641	0.00443283	0.00292717	0.00321364	0.0010342	0.00108548	0.000671127	0.00128665	0.000643501	0.00034863	0.000694795	0.00121538	0.00174241	0.002044	0.000882595	0.000433951	0.00017343	0.000315701
75665	756640000	-23878.4	-22586.9	-1291.51	-2520.98	-1210.59	-3652.44	-2655.54	-1715.35	-3471.48	-3252.78	-4107.74	10.8838	0.102963	0.317426	0.231689	0.00454136	0.00167863	0.0802269	0.0479839	0.0797513	0.00352796	0.00037079	0.0143888	0.0566495	0.00432412	0.00455885	0.00571929	0.00291566	0.0049114	0.00230283	0.00191474	0.00277489	0.00244233	0.0038904	0.00101815	0.000729456	0.00023239	0.00119509	0.000759876	0.000591806	0.00175796	0.000262488	0.00312407	0.00219004	0.000311307	0.000217336	0.000502407	0.0002523
21325	213240000	-24016.1	-22697	-1319.1	-2590.34	-1234.51	-3688.66	-2705.51	-1764.12	-3408.67	-3276.22	-4028.93	10.8854	0.095653	0.306131	0.242666	0.00450553	0.00172816	0.0795369	0.050753	0.0770921	0.00375681	0.0010525	0.0160576	0.0633851	0.00585931	0.00516105	0.00573592	0.00296919	0.0018869	0.00116033	0.00209914	0.00352075	0.00308672	0.00363547	0.00139363	0.00099145	0.000133396	0.000907721	0.00070601	0.000467938	0.000806446	0.000371964	0.00160766	0.00176103	0.000754631	0.000265961	0.000405603	0.000952654
270088	2700870000	-23972.9	-22643.5	-1329.45	-2518.23	-1226.4	-3636.85	-2683.17	-1734.78	-3466.18	-3297.16	-4080.7	10.8838	0.0993026	0.301817	0.23753	0.00404523	0.00108236	0.07615	0.0530932	0.0840899	0.00497384	0.000159314	0.016682	0.0604597	0.00550063	0.00438353	0.00555008	0.00385786	0.00208196	0.0016513	0.00269361	0.00320943	0.0034126	0.0027557	0.00164359	0.000691424	0.000337648	0.000856347	0.00127032	0.000377017	0.00102133	0.000872554	0.00227254	0.00174	0.000354023	0.00043525	0.000540463	0.000941278
316921	3169200000	-23957.7	-22617.5	-1340.24	-2530.85	-1224.83	-3570.61	-2721.7	-1732.49	-3520.76	-3275.38	-4040.86	10.5969	0.0927136	0.335035	0.219616	0.00384469	0.000528839	0.0780388	0.0474944	0.0838404	0.00430416	0.000307736	0.0172895	0.058996	0.00451366	0.00408464	0.00676331	0.00359118	0.00352285	0.0019678	0.00168633	0.00375918	0.00300065	0.00303188	0.00135201	0.000292571	0.000403726	0.00126544	0.00034402	0.000188957	0.000816937	0.000917691	0.00189635	0.00199479	0.00059853	0.000406387	0.000419887	0.000632296
12832	128310000	-23959.5	-22695.2	-1264.33	-2399.57	-1240.86	-3657.23	-2780.86	-1755.7	-3464.72	-3321.66	-4074.6	10.8458	0.0998511	0.316935	0.235054	0.00431788	0.0016185	0.076629	0.0509373	0.0789359	0.00225802	0.000641428	0.0159444	0.0546878	0.00530934	0.00414365	0.00616304	0.004056	0.0037776	0.00243252	0.00302758	0.00279905	0.00330447	0.00244162	0.00254078	0.000354127	0.000271711	0.000802471	9.91273e-05	0.000200655	0.00157547	0.000843063	0.00276373	0.0020715	0.000151946	0.000461942	0.000655519	0.000389832
120760	1207590000	-24002.2	-22658.6	-1343.6	-2531.25	-1231.8	-3564.31	-2769.39	-1707.88	-3414.29	-3307.85	-4131.87	10.7496	0.100755	0.312906	0.229135	0.0045606	0.001754	0.0787907	0.0500355	0.0844603	0.00215108	0.000619601	0.0162635	0.0565761	0.00567721	0.00379284	0.00571846	0.00376189	0.0030439	0.00101233	0.00236768	0.00280276	0.0046636	0.00271879	0.0011368	0.000543177	0.000476805	0.00162814	0.000535282	0.000256728	0.00115813	0.000590745	0.001671	0.00341773	0.000596031	0.000797407	0.000214318	0.000353966
140954	1409530000	-24060	-22707.6	-1352.39	-2640.16	-1241.47	-3554.77	-2803.48	-1653.15	-3439.19	-3265.66	-4109.75	10.9353	0.102053	0.31264	0.227599	0.00347472	0.00301041	0.0770238	0.0474928	0.0859483	0.00270737	0.000390861	0.0157458	0.0619111	0.00433148	0.003441	0.00634227	0.00432334	0.00336119	0.00177013	0.00364207	0.00324905	0.00412337	0.00230931	0.00199275	0.000775315	0.000157534	0.000816494	0.00030164	0.00025362	0.00108817	0.000495472	0.00260167	0.00130645	0.000550295	0.000350523	0.000544646	0.000575883
177991	1779900000	-24009.1	-22697.8	-1311.33	-2502.51	-1223.41	-3655.14	-2684.95	-1749.9	-3483.31	-3317.19	-4081.4	10.8451	0.0919909	0.325647	0.227738	0.00341635	0.00220004	0.0788026	0.0487762	0.0826267	0.00290285	0.000300657	0.0161567	0.059192	0.00541565	0.00358357	0.00528272	0.00567339	0.0026046	0.00234454	0.00278562	0.00305676	0.00358619	0.00358614	0.0018173	0.000294822	0.000144281	0.0020116	0.00094739	0.000348903	0.0012348	0.000545953	0.0024594	0.0018173	0.000343299	0.000643622	0.000171351	0.00017438
214235	2142340000	-23990	-22640.6	-1349.42	-2549.02	-1220.66	-3668.74	-2706.3	-1680.96	-3386.07	-3330.15	-4098.65	10.8736	0.0978916	0.304945	0.230936	0.00478145	0.00214623	0.0816244	0.0486308	0.0844852	0.00278556	0.00128581	0.0169839	0.0598798	0.00574978	0.0069381	0.0053698	0.00432276	0.00265705	0.00167266	0.00219659	0.00365746	0.00323017	0.00352668	0.00137773	0.000824128	0.000225163	0.00131065	0.00024947	0.00057852	0.000656579	0.00023284	0.00289431	0.00167327	0.000231705	0.000473225	0.000588997	0.000147633
110418	1104170000	-24010.6	-22669.5	-1341.09	-2555.48	-1217.98	-3612.44	-2624.86	-1754.15	-3409.77	-3311.94	-4182.88	10.9272	0.0936074	0.32195	0.230071	0.00470168	0.00230596	0.0775398	0.0490534	0.0858955	0.0025348	0.000961989	0.0156681	0.0588177	0.00555623	0.00414752	0.00562186	0.00377304	0.00303272	0.00109209	0.00239485	0.0034255	0.00336885	0.00322292	0.00178836	0.000219679	0.000382826	0.000929418	0.000159085	0.000439788	0.000815257	0.000472141	0.00227959	0.00113086	0.000266913	0.000450247	0.0005113	0.000264059
101843	1018420000	-23944.9	-22607	-1337.89	-2556.4	-1242.87	-3543.58	-2615.32	-1656.38	-3528.91	-3331.74	-4131.82	10.8458	0.0937651	0.316147	0.228638	0.00444105	0.00242759	0.0785766	0.0507504	0.0791155	0.0034634	0.000428873	0.0206208	0.0608975	0.00451751	0.00456566	0.00506789	0.00312631	0.00354799	0.00187928	0.0038257	0.00188463	0.00352914	0.0031881	0.00171205	0.000579607	6.26929e-05	0.00130242	0.000286861	0.000245627	0.00143968	0.000860191	0.00244109	0.0015308	0.000450723	0.000501707	0.000729487	0.000914929
1430	14290000	-23908.2	-22586.8	-1321.41	-2572.48	-1201.28	-3550.24	-2831.57	-1698.62	-3430.6	-3266.5	-4035.51	10.5196	0.0955397	0.321652	0.22987	0.00487189	0.00169429	0.0823996	0.0452482	0.0819452	0.00283581	0.000419701	0.0160846	0.0568392	0.00463025	0.00533199	0.00652728	0.00433725	0.00322911	0.00193898	0.00187218	0.0028091	0.00345881	0.00279395	0.00245915	0.000175467	0.00024377	0.00144596	0.00129683	0.000254211	0.000644127	0.000158857	0.00224272	0.00180005	0.000379411	0.00043913	0.000376821	0.000278337
104707	1047060000	-24111	-22734	-1376.93	-2579.31	-1238.92	-3604.22	-2705.33	-1669.11	-3464.25	-3312.94	-4159.95	10.8042	0.0956293	0.315918	0.232878	0.00512002	0.00314984	0.0816184	0.0523267	0.0770476	0.00351052	0.00042257	0.0137015	0.0597483	0.00417784	0.00414512	0.00604651	0.00310448	0.00297838	0.00253929	0.00244458	0.00352681	0.0041672	0.00271111	0.000693282	0.00062867	9.17799e-05	0.00089194	0.000912702	0.000401349	0.000513864	0.000771613	0.00264168	0.00178373	0.000327243	0.000183798	0.0003667	0.000548702
291559	2915580000	-24027.9	-22681.9	-1346.01	-2571.64	-1232.73	-3617.67	-2751	-1667.24	-3429	-3327.97	-4084.61	10.9174	0.090047	0.324599	0.225429	0.00508461	0.00112038	0.0757041	0.0521003	0.0876481	0.00339092	0.00107954	0.0162461	0.0565955	0.00519898	0.00322769	0.00517016	0.00392108	0.00338923	0.00215925	0.00186011	0.00182756	0.00430916	0.0029419	0.00234121	0.000602709	0.0010177	0.00240814	0.000492362	0.000443091	0.0016503	0.000454788	0.00209211	0.00229226	0.000399889	0.000495856	0.00123524	0.000339653
219442	2194410000	-23999.3	-22694.2	-1305.01	-2571.86	-1253.05	-3648.88	-2598.39	-1740.69	-3433.47	-3324.16	-4123.74	10.7828	0.0966663	0.316767	0.228656	0.00334111	0.00193658	0.0792936	0.0490524	0.0866661	0.00258972	0.000910408	0.017756	0.0586617	0.0055543	0.00553882	0.00692438	0.00296925	0.00274298	0.00197208	0.00184719	0.00164703	0.00268482	0.00337558	0.00159396	0.000193168	0.000710275	0.00123544	0.000364971	7.35655e-05	0.000531797	0.000500905	0.00254157	0.0019979	0.000615949	0.000453915	0.000783115	0.000200908
74993	749920000	-23975.1	-22625.5	-1349.64	-2555.08	-1204.42	-3646.44	-2647.44	-1737.96	-3464.2	-3302.8	-4067.13	10.9313	0.0961842	0.318972	0.225617	0.00344431	0.00142824	0.0858458	0.0533229	0.0787678	0.00346574	0.000511757	0.0184069	0.0564371	0.00507448	0.00255269	0.00566121	0.00339187	0.00347956	0.0017784	0.00205405	0.00256773	0.00414139	0.00217353	0.00144963	0.000798663	0.000832947	0.00154606	0.000577448	0.000249863	0.00191793	0.000625964	0.00221879	0.00142324	0.00095284	0.000376933	0.000576787	0.000621522
290450	2904490000	-23986.8	-22696.3	-1290.49	-2567.69	-1213.95	-3586.38	-2757.44	-1776.64	-3380.72	-3301.7	-4111.82	10.3278	0.102165	0.309872	0.23872	0.00250428	0.00200258	0.0793222	0.0473734	0.0794258	0.00196588	0.000811731	0.0188948	0.0592059	0.00453884	0.0038639	0.00730681	0.00395	0.00227465	0.00230771	0.00116046	0.00212871	0.00354361	0.00363939	0.00142924	0.000303463	0.00012038	0.000679408	0.000924205	0.000185891	0.000947921	0.000394528	0.00293599	0.001757	0.000365268	0.000763623	0.000124242	0.000395633
146084	1460830000	-23980.9	-22651.9	-1329.03	-2542.52	-1221.82	-3679.39	-2684.25	-1665.31	-3474.28	-3278.44	-4105.9	10.9435	0.0954852	0.327311	0.234843	0.00388765	0.00233675	0.079984	0.0461316	0.0727999	0.00331707	0.000943978	0.0176866	0.0555687	0.00462801	0.0037893	0.00576513	0.00325754	0.00359845	0.00133308	0.00255382	0.00311064	0.00513336	0.00279371	0.00195926	0.000666496	0.000111485	0.00233408	0.000573104	0.000661192	0.00111505	0.000500752	0.00246284	0.0016489	0.000373582	0.000534959	0.000361611	0.000266533
290069	2900680000	-23964.9	-22686.9	-1278.03	-2546.57	-1224.48	-3652.4	-2742.34	-1730.08	-3427.56	-3322.47	-4040.94	10.1737	0.0939081	0.308837	0.237809	0.00407736	0.00143472	0.0762413	0.0490454	0.086021	0.00362854	0.00023739	0.0182808	0.0607679	0.00538452	0.00526565	0.00644255	0.00237081	0.00167297	0.00156783	0.00244971	0.00279198	0.00275215	0.00395022	0.00179982	0.000864659	0.000400998	0.000954913	0.000787931	0.000106377	0.000778131	0.00173459	0.00170246	0.00199788	0.000435738	0.000293736	0.000627176	0.000395633
59600	595990000	-23975.5	-22640.5	-1334.98	-2517.26	-1193.32	-3643.85	-2619.37	-1739.99	-3459.85	-3347.86	-4119	10.584	0.0923904	0.322143	0.237985	0.00554272	0.00100403	0.0764758	0.0486963	0.0798728	0.00209145	0.000366514	0.0181038	0.058349	0.00621379	0.00366553	0.00626961	0.00353382	0.00295073	0.0012214	0.00195442	0.00324656	0.00403075	0.00229162	0.00112173	0.000571793	0.000551429	0.00139204	0.000361906	0.000140296	0.000457555	0.00032467	0.00270626	0.00140389	0.000180743	0.000182033	0.000387391	0.000793124
27641	276400000	-24085.5	-22730.7	-1354.78	-2580.41	-1201.41	-3610.01	-2796.58	-1762.36	-3384.74	-3329.73	-4065.43	10.98	0.0974953	0.300053	0.24198	0.00287477	0.00292572	0.0820699	0.0482499	0.0831363	0.00335926	0.000468811	0.0142379	0.0616396	0.00526408	0.00432508	0.00544125	0.00450553	0.0024982	0.00152662	0.00244431	0.00205545	0.00369025	0.00355561	0.00236121	0.000547872	0.000301517	0.00128902	0.000232969	0.000237204	0.000773636	0.000589636	0.00174114	0.00185282	0.000847199	0.000486629	0.00027585	0.000165007
50700	506990000	-23919.2	-22661.9	-1257.26	-2538.28	-1222.37	-3637.68	-2612.35	-1766.41	-3441.85	-3368.87	-4074.11	10.801	0.0976398	0.312176	0.232373	0.00306485	0.00158257	0.0769262	0.0502207	0.0818276	0.00221574	0.00149669	0.0176024	0.0590998	0.00605723	0.00389133	0.00565209	0.00319114	0.00434194	0.0017837	0.00273796	0.0024513	0.00350126	0.00374664	0.00169657	0.000246733	0.00087952	0.002165	0.000612864	0.000355857	0.000799493	0.000584633	0.00168835	0.00276713	0.000473951	0.000670423	0.000388678	0.000690521
155297	1552960000	-23899	-22601.8	-1297.21	-2513.79	-1219.2	-3603.62	-2677.26	-1705.92	-3460.39	-3321.66	-4099.94	10.4152	0.0960242	0.322241	0.22451	0.00449157	0.00229856	0.0768222	0.0498227	0.0877263	0.00197024	0.000320225	0.0206122	0.0558609	0.00400786	0.00371052	0.00772848	0.00328	0.00331838	0.00188507	0.0021011	0.00294959	0.00290329	0.00314516	0.000832629	0.000820405	0.000486168	0.00101844	0.000662921	0.000280595	0.000865561	0.000299069	0.001533	0.00139502	0.00113802	9.5511e-05	0.000545881	0.000216937
293943	2939420000	-23928.9	-22600.1	-1328.82	-2491.93	-1243.5	-3662.11	-2676.83	-1715.9	-3402.69	-3319.43	-4087.72	10.9279	0.0959981	0.31985	0.230861	0.00474007	0.000925337	0.0759028	0.0507338	0.0766426	0.00277307	0.000884601	0.0188218	0.058373	0.0060089	0.00396317	0.00653451	0.00315659	0.00281103	0.00177102	0.00187877	0.00286002	0.00427423	0.00430075	0.00121822	0.000549348	5.31434e-05	0.00187882	0.00057166	0.000284217	0.00066206	0.000583396	0.00309172	0.00196002	0.000457724	0.000349484	0.000680411	0.00106831
244609	2446080000	-23949.9	-22641.7	-1308.22	-2509.25	-1239.77	-3624.28	-2708.28	-1710.42	-3516.35	-3295.73	-4037.63	10.6857	0.0982634	0.319528	0.228485	0.00534547	0.00153828	0.0789227	0.0482516	0.0810739	0.00376922	0.000172106	0.0175742	0.0576891	0.006668	0.00399798	0.00544703	0.00330414	0.00311834	0.00250351	0.0015286	0.00440737	0.00297385	0.00248609	0.00158765	0.000440606	0.000731066	0.000939461	7.19916e-05	0.000479587	0.00091148	0.000346515	0.00256808	0.00125973	0.000236517	0.000590718	0.000728234	0.000450722
263478	2634770000	-23935.6	-22609.9	-1325.71	-2517.39	-1234.42	-3627.6	-2704.87	-1685.44	-3504.25	-3227.6	-4108.34	10.9931	0.102896	0.315327	0.226907	0.00455222	0.00127029	0.0769407	0.0569957	0.0794173	0.00222116	0.000588839	0.0165331	0.0603499	0.00425422	0.00345808	0.00535197	0.00397067	0.00243366	0.00159675	0.00216288	0.00319811	0.00198676	0.00338851	0.00167911	0.000681431	0.000199912	0.00172114	0.000590328	0.000221145	0.000722463	0.000325485	0.00333914	0.00201132	0.000687766	0.000663474	0.000502343	0.000836466
238809	2388080000	-23953.7	-22625.8	-1327.92	-2576.63	-1240.68	-3627.85	-2686.36	-1749.72	-3391.56	-3264.04	-4088.91	10.6483	0.100053	0.328403	0.235961	0.00503176	0.00221435	0.069393	0.0473424	0.078499	0.00246751	0.000488545	0.0166786	0.0569775	0.00519051	0.00376699	0.00620059	0.00360349	0.00313995	0.00136826	0.00160913	0.00401848	0.00321625	0.00258121	0.00116441	0.000348707	0.000503634	0.00112939	0.00113028	9.66202e-05	0.00151806	0.000354949	0.00198517	0.00240783	0.000365224	0.000217408	0.000348268	0.000150911
245803	2458020000	-24034.9	-22698.4	-1336.48	-2471.2	-1208.95	-3646.77	-2728.64	-1734.41	-3500.47	-3276.37	-4131.56	10.8145	0.101456	0.311777	0.229662	0.00430636	0.00306469	0.0767557	0.0539366	0.0850662	0.00282395	0.000433857	0.0146096	0.0580487	0.00441005	0.00412164	0.00526457	0.00311919	0.00463955	0.00185758	0.00179491	0.00282659	0.00428502	0.00459227	0.00114489	0.000522178	0.000699666	0.000692542	0.000347373	0.000594115	0.000945858	0.000216884	0.00265439	0.00120142	7.45612e-05	0.000374668	0.000338352	0.000864823
52373	523720000	-24017.9	-22656.9	-1361.01	-2502.31	-1213.91	-3695.23	-2600.87	-1761.74	-3437.55	-3307.14	-4138.11	10.7863	0.0975403	0.321451	0.233046	0.00420826	0.00167493	0.073799	0.047219	0.0829307	0.00371677	0.00053313	0.0158338	0.0565577	0.00521343	0.0053395	0.00629415	0.00376275	0.00311812	0.00191562	0.00174346	0.0021834	0.00439317	0.00338452	0.0012128	0.000659321	0.000764492	0.00160126	0.000160706	0.000133607	0.000812425	0.000497708	0.00215341	0.00180373	0.000850477	0.000654328	0.000314905	0.000226088
245261	2452600000	-24034.4	-22640.1	-1394.38	-2533.49	-1207.77	-3636.93	-2668.02	-1682.26	-3533.39	-3305.64	-4072.57	10.816	0.0960127	0.309425	0.234126	0.0056696	0.00154015	0.0821888	0.0497211	0.0791563	0.00217694	0.00048089	0.0180568	0.060794	0.00468397	0.00459491	0.00889217	0.00311919	0.00350245	0.00150424	0.00281483	0.0031478	0.00501325	0.00306321	0.00115351	0.000510315	6.04481e-05	0.000803808	0.000352466	0.000410124	0.000407076	0.000216884	0.00209792	0.00119197	0.000139345	0.00068743	0.000267659	0.000454921
57086	570850000	-24031.8	-22751.7	-1280.14	-2527.05	-1189.47	-3676.31	-2611.93	-1792.76	-3481.42	-3331.05	-4141.71	10.1072	0.10048	0.323708	0.231092	0.00345868	0.000681954	0.0723714	0.0510219	0.0797098	0.00291037	0.000405676	0.0119842	0.057341	0.00493806	0.00561533	0.00735862	0.00328469	0.0030884	0.0014368	0.00312521	0.00287174	0.00436024	0.00314531	0.00099739	0.000848072	0.000273798	0.00146357	0.000307397	0.000267808	0.00129651	0.00100827	0.00189359	0.00197343	0.000765095	0.000766468	0.000222987	0.00113056
191553	1915520000	-23907.1	-22634.3	-1272.72	-2570.96	-1218.08	-3592.47	-2676.15	-1667.74	-3461.5	-3280.2	-4167.24	10.9908	0.0936019	0.303301	0.233417	0.00290102	0.0022823	0.0876741	0.04676	0.0844548	0.00163958	0.000522768	0.0181379	0.0648569	0.00458859	0.00482266	0.00632971	0.0032404	0.0028479	0.00152082	0.00170701	0.00294157	0.00506675	0.00444449	0.00108515	0.000715919	0.000356069	0.00306611	0.000178949	0.000224963	0.000812607	0.000748635	0.00246641	0.00133695	0.000279722	0.000167096	0.000254376	0.000336678
149107	1491060000	-24041.1	-22684.8	-1356.34	-2515.48	-1225.09	-3642.94	-2741.45	-1738.72	-3452.28	-3295.98	-4072.81	10.8919	0.097302	0.298705	0.232957	0.00411374	0.00179763	0.0844496	0.0573814	0.0810503	0.00135201	0.000355623	0.0162798	0.0576906	0.00723464	0.00441762	0.00619441	0.0035715	0.0043861	0.00236847	0.00205004	0.00323891	0.00540381	0.00332475	0.00131519	0.000551942	0.000214865	0.00195396	0.000224771	0.000408004	0.00099219	0.00138958	0.00218732	0.00110645	0.000209256	0.00057502	0.000550359	0.000806061
141062	1410610000	-24004.1	-22640.5	-1363.64	-2602.43	-1251.25	-3540.07	-2767.99	-1628.87	-3394.42	-3322.17	-4133.28	10.8091	0.102093	0.31264	0.225075	0.00439065	0.00301041	0.075387	0.0540391	0.0861825	0.00270737	0.000390861	0.0157458	0.0583944	0.00506097	0.00356816	0.00636315	0.00378386	0.00336119	0.00197875	0.00288552	0.00255366	0.00413763	0.00230931	0.00209	0.000775315	0.000157534	0.001938	0.00030164	0.000159572	0.00142306	0.000543	0.00226526	0.00130645	0.000550295	0.000444572	0.000391576	0.000561244
166920	1669190000	-24056	-22684.3	-1371.79	-2499.35	-1229.26	-3624.69	-2757.99	-1694.51	-3465.42	-3277.08	-4135.96	10.8933	0.110271	0.310962	0.227199	0.00434665	0.00204522	0.0767116	0.0486843	0.0768749	0.0028389	0.000600375	0.0164984	0.063213	0.00438446	0.00275069	0.00519212	0.00386576	0.00281863	0.00169706	0.00162106	0.00355732	0.00278206	0.0030338	0.00195887	0.00057226	0.000418104	0.00162278	0.000315116	0.000153964	0.000681438	0.000820687	0.00324286	0.0028831	0.00041727	0.000121599	0.000462867	0.000154152
88014	880130000	-23913	-22594.8	-1318.17	-2550.21	-1247.39	-3589.83	-2644.69	-1745.74	-3442.65	-3295.47	-4078.86	10.8661	0.0951945	0.31188	0.227147	0.00462294	0.00155554	0.0814767	0.0573601	0.0829661	0.00291232	0.000256261	0.0152504	0.0579132	0.0054582	0.00464855	0.00691683	0.00270072	0.00322426	0.00195742	0.00240119	0.00231156	0.00435277	0.0032175	0.00178541	0.00130223	8.44037e-05	0.00178643	0.000309275	0.000252738	0.000772472	0.000148541	0.00131884	0.00145856	0.000577612	0.000468922	0.000138563	0.000412117
290579	2905780000	-24006.6	-22691.5	-1315.12	-2589.14	-1208.66	-3621.18	-2765.15	-1743.4	-3432.86	-3297.31	-4033.82	10.8734	0.0935828	0.310959	0.241392	0.00250428	0.00151255	0.0765952	0.0531999	0.0879041	0.00196588	0.000811731	0.0156387	0.0549283	0.00453884	0.0038639	0.00679268	0.00375941	0.00227465	0.0039253	0.0024863	0.00212871	0.00302606	0.0031301	0.00212666	0.000303463	0.00012038	0.000571759	0.000924205	0.000185891	0.000935497	0.000394528	0.00293599	0.001757	0.000547132	0.000583991	0.000104233	0.000395633
287048	2870470000	-24031.3	-22700.3	-1331.08	-2609.96	-1203.03	-3572.58	-2710.82	-1706.69	-3444.19	-3286.78	-4166.23	10.9041	0.103902	0.310371	0.229966	0.00477087	0.00237703	0.0783445	0.0475323	0.083456	0.00271163	0.00059808	0.0163979	0.0544888	0.00593474	0.00283196	0.00716071	0.00342964	0.00337541	0.00168866	0.00355156	0.0037663	0.00394451	0.00282016	0.00220282	0.000309114	0.000435529	0.00101164	0.000821577	0.000159865	0.00101261	0.00104081	0.00192497	0.00281541	0.000134539	0.000193773	0.0013533	0.000398364
88148	881470000	-23921.3	-22599.8	-1321.51	-2523.77	-1245.6	-3610.19	-2653.7	-1681.97	-3481.21	-3307.83	-4095.54	10.7778	0.094453	0.313533	0.228649	0.00531567	0.00266208	0.0766833	0.0552588	0.082044	0.00499562	0.000256261	0.0162578	0.0595198	0.00598414	0.00405997	0.0054817	0.00347311	0.00322426	0.00204287	0.00240119	0.00189618	0.00455153	0.00322583	0.00176836	0.00130223	8.44037e-05	0.00142882	0.000309275	0.000379414	0.000772472	0.000172807	0.00131884	0.00145856	0.000577612	0.000468922	0.000138563	0.00038785
110537	1105360000	-24059.9	-22679.5	-1380.36	-2585.64	-1222.81	-3591.89	-2601.09	-1747.99	-3446.93	-3339.22	-4143.95	10.993	0.0996216	0.314052	0.230071	0.00362218	0.0024336	0.0782693	0.0570873	0.0778107	0.0025348	0.000961989	0.0172581	0.0588176	0.00397351	0.00404575	0.00611428	0.00370609	0.00303272	0.00262388	0.00323094	0.00238319	0.00315216	0.00322292	0.0019269	0.000219679	0.000144278	0.00141304	0.000159085	0.000439788	0.000815257	0.00040422	0.00232115	0.00113086	0.000342462	0.000681223	0.0005113	0.000264059
180344	1803430000	-23986.6	-22638.8	-1347.82	-2545.1	-1251.94	-3634.25	-2659.53	-1646.42	-3461.01	-3326.6	-4113.93	10.8939	0.0970114	0.316219	0.226568	0.00418723	0.00162654	0.0798338	0.0568821	0.0818983	0.00314168	0.00045894	0.0159933	0.0568136	0.00450876	0.00348495	0.00632098	0.00342192	0.00345714	0.00169888	0.00164935	0.00368188	0.00381079	0.0031576	0.00182894	0.000897833	0.000284676	0.000954049	0.00084268	1.94082e-05	0.00114313	0.000608066	0.00196293	0.00119687	0.000536049	0.000447302	0.000249458	0.000571232
150504	1505030000	-23952	-22657.1	-1294.96	-2458.14	-1240.83	-3681.43	-2650.32	-1718.93	-3448.82	-3285.25	-4173.38	10.7797	0.0931189	0.327303	0.223131	0.00493279	0.00269065	0.075012	0.0493906	0.0855876	0.00226003	0.000527923	0.0156316	0.0613126	0.00702935	0.00463141	0.00637433	0.00350907	0.002486	0.00157093	0.00331509	0.00297429	0.00317122	0.00249709	0.00139965	0.000639803	0.000231364	0.00120794	0.000405885	0.000436028	0.000538535	0.000243964	0.00202933	0.00209397	0.000540059	0.000696815	0.000483459	0.000201527
139507	1395060000	-24002.3	-22629.3	-1372.96	-2573.15	-1238.92	-3595.93	-2736.05	-1650.25	-3416.94	-3348.44	-4069.64	10.781	0.0939632	0.322765	0.228966	0.00564867	0.00166639	0.0796584	0.0505019	0.0765267	0.00243817	0.000623935	0.0164474	0.0588503	0.00646028	0.00523664	0.0048853	0.00394396	0.00245925	0.00222771	0.00347976	0.00193414	0.00303283	0.00504651	0.00185064	0.00133669	0.000213624	0.0012783	0.000755328	0.000629361	0.00106514	0.000574877	0.00253393	0.00184057	0.000413242	0.000598194	0.00050104	0.000335648
138757	1387560000	-24081.4	-22694.9	-1386.49	-2542.73	-1229.52	-3664.1	-2675.06	-1687.75	-3431.6	-3354.55	-4109.61	10.9894	0.10153	0.325579	0.217503	0.00531463	0.00149433	0.0809265	0.0489399	0.0811008	0.00234412	0.000776488	0.0182895	0.0567942	0.00478655	0.00332174	0.00552749	0.00444283	0.00404668	0.00122115	0.00213172	0.00284396	0.00394516	0.00401397	0.00122627	0.000733872	7.71653e-05	0.00182472	0.000384884	3.44907e-05	0.00176899	0.000349011	0.00226791	0.00176058	0.00118893	0.000547093	0.000393345	0.000720949
187903	1879020000	-24009.3	-22669.8	-1339.45	-2522.24	-1214.34	-3645.88	-2715.1	-1656.47	-3446.03	-3276.51	-4193.25	10.7358	0.0995175	0.307831	0.227797	0.00464428	0.00266	0.0824202	0.0540157	0.0828555	0.00316445	0.000679601	0.0178196	0.0543801	0.00589865	0.00416009	0.00599798	0.0045393	0.00332722	0.00245217	0.0027343	0.00341137	0.00281491	0.00271747	0.00133944	0.000666055	0.000166649	0.00109404	0.00073933	9.98885e-05	0.00109064	0.0010219	0.00206994	0.00173878	0.000354022	0.000337141	0.00052421	0.000288824
176809	1768080000	-24023.1	-22648.6	-1374.55	-2559.8	-1255.19	-3677.6	-2612.07	-1711.9	-3423.45	-3304.3	-4104.27	10.8526	0.0904334	0.313052	0.231003	0.00319321	0.00124814	0.0788383	0.0541827	0.08588	0.00233688	0.000744644	0.01899	0.0588604	0.00635427	0.00287996	0.00627175	0.00354536	0.00321227	0.00209788	0.00150279	0.00408069	0.00395441	0.00459569	0.00135052	0.000969114	0.000303882	0.00118284	0.000433796	0.000171073	0.000823454	0.000362198	0.00214481	0.00207095	0.000271057	0.00037965	0.00010281	0.000413416
241092	2410910000	-23913.3	-22631.3	-1282.06	-2579.37	-1236.71	-3643.62	-2673.41	-1713.63	-3486.23	-3283.4	-4014.91	10.3066	0.0956593	0.324839	0.229688	0.00443973	0.00120153	0.0825172	0.0466782	0.0783619	0.00273698	0.000364876	0.0162068	0.056924	0.00564388	0.00468565	0.00573339	0.00347728	0.00314141	0.000723838	0.00198926	0.00235917	0.00293111	0.0043858	0.0012621	0.00109832	0.000272017	0.00162349	0.000793327	0.000409401	0.00114381	0.00113064	0.00228139	0.00162122	0.000204725	0.000430544	0.000921304	0.000558335
267569	2675680000	-23907.6	-22669.9	-1237.79	-2554.86	-1242.78	-3628.7	-2683.24	-1691.51	-3499.87	-3334.51	-4034.39	10.5976	0.0953997	0.316667	0.23337	0.0047966	0.00160214	0.0774542	0.0468885	0.0807686	0.00321836	0.000475628	0.0162874	0.0620406	0.00466025	0.00426437	0.00666978	0.00287625	0.00357855	0.00216461	0.00288001	0.00272455	0.00301664	0.00280946	0.00145096	0.000498176	0.00020425	0.0017576	0.000611542	0.00014166	0.000828802	0.00162516	0.00339366	0.00224325	0.000807424	0.000581276	0.00055806	0.000129071
13401	134000000	-24037.2	-22674.2	-1362.93	-2462.75	-1223.73	-3639.06	-2749.49	-1761.62	-3457.85	-3272.89	-4106.83	10.9316	0.0945147	0.320081	0.220247	0.00373474	0.00112851	0.0770085	0.0552593	0.0892033	0.00281604	0.000447248	0.0152336	0.0594651	0.0044515	0.00518584	0.00575083	0.00286254	0.00401838	0.00128012	0.00222641	0.00450576	0.00292717	0.00349871	0.00181571	0.000431093	0.000671127	0.000867533	0.000570576	0.00034863	0.000694795	0.000485011	0.00174241	0.00128464	0.000821006	0.000433951	0.000441078	0.000315701
19127	191260000	-24086	-22728.4	-1357.56	-2593.26	-1238.07	-3642.25	-2735.05	-1721.7	-3444.31	-3301.93	-4051.84	10.8983	0.0970261	0.314803	0.224659	0.00229151	0.00118597	0.0835711	0.053168	0.0879217	0.00358839	0.00129414	0.0152999	0.0571772	0.00404803	0.00394425	0.00478748	0.00358007	0.00432532	0.00227748	0.00223269	0.00217839	0.00358524	0.00364229	0.00215669	0.000425739	0.000431164	0.00179777	0.000462351	0.000295426	0.00111135	0.000722399	0.00266431	0.00149124	0.00104962	0.000318767	0.000453078	0.000407664
321626	3216250000	-24058.2	-22727	-1331.24	-2556.58	-1226.75	-3640.57	-2754.58	-1690.96	-3444.24	-3287.76	-4125.56	10.7632	0.0955789	0.320015	0.228794	0.00467261	0.00071895	0.0824758	0.0489696	0.0751547	0.0019646	0.00063957	0.015051	0.0614003	0.0047604	0.00470251	0.0057431	0.00298215	0.00382226	0.00295647	0.00264253	0.00346379	0.00393105	0.00318619	0.00257818	0.00126151	0.000891864	0.00137925	0.000822728	0.000503182	0.00122228	0.000345262	0.00235661	0.00120697	0.000849876	0.000488032	0.000278085	0.000196702
148425	1484240000	-23994	-22681.9	-1312.14	-2474.91	-1236.19	-3678.3	-2753.72	-1682.53	-3491.94	-3293.02	-4071.27	10.8664	0.0970136	0.30841	0.231361	0.00433931	0.00203797	0.0757518	0.055199	0.0804271	0.00243824	0.000385085	0.0188875	0.0649103	0.00404765	0.00506664	0.00574652	0.00320092	0.00324487	0.00241194	0.00220488	0.00309384	0.00316442	0.00275415	0.00117229	0.00050742	0.000422677	0.00134385	0.000447081	0.000346833	0.00133343	0.00134558	0.00232637	0.0018702	0.000363315	0.000571241	0.000755994	0.00052207
19126	191250000	-24074.8	-22702.8	-1372.02	-2592.43	-1235.3	-3661.94	-2733.63	-1715.7	-3433.79	-3291.09	-4038.88	10.9119	0.0970261	0.314803	0.224659	0.00229151	0.00118597	0.0835711	0.053168	0.0879217	0.00358839	0.00129414	0.0152999	0.0571772	0.00404803	0.00394425	0.00478748	0.00358007	0.00432532	0.00227748	0.00223269	0.00217839	0.00358524	0.00364229	0.00215669	0.000425739	0.000431164	0.00179777	0.000462351	0.000295426	0.00111135	0.000722399	0.00266431	0.00149124	0.00104962	0.000318767	0.000453078	0.000407664
840	8390000	-23971.8	-22608.3	-1363.5	-2510.59	-1203.04	-3617.17	-2758.07	-1717.31	-3449.18	-3289.39	-4063.59	10.6023	0.0980147	0.319163	0.23208	0.00555305	0.00209017	0.0739778	0.0499555	0.0749546	0.00376353	0.000905796	0.0159163	0.0638686	0.00511682	0.00392814	0.00550126	0.00410617	0.00264036	0.00301645	0.00187218	0.00176198	0.00382149	0.00336231	0.00148903	0.000671077	0.000359855	0.00101724	0.00063121	0.0003172	0.00135892	0.000642215	0.00278329	0.00227586	0.000972028	0.000338351	0.000285169	0.00031808
124461	1244600000	-23947.3	-22636.4	-1310.86	-2468.31	-1231.46	-3666.52	-2680.36	-1732.87	-3482.98	-3229.78	-4144.14	10.3587	0.0946357	0.31597	0.230631	0.00505818	0.0017037	0.0823234	0.0537153	0.0770092	0.00316566	0.000296827	0.0170963	0.0589773	0.00391624	0.00452438	0.00657834	0.00321543	0.00442097	0.00112829	0.00245943	0.00317672	0.00397567	0.002456	0.00136249	0.000270108	0.00027191	0.000847799	0.000138698	0.000363429	0.00124535	0.00101198	0.00250938	0.00196242	0.000791223	0.000366764	0.000713699	0.000205147
38628	386270000	-23953.4	-22673.2	-1280.14	-2511.24	-1212.37	-3713.78	-2661.93	-1810.07	-3402.52	-3314.5	-4046.82	10.839	0.0955732	0.311134	0.23197	0.00409104	0.00101903	0.08089	0.0510851	0.0837828	0.00229135	0.000591722	0.015766	0.0601839	0.00587924	0.00358905	0.00607471	0.00432597	0.00260239	0.00316554	0.00314594	0.00260573	0.0035104	0.00378457	0.00128231	0.000506527	0.000300093	0.00117881	0.000144825	0.000469873	0.000984692	0.00100628	0.0018554	0.000974874	0.000250255	0.00126541	0.000420495	0.000843209
7067	70660000	-23972.7	-22658.3	-1314.41	-2556.24	-1191.47	-3508.68	-2856.15	-1775.07	-3462.43	-3289.13	-4019.11	10.8986	0.0942454	0.319829	0.232159	0.00403198	0.00114572	0.0793378	0.0504844	0.079891	0.00279457	0.00075906	0.0168325	0.0580386	0.00455184	0.00401453	0.00504018	0.00419859	0.00382076	0.00120862	0.00166423	0.00360722	0.00435918	0.00502954	0.00173492	0.0011769	0.000385915	0.0015201	0.000480012	0.000164649	0.000960098	0.000790839	0.00194693	0.00168889	0.000107343	0.000302677	0.000484611	0.00037076
315316	3153150000	-23982.1	-22645.6	-1336.52	-2552.69	-1225.71	-3585.26	-2710.88	-1746.73	-3475.76	-3294.36	-4054.19	10.7914	0.0909243	0.318642	0.229269	0.00422901	0.00298044	0.0785694	0.0523912	0.0765354	0.00208482	0.000430446	0.0182227	0.0634936	0.00524078	0.00413782	0.00722219	0.00526186	0.00222174	0.00286651	0.00229464	0.00255063	0.00235265	0.00308372	0.00103997	0.000947276	0.000334345	0.000999634	0.000746271	0.000929762	0.00124415	0.000550461	0.00265137	0.00200832	0.000321692	0.000435108	0.000294713	0.000626697
327728	3277270000	-24081.2	-22716.5	-1364.7	-2484.07	-1241.78	-3685.81	-2664.51	-1754.56	-3429.85	-3278.95	-4176.92	10.7952	0.0987528	0.313509	0.238823	0.00384264	0.00195438	0.0772847	0.0519196	0.0799766	0.00271436	0.000310998	0.0150954	0.0576573	0.00473491	0.0053266	0.00482733	0.00300854	0.00338197	0.00100398	0.00246518	0.00175203	0.0034677	0.0040034	0.00253438	0.00071778	9.84077e-05	0.00125624	0.000405334	0.000291785	0.00123354	0.00110373	0.00251132	0.00147509	0.000688914	0.000593611	0.000723647	0.000966669
121066	1210650000	-23998.3	-22663	-1335.24	-2559.02	-1250.57	-3615.57	-2701.61	-1659.36	-3393.51	-3338.37	-4145.02	10.7234	0.103109	0.317987	0.229817	0.00438866	0.00165114	0.0740234	0.0516242	0.0839964	0.00189826	0.000436874	0.0151251	0.0585061	0.00352629	0.00269667	0.00614481	0.0042674	0.00356122	0.00141319	0.00238964	0.00258015	0.00385372	0.0031927	0.00194313	0.000543177	7.37422e-05	0.00115078	0.000364611	0.000427606	0.000987248	0.000388594	0.00248173	0.00211274	0.000596031	0.000502	0.000124264	0.000397079
123191	1231900000	-23936.9	-22609.1	-1327.83	-2456.15	-1225.24	-3590.8	-2728.15	-1747.63	-3445.64	-3272.3	-4143.17	10.3915	0.0997674	0.304525	0.230124	0.00424104	0.00302557	0.0802438	0.054114	0.0875573	0.00225258	0.000994089	0.0167104	0.0569498	0.00530015	0.00304694	0.00747789	0.00318956	0.00329941	0.00108257	0.00311715	0.00293003	0.00356489	0.00195598	0.00217415	0.000458323	0.000170703	0.00100435	0.000150884	0.00028794	0.0011691	0.000646386	0.00261484	0.00244044	0.000194327	0.000676678	0.000234891	0.000544686
43928	439270000	-23945.3	-22690.3	-1254.93	-2527.06	-1206.5	-3666.39	-2673.12	-1829.99	-3442.53	-3285.46	-4059.28	10.931	0.0979105	0.319971	0.234947	0.00502558	0.000781607	0.0762957	0.0508337	0.0775559	0.00247662	0.00107161	0.0167574	0.0542655	0.00653518	0.00610505	0.00617959	0.00329939	0.00419618	0.00126618	0.00227243	0.00222783	0.00491786	0.00290155	0.00158239	0.000545987	0.00116986	0.00215204	0.000923333	0.000162048	0.00113829	0.000335081	0.002001	0.000984098	0.000290781	0.000392211	0.000128292	0.000436079
267214	2672130000	-24076.2	-22719.3	-1356.83	-2547.19	-1237.39	-3629.85	-2681.66	-1719.14	-3464.91	-3340.51	-4098.71	10.8884	0.0973604	0.311958	0.231195	0.00571396	0.00245138	0.0774576	0.0536804	0.0787831	0.00253951	0.000475628	0.0146873	0.0608957	0.00424167	0.00492719	0.00623122	0.00366834	0.00402464	0.00134592	0.00288001	0.0023699	0.00468765	0.00459897	0.00145096	0.000561303	0.000677305	0.000492777	0.00026899	0.000998196	0.00110511	0.000802058	0.00225179	0.0025858	0.00129141	0.00078548	0.00055806	0.000595029
156994	1569930000	-23965.1	-22624.5	-1340.67	-2557.99	-1225.56	-3604.68	-2681.87	-1659.43	-3470.46	-3322.4	-4102.08	10.7486	0.0926224	0.330294	0.231254	0.0034827	0.00170444	0.0787879	0.0529961	0.0762014	0.00265042	0.00112551	0.0161093	0.055121	0.00426899	0.00422848	0.00399291	0.0051243	0.00351083	0.00145011	0.00245586	0.00311301	0.00366749	0.00345818	0.000886751	0.00035884	0.000154407	0.00109232	0.00077734	8.32868e-05	0.000846906	0.000597699	0.00246887	0.00147518	0.000295202	0.000377663	0.000784139	0.000771254
128257	1282560000	-23924.3	-22615.2	-1309.03	-2540.66	-1228.1	-3630.5	-2669.05	-1699.85	-3448.25	-3281.68	-4117.14	10.2597	0.102879	0.324609	0.217866	0.00317944	0.00196141	0.0762506	0.0568663	0.0775339	0.00259491	0.000789492	0.0166576	0.0588439	0.0048812	0.00535037	0.00753282	0.00452008	0.00191397	0.00159764	0.00309122	0.00252843	0.00439765	0.00319245	0.0015131	0.000753373	0.000425793	0.000625167	4.42448e-05	0.000220419	0.00150704	0.000687586	0.00178559	0.00195574	0.000253285	0.000274223	0.000311644	0.00035647
178690	1786890000	-24002.6	-22700.6	-1301.98	-2555.09	-1242.19	-3645.8	-2642.89	-1750.47	-3429.27	-3292.8	-4142.08	10.8103	0.0982598	0.319935	0.229844	0.00348912	0.00158718	0.0794212	0.0509018	0.082315	0.00240146	0.000835505	0.0149219	0.0540566	0.00481519	0.00379029	0.00696502	0.00340153	0.00370664	0.00180368	0.00196197	0.00269149	0.00293214	0.00332373	0.00176869	0.000468718	0.000701568	0.00150435	0.000455675	0.000392342	0.00114634	0.000368637	0.00278094	0.00224804	0.000295015	0.000345635	0.000358329	0.000579267
218561	2185600000	-24052.9	-22675.3	-1377.66	-2531.79	-1253.74	-3580.44	-2686.59	-1781.62	-3435.8	-3333.46	-4071.85	10.9585	0.0949392	0.318974	0.23361	0.00543362	0.00179408	0.0727396	0.054438	0.0844677	0.00255779	0.000529789	0.0157263	0.0539606	0.00455172	0.00537521	0.00459331	0.00290172	0.00319711	0.00270642	0.00168904	0.00392183	0.00303247	0.00285844	0.00190794	0.000356254	0.000638374	0.00104063	0.000327402	0.000499074	0.000757359	0.000536868	0.00272294	0.00232825	0.000546965	0.000658648	0.000760191	0.000781483
131727	1317260000	-23990.9	-22672.5	-1318.39	-2558.97	-1248.76	-3636.85	-2718.49	-1695.86	-3455.96	-3276.33	-4081.25	10.8132	0.0970049	0.315608	0.230777	0.00483821	0.00194768	0.0761749	0.0513078	0.0831776	0.00205425	0.000745189	0.0132361	0.0607721	0.00490474	0.00284566	0.00738782	0.00456918	0.00357979	0.00115855	0.00417745	0.004208	0.00406112	0.00264899	0.00158837	0.000903685	0.000525571	0.00119223	0.000760979	0.000558705	0.000782401	0.000861732	0.00184462	0.00154433	0.000496655	0.000333736	0.000490104	0.000323177
84824	848230000	-23965.9	-22738.9	-1226.91	-2561.98	-1224.11	-3648.35	-2583.14	-1741.26	-3538.25	-3324.02	-4117.86	10.2671	0.100338	0.324622	0.23159	0.00349385	0.00082828	0.0776514	0.048338	0.0807741	0.00215991	0.000666175	0.014511	0.0561531	0.00430212	0.00452304	0.00627631	0.00265593	0.00277316	0.00218051	0.00201569	0.00305595	0.0030541	0.0032405	0.00128073	0.000871268	0.000968238	0.00084553	0.000954434	0.000489338	0.000714433	0.000653575	0.00178097	0.0011868	0.000566767	0.000705182	0.000502236	0.000304893
202289	2022880000	-23970.3	-22630.7	-1339.59	-2524.69	-1202.15	-3692.38	-2702.89	-1715.44	-3384.63	-3297.94	-4110.63	10.9554	0.102424	0.311086	0.223158	0.00497213	0.00308083	0.0772084	0.0513872	0.0874296	0.00277492	0.000823375	0.0158487	0.0602594	0.00419461	0.00306728	0.00711932	0.00282545	0.00286804	0.00174999	0.00355519	0.00258792	0.00411419	0.00356422	0.00152076	0.000726432	0.000415918	0.00102894	0.000626853	0.000364379	0.000603051	0.000523814	0.00156725	0.00164942	0.00112642	0.000408111	0.00128849	0.000340278
141133	1411320000	-24029.2	-22694	-1335.21	-2599.36	-1257	-3594.29	-2794.6	-1645.31	-3391.45	-3299.13	-4112.89	10.9427	0.0991258	0.313296	0.225703	0.00446635	0.00215412	0.0760863	0.0540391	0.0855482	0.00270737	0.000390861	0.0187125	0.0584767	0.00520929	0.00356816	0.00636315	0.00378386	0.00336119	0.00197875	0.00326312	0.00322296	0.00367332	0.00209435	0.00209	0.000797949	0.000157534	0.001938	0.00030164	0.000159572	0.00153753	0.000543	0.0022462	0.00130645	0.000550295	0.000444572	0.000391576	0.000206848
524	5230000	-24001.5	-22679.3	-1322.24	-2620.54	-1213.98	-3531.21	-2779.02	-1743.7	-3445.65	-3308.67	-4036.49	10.9756	0.0984874	0.322417	0.230643	0.00555305	0.0019149	0.0791799	0.0521066	0.0751203	0.00322443	0.00113809	0.0169702	0.0541791	0.00391751	0.00492787	0.00580388	0.00508005	0.00281562	0.00143332	0.00282076	0.00218725	0.00324836	0.0035107	0.000996558	0.000671077	0.000489599	0.00201315	0.00063121	0.0003172	0.0016271	0.000642215	0.00232548	0.00144459	0.00043182	0.000338351	0.000285169	0.00031808
296117	2961160000	-23988.4	-22638.4	-1349.96	-2574.01	-1255.9	-3596.38	-2704.72	-1745.97	-3460.87	-3238.84	-4061.72	10.8988	0.0888955	0.325187	0.227505	0.00393254	0.00208744	0.0799262	0.0532141	0.0781621	0.00317005	0.000496017	0.0178087	0.0572861	0.00558348	0.00339831	0.00600236	0.0037975	0.00444268	0.00212524	0.00185129	0.00260459	0.00334411	0.00379042	0.00149308	0.000807553	0.000383228	0.00145932	0.00040222	0.000569271	0.00117332	0.000298933	0.00221532	0.00225633	0.000978957	0.000470977	0.000240023	0.000872497
128870	1288690000	-24027.7	-22669.4	-1358.29	-2537.74	-1229.5	-3676.27	-2744.72	-1674.45	-3408.46	-3299.79	-4098.48	10.7502	0.10041	0.312646	0.232152	0.00226112	0.00219078	0.0758588	0.0557134	0.0867151	0.00365888	0.000299806	0.0165748	0.0547347	0.00482877	0.00395009	0.0061361	0.00350079	0.00264601	0.00176731	0.00217898	0.00234153	0.00486967	0.00256994	0.00163972	0.000341367	0.000545973	0.00122846	0.000515714	0.000412228	0.00123685	0.000484744	0.0018635	0.00210876	0.000141196	0.000662493	0.0002405	0.000787435
228502	2285010000	-24042.5	-22665.1	-1377.41	-2557.26	-1235.28	-3636.18	-2734.39	-1700.28	-3400.57	-3324.07	-4077.12	10.7865	0.105835	0.314436	0.220144	0.0061896	0.00116877	0.0820399	0.0528152	0.0795034	0.00262	0.000494287	0.014753	0.0579778	0.00463141	0.00366357	0.00647096	0.00404901	0.00351321	0.00175705	0.00328663	0.00327021	0.00387276	0.00217343	0.00260099	0.000395554	0.000487742	0.00193133	0.000978519	0.000540231	0.00099468	0.000775538	0.0022721	0.00128654	0.000997781	0.000644849	0.000210934	0.000651366
108164	1081630000	-24023.3	-22662.2	-1361.16	-2564.31	-1218.13	-3559.79	-2626.91	-1726.48	-3460.83	-3354.23	-4151.49	10.8582	0.0938748	0.323741	0.222833	0.00446152	0.00257855	0.0735941	0.0506034	0.0835674	0.00252757	0.000436633	0.0210745	0.0595693	0.00437175	0.00482907	0.00561114	0.00411889	0.00232257	0.00195677	0.00176466	0.00417817	0.00356297	0.0028739	0.00188118	0.00073835	0.000170874	0.00155045	0.00070056	0.000601234	0.00110207	0.00049982	0.00273249	0.00214061	0.000402277	0.000726338	0.000172648	0.000148184
306780	3067790000	-23988.5	-22662.5	-1325.93	-2557.36	-1221.23	-3622.75	-2649.36	-1726.29	-3466.61	-3302.19	-4116.73	10.9566	0.0945762	0.323692	0.224596	0.00571432	0.00151287	0.0762872	0.0540217	0.0790512	0.00481454	0.000547802	0.0145243	0.0587408	0.0052145	0.0031251	0.00615705	0.00392572	0.00297802	0.00159222	0.00301913	0.00326503	0.00318811	0.00321756	0.00169145	0.000791859	0.000288088	0.00161142	0.000729444	0.000554619	0.00150386	0.000431085	0.00244725	0.00200161	0.000235127	0.000112	0.000585471	0.000618206
121653	1216520000	-23965.6	-22627.4	-1338.23	-2561.87	-1246.43	-3593.01	-2741.45	-1704.83	-3380.18	-3281.49	-4118.15	10.8292	0.0985904	0.306967	0.231855	0.00302266	0.00152717	0.0765373	0.0556856	0.0825376	0.00347283	0.000436874	0.0199153	0.0583646	0.00464014	0.00389966	0.00568697	0.0039862	0.0027195	0.00195062	0.00234123	0.00290197	0.00391508	0.00430361	0.00164768	0.000405319	4.68113e-05	0.00134887	0.000369086	0.000427606	0.000897974	0.000767604	0.00265116	0.00149856	0.000218287	0.00056128	0.000225774	0.000515756
224032	2240310000	-23976.7	-22669.6	-1307.03	-2563.2	-1236.87	-3636.78	-2652.62	-1663.64	-3446.42	-3339.6	-4130.49	10.9105	0.0902551	0.310999	0.225972	0.00434263	0.0017994	0.0748001	0.0547797	0.0859052	0.00288498	0.000650848	0.0204281	0.0665441	0.00423743	0.00553633	0.00616045	0.00323511	0.00287925	0.00174462	0.00321287	0.00211874	0.00536397	0.00345575	0.000751052	0.000870795	0.000144654	0.00103674	0.000857182	8.82639e-05	0.00139774	0.000378131	0.00214522	0.00165099	0.000910979	0.000326173	0.000341739	0.000364977
328317	3283160000	-24001	-22670.4	-1330.64	-2561.24	-1248.64	-3604.9	-2735.66	-1740.54	-3419.33	-3253.69	-4106.4	10.9048	0.0945496	0.312786	0.238037	0.0045335	0.00134457	0.0789144	0.0518659	0.0779541	0.00219932	0.000500969	0.0183897	0.0580497	0.00671517	0.00514004	0.00679774	0.00284551	0.00293301	0.00208312	0.0023616	0.00230121	0.00382351	0.00286079	0.00193919	0.00108166	0.000269954	0.00103571	0.00034599	3.8342e-05	0.00124712	0.000665402	0.00243743	0.00144546	0.000608741	0.00089018	0.000258972	0.000465614
45755	457540000	-23934.7	-22609.8	-1324.87	-2453.29	-1226.09	-3653.37	-2704.23	-1696.91	-3453.06	-3314.88	-4107.99	10.5108	0.0950647	0.325462	0.229642	0.00376358	0.00143342	0.0778968	0.0513594	0.0824504	0.00248126	0.000628102	0.013547	0.0584621	0.0051585	0.00438693	0.00507021	0.00273215	0.0018178	0.00106986	0.0030231	0.00270355	0.0040718	0.00349779	0.00113206	0.000369081	0.000298517	0.0013436	0.000623907	0.000371079	0.000976962	0.000316042	0.00187297	0.00182934	0.000214671	0.000225535	0.000258521	0.00102452
258403	2584020000	-23945.7	-22642.5	-1303.12	-2517.54	-1225.1	-3616.97	-2708.98	-1758.05	-3430.81	-3297.26	-4087.82	10.9509	0.0961675	0.316946	0.228641	0.00410464	0.00145927	0.0802337	0.0486403	0.0859921	0.00337573	0.000205107	0.0170042	0.0557363	0.00491059	0.00500521	0.00489116	0.00233711	0.0024324	0.00154657	0.0032515	0.00288067	0.00344574	0.00352591	0.00240065	0.000433978	0.000517502	0.0021629	0.000493813	0.00033597	0.00124362	0.000793974	0.00238687	0.00177721	0.000472675	0.000332516	0.00123055	0.000288727
119434	1194330000	-24006.8	-22645.5	-1361.3	-2509.83	-1239.68	-3561.95	-2756.89	-1719.76	-3435.94	-3282.16	-4139.32	10.8908	0.0993698	0.313321	0.236725	0.00452936	0.00186371	0.0766026	0.0457928	0.0868905	0.00233166	0.000535986	0.0153775	0.0599697	0.0048866	0.00406742	0.00368486	0.00330742	0.00342513	0.00182911	0.00183655	0.00221343	0.00381681	0.00320425	0.00192632	0.00106308	6.588e-05	0.000973426	0.000115863	0.000281278	0.00114415	0.000428312	0.00208126	0.00201986	0.000555237	0.000668447	0.000775223	0.000944124
185896	1858950000	-24023.5	-22614.2	-1409.29	-2564.81	-1215.61	-3534.02	-2721.25	-1701.29	-3429.77	-3318.04	-4129.38	10.7759	0.093219	0.329533	0.22752	0.00360091	0.00132909	0.0761526	0.0502163	0.0836813	0.00274663	0.000406755	0.0156391	0.0554958	0.00527957	0.00497417	0.0051794	0.00315071	0.00329383	0.00175068	0.00250886	0.00355645	0.00347668	0.00430478	0.00179351	0.000945634	0.000175266	0.00184495	0.000235024	0.000357122	0.00173864	0.000772877	0.00213547	0.00174405	0.000806342	0.000385243	0.000603888	0.000373142
215602	2156010000	-24025.5	-22737.8	-1287.71	-2593.98	-1239.54	-3706.82	-2648.85	-1703.99	-3421.52	-3341.92	-4081.15	10.77	0.0944411	0.320876	0.229747	0.00463365	0.00156494	0.0799345	0.0480154	0.0820899	0.00288104	0.00139217	0.0164792	0.0556028	0.00542839	0.00437066	0.00701893	0.00284027	0.00282026	0.00323326	0.00289379	0.00305551	0.00337076	0.00422039	0.00167573	0.00057009	0.000405561	0.000941658	0.000203127	0.000825238	0.00147073	0.000829231	0.00266863	0.00190802	7.87894e-05	0.000520263	0.00101822	0.000519926
90973	909720000	-23885.5	-22591.1	-1294.41	-2591.95	-1226.71	-3617.08	-2604.46	-1694.29	-3454.54	-3318.73	-4083.38	10.9171	0.0969791	0.320549	0.233156	0.00367279	0.00105673	0.0747811	0.0511744	0.0824988	0.00429158	0.00054157	0.0156048	0.0613283	0.00388124	0.00391092	0.00516662	0.00279423	0.00168913	0.00162649	0.00298388	0.00249864	0.00432928	0.00200455	0.00184908	0.000822557	0.000622022	0.00103353	0.000580797	0.000438947	0.00044188	0.000118348	0.00197887	0.00159375	0.000213352	0.000313072	0.00128785	0.000758029
250381	2503800000	-23951	-22675.8	-1275.21	-2566.81	-1214.59	-3645.3	-2613.14	-1742.86	-3449.6	-3347.4	-4096.1	10.737	0.0970727	0.308517	0.237796	0.00343425	0.0014039	0.0752843	0.0526961	0.0832262	0.00247764	0.000309297	0.0172148	0.0622779	0.00563549	0.00488006	0.00463819	0.00204736	0.00407376	0.00214811	0.00166762	0.00436361	0.00312531	0.00304956	0.00127793	0.000365043	0.000415463	0.000626911	0.0004906	0.000551665	0.000980627	0.00160096	0.00234309	0.00118161	0.000115277	0.000596821	0.000214397	0.000531688
126020	1260190000	-24003.1	-22693.3	-1309.8	-2511.97	-1227.91	-3676.02	-2667.26	-1706.8	-3459.27	-3286.62	-4157.45	10.9117	0.098307	0.322104	0.229893	0.00386251	0.00277562	0.0733477	0.0502095	0.0773728	0.00307901	0.000635348	0.0146245	0.0578652	0.00500526	0.00449253	0.00633757	0.00493854	0.00424074	0.00294428	0.00197618	0.00249558	0.00446802	0.00433623	0.0011973	0.000717353	0.000426992	0.00089895	0.000499812	0.000636718	0.00109642	0.000841334	0.00170249	0.00206373	0.000668693	0.000457882	0.00059984	0.000576684
89243	892420000	-23990.9	-22630.5	-1360.46	-2597.16	-1239.67	-3597.36	-2621.7	-1687.75	-3455.12	-3306.05	-4125.66	10.9646	0.0986671	0.314932	0.226616	0.0041245	0.00130995	0.0760814	0.0520344	0.0795803	0.00273414	0.000440697	0.0178091	0.0611657	0.00457891	0.0056292	0.00621819	0.00442727	0.00283951	0.00102966	0.00291585	0.0028939	0.00496391	0.00251688	0.00139251	0.000686046	0.000283451	0.000880756	0.000366235	0.000340629	0.00107691	0.000648673	0.0024103	0.00213084	0.000282718	0.000440154	0.000338668	0.000486553
292078	2920770000	-23951.2	-22667.8	-1283.42	-2553.15	-1248.25	-3632.26	-2803.43	-1669.56	-3364.52	-3331.81	-4064.8	10.0676	0.0920478	0.310378	0.235563	0.00372487	0.00201107	0.0872445	0.0495827	0.0813003	0.00311549	0.000712461	0.0178131	0.0561233	0.00506187	0.00446724	0.00559401	0.00346179	0.00261665	0.00218361	0.00189041	0.00380619	0.00352947	0.00264698	0.000868694	0.000438616	0.0010177	0.00145778	0.000655852	4.57298e-05	0.00263694	0.000236567	0.0019355	0.00200753	0.000811913	0.000182311	0.00023443	0.000701669
110401	1104000000	-24016.7	-22640.9	-1375.82	-2549.23	-1224.26	-3643.68	-2643.79	-1709.26	-3407.92	-3316.85	-4145.9	10.8641	0.0936074	0.32195	0.230071	0.00470168	0.00230596	0.0791267	0.0490534	0.0858955	0.0025348	0.000226731	0.0156681	0.0588067	0.00398039	0.00414752	0.00562186	0.00377304	0.00303272	0.00109209	0.00239485	0.0034255	0.00336885	0.00322292	0.00178836	0.000219679	0.000382826	0.000929418	0.000159085	0.000439788	0.000815257	0.000472141	0.00227959	0.00113086	0.000266913	0.000450247	0.0005113	0.000264059
149480	1494790000	-24013.8	-22679	-1334.8	-2537.82	-1237.11	-3654.76	-2724.4	-1657.48	-3467.13	-3296.21	-4104.07	10.8515	0.0934672	0.311704	0.23172	0.00408678	0.00211566	0.0802131	0.0514172	0.0844904	0.00243168	0.00129527	0.0188498	0.0602706	0.00529332	0.00338786	0.0065166	0.00282937	0.00294583	0.00234925	0.00201868	0.00240442	0.0025144	0.00302374	0.00170153	0.000551942	0.000538278	0.00109872	0.000157608	0.000243168	0.000576233	0.000669634	0.00294409	0.00113469	0.000502335	0.000360388	0.000460011	0.000806061
100907	1009060000	-24017.2	-22719.6	-1297.6	-2575.93	-1227.64	-3601.28	-2621.95	-1702.13	-3545.9	-3301.85	-4142.92	10.5653	0.0944183	0.318944	0.230762	0.00476716	0.00254701	0.0681496	0.050699	0.0853666	0.00278723	0.000292874	0.0181716	0.060673	0.00365907	0.00412656	0.00787869	0.00617868	0.00268542	0.00197629	0.00264136	0.00292042	0.00355952	0.0028214	0.000934119	0.000281797	0.000157504	0.00132793	0.000432231	0.000408321	0.000550926	0.00111536	0.00230418	0.00159927	0.000171119	0.000617444	0.000460065	0.0003659
142973	1429720000	-24027.6	-22713.6	-1314.03	-2567.77	-1226.33	-3629.55	-2781.02	-1684.6	-3405.94	-3305.61	-4112.76	10.9435	0.100776	0.31768	0.227208	0.00289921	0.00115834	0.0799375	0.0523067	0.0780963	0.00187848	0.00024301	0.0169116	0.0560658	0.00360179	0.00546649	0.00567637	0.00583221	0.00307768	0.0021717	0.00271979	0.00346525	0.00381104	0.00284336	0.00121754	0.000535215	0.000457949	0.0022281	0.000381002	0.000162951	0.000888947	0.000683401	0.00280838	0.00273823	0.00103561	0.000478959	0.000670092	0.0011194
102180	1021790000	-24073.5	-22647.3	-1426.23	-2509.5	-1236.64	-3545.83	-2704.61	-1709.56	-3473.06	-3315.34	-4152.74	10.8975	0.0975433	0.323273	0.226772	0.00503566	0.00181585	0.0759601	0.0516075	0.0812139	0.00284206	0.000515174	0.0167455	0.0548905	0.00600299	0.00465869	0.00729232	0.00358935	0.00311488	0.00180541	0.00193385	0.00234195	0.00324868	0.00419305	0.00116644	0.00056878	0.000919799	0.00124216	0.000629647	0.000157459	0.000536807	0.000719944	0.00177108	0.00126704	0.000140332	0.000474413	0.000638125	0.000914585
190620	1906190000	-23951	-22637.4	-1313.56	-2545.39	-1213.02	-3628.54	-2643.62	-1697.67	-3469.28	-3287.99	-4151.93	10.7665	0.0983481	0.314297	0.225309	0.00421864	0.00227426	0.0797384	0.0531142	0.0815807	0.00200714	0.000503675	0.0192727	0.0576413	0.0041181	0.00444468	0.00530018	0.00252768	0.00343195	0.00200959	0.00315562	0.00301745	0.00438315	0.00317583	0.00192198	0.000441617	0.000469086	0.000929023	0.000603213	0.000255278	0.00169206	0.000753543	0.00251441	0.00256212	0.00046167	0.000678225	0.000990785	0.000542676
284708	2847070000	-24017.5	-22687.7	-1329.85	-2573.1	-1220.19	-3578.97	-2708.24	-1656.11	-3464.21	-3302.74	-4184.1	10.8213	0.089718	0.323859	0.228406	0.00398549	0.00127532	0.0781698	0.0502384	0.079839	0.00245148	0.00097887	0.017558	0.0631051	0.00462447	0.00326695	0.00611115	0.00312953	0.00333541	0.00160327	0.00232879	0.00282243	0.00263607	0.00357526	0.00182672	0.000764065	4.57275e-05	0.00153129	0.000256986	0.000203544	0.000412545	0.000457417	0.00358527	0.00286879	0.000480155	0.000841355	0.00161909	0.000325039
309140	3091390000	-23956.1	-22636.9	-1319.15	-2561.38	-1245.01	-3594.79	-2670.94	-1688.93	-3464.32	-3311.79	-4099.77	10.7791	0.101476	0.309321	0.23341	0.00506723	0.00137795	0.0798835	0.0472885	0.0825437	0.00250601	0.000358557	0.0157578	0.060139	0.00417073	0.00566837	0.0070938	0.00327171	0.00419474	0.00137017	0.00205458	0.0026179	0.00348363	0.00312364	0.00111827	0.000585381	0.000114851	0.00139711	0.000805126	0.000399992	0.00125545	0.000412638	0.00245799	0.00214087	0.000236997	0.000744264	0.000544622	0.000453211
235788	2357870000	-23984.3	-22667.3	-1316.99	-2645.11	-1240.28	-3662.61	-2676.13	-1681.32	-3459.05	-3294.36	-4008.44	10.5233	0.0957837	0.313478	0.239126	0.00464619	0.00193712	0.0763644	0.0496638	0.0797277	0.00303479	0.000567916	0.0153827	0.0609054	0.00667031	0.00348814	0.00908129	0.00410041	0.0027046	0.00187876	0.00266892	0.00175394	0.00281585	0.0030208	0.000959059	0.00037812	0.000132901	0.00110684	0.000580128	0.000438926	0.000686299	0.00118368	0.00207615	0.00118348	0.000501969	0.000409702	0.000350095	0.000514477
655	6540000	-24072.6	-22696	-1376.62	-2591.06	-1211.98	-3588.72	-2816.59	-1720.28	-3433.65	-3314.05	-4019.66	10.9836	0.0984874	0.319163	0.231723	0.00555305	0.00209017	0.0731863	0.0516142	0.0756162	0.00376353	0.00113809	0.0169702	0.0630059	0.00412726	0.00362199	0.00580388	0.00490866	0.00264036	0.00157697	0.00249631	0.0024888	0.00324836	0.00322223	0.00148903	0.000671077	0.000359855	0.00201315	0.00063121	0.0003172	0.00123781	0.000642215	0.00247276	0.00116796	0.00043182	0.000338351	0.000285169	0.00031808
166271	1662700000	-23959.2	-22630.2	-1328.98	-2536.32	-1249.01	-3626.95	-2705.19	-1673.3	-3405.29	-3308.52	-4125.63	10.9743	0.100581	0.312276	0.220323	0.00353144	0.00233305	0.0793225	0.0547002	0.0849241	0.00323242	0.00126789	0.0152094	0.0603074	0.00341046	0.00404905	0.00695601	0.00291892	0.00297432	0.00151803	0.00271815	0.00255209	0.00439251	0.00353443	0.00140041	0.00126555	0.000896813	0.000965597	0.000993101	0.000398671	0.000942366	0.000614856	0.00232426	0.00215693	0.000466786	0.000390031	0.00108378	0.000152088
183222	1832210000	-24035.3	-22711.7	-1323.51	-2552.72	-1224.2	-3616.88	-2690.52	-1686.12	-3478.98	-3312.29	-4150.05	10.9804	0.0954005	0.310864	0.235812	0.00309779	0.00179165	0.0748479	0.0571098	0.0839379	0.00255028	0.00115954	0.0134912	0.0573084	0.00574156	0.00407049	0.00575792	0.00360729	0.00411916	0.0014901	0.00312536	0.00364261	0.00323237	0.0030874	0.00240873	0.000272469	0.000368875	0.00126124	0.000423324	0.000565234	0.00132429	0.000601283	0.00255132	0.00106844	0.000301815	0.000172195	0.00066816	0.000801707
135032	1350310000	-23974	-22621.7	-1352.33	-2513.17	-1261.25	-3609.26	-2740.33	-1692.84	-3378.07	-3299.93	-4126.8	10.7781	0.0953725	0.308335	0.234101	0.00344919	0.00216695	0.0809265	0.0476509	0.0815088	0.00343856	0.000840696	0.0172372	0.0626014	0.00409806	0.00413728	0.00595965	0.00421463	0.004204	0.00182974	0.00216165	0.00347587	0.00316134	0.00235022	0.00181829	0.00034368	0.000465251	0.0017029	0.00109312	0.000848187	0.00103977	0.00085135	0.00211646	0.00186849	0.000347658	0.000320448	0.000600604	0.000691922
293643	2936420000	-23965.2	-22662.9	-1302.25	-2576.22	-1240.84	-3612.61	-2782.7	-1705.23	-3391.75	-3300.19	-4053.39	10.9618	0.0964667	0.310393	0.225188	0.00317667	0.000839195	0.0837274	0.0504827	0.0847047	0.00485678	0.000542708	0.0191688	0.0574976	0.00637263	0.00429525	0.00608979	0.00328839	0.00271684	0.00184458	0.00336979	0.00247675	0.00396416	0.00372135	0.00121822	0.00112875	3.68867e-05	0.00146436	0.00106641	0.000284217	0.00114043	0.000589452	0.00199265	0.00147252	0.000435696	0.000600007	9.01594e-05	0.000409337
309909	3099080000	-23955	-22620.4	-1334.59	-2554.35	-1259.72	-3602.22	-2702.99	-1676.97	-3398.51	-3286.9	-4138.77	10.692	0.0951871	0.317703	0.229266	0.00457704	0.00246663	0.0753263	0.0507994	0.0802898	0.00149539	0.000318703	0.0195992	0.0631644	0.00574193	0.00382421	0.00535227	0.00382409	0.00229503	0.00175998	0.00216664	0.00258436	0.0030021	0.0051732	0.00129406	0.000585381	0.000496349	0.00188838	0.000447252	0.00022977	0.001566	0.000799364	0.00291766	0.00161099	0.000415852	0.000263627	0.000644586	0.000662808
268269	2682680000	-23934	-22642	-1291.95	-2543.21	-1238.9	-3585.9	-2700.01	-1732.85	-3480.28	-3279.22	-4081.66	10.9096	0.0958492	0.317091	0.228265	0.00396013	0.0019119	0.072758	0.0489843	0.0881081	0.0038972	0.000332986	0.0145117	0.0619605	0.00457858	0.00549458	0.00545978	0.00375501	0.00307087	0.00248772	0.00136224	0.0033822	0.00438561	0.00285382	0.00224906	0.000355318	0.000738749	0.00149181	0.000129674	4.27299e-05	0.000745459	0.00137497	0.00253849	0.00223547	0.000305797	0.000323874	0.00055806	0.000348404
260963	2609620000	-24001.3	-22681.9	-1319.39	-2590.82	-1255.23	-3663.45	-2630.95	-1709.78	-3479.39	-3334.02	-4018.23	10.7851	0.0960351	0.313406	0.239212	0.00560137	0.00117957	0.0743417	0.0525471	0.0857939	0.004054	0.000540359	0.0177572	0.0532562	0.00510996	0.00480074	0.00590503	0.00313277	0.00293866	0.000849804	0.00199498	0.00301847	0.00291124	0.00378654	0.00104106	0.000312514	0.000399545	0.00126429	0.00030406	0.000427189	0.000632981	0.000818711	0.0014761	0.00105979	0.000635091	0.000713872	0.00029317	0.000321814
34676	346750000	-24043.4	-22628.6	-1414.81	-2482.24	-1220.24	-3694.68	-2673.71	-1725.06	-3397.92	-3343.65	-4091.1	10.9974	0.0977055	0.297298	0.236207	0.00443154	0.00143868	0.0774907	0.0504627	0.0845946	0.00235799	0.000575877	0.0190264	0.0626896	0.00664076	0.00576784	0.00677536	0.00366299	0.00297642	0.00284952	0.00271711	0.00260239	0.00376696	0.00450884	0.000720874	0.00117015	0.00048499	0.000816893	5.63654e-05	0.000228963	0.00106624	0.000492366	0.00173433	0.00174521	0.000852632	0.000447086	0.000355255	0.000318919
286584	2865830000	-23991.9	-22641.8	-1350.08	-2546.05	-1223.13	-3663.34	-2658.75	-1685.07	-3418.92	-3309.9	-4136.66	10.6249	0.0951925	0.316889	0.230912	0.00382819	0.00152902	0.0780413	0.0511261	0.0817482	0.00458369	0.000461799	0.0205264	0.0571408	0.00593474	0.0033767	0.00612482	0.00269016	0.00332554	0.00168465	0.00192884	0.00419049	0.00394451	0.00221332	0.00158418	0.00117843	0.00131898	0.00124238	0.000202744	0.000599663	0.000541009	0.00104081	0.00190776	0.00105924	0.000134539	0.000313627	0.000695667	0.000342945
125041	1250400000	-23943.5	-22635.1	-1308.32	-2463.67	-1228.88	-3638.19	-2724.17	-1754.2	-3493.82	-3246.4	-4085.82	10.1809	0.100582	0.311901	0.219475	0.00590979	0.00270266	0.0817973	0.0519032	0.0850373	0.00381617	0.000739235	0.0153371	0.0585237	0.00562973	0.00418173	0.00551062	0.00362109	0.00201409	0.00111012	0.00224228	0.00268683	0.00444822	0.00373772	0.00158074	0.00124163	0.0007614	0.000802603	0.000545786	0.000166186	0.00181138	0.000687971	0.00178747	0.00225457	0.000704185	0.00134065	0.000496279	0.000337063
166736	1667350000	-23922.1	-22574.9	-1347.19	-2467.65	-1228.36	-3597.32	-2671.65	-1727.27	-3455.99	-3293.95	-4132.74	10.9861	0.107326	0.312277	0.227133	0.00396532	0.00204522	0.0806805	0.0532435	0.0788274	0.0021254	0.000508177	0.0146189	0.0603587	0.00438446	0.0030156	0.00521112	0.00386576	0.00272289	0.00176594	0.00142849	0.00250959	0.00434695	0.0031507	0.00156457	0.00057226	0.000418104	0.00162278	0.000315116	0.000262101	0.00105674	0.000820687	0.00194423	0.00160297	0.000383292	0.000539654	0.000462867	0.000154152
214819	2148180000	-23954.8	-22644.1	-1310.74	-2537.37	-1237.75	-3639.83	-2722.36	-1709.04	-3446.94	-3315.86	-4034.92	10.7261	0.0979234	0.320224	0.231839	0.00455196	0.0018973	0.0742589	0.0500588	0.0817616	0.00230164	0.000492392	0.0148964	0.0548176	0.00520351	0.00569828	0.00675169	0.00342283	0.00358009	0.00233259	0.0025089	0.00199073	0.00495669	0.00305307	0.00186727	0.00070533	0.000453498	0.00138947	0.000388294	0.00012612	0.00107928	0.000786581	0.00241852	0.00290675	0.000231705	0.000510501	0.000588997	0.000581309
256545	2565440000	-24000.7	-22659.4	-1341.34	-2547.29	-1232.91	-3650.27	-2646.57	-1721.15	-3502.63	-3263.2	-4095.36	10.8708	0.0995108	0.308006	0.229748	0.00569084	0.00206109	0.0788059	0.0544313	0.0797385	0.00292804	0.000506941	0.0180864	0.056756	0.00519027	0.00429476	0.00506379	0.00368108	0.00287943	0.0016405	0.00266079	0.00287504	0.00358922	0.00412131	0.00173239	0.000904626	0.000317565	0.00161105	0.000260114	0.000119384	0.000885833	0.000904843	0.00231432	0.00145088	0.0010606	0.000637675	0.000342392	0.000710221
311973	3119720000	-23958.1	-22649.1	-1308.93	-2585.53	-1234.27	-3595.24	-2717.69	-1728.89	-3427.77	-3276.01	-4083.74	10.9289	0.0962903	0.321853	0.228533	0.00425298	0.00148726	0.0811145	0.0493872	0.0818623	0.00367941	0.000589788	0.0172738	0.0555992	0.00443626	0.00472379	0.00638809	0.00433876	0.0038975	0.00132979	0.00161114	0.00213517	0.00347079	0.00258612	0.00162787	0.000533899	0.00018565	0.00108053	0.000428352	0.000353386	0.000861345	0.000377422	0.00233038	0.00162682	0.000376548	0.000362497	0.000698481	0.000513095
177406	1774050000	-24033.3	-22658.7	-1374.53	-2523.72	-1210.58	-3595.94	-2650.78	-1764.91	-3460.6	-3338.48	-4113.73	10.8233	0.0988567	0.314701	0.224966	0.00342116	0.00234611	0.0755756	0.0579354	0.0879271	0.00371495	0.000300657	0.0171657	0.0540246	0.00470593	0.00428256	0.00651488	0.00301593	0.00268923	0.00121094	0.00184976	0.00269964	0.00404511	0.00267253	0.001164	0.000739126	0.000197636	0.00117515	0.000699027	0.000433586	0.000393872	0.000532804	0.00185412	0.00166036	0.000271057	0.000123014	0.00135607	0.000554672
19750	197490000	-23982.1	-22681.8	-1300.36	-2559.85	-1205.28	-3638.39	-2758.68	-1709.86	-3468.32	-3270.44	-4070.96	10.4342	0.0982804	0.317695	0.230505	0.0045369	0.00112111	0.0813476	0.0481622	0.0817165	0.00262086	0.000594183	0.0153886	0.0595923	0.00513113	0.00425826	0.00598756	0.00434965	0.00222446	0.00159317	0.00262713	0.00322894	0.00377567	0.00387353	0.00132158	0.000303572	0.000431164	0.00122911	0.000462351	0.000295426	0.000843052	0.000265026	0.00171438	0.00195462	0.000361602	0.000318767	0.000860467	0.000343073
295375	2953740000	-24008.7	-22664	-1344.72	-2573.18	-1248.16	-3555.72	-2723.74	-1754.44	-3429.51	-3274.06	-4105.15	10.8165	0.102834	0.31911	0.225071	0.00491685	0.0013584	0.0769613	0.0504656	0.0753715	0.00257309	0.0012518	0.0161916	0.0590154	0.00689189	0.00469948	0.00627418	0.00339084	0.00355869	0.00149495	0.00337073	0.00385086	0.00349574	0.00396793	0.00183995	0.00066264	0.000471676	0.00171599	0.000420807	0.000569271	0.000896494	0.000883972	0.00215407	0.00206148	0.000359215	0.000762754	0.000733132	0.000537078
144659	1446580000	-23957.5	-22630.7	-1326.8	-2567.34	-1195.03	-3653.2	-2695.47	-1711.89	-3423.96	-3280.94	-4102.86	10.9923	0.0991383	0.322204	0.227522	0.00382039	0.00182351	0.084688	0.0436575	0.0835442	0.00214728	0.000171775	0.0182373	0.0536527	0.00431325	0.00498523	0.00480528	0.00437433	0.00293766	0.00315204	0.00210615	0.00344672	0.00359422	0.00454051	0.00137822	0.000530164	0.000217936	0.00136763	0.000449704	0.00027506	0.000881432	0.000888406	0.00343071	0.00168743	0.000213471	0.000421838	0.000289611	0.00057663
203331	2033300000	-23927.1	-22613.4	-1313.69	-2555.59	-1251.24	-3634.04	-2618.18	-1705.97	-3476.65	-3258.93	-4112.78	10.4734	0.0953763	0.322013	0.218077	0.00387869	0.00268471	0.0816488	0.0538511	0.0823994	0.0028581	0.000406175	0.0193841	0.059536	0.00508494	0.00381075	0.00473573	0.00456972	0.00323627	0.00126697	0.00218709	0.00237288	0.00325338	0.00323024	0.00135909	0.00106475	0.000368841	0.00143535	0.000441395	5.39964e-05	0.00100767	0.000625769	0.00309881	0.00123712	0.000272278	0.000531994	0.000464237	0.000337097
228540	2285390000	-24000.3	-22651.1	-1349.22	-2561.74	-1256.16	-3637.38	-2708.87	-1684.02	-3390.63	-3319.68	-4092.63	10.9939	0.0911984	0.314436	0.230228	0.0061896	0.00116877	0.0820399	0.0528152	0.079747	0.00262	0.000494287	0.0193055	0.0579778	0.00463141	0.00407466	0.00647096	0.00404901	0.00351321	0.00175705	0.00328663	0.00327021	0.00401298	0.00203819	0.0021899	0.000391194	0.000487742	0.00193133	0.000978519	0.000540231	0.00099468	0.000775538	0.00165703	0.00169109	0.000997781	0.000644849	0.000210934	0.000651366
195602	1956010000	-23959.6	-22649.9	-1309.7	-2555.78	-1243.17	-3646.24	-2592.65	-1717.02	-3452.4	-3326.42	-4116.2	10.3747	0.0986361	0.321996	0.224506	0.00206916	0.00118871	0.0778866	0.0515151	0.0829497	0.00255583	0.000971235	0.0175226	0.0558301	0.00667159	0.00441286	0.00699541	0.00467064	0.00304471	0.00120321	0.0019644	0.00305445	0.00430135	0.00254026	0.000967945	0.000106052	0.000551911	0.00161951	0.000248286	0.000193987	0.00195371	0.000806794	0.00211606	0.0015883	0.000251897	0.000244099	0.000280984	0.000252333
226848	2268470000	-23986.5	-22665.4	-1321.09	-2564.67	-1225.46	-3664.66	-2659.17	-1741.56	-3369.31	-3323.84	-4116.77	10.7175	0.0951785	0.315132	0.23264	0.00352582	0.00115872	0.0718604	0.0513719	0.0867548	0.00301984	0.000679966	0.0182696	0.0591885	0.00534083	0.00532984	0.00749896	0.00305558	0.00262009	0.00134705	0.00203178	0.00463513	0.00259676	0.00312155	0.00158673	0.000423476	0.000703037	0.00122811	0.00089977	0.00024677	0.00109482	0.000399464	0.00174905	0.00111149	0.000109002	0.000457103	0.000670039	0.000375649
264009	2640080000	-23981.5	-22638.3	-1343.21	-2533.8	-1238.57	-3650.29	-2627.16	-1707.27	-3454.93	-3287.92	-4138.33	10.721	0.102274	0.315356	0.223601	0.00363673	0.00178073	0.0735737	0.0500795	0.0848069	0.00300813	0.00114593	0.016198	0.0611484	0.00643771	0.00575018	0.00616147	0.00305627	0.00267747	0.00183584	0.00352823	0.00320461	0.00445838	0.0040236	0.00118993	0.000739425	0.00012873	0.000783078	0.000414874	0.00026194	0.000581662	0.00121371	0.00266091	0.00146981	0.000272332	0.000352775	0.000298665	0.000292674
35643	356420000	-23806.4	-22529.1	-1277.33	-2542.03	-1212.01	-3658.3	-2645.61	-1726.28	-3411.51	-3290.66	-4042.67	10.8075	0.100934	0.310398	0.235568	0.00612742	0.00158774	0.0773788	0.0464073	0.0817155	0.00291798	0.0013712	0.0166836	0.0535753	0.00602205	0.00447858	0.00810738	0.00412661	0.00269061	0.00210055	0.00211884	0.00348805	0.00398796	0.00332141	0.00137809	0.000372333	0.000403353	0.00126797	0.000393894	0.000253091	0.00125866	0.00106554	0.00173748	0.0015114	0.000506034	0.000595447	0.000344314	0.000487127
115075	1150740000	-24033.8	-22700.1	-1333.7	-2514.68	-1222.98	-3672.3	-2619.73	-1749.02	-3425.02	-3316.89	-4179.48	10.8677	0.0952204	0.317192	0.229246	0.00587597	0.00325759	0.0765349	0.0511175	0.0832462	0.00282219	0.000362073	0.0171056	0.0605878	0.00467277	0.00396038	0.00687632	0.00340149	0.00311778	0.00157943	0.00188708	0.00386952	0.00262613	0.00314522	0.00156993	0.000271088	0.000374589	0.00167751	0.00111458	0.000160524	0.00139013	0.000264307	0.00238795	0.00142414	0.000152012	0.000482557	0.000649411	0.000315532
128597	1285960000	-24025.4	-22672.4	-1353.03	-2482.87	-1234.77	-3695.76	-2718.54	-1734.18	-3453.88	-3298.26	-4054.09	10.9133	0.0983707	0.315861	0.224154	0.00424358	0.001527	0.0783812	0.0466461	0.0869828	0.00217025	0.000409689	0.0151641	0.0656534	0.00411421	0.00528643	0.0064064	0.00481389	0.00283455	0.00140929	0.00205493	0.00211051	0.00374577	0.00256994	0.00155177	0.00087579	0.00011731	0.00225935	0.000556849	0.000579141	0.000939872	0.00115016	0.00225097	0.001772	0.00091013	0.000274223	0.000311644	0.00108725
308318	3083170000	-24039.7	-22674.8	-1364.89	-2517.39	-1261.57	-3609.05	-2715.56	-1665.61	-3460.98	-3327.65	-4116.96	10.9464	0.0945023	0.311541	0.234241	0.0049391	0.0012161	0.078874	0.0531925	0.0808381	0.0025458	0.000574414	0.0141393	0.0636987	0.00443629	0.0049291	0.00502555	0.00201589	0.00320874	0.00165322	0.0027824	0.00296119	0.00319479	0.00316757	0.00153168	0.000809017	0.000100563	0.00106678	0.000336348	0.000113351	0.00179085	0.000426188	0.00129067	0.003167	0.000351455	0.000744264	0.000590387	0.000285012
266366	2663650000	-24043.1	-22704.8	-1338.36	-2509.35	-1245.04	-3686.2	-2705.45	-1734.31	-3423.56	-3257.15	-4143.74	10.9307	0.0956362	0.323951	0.230711	0.00477991	0.00116748	0.0815845	0.0497025	0.0773918	0.00377333	0.000765237	0.0158764	0.0574749	0.00444292	0.00392891	0.00614307	0.0033943	0.00296979	0.00146183	0.00185382	0.00422658	0.00286153	0.00174758	0.00243549	0.000828548	0.000504864	0.00087863	0.000636396	2.66567e-05	0.00106724	0.000532487	0.0034798	0.00141286	0.000380855	0.00054488	0.000680492	0.000830656
312441	3124400000	-24040.4	-22680.5	-1359.93	-2561.11	-1232.78	-3623.14	-2718	-1684.02	-3466.6	-3293.67	-4101.17	10.7166	0.0932917	0.322271	0.227807	0.00425298	0.00128773	0.0724503	0.0565705	0.0826068	0.00466896	0.00104075	0.0149972	0.0581513	0.00514716	0.00528311	0.00575232	0.00288547	0.00252959	0.00167883	0.00310141	0.00283379	0.00241927	0.00366201	0.00162787	0.000562502	0.00018565	0.00094995	0.000604146	0.000353386	0.00131758	0.00050991	0.00245583	0.00162682	0.000376548	0.000419374	0.000952798	0.00122022
316432	3164310000	-23997.7	-22625.2	-1372.51	-2496.7	-1231.38	-3587.27	-2694.07	-1756.38	-3493.4	-3286.2	-4079.78	10.6428	0.101405	0.321074	0.222823	0.00543732	0.00163365	0.0752166	0.0516955	0.0846116	0.00196846	0.000430446	0.016016	0.0608044	0.00554772	0.00417137	0.00559974	0.0031974	0.00288018	0.00159593	0.0023482	0.00297022	0.0031649	0.00353888	0.0014324	0.000292571	0.000252219	0.000990936	0.000244221	0.000188957	0.00131789	0.0006211	0.00243007	0.00152789	0.000153984	0.000548608	0.000501365	0.000209875
29304	293030000	-24024.7	-22659.2	-1365.53	-2576.01	-1181.32	-3666.93	-2718.54	-1764.62	-3441.27	-3258.77	-4051.73	10.9923	0.0976488	0.321028	0.232631	0.00420584	0.0013249	0.0828579	0.0500984	0.0813904	0.00177682	0.000331587	0.0122769	0.0577366	0.00589945	0.00344171	0.00511708	0.00278928	0.00269849	0.00205817	0.00231597	0.00203001	0.00385098	0.00362243	0.00107958	0.000582993	0.00038471	0.00145129	0.000574847	0.000693116	0.00090772	0.000689266	0.0027785	0.00185973	0.000473888	0.000733317	0.0004873	0.000153221
160387	1603860000	-23944.2	-22613.3	-1330.93	-2513.51	-1232.4	-3653.34	-2732.62	-1662.03	-3428.74	-3287.36	-4103.31	10.826	0.0957352	0.310105	0.229303	0.0029715	0.00149744	0.0783402	0.0531287	0.0907535	0.0034506	0.000497769	0.0178996	0.0580162	0.00420213	0.0040568	0.00557932	0.00539041	0.00283414	0.0017854	0.00178343	0.00255392	0.00305964	0.00325132	0.00277897	0.000656143	0.0003834	0.00135665	0.00044074	0.000125302	0.00109383	0.000296423	0.00283698	0.00181221	0.000250005	0.000980936	0.000240421	0.00107479
228598	2285970000	-24039.3	-22732.6	-1306.64	-2559.5	-1242.67	-3672.23	-2725.9	-1682.41	-3423.84	-3312.87	-4113.22	10.9286	0.0929654	0.314436	0.230228	0.00553118	0.00166797	0.0820399	0.0534736	0.0796482	0.00209124	0.000494287	0.0193055	0.0585066	0.00463141	0.00407466	0.00470391	0.00404901	0.00351321	0.00175705	0.00328663	0.00327021	0.00401298	0.00203819	0.0016907	0.000391194	0.000586518	0.00193133	0.000978519	0.000540231	0.00099468	0.000775538	0.00165703	0.00169109	0.000997781	0.000644849	0.000210934	0.000651366
213874	2138730000	-23977.5	-22662.4	-1315.19	-2592.74	-1243.64	-3630.8	-2697.81	-1658.33	-3393.07	-3389.25	-4056.72	10.8675	0.0964389	0.306761	0.232731	0.00368668	0.00214623	0.0783649	0.0474196	0.0900637	0.00271394	0.000553252	0.0166175	0.0566127	0.00523778	0.00487874	0.00579116	0.0040075	0.00371419	0.00225719	0.00294296	0.00309206	0.00362444	0.00371653	0.00189798	0.000824128	0.000169217	0.000969184	0.000874199	0.00057852	0.000723203	0.00112707	0.0026668	0.00167327	0.000664338	0.000473225	0.000588997	0.000479873
16080	160790000	-24080.5	-22725.6	-1354.88	-2588.82	-1227.85	-3666.42	-2781.72	-1724.23	-3354.23	-3349.55	-4032.81	10.9218	0.0962598	0.322775	0.226943	0.00574835	0.00158087	0.0765831	0.0488706	0.0818891	0.00200379	0.000507565	0.0184887	0.0578962	0.0062298	0.00458232	0.00459358	0.00505232	0.00386987	0.00145077	0.00289905	0.00229225	0.00342063	0.00274212	0.00161871	0.000558364	0.000374636	0.00119518	0.000374808	7.92856e-05	0.00145891	0.000236349	0.00256074	0.00149735	0.000146048	0.000437753	0.000379635	0.000393626
125571	1255700000	-23983.5	-22642	-1341.51	-2487.07	-1229.64	-3643.88	-2686.47	-1717.84	-3511.1	-3279.65	-4086.3	10.9097	0.0958806	0.320407	0.230934	0.00652644	0.00216961	0.077353	0.0496424	0.07442	0.00313758	0.000341031	0.0150929	0.0588983	0.00436825	0.00427517	0.00735307	0.00456224	0.00299116	0.00165525	0.00264395	0.00439851	0.00386995	0.00284909	0.00159103	0.00055929	0.000205456	0.00176547	0.000855146	0.000113251	0.0014557	0.000744926	0.00302169	0.00219913	0.000459556	0.000360464	0.000373702	0.00012415
279795	2797940000	-24054.4	-22650.7	-1403.68	-2557.54	-1213.66	-3631.32	-2638.33	-1682.26	-3493.98	-3320.7	-4112.91	10.968	0.0983226	0.311097	0.238544	0.00506735	0.00133997	0.0783644	0.0456342	0.079399	0.00273762	0.00092668	0.016019	0.0632199	0.00512356	0.00400512	0.00661075	0.00336857	0.00283287	0.00152454	0.00254118	0.00238507	0.00379474	0.00412238	0.00210576	0.000428992	3.20446e-05	0.000741396	0.000364167	0.000175584	0.000998321	0.000480837	0.00184004	0.00249512	0.000227049	0.000743268	0.000932112	0.000227581
242498	2424970000	-24014	-22694.4	-1319.59	-2566.58	-1220.29	-3638.42	-2709.58	-1700.89	-3482.42	-3275.81	-4100.45	10.8735	0.101009	0.318933	0.235576	0.00351423	0.00162288	0.068982	0.0515256	0.0836225	0.00345129	0.000816027	0.0165655	0.0563256	0.00600625	0.00519491	0.0040299	0.00311003	0.00236501	0.00151152	0.0021416	0.00317544	0.00268994	0.00233001	0.00169425	0.000939166	8.29706e-05	0.00148563	0.000390079	0.000664331	0.001498	0.000242298	0.00179813	0.00235322	0.000101076	0.000375232	0.00059512	0.000333085
184007	1840060000	-24009.6	-22702.6	-1307.03	-2589.93	-1212.56	-3652.11	-2647.89	-1753.82	-3458.4	-3288.13	-4099.72	10.6461	0.100508	0.309355	0.235192	0.00516174	0.00206759	0.0788057	0.051007	0.0794291	0.0020297	0.000491739	0.0178687	0.0571608	0.00480167	0.00407743	0.00613163	0.00483456	0.00262319	0.00132242	0.00112079	0.00344737	0.00519135	0.00340321	0.00156298	0.000272781	0.000153054	0.00228644	0.000427555	0.000249851	0.000950426	0.000757033	0.0023547	0.00192039	0.000343971	0.000436256	4.10622e-05	0.000405874
58894	588930000	-23961.8	-22622.4	-1339.46	-2473.76	-1204.6	-3664.6	-2631.52	-1768.84	-3473.6	-3310.71	-4094.73	10.5421	0.100406	0.326494	0.229028	0.00587708	0.000690413	0.073527	0.0511892	0.0861368	0.0027976	0.000382455	0.0159477	0.0550557	0.00334281	0.0033089	0.00540416	0.00384792	0.00283161	0.00163774	0.00195442	0.00453001	0.00292809	0.00245617	0.00137521	0.000581048	6.41219e-05	0.00127874	0.000250502	0.000693182	0.00164767	0.000769997	0.00213331	0.00111721	0.000180743	0.000395346	0.000563048	0.000139859
36048	360470000	-23918	-22667.1	-1250.94	-2533.18	-1221.04	-3673.06	-2649.76	-1787.88	-3453.11	-3297.33	-4051.76	10.9402	0.0991985	0.311022	0.238148	0.00652124	0.00209736	0.0762225	0.0490184	0.0757475	0.00302631	0.000914661	0.0180668	0.0568881	0.00490943	0.00537162	0.0069972	0.00424939	0.00269061	0.00122016	0.00200117	0.00180035	0.00466258	0.00372795	0.0014804	0.000330951	0.000469035	0.0011341	0.000513842	8.27231e-05	0.000712901	0.0011632	0.00332296	0.00232434	0.000506034	0.000624461	0.00053675	0.000400227
313833	3138320000	-24068.7	-22682.2	-1386.51	-2535.87	-1240.69	-3616.09	-2739.76	-1731.43	-3492.54	-3297.92	-4027.9	10.9791	0.0941774	0.320116	0.235192	0.0031773	0.00118609	0.0751176	0.0477806	0.0853223	0.00237742	0.000376382	0.0155827	0.0582385	0.00481629	0.00500707	0.00511426	0.00268005	0.00298618	0.00212567	0.00191192	0.00272327	0.00355659	0.00339499	0.00203217	0.00088653	0.00053704	0.00188155	0.000868117	0.00121258	0.00118567	0.000545408	0.00209962	0.00239933	0.000317975	0.000469948	0.00100179	0.00041788
201739	2017380000	-23968.3	-22647.3	-1321.03	-2556.6	-1219.39	-3660.19	-2649.85	-1743.69	-3429.55	-3277.57	-4110.48	10.5144	0.09877	0.311806	0.228215	0.00410799	0.00208124	0.0804569	0.0576111	0.0822252	0.00231485	0.000345114	0.0158336	0.0584609	0.00391585	0.00410972	0.00695595	0.00287046	0.00312219	0.00167319	0.00209473	0.00284504	0.00317658	0.00241048	0.00127878	0.00104153	0.000183063	0.00102894	0.000544662	0.000333147	0.00133315	0.000680273	0.00186198	0.00157555	0.00112144	0.000591211	0.000467827	0.000253484
160833	1608320000	-24044	-22693.9	-1350.12	-2534.86	-1235.5	-3665.77	-2690.31	-1707.04	-3458.96	-3289.72	-4111.73	10.7602	0.0955593	0.316439	0.231361	0.00373244	0.0016834	0.0820933	0.0549604	0.0765734	0.00271679	0.000497769	0.017909	0.0590754	0.00435853	0.00380107	0.00416099	0.00292556	0.00515084	0.00199387	0.00264258	0.00267103	0.00382272	0.00249909	0.00172671	0.000610333	0.000157891	0.00147	0.000435851	0.00044497	0.00101556	0.000166285	0.00190082	0.00171958	0.000534847	0.000616559	0.000410486	0.000621495
232656	2326550000	-23972.3	-22695.6	-1276.66	-2589.09	-1226.14	-3651.88	-2686.78	-1732.94	-3444.05	-3284.27	-4080.45	10.8167	0.105843	0.293469	0.230447	0.00378558	0.00177126	0.0785661	0.0498752	0.0894467	0.00447222	0.00135309	0.01553	0.0631321	0.00626914	0.00499444	0.00464224	0.0038481	0.0023068	0.00225796	0.00249449	0.0035657	0.00320659	0.00357155	0.000982133	0.000701881	0.000400237	0.00142644	0.000316074	0.000966162	0.000692608	0.0010116	0.00274115	0.00153683	0.000256972	0.000212293	0.000846072	0.000380376
21070	210690000	-23942.9	-22650.7	-1292.26	-2540.91	-1224.4	-3671.46	-2720.63	-1756.14	-3399.7	-3287.42	-4050	10.9804	0.096087	0.309286	0.238419	0.00372736	0.00194812	0.080072	0.0527384	0.0786431	0.00240852	0.0010525	0.0176285	0.0604739	0.00512573	0.00536696	0.00596909	0.00425524	0.00260126	0.00178984	0.00231473	0.00218987	0.00308672	0.00324935	0.00122169	0.000583981	0.000320907	0.000473729	0.00129622	0.000467938	0.000806446	0.000517306	0.00319934	0.00176103	0.000729356	0.000120619	0.000304115	0.000175535
240232	2402310000	-24042	-22663.6	-1378.45	-2544.18	-1238.31	-3616.36	-2687.95	-1734.89	-3483.92	-3286.26	-4071.69	10.9939	0.107346	0.316625	0.227486	0.00415034	0.00194679	0.0719602	0.0536548	0.0820724	0.00350419	0.000861216	0.0159689	0.0583017	0.00364734	0.00363459	0.00569155	0.00320053	0.00192454	0.00186018	0.00241396	0.00319413	0.00368366	0.00249295	0.00204993	0.000474603	0.000215811	0.00152797	0.000128177	0.000106162	0.000892535	0.000884789	0.00239573	0.00200056	0.000454352	0.000363566	0.000259842	0.000361685
292886	2928850000	-24022.6	-22643	-1379.59	-2570.95	-1225.01	-3594.03	-2691.82	-1691.01	-3391.29	-3336.51	-4142.4	10.9412	0.087631	0.310657	0.24358	0.00610671	0.0012611	0.0774443	0.0511652	0.0786177	0.00302555	0.000438226	0.0186321	0.0567328	0.0047935	0.00476482	0.00735674	0.00469535	0.00330216	0.00227449	0.00128426	0.00300444	0.00424045	0.00325135	0.0018135	0.000222237	0.00102992	0.00117075	0.00110269	0.000483717	0.00146107	0.00115172	0.00350805	0.00224397	0.000204411	0.000367012	0.000236132	0.000274443
69824	698230000	-24007.2	-22668.6	-1338.59	-2484.93	-1207	-3656.67	-2716.16	-1783.94	-3409.7	-3284.95	-4125.25	10.7653	0.100012	0.311492	0.233052	0.00432049	0.00165941	0.0734476	0.0533452	0.0874295	0.00319743	0.000964719	0.0154001	0.0576622	0.00595139	0.00422317	0.00635062	0.0036666	0.00240106	0.00197176	0.00327972	0.00216639	0.00286618	0.00262758	0.0012287	0.000410198	0.000357267	0.00147802	0.000775202	0.000147455	0.000898114	0.000410752	0.00163193	0.00113905	0.00134794	0.000369112	0.00031364	0.000647636
223543	2235420000	-23978	-22615.3	-1362.66	-2590.96	-1240.66	-3598.82	-2624.63	-1709.48	-3413.12	-3311.79	-4125.89	10.9631	0.0943053	0.314812	0.225274	0.00393757	0.0017994	0.0753035	0.0533661	0.0830901	0.00309224	0.000887395	0.0186175	0.0592637	0.00444533	0.00509599	0.00637092	0.00419177	0.0025396	0.00306455	0.00293145	0.00382776	0.00517403	0.00267575	0.0010655	0.00142809	0.000203286	0.00270177	0.000322014	0.000384722	0.000856086	0.000532972	0.00281749	0.00155142	0.000462359	0.000628523	0.000340213	0.000377485
327383	3273820000	-24007.5	-22678.3	-1329.21	-2555.68	-1240.52	-3677.44	-2679.38	-1723.8	-3449.93	-3258.8	-4092.79	10.9543	0.0987729	0.318459	0.230422	0.00408265	0.00129831	0.0781585	0.0484837	0.0801956	0.00307077	0.00070107	0.0158783	0.0596985	0.00329316	0.00444553	0.00638889	0.00530693	0.00224581	0.00113001	0.00193863	0.00275447	0.00475954	0.00396329	0.00143796	0.00117309	0.00067021	0.00103592	0.000374131	0.000569452	0.000937308	0.000814316	0.00339543	0.00153168	0.000688914	0.000720855	0.000706763	0.000392255
27171	271700000	-24034.3	-22696	-1338.31	-2585.78	-1209.69	-3681.01	-2697.21	-1704.85	-3355.26	-3350.66	-4111.55	10.9448	0.0998197	0.317123	0.227444	0.00390807	0.00279635	0.0799034	0.0557671	0.0775617	0.00335617	0.000537772	0.0150459	0.053988	0.00473361	0.00380142	0.00542523	0.00547993	0.00278616	0.00168703	0.00260402	0.00260591	0.00461468	0.00355561	0.00129351	0.000503082	0.000301517	0.00111091	9.87064e-05	0.000444194	0.00138787	0.000473754	0.00277426	0.00183362	0.000563064	0.000729268	0.000517973	0.000463861
157061	1570600000	-23948.7	-22645.6	-1303.04	-2565.32	-1227.44	-3609.8	-2730.69	-1691.29	-3465.74	-3272.27	-4083.08	10.7503	0.103906	0.320768	0.224778	0.0034827	0.0014476	0.0821988	0.0479988	0.0831146	0.00265042	0.00140876	0.0161063	0.0575023	0.00426899	0.0039102	0.00399291	0.00259789	0.00307405	0.00145011	0.00277414	0.00345404	0.00307044	0.00335098	0.00229905	0.00035884	0.000149225	0.00142866	0.00077734	8.32868e-05	0.00151507	0.000534682	0.00181589	0.00147518	0.000295202	0.000864634	0.000784139	0.000771254
134004	1340030000	-23871.8	-22588.2	-1283.62	-2606.11	-1251.93	-3639.18	-2729.29	-1624.52	-3379.67	-3292.34	-4065.15	10.7498	0.0988708	0.307968	0.234603	0.0027038	0.00152304	0.0847547	0.0485938	0.0807295	0.00290423	0.000508697	0.0177109	0.0564695	0.00519428	0.00416069	0.00677815	0.00381982	0.0024071	0.00224184	0.00155009	0.00336943	0.00473298	0.00336288	0.00138734	0.000812169	0.000280958	0.00122901	0.000621465	0.000487041	0.000910484	0.000536676	0.00211585	0.00256538	0.00108532	0.00117539	0.000446257	0.000436206
205680	2056790000	-23977.2	-22597.1	-1380.06	-2503.82	-1211.03	-3676.52	-2646.95	-1701.47	-3430.04	-3302.02	-4125.27	10.8723	0.0928664	0.328429	0.229906	0.00503793	0.00154594	0.0799232	0.0515333	0.0783411	0.00402426	0.00103704	0.0172959	0.0557328	0.00423996	0.00426073	0.00594911	0.00340704	0.00221093	0.00228438	0.00262304	0.00229269	0.00275615	0.00302067	0.00112852	0.000937798	0.000193747	0.00123515	0.000186829	0.000177402	0.00107186	0.000133387	0.00260312	0.00117413	0.000219526	0.000370098	0.000720996	0.000789306
247248	2472470000	-24055.5	-22709.8	-1345.71	-2469.92	-1238.49	-3652.46	-2731.7	-1728.29	-3465.5	-3324.18	-4099.27	10.6733	0.0982791	0.31687	0.230492	0.00613059	0.00146788	0.0768603	0.0463131	0.0804255	0.00245315	0.000237634	0.0194566	0.0619124	0.00431318	0.00536643	0.0059855	0.00306168	0.00260204	0.00203473	0.0020747	0.00343956	0.00396029	0.00400086	0.00124418	0.000534081	0.00025304	0.00147059	0.000443644	0.000774891	0.000709031	0.000764277	0.00237156	0.00176829	0.000421055	0.000793375	0.000377412	0.000209228
151955	1519540000	-24039.5	-22693.2	-1346.32	-2550.39	-1208.94	-3656.69	-2688.79	-1707.4	-3483.62	-3316.84	-4080.53	10.6859	0.105025	0.308989	0.229675	0.00502755	0.00251387	0.0716149	0.0555586	0.0821068	0.0030445	0.00109579	0.01824	0.0549711	0.00394458	0.00491642	0.00548367	0.00307094	0.00411789	0.00229598	0.00180435	0.00289681	0.00404482	0.00446719	0.00184219	0.000385185	0.000220735	0.0014008	0.000463626	0.000701982	0.00123721	0.000840468	0.00299585	0.00219978	0.000485543	0.000483436	0.000862043	0.00101337
44827	448260000	-23955.7	-22630.2	-1325.55	-2500.47	-1231.12	-3599.79	-2674.54	-1810	-3514.52	-3277.27	-4022.46	10.9431	0.0959916	0.314234	0.232631	0.00405827	0.00120434	0.0800471	0.0504118	0.0865177	0.00307234	0.000451413	0.01673	0.0563786	0.00459414	0.00606723	0.00508253	0.00324279	0.002166	0.00116038	0.00414068	0.0043065	0.00388139	0.00303565	0.00176963	0.000724183	0.000296793	0.00101854	0.000164164	0.000338153	0.000658781	0.000316042	0.00199076	0.00121981	9.76307e-05	0.000225535	0.000117564	0.000654671
127616	1276150000	-23989	-22657.9	-1331.06	-2532.19	-1231.91	-3593.74	-2686.52	-1746.37	-3489.27	-3309.41	-4068.54	10.9005	0.0926247	0.318644	0.22533	0.00537857	0.00178915	0.0840749	0.0498611	0.0816262	0.00247403	0.000314892	0.0164625	0.0618465	0.00426273	0.0051727	0.00636345	0.00330033	0.00210357	0.00112985	0.00158435	0.00300313	0.00350349	0.00365652	0.00221413	0.000335948	0.000363242	0.00130646	0.00019694	0.000294861	0.00162784	0.000547923	0.00265892	0.00223129	0.000313242	0.00026878	0.00113031	0.000427639
281509	2815080000	-23976.2	-22632.4	-1343.76	-2538.16	-1223.78	-3597.16	-2673.3	-1670.46	-3440.55	-3309.84	-4179.2	10.9708	0.106437	0.316206	0.221941	0.00512149	0.00189185	0.0810611	0.0466563	0.0852904	0.00320534	0.000335707	0.0186585	0.0551785	0.00445474	0.00339262	0.00529777	0.00446874	0.00251743	0.00170002	0.00159904	0.00329788	0.00505958	0.00391265	0.00128755	0.000759542	0.000433887	0.00127592	0.000412744	0.000423276	0.000929018	0.000454592	0.00230421	0.00215579	0.000515152	0.000552168	6.39369e-05	0.000166216
194270	1942690000	-23996.2	-22650.8	-1345.4	-2596.28	-1234.39	-3621.71	-2660.66	-1721.1	-3402.69	-3303.7	-4110.23	10.549	0.0978456	0.324945	0.222697	0.00313625	0.00226112	0.0800082	0.0509882	0.0779714	0.00240391	0.00106224	0.0153519	0.0582448	0.0064371	0.00489062	0.00484994	0.00456294	0.00280195	0.0014783	0.00289004	0.00221803	0.00383792	0.00439342	0.00131774	0.000433903	0.000100381	0.00167881	0.000542804	0.000339129	0.000766686	0.000427114	0.00365895	0.0029549	0.000452064	0.000414739	0.000840615	9.72887e-05
324289	3242880000	-24079.6	-22676.8	-1402.84	-2516.97	-1222.25	-3611.42	-2691.27	-1752.58	-3451.5	-3346.72	-4084.1	10.925	0.100404	0.313982	0.222505	0.00439922	0.00178926	0.0770544	0.057336	0.0836835	0.00200692	0.000130748	0.0154941	0.0573798	0.00496517	0.00508309	0.00645634	0.00391034	0.00259092	0.00200447	0.0031019	0.00297175	0.00362943	0.00306317	0.00196446	0.000316439	0.000206376	0.00143271	0.00036817	0.000471812	0.00108043	0.000419921	0.00243129	0.00223793	0.000276232	0.000739883	0.00117066	0.00032716
158630	1586290000	-23976.3	-22657.8	-1318.42	-2517.01	-1225.72	-3636.33	-2711.95	-1669.3	-3508.09	-3294.91	-4094.54	10.6245	0.0943152	0.307643	0.241639	0.00388812	0.00210643	0.0790396	0.0537579	0.0845231	0.00188729	0.000656816	0.0163415	0.0560918	0.00336096	0.00401636	0.00678765	0.00360635	0.00261465	0.00253842	0.00259365	0.00286281	0.00394424	0.00299962	0.0026421	0.0009195	0.000420939	0.00108923	0.000254362	0.000217116	0.00100776	0.000746765	0.0022343	0.00115835	0.000288266	0.000596062	0.000286323	0.00100774
151484	1514830000	-23972	-22645.6	-1326.38	-2524.24	-1237.16	-3646.35	-2676.01	-1679.02	-3460.08	-3300.39	-4122.37	10.8999	0.0963158	0.317525	0.224146	0.00401962	0.00177042	0.078468	0.0521906	0.0834229	0.00243665	0.000719638	0.0160869	0.0616421	0.00577466	0.00377106	0.00622613	0.00457241	0.00259976	0.00226485	0.00196366	0.00392144	0.00371799	0.00284098	0.00151416	0.000162115	0.000115102	0.00168304	0.000153899	0.000643157	0.00125483	0.000484395	0.00279781	0.00160516	0.000290825	0.000537372	0.000237687	0.000465327
33605	336040000	-24023.5	-22710.6	-1312.91	-2494.6	-1204.32	-3729.83	-2710.82	-1750.65	-3377.37	-3367.91	-4075.09	10.91	0.0964767	0.317285	0.23181	0.00374311	0.000857741	0.0726402	0.0513217	0.080391	0.00382871	0.000851067	0.0147338	0.0634924	0.00433538	0.00527149	0.00686192	0.00449662	0.0035599	0.00132307	0.00226001	0.00238261	0.00319199	0.00458112	0.00113894	0.000716063	0.000261057	0.00119124	0.000587651	0.000310663	0.000833367	0.000469929	0.00307065	0.00112607	0.000643695	0.000150733	0.000150429	0.00037114
20568	205670000	-24029.5	-22729.3	-1300.28	-2524.7	-1225.58	-3668.93	-2734.13	-1766.62	-3416.71	-3334.71	-4057.89	10.9339	0.0988203	0.303219	0.234217	0.00443445	0.0015197	0.0812656	0.0507073	0.0864232	0.00408356	0.000672451	0.016946	0.0591145	0.00703919	0.00371251	0.00503441	0.00289774	0.00197032	0.00213423	0.00268654	0.00232107	0.00284329	0.00324821	0.00156909	0.000604744	0.000297537	0.00243848	0.000541848	0.000346994	0.000911028	0.000265026	0.00263842	0.00312319	0.000232317	0.000120619	0.000654473	0.000638448
293112	2931110000	-24064.6	-22697.9	-1366.64	-2593.22	-1212.53	-3624.89	-2724.61	-1704.15	-3350.04	-3327.2	-4161.29	10.946	0.102191	0.319142	0.223284	0.00579559	0.0012611	0.0766989	0.0510208	0.078917	0.0022692	0.000438226	0.0182272	0.0585138	0.00563851	0.00582737	0.00711608	0.00485603	0.00221806	0.00254825	0.00174866	0.00325063	0.00414117	0.00263361	0.0018135	0.000222237	9.73127e-05	0.00137854	0.000630514	0.000642023	0.00182335	0.000638066	0.00102032	0.00185997	0.000344147	0.000466284	0.000236132	0.000274443
168423	1684220000	-24074.4	-22680.8	-1393.6	-2581.79	-1242.22	-3602.58	-2661.32	-1709.97	-3447.49	-3301.73	-4133.69	10.7686	0.0971107	0.309255	0.230183	0.00387921	0.00207322	0.0792462	0.052282	0.0886988	0.00279259	0.00023901	0.0141748	0.0616957	0.00480149	0.00351556	0.00562445	0.00362373	0.00369651	0.00209193	0.00138445	0.00245369	0.00372967	0.00322296	0.00146619	0.000692404	0.000450747	0.00185306	0.0004315	0.000563258	0.0012493	0.00100442	0.00190579	0.00173797	0.000322571	0.000283105	0.000701647	0.000537451
282951	2829500000	-23947.6	-22677	-1270.6	-2526.07	-1223.14	-3664.44	-2654.02	-1765.69	-3426.52	-3299.47	-4117.63	10.679	0.0944681	0.311461	0.233829	0.00424153	0.00136586	0.0807383	0.055083	0.0863944	0.00249035	0.000605329	0.0151463	0.0549464	0.00562683	0.00369971	0.00534211	0.00237652	0.00276721	0.00194736	0.00270055	0.00317306	0.00339235	0.00340552	0.00228265	0.000601801	9.90701e-05	0.000899554	0.000574107	6.75865e-05	0.00145121	0.000631578	0.00299751	0.00243485	0.000685349	0.000229302	0.000872369	0.000310714
38413	384120000	-24008.4	-22676.5	-1331.89	-2460.01	-1230.93	-3681.47	-2633.67	-1803.59	-3469.54	-3324.19	-4073.1	10.9728	0.0977535	0.308827	0.232158	0.0051949	0.00101903	0.08089	0.0526991	0.082624	0.00284573	0.000591722	0.016079	0.0581642	0.00447621	0.00464568	0.00674205	0.00448082	0.00241375	0.00121038	0.0017911	0.00260573	0.00513531	0.00392834	0.0014189	0.000315267	0.00037019	0.00101841	0.000598917	0.000279201	0.000984692	0.00100628	0.0018554	0.0019445	0.000286669	0.000435419	0.000420495	0.000335674
101033	1010320000	-24006.5	-22677.7	-1328.79	-2568.41	-1222.03	-3619.56	-2668.48	-1690.66	-3474.04	-3303.74	-4130.76	10.959	0.0951451	0.322966	0.235604	0.00639293	0.0020546	0.075907	0.0486384	0.0802594	0.00272873	0.000220655	0.0173599	0.0546963	0.00425507	0.00294435	0.00670924	0.00399116	0.00345782	0.00202186	0.00216101	0.00196575	0.00340324	0.0031986	0.00270597	0.000281797	6.26929e-05	0.00132793	0.000432231	0.000527541	0.000635061	0.00111536	0.00230418	0.00159927	0.000161173	0.000121023	0.00090368	0.0003659
167192	1671910000	-23989.6	-22642.7	-1346.88	-2519.91	-1226.68	-3611.83	-2750.43	-1688.88	-3385.42	-3343.68	-4115.9	10.8958	0.104372	0.320506	0.220915	0.00341482	0.00279341	0.0837408	0.0492404	0.0837817	0.00175337	0.000418099	0.016004	0.058226	0.0051151	0.00377606	0.0058052	0.00435516	0.00228322	0.00128918	0.0037779	0.00267957	0.00304876	0.00201989	0.000966981	0.000195576	0.000116795	0.000700609	0.00037368	0.000676288	0.000681438	0.000795624	0.00136483	0.0028831	0.000709236	0.000872688	0.000549606	0.000498242
126385	1263840000	-23981	-22629.2	-1351.8	-2535.19	-1220.77	-3631.37	-2714.56	-1696.66	-3453.61	-3301.84	-4075.19	10.7559	0.0969236	0.326885	0.225863	0.00462823	0.00137957	0.0727397	0.0519538	0.080148	0.00213433	0.000921971	0.0163224	0.0578107	0.00490995	0.00501568	0.00529869	0.00421416	0.00210771	0.00193972	0.00266387	0.00209712	0.00371858	0.00304563	0.00218499	0.000569412	0.000150992	0.00112332	0.00100996	0.00028275	0.000883462	0.000285526	0.00278994	0.00234178	0.000712574	0.000457882	0.000280369	0.000487298
90423	904220000	-24050.2	-22669.5	-1380.7	-2567.53	-1248.91	-3641.41	-2666.05	-1699.61	-3443.02	-3328.74	-4074.19	10.9885	0.0976537	0.315618	0.224555	0.00298873	0.00161514	0.0769889	0.0537396	0.0840621	0.00331462	0.000307689	0.0172544	0.0574647	0.0055088	0.00508164	0.00670636	0.0044455	0.00296974	0.002935	0.00270008	0.00238178	0.00509575	0.00328806	0.000910339	0.00100385	3.70614e-05	0.000645941	0.000346188	0.000438947	0.00139496	0.000572868	0.00241752	0.00206083	0.000496585	0.000545542	0.000266952	0.000260338
329048	3290470000	-24040	-22665	-1375	-2510.47	-1240.69	-3598.55	-2737.21	-1724.7	-3513.03	-3238.07	-4102.29	10.9734	0.0976164	0.31815	0.222301	0.00324515	0.00192998	0.0771653	0.051051	0.0814416	0.00288888	0.000500969	0.0222164	0.0578172	0.00520622	0.00454642	0.00690021	0.00382858	0.00251083	0.00224939	0.00251831	0.00231036	0.00311432	0.00349411	0.00140701	0.000539234	0.00035787	0.00170316	0.000119497	0.000204439	0.00136533	0.000931119	0.00255069	0.00171028	0.000339982	0.000693288	0.000916989	0.00104072
69905	699040000	-23968.1	-22636.3	-1331.79	-2474.08	-1210.19	-3629.65	-2712.76	-1743.62	-3472.57	-3320.56	-4072.85	10.7971	0.100012	0.316527	0.233052	0.00413534	0.000731562	0.0753126	0.0533452	0.0821742	0.00293431	0.000964719	0.0154001	0.0576622	0.00511415	0.00422317	0.00635062	0.0036666	0.00240106	0.00197176	0.00137467	0.00309424	0.00273784	0.00262758	0.00141385	0.000410198	0.000357267	0.00147802	0.000775202	0.000147455	0.000898114	0.000630996	0.00163193	0.00130736	0.000850664	0.000369112	0.00031364	0.000647636
317773	3177720000	-24099.8	-22735.1	-1364.78	-2529.67	-1222.26	-3650.74	-2679.39	-1756.18	-3530.39	-3344.46	-4021.97	10.9598	0.0988811	0.319842	0.238384	0.00551271	0.00206861	0.0719436	0.0496078	0.0829384	0.0022256	0.00120369	0.0181802	0.0552396	0.00332615	0.00550604	0.00574742	0.00271075	0.00373936	0.00158515	0.00192704	0.00223958	0.00202658	0.00152188	0.000999192	0.000706725	0.000356203	0.00111717	0.000303016	0.000298513	0.00123216	0.000234298	0.00235204	0.00234007	0.000207429	0.000920483	0.000726085	0.000649559
42194	421930000	-23961	-22646.2	-1314.77	-2483.71	-1225.23	-3664.33	-2730.48	-1806.82	-3402.46	-3301.79	-4031.39	10.9002	0.105169	0.305945	0.227372	0.00404116	0.00143158	0.0775702	0.0496713	0.0842934	0.00377675	0.000812148	0.0163035	0.0615679	0.00510002	0.00420426	0.0059926	0.0033157	0.00329885	0.001919	0.00285392	0.00404251	0.00450275	0.00317948	0.00172822	0.00104796	0.000105404	0.00283724	0.000311779	0.000361417	0.00143031	0.000375028	0.00196363	0.00214702	0.000267351	0.000619612	0.000641366	0.000386162
281197	2811960000	-24033.3	-22675	-1358.29	-2563.36	-1220.46	-3634.17	-2699.59	-1687.18	-3457.75	-3297.69	-4114.83	10.8362	0.0975404	0.31046	0.230136	0.00726231	0.00223097	0.082982	0.0448836	0.0863113	0.00331644	0.000641811	0.0153673	0.0584238	0.00443982	0.00611121	0.00410284	0.00416406	0.00270412	0.00194221	0.00173737	0.00313486	0.00312836	0.00347273	0.00130095	0.000513606	0.000385326	0.00114308	0.000518865	0.000926548	0.00189571	0.000621521	0.00203599	0.00279852	0.000515152	0.000552168	0.000485554	0.000727473
113561	1135600000	-23983.5	-22616.8	-1366.72	-2537.51	-1226.12	-3617.44	-2606.83	-1743.97	-3408.04	-3323.98	-4152.86	10.926	0.102265	0.307581	0.226106	0.0044565	0.00288102	0.0740281	0.0545221	0.082817	0.00255352	0.000500989	0.0175672	0.0637832	0.0040286	0.00580195	0.00551565	0.00268418	0.00315768	0.0011959	0.00174597	0.00235965	0.00301451	0.00491568	0.00149093	0.000736013	6.69997e-05	0.00189945	0.000592239	7.79971e-05	0.00222437	0.000901039	0.00200114	0.00252159	0.000385253	0.000394294	0.000642713	0.00121867
165725	1657240000	-24009.3	-22652	-1357.33	-2533.5	-1243.38	-3605.45	-2726.84	-1749.48	-3389.94	-3292.07	-4111.34	10.7444	0.0900851	0.327168	0.224833	0.00399409	0.00217778	0.0797209	0.0553826	0.0800709	0.00271221	0.000910536	0.0153665	0.0588192	0.00468825	0.00331742	0.00405417	0.00383876	0.00295107	0.00137047	0.00257483	0.00275693	0.00297289	0.00267305	0.00154777	0.000784921	0.000689474	0.00126064	0.00066147	0.000392477	0.000721337	0.000446295	0.00219791	0.00269637	0.000564039	0.00070488	0.00140034	0.000510434
201449	2014480000	-24011.4	-22624.2	-1387.22	-2524.99	-1222.17	-3634.76	-2701.24	-1670.87	-3426.39	-3321.61	-4122.19	10.9418	0.0991382	0.316237	0.23007	0.00379116	0.00203723	0.0724373	0.0542675	0.0884121	0.00274766	0.000345114	0.0148226	0.0532959	0.00450816	0.00368276	0.00642165	0.00286515	0.00315135	0.00305414	0.00321559	0.00265067	0.00434872	0.00353119	0.00129712	0.000271774	0.000102072	0.00102894	0.00128759	0.000375744	0.00174761	0.000294186	0.0020457	0.00202137	0.000236342	0.000694782	0.00111048	0.00053206
8916	89150000	-24007.8	-22654.6	-1353.18	-2457.86	-1225.39	-3586.86	-2859.42	-1809.21	-3437.64	-3284.44	-3993.79	10.6469	0.09487	0.312238	0.235677	0.00308842	0.00137849	0.0793892	0.0520239	0.0828309	0.0028737	0.00107752	0.0153174	0.0548012	0.00428783	0.00476652	0.00665447	0.00294413	0.00329465	0.00222644	0.0022733	0.00348029	0.00459154	0.00429823	0.00136975	0.000478702	0.000829354	0.0013198	0.000448733	0.000340985	0.000519081	0.000521898	0.00195123	0.00211623	0.000645721	0.000489263	0.000371946	0.000218295
273088	2730870000	-23947.3	-22635.5	-1311.83	-2549.54	-1203.11	-3676.32	-2684.16	-1664.11	-3463.82	-3326.89	-4067.54	10.4603	0.0870265	0.316433	0.231442	0.00379931	0.0012212	0.0786637	0.0517468	0.0891317	0.00290631	0.000815485	0.0175886	0.0585488	0.00652487	0.0041451	0.00601226	0.00343097	0.00296306	0.00243974	0.00245374	0.0020149	0.00336841	0.00290448	0.00275815	0.000909772	0.000874305	0.00160646	0.000576094	0.000228068	0.000684057	0.000607613	0.00202217	0.0018152	0.000450289	0.000367668	0.00063594	0.000526229
286881	2868800000	-24045.9	-22681.5	-1364.42	-2550.99	-1212.35	-3653.67	-2708.54	-1659.68	-3422.71	-3336.44	-4137.1	10.9575	0.0997909	0.312634	0.229966	0.00287579	0.00175224	0.0744602	0.0549167	0.0842851	0.00267965	0.00059808	0.0168101	0.0538738	0.00593474	0.00354075	0.00648977	0.00402368	0.00343485	0.00168465	0.00252188	0.0037663	0.00394451	0.00306644	0.00220282	0.000309114	0.000435529	0.00191665	0.000202744	0.000631468	0.000541009	0.00104081	0.00192497	0.00139105	0.000134539	0.000193773	0.00212948	0.000342945
113100	1130990000	-23985	-22665.5	-1319.51	-2498.07	-1235.18	-3633.19	-2657.58	-1764.12	-3428.77	-3319.55	-4129.04	10.9756	0.0954746	0.313022	0.233999	0.00476832	0.00264964	0.0771484	0.0513076	0.081098	0.00281135	0.000131938	0.0156234	0.061808	0.00587491	0.00560668	0.00456241	0.00369326	0.00410427	0.00256502	0.00262479	0.00262285	0.00346229	0.00298723	0.00178401	0.000310341	0.000300898	0.00143714	0.000670996	0.000134016	0.00109634	0.000300695	0.00234549	0.00160316	0.000185921	0.000452863	0.000266384	0.000823565
322941	3229400000	-24009.4	-22693.3	-1316.12	-2510.37	-1227.81	-3641.98	-2781.11	-1617.77	-3466.01	-3309.15	-4139.12	10.4058	0.0883745	0.322597	0.232069	0.0041933	0.00178617	0.0767462	0.0553828	0.079259	0.00272385	0.000420071	0.0177396	0.0576038	0.00575154	0.00481137	0.00494693	0.00411584	0.00196013	0.00245787	0.00211952	0.00398417	0.003735	0.00324819	0.00141003	0.000491764	0.000131086	0.00105822	0.000566282	0.000353569	0.000976413	0.000349958	0.00374269	0.00303895	0.000260917	0.000311553	0.000578888	0.000502394
85996	859950000	-23953.5	-22659.8	-1293.7	-2572.18	-1224.19	-3687.06	-2604.41	-1711.61	-3496.49	-3265.37	-4098.49	10.6863	0.097215	0.315167	0.229399	0.00461528	0.00121653	0.0805507	0.0505953	0.0845719	0.00345998	0.000374692	0.016566	0.0539307	0.00512304	0.00387109	0.0067336	0.00372918	0.00346914	0.00222681	0.00188236	0.00247368	0.00366876	0.00448838	0.00176298	0.000680679	0.000644888	0.00105638	0.000576749	0.000607897	0.000696959	0.000233438	0.0026593	0.00257884	0.000238466	0.000256791	0.000886904	0.000433698
152689	1526880000	-24023.8	-22662.2	-1361.59	-2562.7	-1230.98	-3613.94	-2701.94	-1684.01	-3464.68	-3322.52	-4081.44	10.9084	0.0930849	0.315867	0.229582	0.00389855	0.00154941	0.0731699	0.057166	0.0844965	0.00359827	0.000303067	0.0151922	0.061829	0.00439691	0.00509131	0.00444785	0.00413683	0.00339359	0.00208608	0.00213464	0.00308055	0.00317971	0.00257502	0.00175324	0.000415863	0.000185093	0.00102359	0.000654647	0.000183863	0.000970495	0.000250481	0.00178128	0.00247889	0.000522717	0.000498502	0.000532836	0.000405109
235349	2353480000	-24054.2	-22686.5	-1367.75	-2603.74	-1252.75	-3545.53	-2756.37	-1738.87	-3424.9	-3313.27	-4051.03	10.8884	0.0983858	0.321685	0.221639	0.0024719	0.00129313	0.0821368	0.0499442	0.0812427	0.00297449	0.000404114	0.0171272	0.0618783	0.00479038	0.00451355	0.00539915	0.0043136	0.00276492	0.00173113	0.00197402	0.00234159	0.0026284	0.00361775	0.00164715	0.000574559	0.000134758	0.00188547	0.000474848	0.000203814	0.0014524	0.000424559	0.00255136	0.00184849	0.000501969	0.000263416	0.000221339	0.000301289
153843	1538420000	-23966.6	-22666.6	-1300.01	-2587.22	-1204.9	-3587.23	-2707.36	-1709.23	-3449.66	-3273.27	-4147.7	10.9512	0.0981777	0.308141	0.233892	0.00405459	0.00215679	0.0735545	0.0490426	0.0855248	0.00313104	0.000948446	0.0159712	0.0612035	0.00581063	0.00451312	0.00657851	0.00532391	0.00476864	0.00146333	0.00239243	0.0022376	0.00358088	0.00392163	0.00107049	0.000438528	0.000132072	0.00119702	0.000342926	0.000159185	0.00172589	0.000694393	0.0016892	0.00236581	0.000262771	0.00067461	0.0004086	0.00044587
225235	2252340000	-24006	-22664.5	-1341.55	-2613.59	-1229.79	-3664.34	-2733.77	-1698.88	-3345.81	-3292.56	-4085.74	10.5504	0.0937486	0.325653	0.226684	0.00444344	0.00145483	0.0751386	0.052674	0.0837933	0.00192794	0.000767941	0.0140296	0.0620842	0.00419787	0.00415756	0.00583479	0.00320063	0.00336392	0.00167883	0.00197458	0.00334845	0.00409206	0.00312498	0.00166216	0.000474629	0.000636611	0.000841102	0.000638497	0.000953473	0.000642529	0.000642047	0.00209192	0.00134462	0.000678707	0.000344358	0.000549733	0.000203986
117815	1178140000	-24050.5	-22702.6	-1347.95	-2514.36	-1241.14	-3578.7	-2683.36	-1785.83	-3464.88	-3316.78	-4117.53	10.9961	0.101468	0.309519	0.232077	0.00583669	0.00180879	0.0817273	0.0473895	0.0851226	0.00266422	0.000707112	0.0162317	0.0581389	0.00501764	0.0044361	0.00672512	0.00186926	0.00201695	0.00107171	0.00253211	0.00295292	0.00395415	0.00282618	0.00120607	0.000358375	0.000124141	0.00131538	9.61139e-05	0.000624532	0.00235173	0.000916725	0.00281261	0.00108611	0.000429846	0.000416766	0.00033106	0.000472255
28970	289690000	-24052	-22705.1	-1346.93	-2578.05	-1200.32	-3724.06	-2690.81	-1732.83	-3377.73	-3327.08	-4074.2	10.8828	0.0941301	0.317612	0.230937	0.00390217	0.0013249	0.0809687	0.0518299	0.0799245	0.00383175	0.000331587	0.0167042	0.058728	0.00445488	0.0053129	0.00422072	0.00484732	0.00274503	0.00210302	0.00209041	0.00180906	0.004087	0.00355855	0.00163849	0.000409168	0.000489253	0.000927108	0.000319336	0.000656215	0.00125427	0.000260169	0.00328632	0.00190545	0.000647346	0.000657966	0.00066906	0.00040432
102364	1023630000	-23969.3	-22679.7	-1289.6	-2548.65	-1240.93	-3569.01	-2689.05	-1675.22	-3459.13	-3348.84	-4148.86	10.9462	0.0968039	0.31859	0.22781	0.00434582	0.00173894	0.0797437	0.0506556	0.0818608	0.00269159	0.000155329	0.0174348	0.0573068	0.00582622	0.0048523	0.00729232	0.00300804	0.0021944	0.00248846	0.00266896	0.00231144	0.00324868	0.00232377	0.000930216	0.00056878	0.000440776	0.00124216	0.000629647	0.000737407	0.00101181	0.000719944	0.00239142	0.00119289	0.000904322	0.000474413	0.00106037	0.000675481
300721	3007200000	-24007.1	-22695.1	-1311.96	-2539.01	-1223.35	-3621.02	-2797.88	-1712.1	-3402.19	-3316.11	-4083.43	10.7942	0.105395	0.319418	0.234439	0.00401313	0.000805911	0.0720739	0.0479442	0.0824063	0.00273259	0.000342911	0.0141328	0.0574722	0.00405085	0.00400842	0.00653061	0.00414811	0.00266615	0.00218756	0.00239251	0.00181172	0.00382123	0.00293069	0.00156497	0.00109898	0.000182332	0.00187361	0.000153217	0.000188845	0.00200544	0.00041064	0.00285675	0.00162754	0.000700631	0.000472049	0.000266982	0.000422805
41691	416900000	-23929.9	-22648.1	-1281.81	-2497.44	-1246.47	-3687.2	-2699.14	-1748.57	-3408.42	-3271.21	-4089.68	10.8242	0.0957364	0.309169	0.237175	0.00619786	0.00238061	0.0753398	0.0528189	0.0809044	0.00187322	0.000440546	0.0127464	0.0600791	0.00487746	0.00392195	0.00620613	0.00416764	0.00479306	0.001919	0.0029001	0.00363449	0.00498604	0.00321536	0.00229306	0.000480592	0.000105404	0.000962227	0.000444283	0.000279066	0.000490269	0.000815	0.00293713	0.00154937	0.000711575	0.000835605	0.000264858	0.000635235
76179	761780000	-23994	-22660.2	-1333.75	-2553.5	-1206.46	-3617.68	-2638.48	-1730	-3488.59	-3300.57	-4124.94	10.937	0.0967853	0.313006	0.231542	0.00386362	0.00255175	0.0788023	0.0563341	0.081714	0.00240937	0.000426684	0.0149822	0.0578205	0.0067362	0.00596578	0.00620382	0.00332801	0.00279388	0.00122478	0.0023159	0.00247219	0.00318721	0.00254885	0.00195729	0.000975542	0.00023239	0.00119509	0.000524631	0.000270221	0.00061431	0.00044502	0.00170643	0.00160929	0.00061418	0.00107369	0.000447354	0.00014207
34237	342360000	-24006.7	-22629.3	-1377.42	-2498.27	-1223.33	-3657.27	-2718.76	-1780.26	-3346.2	-3308.04	-4097.19	10.962	0.0916875	0.308942	0.229461	0.00383699	0.00121154	0.0835477	0.0554584	0.0813283	0.00303133	0.000575877	0.0180554	0.0554426	0.00455127	0.00476763	0.00686192	0.00544962	0.00356275	0.00158215	0.00387294	0.00233686	0.00373525	0.00421983	0.00113894	0.000744482	0.000326709	0.0010892	0.000223193	0.000228963	0.00112465	0.000781396	0.00353388	0.00251707	0.000753893	0.00035662	0.000614878	0.000276853
280957	2809560000	-23996.9	-22645.7	-1351.27	-2569.6	-1237.88	-3605.98	-2653.63	-1684.85	-3472.13	-3290.48	-4131.11	10.8074	0.0921488	0.307726	0.233565	0.00462512	0.00086328	0.0856079	0.0516149	0.0841715	0.004375	0.000641811	0.0153673	0.0584238	0.00479228	0.00396979	0.00662681	0.00312887	0.00270412	0.00129314	0.00296973	0.00298163	0.00456638	0.00283643	0.00195087	0.000431279	0.000385326	0.00114308	0.000518865	6.33571e-05	0.000852602	0.00145268	0.00236079	0.00279852	0.000535529	0.000438482	0.000579428	0.000633598
276815	2768140000	-23969.3	-22635.6	-1333.76	-2486.34	-1250.45	-3611.3	-2755.79	-1727.25	-3454	-3307.62	-4042.83	10.8622	0.0966334	0.328704	0.220155	0.00408041	0.00144312	0.0747252	0.0506823	0.0814002	0.00281588	0.000907304	0.0182619	0.0602569	0.00566525	0.00520365	0.00506862	0.0040499	0.00346214	0.00193615	0.00236578	0.00250264	0.00316301	0.00364539	0.00152507	0.00101071	0.000175835	0.00102132	0.000306989	0.000478504	0.00065391	0.000463179	0.00239717	0.00191675	0.000316516	0.000275504	0.00139747	0.000280097
231987	2319860000	-23958.6	-22663.2	-1295.4	-2573.37	-1243.06	-3618.16	-2684.8	-1746.8	-3428.01	-3295.99	-4073.01	10.5158	0.0975225	0.302979	0.238895	0.00300472	0.00278691	0.0717513	0.0513369	0.0795898	0.00294454	0.00068877	0.0178214	0.0641986	0.00636523	0.00419529	0.00890164	0.00328587	0.00385967	0.00187761	0.002098	0.00194546	0.00415314	0.00389508	0.00139004	0.00065259	0.000400237	0.00176358	0.000463624	0.000588113	0.000954365	0.000523822	0.00279424	0.00144827	0.000798309	0.000212293	0.000218449	0.000633176
55562	555610000	-24063.6	-22685.5	-1378.11	-2498.72	-1197.26	-3612.76	-2664.76	-1806.66	-3487.79	-3320.31	-4097.26	10.9765	0.0949226	0.307594	0.230848	0.00589776	0.00200232	0.0819916	0.0522185	0.0864061	0.00404274	9.78832e-05	0.0135328	0.056927	0.00449954	0.00583752	0.00603237	0.00433221	0.00367724	0.00149054	0.00314168	0.00231971	0.00389926	0.00294991	0.0016515	0.00084043	9.45483e-05	0.00139539	0.000861703	0.000237755	0.000604353	0.000649193	0.00292532	0.00139213	0.000106164	0.000303981	0.00115929	0.000144609
159765	1597640000	-23977.9	-22643.5	-1334.45	-2545.83	-1215.41	-3724.83	-2670.27	-1668.98	-3433.41	-3279.31	-4105.45	10.7228	0.0977896	0.30645	0.229028	0.00573146	0.00195655	0.0807456	0.0565235	0.0852842	0.00264375	0.000700044	0.01751	0.059817	0.00554583	0.00396729	0.00568578	0.00267303	0.00229801	0.00149902	0.00265035	0.00242846	0.00281651	0.00353084	0.00179393	0.000516135	9.48801e-05	0.000743226	0.000832157	0.000325526	0.000473919	0.000481448	0.00311048	0.00172023	0.000580736	0.000103206	0.000733479	0.000129539
65889	658880000	-23950	-22655.5	-1294.54	-2548.64	-1223.33	-3688.8	-2623.07	-1736.92	-3468.38	-3267.99	-4098.34	10.8933	0.0972185	0.310133	0.232554	0.00538656	0.00130091	0.0854482	0.0449026	0.0872936	0.00339411	0.00031938	0.0162251	0.0570131	0.00443862	0.00382373	0.00447699	0.00448555	0.00425966	0.00224121	0.00113315	0.00202435	0.00317824	0.00386228	0.00200964	0.000539737	0.000205574	0.000826177	0.000255649	0.000107313	0.00197576	0.000900312	0.0025162	0.00164825	0.000306766	0.000361314	0.00075361	0.00115031
261872	2618710000	-24023.8	-22706.5	-1317.27	-2501.13	-1233	-3680.54	-2682.55	-1689.23	-3529.69	-3344.96	-4045.44	10.6002	0.0966092	0.316977	0.232363	0.00388493	0.00089506	0.0754882	0.0513511	0.0814275	0.00296361	0.000362982	0.0175749	0.0587408	0.00417534	0.00428977	0.00671781	0.00297367	0.00320327	0.00203942	0.00252863	0.00226578	0.00311702	0.00549723	0.00167861	0.000368494	0.000231008	0.00204646	0.000247741	0.000165223	0.000930813	0.000883347	0.00158138	0.00127783	0.000197815	0.000800556	0.00029317	0.000582325
318077	3180760000	-24137.9	-22728.9	-1408.95	-2502.34	-1222.98	-3658.21	-2736.91	-1705.11	-3541.73	-3335.93	-4025.71	10.9214	0.0964609	0.316298	0.227799	0.00354704	0.00189165	0.0798658	0.0533127	0.0839032	0.0022256	0.000542736	0.0161657	0.0568405	0.00459916	0.00514388	0.00650417	0.0049374	0.0049748	0.00193454	0.00234041	0.00222014	0.00247156	0.00224877	0.00104382	0.000755878	0.000246003	0.00109263	0.00121663	0.000425507	0.0010694	0.000571156	0.003112	0.00119764	0.000722186	0.000920483	0.000221645	0.000632298
215883	2158820000	-24038.7	-22721	-1317.74	-2579.29	-1221.38	-3620.19	-2704.11	-1717.08	-3421.26	-3331.07	-4126.6	10.9988	0.102918	0.319399	0.22776	0.00463365	0.00156494	0.0730609	0.0505579	0.0789842	0.00256857	0.0011921	0.0149765	0.0558673	0.00733762	0.0045921	0.00587968	0.00453524	0.00373255	0.00115911	0.00163772	0.00285493	0.00464576	0.00445051	0.00156498	0.000624849	0.000424076	0.000830772	0.00134869	9.47764e-05	0.000985098	0.000868736	0.00229797	0.00189086	0.000442641	0.000486345	0.000302824	0.000519926
240841	2408400000	-24043.3	-22729.6	-1313.74	-2584.35	-1243.85	-3655.84	-2688.25	-1702	-3450.38	-3296.89	-4108	10.6181	0.0952605	0.317787	0.230542	0.0045589	0.00171926	0.0825172	0.0476148	0.0811474	0.00273698	0.000364876	0.0169716	0.0588899	0.00511478	0.00408633	0.00718996	0.00347728	0.0034908	0.00280397	0.00137393	0.00327347	0.00306165	0.00309327	0.00117343	0.000157259	0.000272017	0.00164273	0.000354652	0.000729184	0.00134658	0.000903869	0.00228139	0.00162122	0.000802308	0.000430544	0.000498181	0.000659394
61445	614440000	-24004.9	-22660	-1344.83	-2557.13	-1221.26	-3594.7	-2646.86	-1702.74	-3485.32	-3332.58	-4119.43	10.9139	0.091988	0.322373	0.22791	0.00419337	0.00124737	0.0735775	0.0502117	0.0855741	0.00231049	0.0011149	0.0195578	0.0597359	0.0047921	0.00517094	0.00610341	0.00489846	0.00301019	0.00147777	0.00285839	0.00248019	0.00241812	0.00462721	0.00164925	0.000501819	0.000601502	0.00137042	0.000196617	0.00017139	0.00148091	0.000632618	0.00279222	0.00128911	0.00030877	0.000517179	0.000197749	0.000291301
221531	2215300000	-24025.6	-22671.4	-1354.24	-2541.94	-1245.54	-3656.49	-2695.61	-1681.85	-3403.09	-3325.35	-4121.52	10.9334	0.0980667	0.315117	0.233036	0.00593206	0.00154664	0.076834	0.0488107	0.0834102	0.00244251	0.000412669	0.0164758	0.0580963	0.00474478	0.00536667	0.00566858	0.00286795	0.002508	0.00173813	0.00261857	0.0030394	0.00413584	0.002741	0.0024849	0.00106709	0.000121731	0.0018356	0.00032045	0.000411508	0.000671684	0.000271269	0.00259049	0.00119275	0.00033012	7.02578e-05	0.00049505	0.000421619
29312	293110000	-23998.3	-22650.3	-1347.99	-2562.27	-1186.48	-3653.71	-2769.47	-1722.02	-3411.49	-3273.97	-4070.92	10.9501	0.0976488	0.321028	0.23292	0.00420584	0.0013249	0.0774509	0.0500984	0.0813904	0.00177682	0.000331587	0.0122769	0.0631436	0.00589945	0.00344171	0.00511708	0.00278928	0.00269849	0.00205817	0.00231597	0.00203001	0.00385098	0.00362243	0.00107958	0.000582993	0.00038471	0.00145129	0.000574847	0.000693116	0.00090772	0.000689266	0.0027785	0.00185973	0.000473888	0.000733317	0.0004873	0.000153221
243340	2433390000	-23960.5	-22668.8	-1291.72	-2551.6	-1225.3	-3603.59	-2743.26	-1753.2	-3447.54	-3294.35	-4049.91	10.9602	0.0972972	0.31453	0.219447	0.00515501	0.00106453	0.0784457	0.0533553	0.0879336	0.00209267	0.000124692	0.0153305	0.0600562	0.00336328	0.00439114	0.00851444	0.00432928	0.00314033	0.00256566	0.00192216	0.00346669	0.00311972	0.00309655	0.00243078	0.0010576	0.00133044	0.00142095	0.000456232	0.000426513	0.00114392	0.000572272	0.00217909	0.00211014	0.000438834	0.000720817	0.00112327	0.000184598
140822	1408210000	-24004.8	-22599.2	-1405.59	-2547.19	-1267.44	-3550.17	-2798.1	-1647.99	-3422.54	-3280.64	-4085.16	10.9791	0.0947324	0.323397	0.223173	0.00299419	0.00219681	0.0802796	0.0510779	0.0849688	0.00333726	0.000746344	0.0142721	0.0627453	0.00277777	0.00454417	0.00738114	0.00372366	0.00331435	0.00147866	0.00238349	0.0024637	0.00331501	0.00327885	0.00186643	0.00112934	0.000157534	0.00103405	0.00030164	0.00025362	0.000816105	0.000495472	0.00199357	0.00159673	0.000711703	0.000350523	0.000544646	0.000372297
264111	2641100000	-24007	-22600.2	-1406.78	-2508.33	-1231.51	-3640.33	-2655.23	-1707.3	-3454.28	-3278.85	-4124.37	10.9452	0.10185	0.315733	0.223878	0.00466105	0.00133848	0.0735737	0.0499971	0.084448	0.00273434	0.000483093	0.0166326	0.0609977	0.0065536	0.00557422	0.00579588	0.00319884	0.00267747	0.00255164	0.0034254	0.00306008	0.00489981	0.0040236	0.00201821	0.000739425	0.00012873	0.000783078	0.000414874	0.00026194	0.000581662	0.00121371	0.00163659	0.00182867	0.000272332	0.000352775	0.000298665	0.000235835
130573	1305720000	-23972.3	-22646.8	-1325.51	-2549.5	-1235.67	-3653.82	-2728.46	-1659.44	-3398.09	-3303.44	-4118.34	10.4705	0.0971756	0.315898	0.232268	0.0058701	0.00182384	0.0763888	0.0483821	0.0822489	0.00305657	0.000242983	0.0159534	0.0654372	0.00404331	0.00614341	0.00510914	0.00317262	0.00258342	0.00155701	0.00162515	0.00229166	0.00306577	0.00268567	0.000741868	0.000574326	0.000237914	0.00112212	0.000244969	0.000340788	0.000987004	0.000633559	0.00272096	0.00283219	0.000518565	0.0004334	0.000244662	0.000689294
127541	1275400000	-24012.3	-22667.9	-1344.45	-2510.73	-1238.44	-3640.5	-2716.24	-1724.76	-3460.9	-3319.21	-4057.07	10.8576	0.0943466	0.316299	0.232136	0.00553191	0.00111146	0.0782141	0.0488616	0.0830276	0.00247403	0.000314892	0.0145671	0.0618465	0.00426273	0.00317695	0.00636345	0.00514015	0.00210357	0.00302531	0.00158435	0.00256524	0.0051004	0.00346776	0.00221413	0.000335948	0.000363242	0.00143532	0.00019694	0.000181246	0.000993313	0.000547923	0.00265892	0.00223129	0.000313242	0.00026878	0.00159549	0.000427639
125685	1256840000	-23993.4	-22666.4	-1326.93	-2526.88	-1222.28	-3638.24	-2683.78	-1734.44	-3513.34	-3280.08	-4067.41	10.8751	0.101134	0.314284	0.229732	0.00383744	0.00245135	0.0787746	0.0493717	0.076572	0.00243711	0.000341031	0.0171889	0.0605177	0.005332	0.0042382	0.00694126	0.00428731	0.00222737	0.00172426	0.00252484	0.00289446	0.00389213	0.00187198	0.00159103	0.00055929	0.000324568	0.00122457	0.000861803	0.000113251	0.0014557	0.000744926	0.00301504	0.00219913	0.000459556	0.000822091	0.000373702	0.000791474
152219	1522180000	-23973.9	-22740	-1233.97	-2561.54	-1228.42	-3670.97	-2657.71	-1708.93	-3453.54	-3344.83	-4114.03	10.0865	0.0985966	0.311643	0.216126	0.00355464	0.00210648	0.0800087	0.0489364	0.088783	0.00267681	0.00107282	0.0193467	0.0625971	0.00477532	0.0032472	0.00644457	0.00415968	0.00248626	0.00240101	0.00309814	0.0026903	0.00339536	0.00341802	0.00225465	0.000385185	0.000220735	0.000897226	0.00125896	7.9401e-05	0.00138508	0.00134892	0.00299585	0.00191669	0.000485543	0.00130985	0.000532836	0.000456511
119525	1195240000	-23987.7	-22629.2	-1358.45	-2495.06	-1246.69	-3637.71	-2745.1	-1723.88	-3419.5	-3242.09	-4119.2	10.9649	0.094566	0.319096	0.235649	0.00452936	0.00186371	0.0755235	0.0502651	0.0773236	0.00233166	0.000535986	0.0194517	0.0584437	0.0048866	0.0047968	0.00577347	0.00450266	0.0040323	0.00182911	0.00228804	0.00221343	0.00414878	0.00373192	0.000944018	0.000406458	6.588e-05	0.00113536	0.000115863	0.000267604	0.00114415	0.000428312	0.00223372	0.00201986	0.000555237	0.000668447	0.000443251	0.000712117
75367	753660000	-23949.9	-22659.2	-1290.72	-2530.02	-1219.81	-3597.57	-2675.22	-1741	-3468.32	-3294.35	-4132.86	10.8612	0.0999272	0.309565	0.22976	0.00458638	0.00166413	0.0784494	0.050532	0.0855006	0.00381741	0.000511757	0.0170653	0.0597646	0.00401346	0.0031234	0.00629746	0.0038659	0.0029591	0.0017784	0.00281005	0.00395038	0.00261503	0.00381814	0.00238156	0.000430145	0.00023239	0.00103106	0.000744306	0.000249863	0.00173573	0.000559542	0.00250959	0.00149799	0.000325803	0.000376933	0.000783275	0.000398678
150516	1505150000	-23978.3	-22647.3	-1331.04	-2474.23	-1235.5	-3704.61	-2630.45	-1716.01	-3447.91	-3285.2	-4153.35	10.9621	0.089911	0.327303	0.223131	0.00493279	0.00223163	0.0753048	0.0493906	0.0855876	0.00226003	0.000527923	0.0188395	0.0613126	0.00748837	0.00463141	0.00637433	0.00350907	0.002486	0.00157093	0.00331509	0.00297429	0.0028784	0.00249709	0.00139965	0.000639803	0.000231364	0.00120794	0.000405885	0.000436028	0.000538535	0.000243964	0.00202933	0.00209397	0.000540059	0.000696815	0.000483459	0.000201527
120303	1203020000	-23959	-22597.6	-1361.45	-2501.82	-1248.82	-3592.71	-2755.13	-1702.29	-3393.91	-3285.31	-4117.6	10.8461	0.0994968	0.314744	0.225139	0.00416681	0.00236459	0.0818142	0.0487119	0.0851546	0.00240361	0.00127924	0.0167151	0.0605287	0.00471192	0.00452287	0.00515025	0.00419905	0.00303372	0.00118996	0.00233753	0.00341092	0.00339448	0.00222997	0.0011466	0.000265002	0.00048043	0.00145861	0.000689662	5.54554e-05	0.000718715	0.000690211	0.00254055	0.00204921	0.000256557	0.000311191	0.000153521	0.000471462
128178	1281770000	-23938.2	-22644.1	-1294.15	-2566.02	-1231.78	-3645.09	-2652.22	-1679.53	-3485.14	-3288.44	-4095.83	10.8701	0.0990574	0.326221	0.221616	0.00347918	0.00196141	0.0801252	0.0509045	0.0761893	0.00281028	0.000789492	0.0166576	0.0605695	0.00551805	0.00535037	0.00715502	0.00452008	0.00191397	0.00159764	0.00258768	0.00197382	0.00398414	0.00268984	0.00104765	0.00123797	0.000425793	0.00129489	4.42448e-05	0.000220419	0.00120789	0.000196483	0.00178559	0.00195574	0.000811373	0.000274223	0.000718544	0.00035647
264976	2649750000	-24025.6	-22685.1	-1340.53	-2546.99	-1233.08	-3607.31	-2746.84	-1739.67	-3452.7	-3261.59	-4096.9	10.67	0.0909717	0.318349	0.216572	0.00461125	0.00118616	0.0791987	0.0517986	0.0935146	0.00289478	0.000688045	0.0154954	0.0615399	0.00596646	0.00436147	0.00569976	0.00501781	0.00288029	0.0017519	0.00270775	0.00358006	0.0022873	0.00372397	0.00197899	0.000727873	0.00012873	0.00119648	0.000265337	0.000609655	0.000883212	0.000438886	0.00279841	0.00248574	0.00114353	0.000896897	0.00035695	0.000469048
103789	1037880000	-23945.8	-22657.8	-1288.09	-2542.68	-1226.06	-3601.56	-2721.91	-1630.87	-3446.58	-3349.75	-4138.34	10.9067	0.0992212	0.306108	0.230722	0.0042869	0.00201283	0.0815453	0.0553631	0.0812671	0.00222086	0.000737862	0.0192529	0.0564538	0.0044436	0.00461939	0.00682324	0.00464613	0.00293417	0.00176437	0.0026283	0.00268971	0.00357513	0.0031764	0.0017578	0.00043585	0.000592264	0.00141206	0.00015525	0.000258417	0.000878179	0.00123203	0.00272628	0.00152627	0.000535219	9.06047e-05	0.000276139	0.000564304
184433	1844320000	-24061.5	-22691.9	-1369.64	-2513.06	-1226.09	-3616.75	-2706.81	-1739.56	-3473.62	-3316.06	-4099.94	10.7821	0.096405	0.312849	0.239121	0.00373365	0.00222908	0.073715	0.0506834	0.0850061	0.00309122	0.000416253	0.0147352	0.061069	0.00466424	0.00324479	0.00471829	0.00411295	0.00438923	0.00146717	0.00203811	0.00246118	0.00372626	0.00383857	0.00121625	0.000552868	0.000153054	0.000709162	0.000242476	0.000492411	0.00107158	0.000470978	0.00196745	0.00182187	0.00023787	0.00135154	8.47154e-05	0.000558676
27531	275300000	-24005.4	-22649.3	-1356.1	-2552.04	-1214.72	-3617.95	-2737.03	-1709.64	-3377.2	-3347.12	-4093.6	10.6912	0.0998197	0.298714	0.246237	0.00317293	0.00302615	0.0780759	0.0499194	0.0831363	0.00335926	0.000468811	0.0141338	0.0552381	0.00526408	0.0036469	0.00795052	0.00432403	0.00209034	0.00312709	0.00227177	0.00205545	0.00369025	0.00355561	0.00123476	0.000503082	0.000301517	0.00128902	0.000515203	0.000237204	0.000673203	0.000589636	0.00277426	0.00195691	0.000847199	0.000792338	0.00027585	0.000463861
226460	2264590000	-23972.2	-22635.8	-1336.45	-2519.3	-1236.41	-3700.39	-2645.94	-1785.48	-3341.03	-3334.03	-4073.19	10.8737	0.101653	0.306051	0.233004	0.00596268	0.00155287	0.0787118	0.0528234	0.0845362	0.00257692	0.000289863	0.01657	0.0589197	0.00404779	0.00453832	0.00445599	0.00441048	0.00351308	0.00262076	0.00284123	0.00230995	0.00239556	0.00280899	0.00192025	0.000826692	0.000697102	0.00122811	0.000134743	0.00024677	0.00185985	0.000399464	0.00174905	0.00181857	0.000109002	0.000494032	0.000166178	0.000687616
322335	3223340000	-24048.2	-22698.3	-1349.89	-2496.86	-1221.06	-3566.89	-2750.02	-1742.39	-3468.89	-3328.35	-4123.9	10.9372	0.106165	0.3259	0.216738	0.00407711	0.00164916	0.0719744	0.0494683	0.0815857	0.00321789	0.000587205	0.0176388	0.0621495	0.00500945	0.00467936	0.00643727	0.00439912	0.00301693	0.000872445	0.00263992	0.00235632	0.00369252	0.00204786	0.00141003	0.000738942	0.00107005	0.00105822	0.000349671	0.000595086	0.000976413	0.00104957	0.00255711	0.00195488	0.000238066	0.000311553	0.000578888	0.000777691
19104	191030000	-23989.7	-22651.2	-1338.48	-2538.21	-1231.95	-3658.83	-2762.97	-1705.07	-3401.8	-3311.83	-4040.56	10.5601	0.0970261	0.314803	0.224659	0.00229151	0.00118597	0.0835711	0.0502787	0.0886833	0.00358839	0.000532537	0.0160825	0.0571772	0.0062065	0.00394425	0.00586648	0.00358007	0.00319458	0.00227748	0.00223269	0.00217839	0.00358524	0.00364229	0.00215669	0.000425739	0.000431164	0.00179777	0.000462351	0.000295426	0.00111135	0.000722399	0.00266431	0.00149124	0.00104962	0.000318767	0.000453078	0.000407664
310639	3106380000	-24052.7	-22656.6	-1396.11	-2575.04	-1259.64	-3589.39	-2692.35	-1695.98	-3428.49	-3293.47	-4122.22	10.997	0.102955	0.320408	0.229376	0.00366057	0.00152107	0.0780365	0.0478299	0.0798988	0.00239164	0.000898617	0.0190802	0.0614273	0.00476016	0.0033015	0.00508248	0.00265913	0.00290769	0.000625492	0.00263966	0.00254485	0.0023078	0.00370526	0.00125342	0.000542409	0.000563658	0.00101489	0.000458607	0.000456872	0.000920397	0.000643926	0.00160241	0.00150075	0.000415852	0.000294753	0.000604437	0.000374575
256637	2566360000	-24030.6	-22692	-1338.57	-2548.08	-1230.7	-3673.45	-2655.14	-1732.35	-3469.82	-3242.01	-4140.49	10.9758	0.0978385	0.308847	0.22975	0.00470692	0.00312993	0.0738084	0.0518275	0.0881582	0.00524366	0.000506941	0.0173941	0.0562481	0.00454518	0.00429476	0.00506379	0.00368108	0.00287943	0.0016405	0.00183904	0.00287504	0.00358922	0.00412131	0.00173239	0.000332199	0.000317565	0.000781613	0.000809793	0.000119384	0.000885833	0.000904843	0.00231432	0.00243823	0.0010606	0.000637675	0.000342392	0.000710221
161285	1612840000	-24002.7	-22640.5	-1362.15	-2536.59	-1219.77	-3585.58	-2751.92	-1710.67	-3461.77	-3280.58	-4093.65	10.8365	0.0924997	0.318945	0.223735	0.00305804	0.00328581	0.0793458	0.0507932	0.086974	0.00148599	0.000317567	0.017131	0.0606442	0.00431624	0.00548902	0.00683015	0.00455878	0.00282172	0.00154029	0.00349259	0.00247798	0.00378385	0.00293468	0.00191983	0.000470449	3.87507e-05	0.00116665	0.000389168	0.000388612	0.000452994	0.000551646	0.00228769	0.00226864	0.000358405	0.000434493	0.000454291	0.000869459
22854	228530000	-23999.3	-22682.8	-1316.54	-2558.81	-1214.88	-3609.61	-2744.5	-1757.82	-3389.74	-3337.14	-4070.25	10.5758	0.0939475	0.323778	0.234168	0.00552886	0.00181843	0.0765161	0.0553999	0.0721019	0.00357777	0.000157424	0.0168091	0.0603417	0.00436259	0.00344613	0.00740115	0.00386662	0.00303315	0.001938	0.00220547	0.0021198	0.00230701	0.00301195	0.00142996	0.000314187	0.000111963	0.00108161	7.75472e-05	0.000597613	0.00102188	0.000787866	0.00232084	0.00195196	0.000482084	0.00106694	0.000319657	0.000542173
30487	304860000	-24048.2	-22703.6	-1344.59	-2539.09	-1218.31	-3683.49	-2688.91	-1738.23	-3409.12	-3341.11	-4085.3	10.7696	0.101982	0.309822	0.23247	0.00433435	0.00194407	0.08014	0.0557148	0.0804096	0.00243009	0.000650567	0.0142317	0.0557058	0.00583588	0.00397587	0.00537672	0.00414051	0.00234383	0.00308499	0.00286779	0.00274371	0.00319612	0.0041167	0.00137585	0.00048436	0.000332124	0.00172927	0.000363269	0.000266549	0.00149015	0.000543729	0.00190504	0.00223227	0.000111636	0.000442608	0.000774717	0.000427723
29652	296510000	-24049.1	-22705.7	-1343.44	-2514.73	-1203.95	-3741.21	-2767.2	-1745.75	-3389.47	-3253.45	-4089.9	10.8009	0.100394	0.320524	0.2245	0.00403485	0.00212927	0.0718214	0.0545257	0.0811888	0.00239649	0.000189506	0.0156603	0.0610936	0.00589945	0.00460995	0.00511708	0.00300654	0.00284772	0.00205817	0.00325374	0.00222876	0.00400755	0.00300026	0.00222783	0.00104002	0.00038471	0.00126902	0.00043722	0.000344404	0.00104437	0.000328761	0.00292957	0.0020546	0.000370621	0.000473366	0.000491107	0.000979761
2594	25930000	-23968.2	-22710	-1258.2	-2562	-1196.82	-3611.34	-2805.38	-1733.29	-3428.55	-3312.19	-4060.44	9.99805	0.100252	0.313842	0.236374	0.00508819	0.00193341	0.0813381	0.0517701	0.07883	0.00293876	0.000315669	0.0168915	0.0549716	0.00615317	0.00364837	0.00420335	0.00369441	0.00212516	0.00150814	0.00318225	0.00238388	0.00360402	0.00332975	0.00175041	0.00018986	0.000554469	0.00116995	0.000737058	0.000704801	0.00106384	0.000771491	0.000916522	0.00169508	0.000219313	0.000402194	0.000469169	0.000366672
154598	1545970000	-24017.5	-22637.6	-1379.92	-2539.14	-1242.21	-3578.34	-2734.71	-1734.51	-3422.52	-3265.35	-4120.76	10.964	0.101476	0.306065	0.233646	0.00298265	0.0018567	0.0811169	0.052309	0.0873794	0.00188479	0.000815128	0.0163304	0.0581523	0.00387857	0.00286442	0.00724652	0.0026227	0.00227619	0.00202211	0.0018733	0.00323069	0.00313829	0.00258588	0.0015946	0.000942577	0.000648744	0.0021438	0.000155518	0.000179694	0.00140355	0.00136264	0.00306913	0.00210588	0.000493191	0.000353428	0.00019123	0.000836528
5362	53610000	-23941.2	-22659.5	-1281.74	-2599.51	-1200.46	-3580.19	-2833.33	-1771.08	-3357.32	-3280.24	-4037.34	10.9858	0.0979306	0.311396	0.22674	0.00435848	0.00157375	0.0818169	0.0484436	0.0866603	0.00234131	0.00100218	0.0173143	0.0579609	0.00447973	0.00539977	0.00785813	0.00398316	0.00306143	0.00127163	0.00285556	0.00209294	0.00310487	0.00362775	0.00174345	0.00109459	5.25662e-05	0.00149639	0.000547401	0.000402641	0.00119906	0.00050506	0.00279668	0.00111549	0.000444462	0.000744407	0.00047321	0.000461434
74259	742580000	-24024.8	-22660.5	-1364.32	-2505.38	-1203.8	-3641.89	-2657.34	-1722.99	-3447.76	-3323.82	-4157.48	10.7978	0.098505	0.307761	0.237429	0.00414277	0.00248224	0.0805478	0.0528423	0.0853241	0.00253621	0.000472953	0.0176684	0.0534767	0.00407889	0.00444933	0.00555434	0.00334602	0.00316773	0.00131451	0.00172883	0.00437192	0.00472625	0.00357576	0.00188469	0.000276127	0.000423978	0.00129645	0.000459488	0.000175804	0.0010034	0.000348784	0.0020189	0.00190926	0.00095284	0.000924556	0.000179776	0.000734267
295820	2958190000	-23995.3	-22594.8	-1400.42	-2529.64	-1268.48	-3666.83	-2601.56	-1718.4	-3463.39	-3272.21	-4074.34	10.805	0.096358	0.324085	0.225323	0.00494701	0.00154306	0.0776366	0.0559504	0.0742737	0.00317005	0.000496017	0.0172612	0.0568066	0.00374851	0.0040617	0.00561916	0.00481199	0.00351165	0.00163072	0.00224306	0.0031051	0.00315413	0.0041425	0.00218252	0.000774764	0.000383228	0.00135477	0.00040222	0.000569271	0.000971854	0.000583682	0.00300642	0.00229925	0.000743713	0.000560056	0.00049351	0.000872497
29794	297930000	-24048.6	-22704.6	-1343.99	-2585.56	-1186.15	-3697.73	-2785.82	-1723.78	-3398.71	-3236.1	-4090.72	10.6785	0.0995395	0.321563	0.2245	0.00403485	0.00212927	0.0742732	0.0545257	0.0821627	0.00309737	0.000189506	0.0158406	0.0601467	0.00450287	0.00429775	0.00511708	0.00300654	0.00243847	0.00233053	0.00325374	0.00284333	0.00400755	0.00292099	0.00222783	0.000720694	0.000183995	0.00126902	0.00043722	0.000270667	0.000785563	0.000328761	0.00240791	0.00213387	0.000370621	0.000473366	0.00132296	0.000979761
146360	1463590000	-24004.9	-22668.6	-1336.3	-2501.82	-1222.33	-3710.52	-2723.38	-1679.07	-3494.63	-3263.5	-4073.35	10.8124	0.0937726	0.307868	0.232951	0.00502853	0.00252289	0.0740475	0.0544876	0.0862275	0.00289395	0.00033011	0.0154712	0.0615031	0.00462801	0.00412343	0.00736414	0.00379415	0.00378198	0.00203616	0.00245523	0.00299205	0.00332678	0.00379798	0.00195926	0.000406163	0.00014593	0.00184913	0.000573104	0.000105659	0.00111505	0.000752498	0.00283575	0.00156119	0.000373582	0.000534959	0.00176315	0.000266533
98450	984490000	-23987.5	-22638.1	-1349.41	-2521.94	-1209.29	-3661.97	-2640.02	-1711.38	-3536.11	-3280.84	-4076.5	10.9652	0.0960606	0.312542	0.239864	0.00331967	0.00144484	0.0757238	0.0495182	0.0816323	0.0033468	0.000430309	0.0161793	0.059557	0.00378656	0.00420348	0.00629029	0.00321289	0.0032658	0.00191796	0.00255389	0.00260914	0.00359355	0.00544242	0.00238092	0.00156135	0.000231599	0.00142132	0.000191853	0.000287158	0.000445279	0.000592089	0.00150655	0.00219486	0.000936768	0.00043805	0.000408721	0.000143332
306574	3065730000	-23941.7	-22648.7	-1292.95	-2523.96	-1238.17	-3644.76	-2702.8	-1695.68	-3478.16	-3279.24	-4085.94	10.7518	0.0970386	0.318016	0.239357	0.00499844	0.000901507	0.0714539	0.0484396	0.0816597	0.00281262	0.000588408	0.017207	0.0592829	0.00419428	0.00318295	0.00519655	0.00396599	0.0021377	0.00142289	0.00320374	0.00314129	0.00318811	0.00319564	0.00177808	0.000966845	0.000660814	0.0016513	0.000729444	0.00079096	0.00126752	0.000431085	0.0025501	0.00157112	0.000669858	0.000155324	0.000485171	0.000493486
24572	245710000	-24038.1	-22646.6	-1391.5	-2543.47	-1223.29	-3597.73	-2763.75	-1716.78	-3398.07	-3317.28	-4086.21	10.808	0.0886512	0.307899	0.233159	0.00444809	0.00198315	0.0836736	0.0531353	0.0792024	0.00394326	0.000871753	0.017352	0.0595631	0.00525228	0.00532039	0.00709803	0.00558232	0.0033338	0.00206752	0.00318398	0.00341644	0.00336618	0.00221644	0.00205696	0.00044416	0.000505912	0.00181495	0.000806371	0.000814015	0.000862205	0.00029607	0.00268832	0.00183163	0.00109198	0.000296573	0.000825079	0.000156564
265670	2656690000	-23980.3	-22638.9	-1341.35	-2507.63	-1243.54	-3615.77	-2752.55	-1676.11	-3472.29	-3241.93	-4129.12	10.8855	0.0947076	0.314701	0.228475	0.00351825	0.00192967	0.0801509	0.0529331	0.0791829	0.00328345	0.000195134	0.0159429	0.0631103	0.00540235	0.00407661	0.00651425	0.00445925	0.00233199	0.00195647	0.00309473	0.00208667	0.00331412	0.00250839	0.00235869	0.000735309	0.000554236	0.00136862	0.000561198	0.000323594	0.00127375	0.000408863	0.00268556	0.00234835	0.00034939	0.000404689	0.000592714	0.000693482
87392	873910000	-24047.9	-22647.5	-1400.42	-2538.62	-1224.59	-3688.83	-2571.8	-1703	-3492.42	-3313.49	-4114.73	10.8023	0.100809	0.312568	0.22733	0.00293914	0.0015333	0.0812122	0.0496852	0.0782496	0.00323646	0.000414317	0.0199236	0.0581049	0.00457684	0.00439759	0.00570223	0.00423076	0.00306633	0.0021086	0.00202871	0.00263583	0.00349424	0.00468757	0.00229578	0.000634536	0.00023295	0.00242326	0.000631099	0.000295224	0.00118869	0.00026567	0.0033947	0.00169412	0.000220304	0.000225139	0.000786545	0.000346979
296634	2966330000	-24076.3	-22718	-1358.23	-2567.15	-1253.54	-3671.32	-2723.08	-1720.17	-3390.71	-3299.22	-4092.86	10.9698	0.0984403	0.309059	0.237495	0.00491721	0.00144864	0.0833677	0.0470536	0.079688	0.0035464	0.000544039	0.0180932	0.0581137	0.00407719	0.00379444	0.00492989	0.00282832	0.00300634	0.00190154	0.00309189	0.00282948	0.00347013	0.00318726	0.0017108	0.000509268	0.000156634	0.00118339	0.000109757	0.000173177	0.00129966	0.000276414	0.00221532	0.00226507	0.000362138	0.000470977	0.000878828	0.000273525
314416	3144150000	-23941.8	-22612.3	-1329.46	-2516.2	-1232.29	-3629.56	-2721.84	-1718.28	-3450.33	-3283.83	-4059.96	10.5179	0.102099	0.316506	0.22923	0.00541684	0.00165217	0.0753677	0.0471561	0.0820907	0.00304167	0.00120458	0.0157876	0.0623978	0.00411981	0.00507049	0.00605333	0.00330048	0.00341884	0.00184209	0.00268165	0.00228432	0.00257767	0.0040073	0.00133841	0.000830763	0.000454944	0.00158807	0.000144154	6.99403e-05	0.000485226	0.00063668	0.00286641	0.0018624	0.000554466	0.000182028	0.000487886	0.000235628
143448	1434470000	-24005.8	-22647.3	-1358.44	-2540.43	-1247.74	-3620.03	-2717.54	-1707.75	-3379.55	-3294.06	-4140.22	10.8364	0.100176	0.313115	0.228045	0.00406983	0.00214828	0.0777551	0.0523216	0.0826831	0.00228943	0.000501468	0.0163436	0.0576187	0.00500024	0.00441807	0.0069241	0.00248915	0.00304064	0.00270457	0.00198817	0.002008	0.0034753	0.00280667	0.0011733	0.00057885	0.00121588	0.00191772	0.000237728	0.000609031	0.00122193	0.00079183	0.00254797	0.00263343	0.00015296	0.00157046	0.00109736	0.000488551
286900	2868990000	-24078.7	-22709.9	-1368.81	-2570.16	-1232.08	-3634.06	-2692.29	-1686.2	-3417.1	-3342.46	-4135.57	10.947	0.0997909	0.312634	0.229966	0.00287579	0.00175224	0.0744602	0.0549167	0.0842851	0.00358466	0.00059808	0.0168101	0.0538738	0.00593474	0.00354075	0.00648977	0.00402368	0.00343485	0.00168465	0.00252188	0.0037663	0.00394451	0.00306644	0.00220282	0.000309114	0.000435529	0.00101164	0.000202744	0.000631468	0.000541009	0.00104081	0.00192497	0.00139105	0.000134539	0.000193773	0.00212948	0.000342945
316022	3160210000	-23936.9	-22585.3	-1351.61	-2526.38	-1226.85	-3549.81	-2743.94	-1730.57	-3496.82	-3267.04	-4043.88	10.8346	0.099393	0.329471	0.230453	0.00356376	0.00144003	0.0739981	0.0471888	0.078107	0.00251117	0.000430446	0.0174281	0.058636	0.00430632	0.003521	0.00582143	0.00487778	0.00292332	0.00219129	0.00253276	0.00350557	0.00312272	0.00347809	0.00104829	0.000205048	0.000252219	0.00137505	0.000244221	0.000188957	0.00106663	0.0006211	0.00192362	0.00211321	0.000334456	0.000330243	0.000177645	0.000232802
91790	917890000	-23963.5	-22628.9	-1334.67	-2559.64	-1237.8	-3676.35	-2570.54	-1710.72	-3455.45	-3316.04	-4102.31	10.8454	0.102804	0.312466	0.239733	0.0055148	0.000879656	0.0751444	0.0519613	0.075028	0.00372557	0.000631501	0.015107	0.0585196	0.00497875	0.00435201	0.00537917	0.00382293	0.0024928	0.00126781	0.00281511	0.00244824	0.00364246	0.00280972	0.00123701	0.000338312	0.000203535	0.00110711	0.000509623	0.000798595	0.00189991	0.000590094	0.00245535	0.0012876	0.000707569	0.000839655	0.00172982	0.000709618
190808	1908070000	-24005.4	-22644.6	-1360.84	-2570.18	-1195.2	-3625.47	-2635.2	-1684.23	-3452.57	-3281.78	-4199.95	10.8293	0.0945616	0.299034	0.238458	0.00471781	0.00205796	0.0803793	0.0501322	0.0849296	0.00364399	0.00027013	0.0144639	0.0622387	0.00474859	0.00615948	0.00472722	0.00465186	0.00203066	0.00297898	0.00296606	0.0018337	0.00378575	0.00395432	0.00147104	0.000443707	4.8427e-05	0.000910099	0.000287374	0.000430183	0.000849249	0.000753543	0.00251441	0.00188283	0.00046167	0.000725468	0.000597434	0.00058442
279053	2790520000	-23999.4	-22655.2	-1344.22	-2552.06	-1233.87	-3613.04	-2665.56	-1706.41	-3494.92	-3309.39	-4079.94	10.726	0.0954735	0.318456	0.231072	0.00479325	0.00173821	0.0741827	0.0483017	0.0870663	0.00267099	0.000551859	0.0173576	0.0617355	0.00502981	0.00383644	0.00557428	0.00378117	0.00287792	0.00169763	0.00176217	0.00231615	0.00339681	0.00409706	0.00197702	0.000428992	0.000207769	0.00070007	0.000605737	0.00010139	0.000788811	0.000837355	0.00171316	0.00134756	0.000341905	0.000311781	0.00092598	0.000415832
178792	1787910000	-23988.6	-22593.9	-1394.73	-2557.39	-1214.72	-3626.3	-2644.5	-1705.72	-3398.38	-3310.36	-4136.49	10.9587	0.0982598	0.31697	0.231925	0.00547141	0.00271077	0.0779538	0.0507891	0.0786743	0.00240146	0.000596877	0.0148294	0.0565413	0.00481519	0.00650183	0.00710146	0.00373315	0.00370664	0.00180368	0.00237351	0.00269149	0.00317076	0.00174131	0.00176869	0.000611012	0.000701568	0.00203478	0.000124057	0.000392342	0.00114634	0.000368637	0.00194578	0.00224804	0.000152721	0.000230774	0.000493256	0.000579267
15046	150450000	-23999.1	-22657.1	-1342	-2474.57	-1241.22	-3621.8	-2787.39	-1748.97	-3409.92	-3311.25	-4062	10.883	0.0928728	0.318929	0.22929	0.00685517	0.00131307	0.0789054	0.0480642	0.0813128	0.00402179	0.000496522	0.016018	0.0610537	0.00445633	0.00523016	0.0068666	0.00326285	0.00267693	0.00265323	0.002587	0.00183246	0.00521393	0.00347693	0.00238684	0.000402803	0.000173245	0.00132377	0.000519036	0.000430169	0.00043823	0.000651615	0.00212694	0.000693825	0.000458275	0.000523126	0.000230996	0.000374579
110230	1102290000	-23992.6	-22605.9	-1386.68	-2526.41	-1230.65	-3585.55	-2636.31	-1708.95	-3430.92	-3318.48	-4168.63	10.9042	0.0944132	0.324362	0.229913	0.00404967	0.00230596	0.077675	0.0517092	0.0838162	0.00221157	0.00117651	0.0154207	0.0559623	0.00398039	0.00383348	0.0070014	0.00366261	0.00291754	0.00118893	0.00206572	0.00347491	0.00405658	0.0039268	0.000821515	0.000535985	9.00144e-05	0.000602843	0.000564111	0.000439788	0.000965249	0.000390348	0.00227959	0.00113086	0.000513624	0.000460394	0.000181994	0.000264059
92908	929070000	-23933.1	-22677.8	-1255.32	-2577.75	-1223.52	-3646.59	-2608.47	-1709.19	-3441.81	-3291.28	-4179.21	10.8461	0.0998391	0.318712	0.233755	0.00506431	0.00114878	0.0745934	0.0504183	0.0801678	0.00307651	0.00101075	0.0163812	0.0568451	0.00415435	0.00479462	0.00692712	0.00448457	0.00165974	0.00172235	0.0025354	0.00221891	0.002384	0.0028697	0.00136668	0.00118175	0.000224737	0.00101447	0.000455633	0.000833096	0.000700611	0.000585405	0.00278881	0.00219231	0.000588353	0.00114756	0.00052861	0.000274956
174098	1740970000	-23992.3	-22620.7	-1371.55	-2527.65	-1260.32	-3643.11	-2597.59	-1700.31	-3481.6	-3312.43	-4097.74	10.6727	0.0964321	0.319501	0.236111	0.00355457	0.00207039	0.0785832	0.0527458	0.0748393	0.00253176	0.000631238	0.0172274	0.0608264	0.0040589	0.00312613	0.00578825	0.00450962	0.00240276	0.00191327	0.00251697	0.00254197	0.00251575	0.00372193	0.00147508	0.000339565	0.00049945	0.00108306	0.000582881	0.000549178	0.00101787	0.00109331	0.00166984	0.00167319	0.000333728	0.000171096	0.000491272	0.00044552
216674	2166730000	-24013.9	-22675.5	-1338.37	-2562.65	-1251.79	-3640.77	-2648.82	-1741.8	-3459.49	-3337.46	-4032.72	10.704	0.105871	0.303466	0.234387	0.0032689	0.00142876	0.0775759	0.052371	0.0843536	0.00308172	0.000615394	0.0170794	0.0580802	0.00421226	0.00398382	0.00599153	0.00349602	0.00256431	0.00221607	0.00238644	0.00232393	0.00416714	0.00320842	0.0012724	0.000416956	0.000514939	0.0008684	0.00137026	9.47764e-05	0.000867737	0.000712983	0.00260733	0.00183072	0.000105746	0.000521902	0.00115752	0.000422563
214258	2142570000	-24043.6	-22682	-1361.57	-2583.68	-1221.5	-3685.83	-2689.61	-1680.68	-3438.8	-3334.19	-4047.72	10.9887	0.0978916	0.304945	0.230936	0.00478145	0.00217091	0.0816244	0.0481577	0.0849584	0.00278556	0.00128581	0.0169839	0.0598798	0.00574978	0.0069381	0.0053698	0.00432276	0.00265705	0.00167266	0.00219659	0.00367019	0.00323017	0.00352668	0.00137773	0.000824128	0.00021243	0.00131065	0.00024947	0.00057852	0.000656579	0.00023284	0.00289431	0.00167327	0.000231705	0.000473225	0.000588997	0.000147633
199900	1998990000	-23990.4	-22645.9	-1344.56	-2530.94	-1212.4	-3668.83	-2598.97	-1718.88	-3473.22	-3332.08	-4110.56	10.8537	0.0979522	0.315458	0.235926	0.00450684	0.0017625	0.0778647	0.0539238	0.0828145	0.0023572	0.000717235	0.0155633	0.0501836	0.00410692	0.00452266	0.0053919	0.00347576	0.00404737	0.00159365	0.00318841	0.00231981	0.00356741	0.00361123	0.0014217	0.00101393	0.000278264	0.00188905	0.000645755	0.000427207	0.00154754	0.00113512	0.00231068	0.00115985	0.000129906	0.00080903	0.000739095	0.000223496
319810	3198090000	-24074.7	-22690.5	-1384.2	-2536.64	-1224.01	-3629.79	-2764.5	-1742.59	-3492.42	-3273.06	-4027.46	10.6968	0.0956645	0.337542	0.226764	0.00401203	0.000970487	0.0708964	0.0485864	0.0864478	0.00146181	0.000535141	0.0143115	0.0526005	0.00631201	0.00318187	0.00585086	0.00270037	0.0031817	0.00183242	0.00224583	0.0040392	0.00323967	0.00446578	0.0016625	0.000704349	0.000560691	0.00118541	0.000560635	0.000177154	0.00137982	0.000976916	0.00199944	0.00205384	0.000582713	0.000867248	0.000763452	0.000698582
19176	191750000	-24065.9	-22655.8	-1410.11	-2549.82	-1232.52	-3648.87	-2768.9	-1694	-3441.75	-3281.17	-4038.82	10.9962	0.0970261	0.316774	0.224666	0.00229151	0.00118597	0.0835711	0.0506872	0.0879217	0.00275963	0.000292729	0.0152999	0.0581786	0.0039974	0.00394425	0.00560916	0.00540191	0.00250349	0.00227748	0.00223269	0.00217839	0.00358524	0.00415238	0.00215669	0.000425739	0.000431164	0.00179777	0.000462351	0.000295426	0.00111135	0.000722399	0.00266431	0.00149124	0.00104962	0.000318767	0.000453078	0.000407664
58868	588670000	-23978.4	-22642.1	-1336.29	-2476.11	-1198.33	-3660.84	-2645.61	-1739.57	-3490.24	-3324.45	-4106.9	10.4781	0.100406	0.326494	0.229028	0.00587708	0.000690413	0.0736427	0.0511892	0.0861368	0.0027976	0.000382455	0.0159477	0.0550557	0.00334281	0.0033089	0.00540416	0.00384792	0.00283161	0.00152203	0.00195442	0.00453001	0.00292809	0.00245617	0.00137521	0.000581048	6.41219e-05	0.00127874	0.000250502	0.000693182	0.00164767	0.000769997	0.00213331	0.00111721	0.000180743	0.000395346	0.000563048	0.000139859
123621	1236200000	-24042	-22701.7	-1340.35	-2512.43	-1237.94	-3610.56	-2711.42	-1735.1	-3439.76	-3296.73	-4157.74	10.7537	0.0980389	0.311618	0.223824	0.00512638	0.00257705	0.0805498	0.0530255	0.0845	0.00259029	0.000626675	0.0140506	0.0628392	0.00416454	0.00428933	0.00710838	0.00323272	0.00282993	0.0023144	0.00275935	0.00281053	0.00376723	0.00214491	0.00147903	0.000460586	0.000381546	0.000602897	0.000596336	0.000624293	0.000776361	0.000631	0.0031451	0.00154242	0.000372524	0.00119226	0.000889168	0.000646637
112539	1125380000	-24079	-22697.2	-1381.81	-2585.44	-1229.7	-3633.24	-2639.52	-1766.59	-3404.25	-3333.8	-4104.67	10.8735	0.103021	0.313548	0.227707	0.0033188	0.00196403	0.0798483	0.0547963	0.07699	0.00430729	0.00107129	0.0147115	0.0551315	0.00385158	0.00364512	0.00831778	0.00572983	0.00379127	0.00245482	0.00291868	0.00359427	0.00202025	0.00334838	0.00195756	0.000225368	0.000340502	0.000872296	0.000290498	0.000788577	0.000938129	0.000462915	0.00172984	0.00184874	0.000479046	0.00105001	0.000240232	0.000835666
107424	1074230000	-24011	-22661.7	-1349.37	-2609.14	-1233.08	-3606.2	-2621.98	-1717.51	-3407.73	-3309.74	-4156.3	10.7291	0.103208	0.323258	0.232091	0.00330865	0.00215956	0.0770559	0.0478035	0.0761889	0.00168493	0.000609312	0.0142626	0.0603596	0.00355708	0.00586906	0.00637578	0.00337263	0.00294025	0.000960281	0.00225394	0.00245287	0.00283653	0.0038187	0.00154403	0.000197955	0.000378151	0.00240516	0.000180966	0.000212849	0.000408247	0.000207199	0.00232452	0.00269324	0.000287974	0.000282363	0.000640112	0.000683897
247107	2471060000	-24004.5	-22674.9	-1329.66	-2506.7	-1203.12	-3673.59	-2761.34	-1736.02	-3461.71	-3282.39	-4049.99	10.4443	0.100398	0.318975	0.229927	0.00613059	0.00111265	0.0730132	0.0523267	0.0804255	0.00234353	0.000237634	0.0154219	0.0600267	0.00431318	0.00536643	0.00543543	0.00414539	0.00260204	0.00236451	0.0020747	0.00303517	0.00398239	0.00291715	0.00112992	0.000534081	0.000769866	0.00115609	0.000545454	0.000621586	0.00105616	0.000487193	0.00227179	0.00176829	0.000421055	0.000793375	0.000377412	0.000323493
313665	3136640000	-23995.4	-22636.1	-1359.24	-2476.59	-1239.3	-3686.39	-2708.61	-1754.99	-3474.04	-3297.53	-3998.69	10.9952	0.0941774	0.315571	0.232307	0.00497621	0.00107498	0.074982	0.0515724	0.085458	0.00237742	0.000549116	0.0148758	0.0582385	0.0052752	0.00484691	0.00770073	0.00268005	0.00258901	0.00212567	0.00188736	0.00331321	0.0044562	0.00413784	0.00187908	0.000614362	0.00053704	0.00144529	0.000868117	0.00121258	0.00118567	0.000102548	0.00251124	0.00135113	0.000317975	0.000546942	0.000117886	0.000807881
211245	2112440000	-24018.8	-22684	-1334.75	-2576.48	-1249.8	-3611.35	-2689.48	-1711.71	-3413.52	-3357.06	-4074.64	10.9952	0.0975583	0.309397	0.237109	0.00510299	0.0027849	0.0832182	0.0469888	0.082487	0.00236587	0.000923467	0.016741	0.0520657	0.00516055	0.00389459	0.00590143	0.00470741	0.00296123	0.00311264	0.00329634	0.00309236	0.00338905	0.00325035	0.0015657	0.000367129	0.000233141	0.00141931	0.000326408	0.000107196	0.000942765	0.000674758	0.0026784	0.00352789	0.00050696	0.000329772	0.000969994	0.000477519
193248	1932470000	-24016.5	-22678.7	-1337.84	-2620.94	-1211.83	-3608.36	-2645.95	-1710.2	-3480.8	-3278.67	-4121.96	10.1937	0.0952605	0.311512	0.235484	0.00348009	0.00207771	0.0833368	0.0508314	0.0814085	0.00243053	0.000173129	0.0151199	0.0586629	0.00492933	0.00441524	0.00483	0.00448144	0.0033359	0.00135156	0.00217364	0.00227284	0.00394112	0.00411179	0.00117265	0.000662882	0.000274004	0.00185958	0.000217184	0.000149126	0.00111377	0.000576292	0.0025431	0.00202221	0.000786779	0.00078993	0.000636546	0.00065045
132342	1323410000	-24003.6	-22644.5	-1359.08	-2510.05	-1250.01	-3636.32	-2668.79	-1693.28	-3497	-3278.07	-4111	10.7294	0.0985129	0.322623	0.223537	0.00433698	0.00192233	0.081995	0.0503916	0.081337	0.00251904	0.000689672	0.0147545	0.0575648	0.00450418	0.00459394	0.00602841	0.00362266	0.00260312	0.00283489	0.00197098	0.0033541	0.00339483	0.00438759	0.00172007	0.000673619	0.000759716	0.000931402	0.000471731	0.00019467	0.00128188	0.000317309	0.00224959	0.00199523	0.000190405	0.000617516	0.000606504	8.24465e-05
74769	747680000	-24054.6	-22680.8	-1373.81	-2542.28	-1224.36	-3651.47	-2645.95	-1728.66	-3507.07	-3278.97	-4102.06	10.9641	0.0961517	0.314482	0.234222	0.00424332	0.000840307	0.08272	0.0519326	0.0819744	0.0027249	0.000511757	0.0160452	0.0554841	0.0041309	0.00376337	0.00547423	0.00433466	0.00401685	0.00103727	0.00182193	0.00273985	0.00397822	0.00266264	0.00207931	0.000691023	0.000208188	0.00154606	0.000577448	7.40553e-05	0.000796603	0.000253485	0.00237746	0.00192512	0.00095284	0.000376933	0.000322763	0.000872119
291631	2916300000	-23976.8	-22685.2	-1291.57	-2571.11	-1233.82	-3636.95	-2779.51	-1658.33	-3401.63	-3309.96	-4093.86	10.9851	0.090047	0.316879	0.225133	0.00508461	0.00112038	0.0813213	0.0488458	0.0891007	0.00219204	0.00107954	0.0195006	0.0565955	0.00477348	0.00327743	0.00521626	0.00382205	0.00299359	0.00220392	0.00186011	0.00286788	0.00425942	0.00280344	0.00234121	0.000602709	0.0010177	0.00163861	0.000492362	0.000453831	0.00170504	0.000454788	0.00218589	0.00229226	0.00034515	0.000495856	0.00123524	0.000339653
286571	2865700000	-24005.3	-22628.2	-1377.15	-2529.59	-1226.24	-3680.81	-2681.76	-1663.09	-3457.18	-3303.62	-4085.9	10.9735	0.0951925	0.316889	0.230912	0.00382819	0.00152902	0.0780413	0.0511261	0.0817482	0.00458369	0.000461799	0.0193612	0.0571408	0.00593474	0.0033767	0.00612482	0.00269016	0.00332554	0.00168465	0.00192884	0.00419049	0.00394451	0.00221332	0.00158418	0.00117843	0.00131898	0.00124238	0.000202744	0.000599663	0.000541009	0.00104081	0.00190776	0.00105924	0.000134539	0.000313627	0.000695667	0.000342945
265213	2652120000	-23968.4	-22617.9	-1350.47	-2520.08	-1236.86	-3565.85	-2715.62	-1720.7	-3496.03	-3261.53	-4101.22	10.8562	0.0999464	0.312785	0.222997	0.00439942	0.00118616	0.0791987	0.0538317	0.0838192	0.00487195	0.000465394	0.0158116	0.061296	0.00551342	0.00437052	0.00491622	0.00308081	0.00354037	0.00189149	0.00270775	0.00223976	0.00277486	0.00372397	0.00120235	0.000727873	0.00012873	0.00167531	0.000265337	3.30374e-05	0.00165494	0.000659982	0.00268556	0.00169065	0.00034939	0.000593974	0.000471296	0.000469048
48349	483480000	-23996.9	-22644.8	-1352.04	-2555.2	-1216.38	-3611.38	-2620.2	-1739.68	-3464.63	-3330.88	-4106.51	10.881	0.0934472	0.316647	0.237128	0.00421727	0.00160117	0.0733033	0.0535426	0.084289	0.00320016	0.000424646	0.0175435	0.0565039	0.00581148	0.00434668	0.00573988	0.00229804	0.00416106	0.00194091	0.00225783	0.000985241	0.00342754	0.00330316	0.00189579	0.000375442	0.000377269	0.00140672	0.000561796	0.000695798	0.000837363	0.000476816	0.00198062	0.00117605	0.000775201	0.00021304	0.000496511	0.000641962
121118	1211170000	-24011.8	-22675.2	-1336.6	-2542.19	-1248.71	-3620.69	-2731.41	-1707.22	-3411.83	-3276.66	-4136.44	10.5624	0.0968313	0.318611	0.236094	0.00438866	0.00175667	0.0732939	0.0516242	0.0839964	0.00189826	0.000436874	0.0151251	0.0587111	0.00352629	0.00421045	0.00614481	0.0042674	0.00266177	0.00141319	0.00238964	0.00258015	0.00385372	0.00237334	0.00153107	0.000543177	7.37422e-05	0.00115078	0.000364611	0.000427606	0.000987248	0.000388594	0.00248173	0.00186696	0.000596031	0.000502	0.000124264	0.000397079
316800	3167990000	-24086.2	-22741.4	-1344.8	-2563.97	-1233.94	-3662.57	-2723.21	-1716.25	-3483.04	-3297	-4061.46	10.8064	0.107	0.320908	0.22017	0.00572871	0.00114527	0.0772307	0.0476712	0.0809559	0.00240205	0.000307736	0.0203391	0.0590952	0.00530414	0.00421354	0.00625824	0.0037161	0.00290667	0.0016916	0.00142901	0.00375918	0.0035026	0.00281295	0.00135201	0.000292571	0.000112277	0.00146544	0.000188644	0.000188957	0.000891062	0.000917691	0.00189635	0.00199479	0.000153984	0.000695357	0.000307923	0.000429845
59887	598860000	-24006	-22650.6	-1355.41	-2546.31	-1210.2	-3599.32	-2650.91	-1733.62	-3472.29	-3327.12	-4110.79	10.9741	0.0969957	0.309551	0.226642	0.00355362	0.00210868	0.0824477	0.0507365	0.0828125	0.00287756	0.000366514	0.0186795	0.0644531	0.00621379	0.00430475	0.00529297	0.00485656	0.00272951	0.00139024	0.00171632	0.00307885	0.00327704	0.0030257	0.00112173	0.000584645	0.000551429	0.000903301	0.000361906	0.000140296	0.00152924	0.00032467	0.00271904	0.00179398	0.000645732	0.000218097	0.000387391	0.000308517
244728	2447270000	-23985.4	-22666.1	-1319.35	-2530.97	-1225.17	-3634.44	-2682.12	-1741.41	-3466.8	-3303.41	-4081.73	10.733	0.100062	0.312505	0.230891	0.00534547	0.0020998	0.0796668	0.0574488	0.0770984	0.00268091	0.000172106	0.0157751	0.0576891	0.0050066	0.00466859	0.00653328	0.0032833	0.00311834	0.00120581	0.0015286	0.0032085	0.00297385	0.00248609	0.0016085	0.00038981	6.04481e-05	0.000939461	7.19916e-05	0.000592208	0.00091148	0.000346515	0.00365639	0.00205416	0.000236517	0.000590718	0.000728234	0.000450722
228798	2287970000	-23951.3	-22664.5	-1286.85	-2562.15	-1231.45	-3634.48	-2742.66	-1692.28	-3404.11	-3319.02	-4078.35	10.9381	0.0985286	0.318202	0.221816	0.00578887	0.000941125	0.0795642	0.0552645	0.080375	0.0033355	0.00166884	0.014991	0.0580174	0.00557643	0.00499219	0.00721479	0.00405803	0.00400255	0.00176648	0.00216498	0.00319077	0.00368956	0.00265945	0.0016907	0.000391194	0.000264508	0.00102099	0.000292	0.000171193	0.00100938	0.000775538	0.00165703	0.00239679	0.000651561	0.000644849	0.000835101	0.000651366
230257	2302560000	-24125.5	-22746.2	-1379.35	-2568.5	-1242.24	-3669.59	-2713.05	-1718.8	-3455.81	-3324.09	-4054.1	10.9042	0.0927042	0.314159	0.230421	0.00443602	0.00111395	0.0760851	0.0558481	0.0804557	0.00259453	0.00106403	0.0198685	0.0578746	0.00494807	0.00427331	0.00640295	0.00350831	0.00334087	0.0018544	0.00318954	0.00309272	0.00434207	0.0020351	0.00174128	0.000824872	0.000198466	0.00256209	0.000574612	0.000848765	0.00123599	0.000393795	0.00208209	0.00168765	0.00103814	0.000401045	0.000540437	0.000852637
290410	2904090000	-23957.8	-22660.9	-1296.88	-2538.11	-1227.07	-3631.67	-2708.2	-1724.88	-3425.96	-3312.62	-4092.36	10.7946	0.102165	0.309872	0.23872	0.00250428	0.00200258	0.0793222	0.0473734	0.0791918	0.00196588	0.000811731	0.0188268	0.0592059	0.00453884	0.0038639	0.00730681	0.00395	0.00250869	0.00193074	0.00103636	0.00204348	0.00354361	0.00308788	0.00198075	0.000303463	0.00012038	0.000679408	0.000924205	0.000185891	0.000947921	0.000394528	0.00293599	0.001757	0.000365268	0.000848856	0.000124242	0.000395633
46843	468420000	-24020.6	-22657.5	-1363.07	-2501.6	-1221.96	-3610.01	-2702.98	-1740.57	-3449.45	-3326.21	-4104.7	10.8306	0.0895165	0.312076	0.226388	0.00465627	0.000885041	0.0786292	0.0558919	0.086895	0.00284058	9.53817e-05	0.0147015	0.0611866	0.00590438	0.00460664	0.00584845	0.00394808	0.0030018	0.00220162	0.00190117	0.00314803	0.00442668	0.00358766	0.00215962	0.00184842	0.000120443	0.000849956	0.00041163	0.000557011	0.00166198	0.000586002	0.00312553	0.00166817	0.000214671	0.000833499	0.000366436	0.000481533
167151	1671500000	-23999.6	-22607.8	-1391.78	-2528.3	-1226.26	-3649.15	-2701.96	-1692.87	-3453.78	-3262	-4093.48	10.8932	0.0999249	0.322288	0.220915	0.00341482	0.00279341	0.0837408	0.0499788	0.0837817	0.00174677	0.000418099	0.014222	0.058226	0.00694007	0.00377606	0.00484893	0.00435516	0.00228322	0.00128918	0.00195292	0.00267957	0.00305536	0.00217391	0.000966981	0.00156969	0.000116795	0.00115066	0.000318974	0.000676288	0.000681438	0.000795624	0.00136483	0.0028831	0.00041727	0.000872688	0.000549606	0.000790208
300926	3009250000	-24003.2	-22643.3	-1359.89	-2501.57	-1236.83	-3651.52	-2783.56	-1703.52	-3398.47	-3298.84	-4069	10.7456	0.0960185	0.316677	0.230438	0.00393496	0.00223728	0.0778934	0.045325	0.0813286	0.00273259	0.000342911	0.0165895	0.0611952	0.00403337	0.00400842	0.00622928	0.0043536	0.00297305	0.00272156	0.00244237	0.00266636	0.0031838	0.00559028	0.0015829	0.0014835	0.000643231	0.00129642	0.000153217	0.000188845	0.00200544	0.00041064	0.00389434	0.00170915	0.000726299	0.000920528	0.000266982	0.000409963
232144	2321430000	-23947.3	-22659.5	-1287.82	-2578.09	-1246.91	-3640.87	-2702.26	-1731.37	-3402.43	-3291.09	-4066.45	10.762	0.102122	0.298952	0.238895	0.00332085	0.000985732	0.0791372	0.0516547	0.0826565	0.00370951	0.000351007	0.0168161	0.0586733	0.00636523	0.0054497	0.00559931	0.00328587	0.00385967	0.00180749	0.00308473	0.00194546	0.00470603	0.00345923	0.00165328	0.00065259	0.000400237	0.00111788	0.000899467	0.000588113	0.000954365	0.000523822	0.00162483	0.00144827	0.000259725	0.000212293	0.00029297	0.000633176
304273	3042720000	-23984.1	-22647.2	-1336.88	-2475.26	-1229.38	-3698.41	-2683.56	-1707.23	-3439.55	-3346.32	-4067.53	10.6995	0.0909465	0.320193	0.228091	0.00376093	0.00105355	0.0808579	0.0515543	0.0840966	0.00316058	0.000756554	0.0168839	0.0595728	0.00534924	0.00402336	0.0051315	0.00297568	0.00261677	0.0018287	0.00169788	0.00249053	0.0037946	0.00452098	0.00215168	0.00103502	0.000479407	0.000979523	0.000112322	0.000341276	0.00161708	0.000326296	0.00245726	0.00153656	0.000389884	0.000175375	0.00106182	0.000154908
52195	521940000	-23987.4	-22678.7	-1308.66	-2562.11	-1211.24	-3719.54	-2598.64	-1752.95	-3447.73	-3271.57	-4114.91	10.8949	0.0946113	0.314055	0.234162	0.00361059	0.00167493	0.073799	0.0490075	0.0916879	0.00371677	0.00103236	0.0158338	0.0566997	0.00554696	0.00602444	0.00629415	0.00229208	0.00376724	0.00191562	0.00278591	0.00311349	0.00318224	0.00338452	0.00137705	0.000920166	0.000604673	0.00152001	0.000194617	0.000133607	0.000609065	0.000497708	0.00201238	0.00161158	0.00112357	0.000258345	0.000314905	0.000506936
[truncated: 234 more rows]
[truncated: 27 more columns]

## Sheet:  Processed alignment Figure 5c
Alignment table used for the gastruloid analysis
Used to generate panel 5c
	Cell	TargetBC	Site1	Site2	Site3	Site4	Site5	Site6
235	GTCATGAGTTCATCTT-1	AGGCTAATTCCC	CTTGGA	CCGGGA	GTTGGA	CACGGA	ATAGGA	None
237	GTCATGAGTTCATCTT-1	TAACGAAGATTT	None	None	None	None	None	None
241	GTCATGAGTTCATCTT-1	AACTGAATGTTT	None	None	None	None	None	None
245	GTCATGAGTTCATCTT-1	GTATAAAGTTTG	CACGGA	AAAGGA	None	None	None	None
[truncated: 6,236 more rows]

## Sheet: CCD tree Figure 5e
CCD summary tree constructed for the gastruloid analysis
[truncated: 24 more rows]

## Sheet: Reference growth Merle et al.
Reference growth rates processed to match the time-bins in the gastruloid analysis from Merle et al.,2024
[truncated: 4 more rows]
