# Supplementary material for: SciPhy: A Bayesian phylogenetic framework using sequential genetic lineage tracing data
Source: Nat Commun. 2026 Jun 10;17:7398. doi: 10.1038/s41467-026-73377-6 (PMC13402801; doi:10.1038/s41467-026-73377-6)
Supplement: Supplementary file 4 — Source data [file 41467_2026_73377_MOESM4_ESM.zip › source-data/Fig2-source-data.xlsx]

## Sheet: Figure 2a
Figure 2a	Inference summary for the insertion probabilities
seed	hpd_lower	hpd_upper	median	true_value	recovered	insertRate
1	0.012668	0.0305025	0.0208277	0.027781	1	1
1	0.141878	0.189294	0.164788	0.163267	1	2
1	0.118401	0.162532	0.140195	0.157689	1	3
1	0.0808783	0.11884	0.0993443	0.0858552	1	4
1	0.129176	0.174994	0.151798	0.148818	1	5
1	0.105506	0.147419	0.125886	0.110416	1	6
1	0.0697134	0.105418	0.0868166	0.0976965	1	7
1	0.0335689	0.0601093	0.0463706	0.0422865	1	8
1	0.0169424	0.0367806	0.026008	0.0212393	1	9
1	0.0214361	0.0435579	0.032077	0.0279923	1	10
1	0.0322854	0.0584286	0.0450722	0.0425951	1	11
1	0.0275108	0.0519782	0.0392231	0.0562839	0	12
1	0.00994547	0.0263635	0.0176819	0.0180802	1	13
2	0.0175564	0.0263151	0.0217887	0.0181524	1	1
2	0.0140086	0.0218759	0.0177994	0.0160768	1	2
2	0.00880651	0.0153048	0.0119057	0.0112818	1	3
2	0.0602536	0.0755913	0.0677708	0.0674042	1	4
2	0.0202658	0.0294872	0.0247335	0.0248306	1	5
2	0.0423249	0.0552299	0.0485758	0.0462264	1	6
2	0.0181265	0.0269827	0.0223807	0.0232103	1	7
2	0.0821462	0.0997994	0.090796	0.0871972	1	8
2	0.125299	0.146531	0.135747	0.132635	1	9
2	0.0325519	0.0441232	0.0381504	0.03854	1	10
2	0.0314827	0.0429025	0.0370102	0.0398152	1	11
2	0.347168	0.377337	0.362163	0.370948	1	12
2	0.110432	0.130268	0.120292	0.123682	1	13
3	0.0135499	0.0207267	0.0170168	0.017233	1	1
3	0.0303911	0.040654	0.0353244	0.0386111	1	2
3	0.00844352	0.0142837	0.0111904	0.0114965	1	3
3	0.0803403	0.0961513	0.0882002	0.0871521	1	4
3	0.0566403	0.0701922	0.0633841	0.0647771	1	5
3	0.0685124	0.083308	0.075832	0.0735121	1	6
3	0.133739	0.15353	0.143771	0.139457	1	7
3	0.0854522	0.101735	0.0934752	0.102773	0	8
3	0.0266495	0.0362981	0.0313936	0.0320818	1	9
3	0.0124187	0.0192824	0.0157209	0.0120706	0	10
3	0.109178	0.127233	0.118178	0.126313	1	11
3	0.169085	0.190695	0.180091	0.178581	1	12
3	0.116541	0.13511	0.125747	0.115941	0	13
4	0.044253	0.0896664	0.0657848	0.0681264	1	1
4	0.0169177	0.0482931	0.0315384	0.0294511	1	2
4	0.0114721	0.0382919	0.0234977	0.025566	1	3
4	0.154567	0.226087	0.189536	0.183247	1	4
4	0.0950002	0.15483	0.124069	0.100265	1	5
4	0.00277331	0.0208755	0.0104835	0.00716209	1	6
4	0.0171866	0.0483318	0.0317082	0.049377	0	7
4	0.163466	0.236631	0.198856	0.197762	1	8
4	0.051386	0.0987566	0.0737618	0.0913267	1	9
4	0.0398784	0.0824399	0.0601577	0.05633	1	10
4	0.050609	0.0972099	0.0723657	0.0787316	1	11
4	0.036756	0.0779889	0.0555014	0.0529801	1	12
4	0.0353618	0.0762535	0.0549122	0.0596753	1	13
5	0.0190567	0.0312238	0.0248586	0.0245685	1	1
5	0.0340487	0.0497986	0.0416315	0.0374011	1	2
5	0.0627878	0.083196	0.0727917	0.0783619	1	3
5	0.229537	0.263912	0.246504	0.251877	1	4
5	0.0281331	0.0425059	0.0350325	0.0356906	1	5
5	0.0719267	0.0936289	0.0826884	0.0844356	1	6
5	0.0232212	0.0365214	0.0296943	0.0248199	1	7
5	0.0690953	0.0905118	0.0793938	0.0835918	1	8
5	0.167006	0.197398	0.181912	0.19049	1	9
5	0.022432	0.0355736	0.0288808	0.0262529	1	10
5	0.0595334	0.0795846	0.0692668	0.0695038	1	11
5	0.0134573	0.0239973	0.018489	0.0157552	1	12
5	0.0764624	0.0987695	0.0873498	0.0772513	1	13
6	0.0626543	0.0986264	0.0800118	0.0803829	1	1
6	0.0174417	0.0390161	0.0275571	0.0292896	1	2
6	0.226484	0.285516	0.255744	0.251623	1	3
6	0.0896308	0.131167	0.109787	0.115038	1	4
6	0.00165292	0.0113644	0.00579858	0.00362178	1	5
6	0.00105808	0.00969683	0.00467886	0.00744667	1	6
6	0.0196795	0.0421464	0.0303932	0.0281854	1	7
6	0.00508549	0.0189615	0.0114068	0.014131	1	8
6	0.117655	0.16454	0.14043	0.135687	1	9
6	0.0257532	0.0510089	0.0378876	0.0261616	1	10
6	0.0262872	0.0513418	0.0384426	0.0415338	1	11
6	0.0371493	0.0662438	0.0513848	0.0523805	1	12
6	0.175989	0.23003	0.202299	0.214519	1	13
7	0.154025	0.182873	0.167974	0.16814	1	1
7	0.00341319	0.00935169	0.00616664	0.00590191	1	2
7	0.0655354	0.0858203	0.0753963	0.0724073	1	3
7	0.120243	0.146417	0.133235	0.139995	1	4
7	0.0241253	0.037253	0.0305887	0.0329299	1	5
7	0.0604643	0.0801648	0.0699093	0.0690863	1	6
7	0.0285475	0.042762	0.0355669	0.0324366	1	7
7	0.106145	0.131067	0.118189	0.117556	1	8
7	0.12612	0.152946	0.139823	0.138857	1	9
7	0.0431077	0.0600457	0.051497	0.0557047	1	10
7	0.00796827	0.0162159	0.0118963	0.0111939	1	11
7	0.0738483	0.0952951	0.0844727	0.0836387	1	12
7	0.0641072	0.0841544	0.073912	0.0721521	1	13
8	0.0288554	0.0494364	0.0385416	0.0444824	1	1
8	0.0525226	0.0791298	0.0652504	0.0692781	1	2
8	0.0703132	0.100579	0.0851579	0.080684	1	3
8	0.116274	0.153299	0.134623	0.147924	1	4
8	0.0694297	0.0995138	0.0840581	0.0681301	0	5
8	0.0024567	0.0107356	0.00612933	0.00520056	1	6
8	0.151785	0.193004	0.172076	0.186069	1	7
8	0.0999548	0.134978	0.117097	0.102345	1	8
8	0.0522981	0.0787705	0.0651577	0.0649083	1	9
8	0.0103708	0.024262	0.0168443	0.0145572	1	10
8	0.129676	0.168285	0.148377	0.15351	1	11
8	0.0242999	0.0436803	0.0334661	0.03767	1	12
8	0.0215429	0.0399941	0.0302832	0.0252413	1	13
9	0.0103105	0.0215254	0.0154065	0.0175301	1	1
9	0.0134292	0.0258747	0.0191466	0.0169692	1	2
9	0.0281802	0.0453341	0.0362429	0.0341963	1	3
9	0.20101	0.239411	0.219903	0.22458	1	4
9	0.054107	0.0767638	0.0649112	0.0686721	1	5
9	0.0402375	0.0601387	0.0499762	0.0451489	1	6
9	0.0221292	0.0375625	0.0295257	0.0270223	1	7
9	0.111675	0.142296	0.127008	0.13005	1	8
9	0.0219404	0.0373725	0.0292585	0.0332893	1	9
9	0.008784	0.0193031	0.0137114	0.0155254	1	10
9	0.129759	0.162441	0.145921	0.124419	0	11
9	0.0966221	0.125511	0.110633	0.115562	1	12
9	0.120416	0.151832	0.136339	0.147035	1	13
10	0.0647288	0.0886739	0.0764557	0.0732935	1	1
10	0.0549677	0.0770351	0.0654466	0.0592943	1	2
10	0.0167558	0.0301114	0.0232076	0.0279232	1	3
10	0.0742386	0.09949	0.0863846	0.0946881	1	4
10	0.0915231	0.11931	0.105209	0.102712	1	5
10	0.00623364	0.0151892	0.0103738	0.011279	1	6
10	0.0443828	0.0647409	0.0541879	0.0596112	1	7
10	0.0453056	0.0659592	0.0552701	0.054671	1	8
10	0.078215	0.104211	0.0909351	0.0945851	1	9
10	0.0413122	0.0609691	0.0508707	0.0477641	1	10
10	0.136813	0.169341	0.152786	0.16051	1	11
10	0.1199	0.150882	0.135417	0.135159	1	12
10	0.0788876	0.104797	0.0915116	0.0785097	0	13
11	0.0116737	0.0298819	0.0202143	0.0239477	1	1
11	0.135288	0.184361	0.159419	0.150788	1	2
11	0.115565	0.161802	0.13788	0.133254	1	3
11	0.0601824	0.0951822	0.0770163	0.0831174	1	4
11	0.0321315	0.0596533	0.0453378	0.0460715	1	5
11	0.0347416	0.0627911	0.0481379	0.0458787	1	6
11	0.0258589	0.0507024	0.037684	0.0329075	1	7
11	0.0265721	0.0516412	0.0382695	0.0462198	1	8
11	0.00354659	0.0156907	0.00894976	0.00871675	1	9
11	0.0229062	0.046803	0.0344552	0.0291191	1	10
11	0.0772378	0.116157	0.0959654	0.100597	1	11
11	0.0146556	0.0344726	0.0236587	0.0239095	1	12
11	0.239628	0.298864	0.268807	0.275473	1	13
12	0.0025405	0.00524812	0.003783	0.00361949	1	1
12	0.0196583	0.0263247	0.0229597	0.0257447	1	2
12	0.105378	0.119634	0.11258	0.110168	1	3
12	0.0351052	0.0438056	0.0393617	0.0386167	1	4
12	0.046719	0.0566235	0.0515815	0.0480991	1	5
12	0.00636147	0.0103922	0.00831999	0.00832362	1	6
12	0.266284	0.286548	0.276377	0.282096	1	7
12	0.0142041	0.0200175	0.0170619	0.0167343	1	8
12	0.0190948	0.0256882	0.0223365	0.0225506	1	9
12	0.101468	0.11549	0.108402	0.112274	1	10
12	0.164384	0.181495	0.172689	0.170395	1	11
12	0.117967	0.132922	0.125558	0.121524	1	12
12	0.0341508	0.0427718	0.0385404	0.0398543	1	13
13	0.0446522	0.0963056	0.0693125	0.0845417	1	1
13	0.0220834	0.0611823	0.0403526	0.0383211	1	2
13	0.0811637	0.146744	0.112564	0.12908	1	3
13	0.0142141	0.0477033	0.0292788	0.0346218	1	4
13	0.051165	0.106119	0.0770117	0.0789983	1	5
13	0.0315367	0.0761314	0.0522363	0.0581235	1	6
13	0.0281468	0.0713223	0.0477676	0.0555452	1	7
13	0.0583801	0.115029	0.0852081	0.0688702	1	8
13	0.042804	0.0924924	0.0660315	0.0469302	1	9
13	0.0244576	0.06507	0.0426947	0.0422648	1	10
13	0.0776607	0.140151	0.107632	0.106977	1	11
13	0.177339	0.262237	0.219166	0.21645	1	12
13	0.022977	0.0626749	0.0409742	0.0392758	1	13
14	0.0197928	0.0607834	0.0392235	0.0244284	1	1
14	0.0344503	0.0838696	0.0572018	0.0620153	1	2
14	0.0411708	0.0941915	0.0662704	0.0561498	1	3
14	0.034486	0.084146	0.0576459	0.0451697	1	4
14	0.0820742	0.150469	0.115158	0.142499	1	5
14	0.0255701	0.0696323	0.0456172	0.0510858	1	6
14	0.0767376	0.143434	0.10893	0.0952518	1	7
14	0.0515337	0.109108	0.0789015	0.081837	1	8
14	0.0344233	0.0838067	0.0575444	0.0685337	1	9
14	0.0204397	0.0610413	0.0389515	0.04406	1	10
14	0.0605722	0.120935	0.0886651	0.0975631	1	11
14	0.0142797	0.050228	0.0301221	0.0397599	1	12
14	0.162541	0.249295	0.204832	0.191646	1	13
15	0.0561648	0.0723522	0.0640554	0.0680772	1	1
15	0.185364	0.211991	0.198731	0.195834	1	2
15	0.0286016	0.0406038	0.0344414	0.0367835	1	3
15	0.0201099	0.030322	0.0249453	0.0238844	1	4
15	0.00364162	0.00862804	0.00593057	0.00739775	1	5
15	0.0739527	0.0922257	0.0827925	0.0863221	1	6
15	0.10912	0.130472	0.119519	0.120228	1	7
15	0.178287	0.204576	0.191391	0.193439	1	8
15	0.100852	0.121543	0.111104	0.101722	1	9
15	0.103398	0.124423	0.113849	0.105961	1	10
15	0.000885952	0.00397207	0.00228345	0.00244667	1	11
15	0.00339422	0.00827373	0.00564448	0.00765025	1	12
15	0.0377133	0.0512538	0.0443932	0.0502538	1	13
16	0.0632666	0.0878012	0.0752405	0.0781826	1	1
16	0.0376413	0.057567	0.0471777	0.0448013	1	2
16	0.0240474	0.040472	0.0318186	0.0289739	1	3
16	0.124345	0.157065	0.140387	0.126324	1	4
16	0.0280157	0.0453548	0.0362129	0.0299053	1	5
16	0.0520858	0.0747802	0.0630387	0.0744292	1	6
16	0.0171789	0.0313664	0.0239093	0.0213582	1	7
16	0.0756728	0.1024	0.0887405	0.0844095	1	8
16	0.153172	0.188557	0.170493	0.18869	0	9
16	0.0462288	0.0677249	0.0566376	0.0568623	1	10
16	0.013348	0.0260777	0.0193719	0.0200462	1	11
16	0.173585	0.210758	0.191886	0.198194	1	12
16	0.0429248	0.0638939	0.0530154	0.0478234	1	13
17	0.0105196	0.0181717	0.0142031	0.0111509	1	1
17	0.0670275	0.0841441	0.0753616	0.0876466	0	2
17	0.0418169	0.055777	0.0484871	0.0505604	1	3
17	0.0107713	0.0184453	0.0144267	0.0141962	1	4
17	0.0380885	0.0513904	0.0446788	0.0386748	1	5
17	0.095702	0.115729	0.105501	0.100326	1	6
17	0.138087	0.161445	0.149538	0.151484	1	7
17	0.0221897	0.0327021	0.0273263	0.0213274	0	8
17	0.106034	0.126895	0.116471	0.116283	1	9
17	0.065573	0.0825985	0.0737587	0.0802978	1	10
17	0.106808	0.127792	0.117338	0.124808	1	11
17	0.0518836	0.0670955	0.0592022	0.0550184	1	12
17	0.141128	0.164643	0.152683	0.148227	1	13
18	0.103258	0.125118	0.114041	0.111191	1	1
18	0.170527	0.197281	0.183767	0.189738	1	2
18	0.153961	0.17984	0.166887	0.169701	1	3
18	0.0123532	0.0209419	0.0165284	0.0193497	1	4
18	0.00281908	0.00765224	0.00510302	0.0058798	1	5
18	0.147265	0.172758	0.159825	0.168222	1	6
18	0.016484	0.0261805	0.0211282	0.0191559	1	7
18	0.0438845	0.0588561	0.0510042	0.0510993	1	8
18	0.0219273	0.0331105	0.0274476	0.0226897	1	9
18	0.0481086	0.0638482	0.0558738	0.0519341	1	10
18	0.0334882	0.0467671	0.0400127	0.0460118	1	11
18	0.124774	0.14834	0.136514	0.125454	1	12
18	0.0161398	0.0258241	0.0208115	0.0195743	1	13
19	0.00440821	0.0122175	0.00805997	0.00614663	1	1
19	0.181278	0.216863	0.198869	0.207016	1	2
19	0.0742795	0.0990484	0.0863494	0.0831203	1	3
19	0.0199785	0.034129	0.0269148	0.0290911	1	4
19	0.0920878	0.119231	0.1052	0.1103	1	5
19	0.0923352	0.11964	0.106096	0.102521	1	6
19	0.0397963	0.0586695	0.0490247	0.0440745	1	7
19	0.0827197	0.108654	0.0950633	0.0834885	1	8
19	0.106865	0.135645	0.1212	0.13059	1	9
19	0.0796529	0.105197	0.0923408	0.0886262	1	10
19	0.026312	0.0424104	0.0341609	0.040541	1	11
19	0.0322936	0.049674	0.0406241	0.0390355	1	12
19	0.0265991	0.0425483	0.0342177	0.0354489	1	13
20	0.130618	0.163396	0.146757	0.135139	1	1
20	0.0215883	0.0370301	0.029024	0.0270155	1	2
20	0.192635	0.231351	0.211865	0.222824	1	3
20	0.0711527	0.0967663	0.0835765	0.0768705	1	4
20	0.0872416	0.115191	0.100816	0.11922	0	5
20	0.0391381	0.0590594	0.0489527	0.0555776	1	6
20	0.0478837	0.0693409	0.0582386	0.0495052	1	7
20	0.0190386	0.0338172	0.0261332	0.0246223	1	8
20	0.0317315	0.0500073	0.0407831	0.0465177	1	9
20	0.0451861	0.0662685	0.0556058	0.0456441	1	10
20	0.0338984	0.0525629	0.0428037	0.0417516	1	11
20	0.0352351	0.0541751	0.0442807	0.0519537	1	12
20	0.0949109	0.124	0.109173	0.103358	1	13
21	0.0604998	0.0795193	0.0697624	0.0724553	1	1
21	0.0485683	0.0658863	0.057064	0.0590882	1	2
21	0.112104	0.136833	0.124181	0.13035	1	3
21	0.00356981	0.00934098	0.00618483	0.0049315	1	4
21	0.0706209	0.0910412	0.0805604	0.0854893	1	5
21	0.104196	0.128341	0.116462	0.114806	1	6
21	0.0401886	0.0561693	0.0479498	0.0492127	1	7
21	0.160729	0.189273	0.174831	0.16133	1	8
21	0.094835	0.117912	0.106092	0.114548	1	9
21	0.0603009	0.0793622	0.0695939	0.0656703	1	10
21	0.0832042	0.105029	0.0938942	0.0905311	1	11
21	0.00935908	0.0178971	0.0134127	0.0137193	1	12
21	0.0317072	0.0460193	0.0385915	0.0378686	1	13
22	0.0191664	0.0250124	0.022003	0.0243891	1	1
22	0.0446082	0.0532097	0.0488223	0.046381	1	2
22	0.0665809	0.076877	0.0715415	0.0740597	1	3
22	0.0742772	0.0851185	0.0797541	0.0768317	1	4
22	0.0274666	0.0343799	0.0309037	0.0309135	1	5
22	0.0357653	0.0435303	0.0395584	0.0412072	1	6
22	0.119347	0.132682	0.12586	0.123584	1	7
22	0.0147076	0.0198732	0.0171893	0.0168335	1	8
22	0.0815291	0.0928949	0.0872271	0.0881782	1	9
22	0.119466	0.132719	0.126159	0.129077	1	10
22	0.235104	0.252577	0.243896	0.2422	1	11
22	0.0147597	0.0199571	0.0173233	0.0161302	1	12
22	0.0838191	0.095246	0.0894279	0.0902149	1	13
23	0.04451	0.0884343	0.0652409	0.0617108	1	1
23	0.0159165	0.0465756	0.0303683	0.0314344	1	2
23	0.0205463	0.0535322	0.0359525	0.0419191	1	3
23	0.0632989	0.11442	0.0878052	0.115202	0	4
23	0.104194	0.165942	0.134342	0.123885	1	5
23	0.0220437	0.05617	0.0379563	0.0380384	1	6
23	0.000321395	0.0116696	0.00456065	0.0107746	1	7
23	0.129805	0.195679	0.162004	0.164037	1	8
23	0.0392324	0.0815923	0.0597347	0.06313	1	9
23	0.00201336	0.0181792	0.00877584	0.011663	1	10
23	0.0883727	0.146159	0.116658	0.109169	1	11
23	0.112187	0.175517	0.143321	0.130723	1	12
23	0.0790666	0.133951	0.105639	0.0983137	1	13
24	0.0105342	0.0908551	0.0445957	0.0315188	1	1
24	0.0365038	0.147608	0.0863905	0.0624841	1	2
24	0.0887449	0.236343	0.157937	0.173135	1	3
24	0.0438957	0.161185	0.0971964	0.110173	1	4
24	0.0017244	0.0582139	0.0230727	0.026778	1	5
24	0.0372403	0.147074	0.0863182	0.0890801	1	6
24	0.0105377	0.0901685	0.0442144	0.0350542	1	7
24	0.0523884	0.175234	0.107934	0.217842	0	8
24	0.0689078	0.205019	0.133933	0.094386	1	9
24	0.018028	0.109846	0.0576765	0.0552769	1	10
24	0.00540354	0.0747694	0.0335896	0.0224486	1	11
24	0.016885	0.104949	0.0547287	0.0446805	1	12
24	0.00562212	0.0748468	0.0336475	0.0371427	1	13
25	0.0536789	0.0711954	0.0621561	0.0535077	0	1
25	0.151927	0.179057	0.165208	0.178584	1	2
25	0.281937	0.31547	0.298641	0.291427	1	3
25	0.0354111	0.0500755	0.0425393	0.0418177	1	4
25	0.0320339	0.0459838	0.0387608	0.0404356	1	5
25	0.0732957	0.0933736	0.0829549	0.0828179	1	6
25	0.0113265	0.0203251	0.0155358	0.0151919	1	7
25	0.0589197	0.0772019	0.0680225	0.0631172	1	8
25	0.0472513	0.0639011	0.05529	0.0589326	1	9
25	0.0337179	0.0480302	0.0408144	0.0352837	1	10
25	0.0720534	0.0919102	0.0817913	0.0835967	1	11
25	0.016371	0.026831	0.0212937	0.0277317	0	12
25	0.0202277	0.0317066	0.0257772	0.0275556	1	13
26	0.0977719	0.117294	0.107428	0.102254	1	1
26	0.0354576	0.0479049	0.0415425	0.045196	1	2
26	0.0272056	0.0382723	0.0324304	0.0307366	1	3
26	0.0149927	0.0235489	0.0190876	0.019558	1	4
26	0.0910502	0.110191	0.100619	0.103334	1	5
26	0.0421115	0.0556114	0.0487114	0.0467053	1	6
26	0.0696043	0.0865156	0.0779602	0.0850682	1	7
26	0.0639445	0.0802412	0.0717438	0.0746642	1	8
26	0.035919	0.0485498	0.0420661	0.0422589	1	9
26	0.218716	0.245567	0.231791	0.233501	1	10
26	0.0530886	0.0681504	0.0605265	0.0568222	1	11
26	0.102508	0.122581	0.112338	0.109951	1	12
26	0.046018	0.0600544	0.0527623	0.0499509	1	13
27	0.171032	0.204041	0.187128	0.185469	1	1
27	0.10923	0.13708	0.122983	0.120159	1	2
27	0.0162873	0.0286793	0.0221413	0.0185444	1	3
27	0.139705	0.170529	0.155256	0.15804	1	4
27	0.132721	0.163032	0.14747	0.154866	1	5
27	0.0457269	0.0649165	0.0551116	0.056579	1	6
27	0.011261	0.0218892	0.0163875	0.019111	1	7
27	0.0382764	0.056152	0.0469625	0.0460293	1	8
27	0.00847075	0.0177644	0.0128105	0.0105399	1	9
27	0.0508777	0.0710063	0.0608015	0.0622771	1	10
27	0.0338555	0.0507109	0.0419854	0.0355392	1	11
27	0.00501468	0.0126816	0.00850063	0.00873862	1	12
27	0.107062	0.134612	0.120772	0.124108	1	13
28	0.141483	0.199348	0.170505	0.172436	1	1
28	0.0550005	0.0946135	0.0735085	0.0892693	1	2
28	0.0118662	0.0339432	0.0218537	0.0250971	1	3
28	0.11246	0.165494	0.13854	0.156099	1	4
28	0.0157752	0.0403763	0.0272896	0.0191033	1	5
28	0.00853895	0.0283842	0.0173286	0.013911	1	6
28	0.0123617	0.0350021	0.0227646	0.0163415	1	7
28	0.090674	0.139846	0.115083	0.129623	1	8
28	0.0618059	0.103723	0.0821186	0.0601211	0	9
28	0.0156357	0.0401715	0.027008	0.0345443	1	10
28	0.160295	0.220858	0.189771	0.18813	1	11
28	0.0610549	0.102839	0.0811435	0.0691443	1	12
28	0.0159762	0.0407992	0.0276378	0.0261793	1	13
29	0.357661	0.399183	0.37813	0.370287	1	1
29	0.00369254	0.0104353	0.00679512	0.00717606	1	2
29	0.00840067	0.0177232	0.0128459	0.010624	1	3
29	0.0361798	0.0533966	0.0446915	0.0466515	1	4
29	0.0115973	0.0222214	0.0166809	0.0178701	1	5
29	0.0291	0.0446699	0.0366489	0.0423545	1	6
29	0.0712306	0.0941737	0.0821042	0.09207	1	7
29	0.228092	0.264878	0.246565	0.240466	1	8
29	0.070004	0.0931474	0.081058	0.0832914	1	9
29	0.0521076	0.0726341	0.0623608	0.0604837	1	10
29	0.0101614	0.0201568	0.0149579	0.0158694	1	11
29	0.00240075	0.0081986	0.0050135	0.00486022	1	12
29	0.00655061	0.0149806	0.0104444	0.00799621	1	13
30	0.00190109	0.0167749	0.00802991	0.00628872	1	1
30	0.0294691	0.0658185	0.0471396	0.0402374	1	2
30	0.117015	0.178252	0.147336	0.133123	1	3
30	0.143325	0.209057	0.17528	0.181714	1	4
30	0.00187606	0.0166278	0.00804184	0.00296691	1	5
30	0.112569	0.172993	0.141728	0.125088	1	6
30	0.100174	0.158027	0.128708	0.144581	1	7
30	0.0707898	0.121188	0.0946251	0.108553	1	8
30	0.0222938	0.0544395	0.0371197	0.0414708	1	9
30	0.0487022	0.0921474	0.0688757	0.0808339	1	10
30	0.0119645	0.0380877	0.0239389	0.0224868	1	11
30	0.0366658	0.0764996	0.0560176	0.0639318	1	12
30	0.0375939	0.0771066	0.0562392	0.0487247	1	13
31	0.02891	0.0680256	0.047315	0.0524436	1	1
31	0.0191378	0.0528833	0.0347635	0.040921	1	2
31	0.0358656	0.0785848	0.0557589	0.0438563	1	3
31	0.117417	0.184822	0.149668	0.152587	1	4
31	0.0189242	0.0521125	0.0338766	0.0300223	1	5
31	0.303645	0.395318	0.348837	0.368013	1	6
31	0.0213283	0.0565154	0.0374269	0.0343575	1	7
31	0.000351654	0.0124495	0.00482484	0.00146074	1	8
31	0.00461516	0.0256713	0.0137542	0.0126507	1	9
31	0.0495699	0.0981913	0.0723409	0.0733906	1	10
31	0.0636359	0.116494	0.0891985	0.0758551	1	11
31	0.0548664	0.105756	0.0791801	0.0960062	1	12
31	0.0120831	0.0405746	0.0248488	0.0184362	1	13
32	0.0402731	0.059216	0.0495858	0.0565948	1	1
32	0.0982453	0.125726	0.1115	0.115117	1	2
32	0.0107757	0.0214936	0.0158302	0.0131753	1	3
32	0.0962745	0.123628	0.109753	0.129314	0	4
32	0.0286959	0.0450227	0.036552	0.0409249	1	5
32	0.0652726	0.0886133	0.076694	0.0727866	1	6
32	0.0207991	0.0350082	0.027676	0.026389	1	7
32	0.0371068	0.0553971	0.0457904	0.0450153	1	8
32	0.0777023	0.102716	0.0900379	0.085432	1	9
32	0.0472802	0.0676667	0.0570241	0.0503323	1	10
32	0.225923	0.263997	0.245071	0.233989	1	11
32	0.0553931	0.0771132	0.0661535	0.0582015	1	12
32	0.0563038	0.0779742	0.0665797	0.0727277	1	13
33	0.0279014	0.144629	0.0794138	0.0538125	1	1
33	0.12977	0.306993	0.212665	0.178767	1	2
33	0.0605574	0.203055	0.127176	0.0646705	1	3
33	1.70264824548832e-05	0.0483184	0.0147385	0.03946	1	4
33	0.0126942	0.106452	0.0522443	0.0966864	1	5
33	4.78332738652297e-05	0.0482058	0.0148289	0.0239952	1	6
33	0.0358287	0.157924	0.0898399	0.140114	1	7
33	0.00656534	0.0877482	0.0396991	0.0454623	1	8
33	0.0123474	0.105824	0.0522117	0.0727468	1	9
33	0.0186312	0.123339	0.0649962	0.0601456	1	10
33	0.0617146	0.204562	0.127253	0.121845	1	11
33	0.00664009	0.088323	0.0398189	0.0412791	1	12
33	0.00703482	0.0885591	0.0397947	0.0610154	1	13
34	0.0399936	0.0646432	0.0517178	0.0575252	1	1
34	0.0225394	0.0418855	0.0318832	0.0275783	1	2
34	0.0227399	0.042102	0.0318023	0.0337126	1	3
34	0.0677745	0.0983586	0.0827125	0.0795257	1	4
34	0.0452139	0.0709213	0.0574241	0.0566906	1	5
34	0.013311	0.0289273	0.020617	0.0220016	1	6
34	0.234386	0.283698	0.258631	0.269196	1	7
34	0.185571	0.231419	0.208136	0.187094	1	8
34	0.059095	0.0880777	0.0733761	0.0677149	1	9
34	0.0249273	0.0451978	0.034659	0.0389069	1	10
34	0.0587116	0.0878197	0.0728925	0.073889	1	11
34	0.0577698	0.0862436	0.0714877	0.0839323	1	12
34	0.000123497	0.00443555	0.00172025	0.00223355	1	13
35	0.109803	0.13347	0.121698	0.112089	1	1
35	0.0464543	0.0629791	0.054319	0.0542752	1	2
35	0.0392025	0.0544109	0.0465197	0.0461122	1	3
35	0.0414865	0.0570711	0.0490443	0.060283	0	4
35	0.15733	0.184851	0.170878	0.181015	1	5
35	0.0421456	0.0579623	0.0498246	0.0540708	1	6
35	0.0191221	0.0302525	0.0244635	0.0306241	0	7
35	0.115805	0.140169	0.127962	0.121502	1	8
35	0.0605697	0.0790513	0.0697841	0.0658354	1	9
35	0.0731325	0.0931729	0.0827708	0.0752581	1	10
35	0.0618536	0.0803923	0.070992	0.0713423	1	11
35	0.0119834	0.0211008	0.0163564	0.0180976	1	12
35	0.102597	0.125868	0.114136	0.109495	1	13
36	0.0541243	0.0700261	0.0619698	0.0649597	1	1
36	0.0851364	0.10484	0.0948341	0.0987205	1	2
36	0.0844106	0.103844	0.0939799	0.0889765	1	3
36	0.171883	0.197837	0.184748	0.166401	0	4
36	0.169216	0.195244	0.182099	0.18619	1	5
36	0.0645586	0.0817816	0.073076	0.0752389	1	6
36	0.0220125	0.0328612	0.0272627	0.0295539	1	7
36	0.015999	0.0253705	0.0205668	0.0242073	1	8
36	0.0419261	0.0562457	0.0489412	0.0488906	1	9
36	0.0455301	0.0603237	0.0528537	0.0553247	1	10
36	0.0991827	0.120086	0.109316	0.11369	1	11
36	0.023172	0.034227	0.0285666	0.0269912	1	12
36	0.0161891	0.0256148	0.0206996	0.0208556	1	13
37	0.00892192	0.118616	0.053991	0.0610504	1	1
37	0.00270276	0.0925318	0.0369339	0.076733	1	2
37	0.0263263	0.165893	0.0882029	0.0899613	1	3
37	0.0168036	0.142514	0.0707633	0.0393693	1	4
37	2.34153597393205e-05	0.0652929	0.0201368	0.0122499	1	5
37	0.0263457	0.166018	0.0880787	0.0441969	1	6
37	0.0489349	0.211526	0.122517	0.109255	1	7
37	7.98931178884882e-05	0.0650785	0.0201107	0.0115355	1	8
37	0.00955124	0.119956	0.0542736	0.0355904	1	9
37	0.0227546	0.161462	0.0834544	0.126364	1	10
37	0.00324623	0.09311	0.0369401	0.0437199	1	11
37	0.00268699	0.0925363	0.0371177	0.0721888	1	12
37	0.1235	0.339072	0.225952	0.277786	1	13
38	0.0367842	0.0736511	0.054425	0.0420079	1	1
38	0.024222	0.0562188	0.0393041	0.0392442	1	2
38	0.0386435	0.0763651	0.0563244	0.056488	1	3
38	0.286305	0.364928	0.324691	0.375631	0	4
38	0.014401	0.0404627	0.0265009	0.03128	1	5
38	0.0270388	0.0604895	0.0429603	0.0348353	1	6
38	0.0166947	0.044344	0.02962	0.0278482	1	7
38	0.0369255	0.0744427	0.0548426	0.0543769	1	8
38	0.0235932	0.0550118	0.0381346	0.0303545	1	9
38	0.0528317	0.0963012	0.0736721	0.0574351	1	10
38	0.081689	0.133134	0.106401	0.100319	1	11
38	0.0350299	0.0721256	0.052787	0.0512413	1	12
38	0.0708949	0.118931	0.0939547	0.0989386	1	13
39	0.0424865	0.0564714	0.0492943	0.045246	1	1
39	0.00343567	0.00824986	0.00567364	0.00483222	1	2
39	0.0202955	0.0304215	0.0251833	0.0270922	1	3
39	0.0351282	0.0479726	0.0414679	0.0443269	1	4
39	0.00827309	0.0151437	0.0115981	0.0131548	1	5
39	0.222642	0.250285	0.235951	0.232295	1	6
39	0.0590225	0.0751889	0.0671656	0.0691556	1	7
39	0.0230519	0.0336263	0.0282147	0.0255444	1	8
39	0.0448948	0.059256	0.0520247	0.0517361	1	9
39	0.0996472	0.11989	0.109833	0.108265	1	10
39	0.196928	0.223571	0.210038	0.214981	1	11
39	0.0316636	0.0440125	0.0378075	0.0421196	1	12
39	0.114291	0.135698	0.124788	0.121251	1	13
40	0.0454038	0.0975148	0.070403	0.090029	1	1
40	0.0616632	0.120558	0.0899481	0.0913744	1	2
40	0.00561771	0.0312516	0.0168435	0.0190721	1	3
40	0.0333296	0.0796185	0.0549748	0.0729082	1	4
40	0.000428855	0.015244	0.00592958	0.0125609	1	5
40	0.00122106	0.0194035	0.00865273	0.00490793	1	6
40	0.0640762	0.123458	0.0926382	0.116971	1	7
40	0.185365	0.272549	0.228632	0.23254	1	8
40	0.0820122	0.146704	0.112621	0.0714137	0	9
40	0.0329683	0.0796271	0.0551259	0.0322229	0	10
40	0.0778227	0.141555	0.108021	0.115711	1	11
40	0.0188254	0.0567196	0.0361363	0.0333417	1	12
40	0.0794131	0.143626	0.109869	0.106947	1	13
41	0.00890867	0.0269294	0.0171111	0.0147664	1	1
41	0.00265452	0.0149488	0.00802073	0.0087671	1	2
41	0.0704118	0.111274	0.090464	0.109882	1	3
41	0.0711089	0.112317	0.0910009	0.0857752	1	4
41	0.0536125	0.0898031	0.0708211	0.0631715	1	5
41	0.0399415	0.0724251	0.0550723	0.068636	1	6
41	0.00195234	0.0131924	0.00672116	0.00179537	0	7
41	0.202259	0.263402	0.23192	0.243783	1	8
41	0.075227	0.117218	0.0954334	0.0720473	0	9
41	0.0684451	0.108422	0.0878579	0.0841637	1	10
41	0.0352266	0.0659714	0.0500895	0.0492973	1	11
41	0.149448	0.203918	0.176233	0.185607	1	12
41	0.00700852	0.0238613	0.0145359	0.0123079	1	13
42	0.1178	0.19636	0.155202	0.155491	1	1
42	0.011101	0.0458935	0.0267282	0.0281893	1	2
42	0.0340118	0.0842348	0.0571973	0.0573863	1	3
42	0.0030963	0.0266433	0.0127626	0.0109706	1	4
42	0.0217325	0.0648691	0.0416588	0.0490795	1	5
42	0.0165266	0.054776	0.0337134	0.0246618	1	6
42	0.192938	0.285735	0.23871	0.220958	1	7
42	0.0187224	0.0586998	0.0367404	0.0513552	1	8
42	0.00268189	0.0257555	0.012629	0.0114278	1	9
42	5.97487426913079e-06	0.0117868	0.00357233	0.00511067	1	10
42	0.124538	0.204594	0.163262	0.150367	1	11
42	0.0636016	0.126154	0.0933208	0.121366	1	12
42	0.0798548	0.148576	0.11336	0.113638	1	13
43	0.0482219	0.0654065	0.0565903	0.0517154	1	1
43	0.0680463	0.0879861	0.0778759	0.0866306	1	2
43	0.0607808	0.0797536	0.0702001	0.0596733	0	3
43	0.044804	0.0613623	0.0529492	0.0546178	1	4
43	0.124364	0.149843	0.136712	0.132152	1	5
43	0.00832323	0.016384	0.012154	0.0134434	1	6
43	0.0362089	0.051296	0.043535	0.050516	1	7
43	0.0134371	0.0232821	0.0182122	0.0191936	1	8
43	0.182163	0.211802	0.197023	0.194282	1	9
43	0.00898887	0.0173618	0.0129474	0.0143322	1	10
43	0.00861321	0.016822	0.0125518	0.0131981	1	11
43	0.0696488	0.0899015	0.079539	0.0884362	1	12
43	0.212564	0.244023	0.228377	0.22181	1	13
44	0.0662678	0.0965319	0.0807983	0.0872773	1	1
44	0.0369349	0.0605895	0.048449	0.0505151	1	2
44	0.0280932	0.0491717	0.0382684	0.0358951	1	3
44	0.00815519	0.0210625	0.0142012	0.0146923	1	4
44	0.0113592	0.0259027	0.0181187	0.0168121	1	5
44	0.0309668	0.0527293	0.0414427	0.0374112	1	6
44	0.0126955	0.0280417	0.0200494	0.0199905	1	7
44	0.0722907	0.103645	0.0875309	0.0936369	1	8
44	0.0995254	0.135706	0.117054	0.104302	1	9
44	0.0857069	0.119256	0.102242	0.0913307	1	10
44	0.00652549	0.0181974	0.0118635	0.00758046	1	11
44	0.266992	0.318195	0.292965	0.313793	1	12
44	0.10567	0.142351	0.124167	0.126763	1	13
45	0.0659305	0.0820317	0.0738559	0.0716764	1	1
45	0.0190832	0.0283737	0.0236363	0.0219938	1	2
45	0.025733	0.03639	0.0309178	0.0282342	1	3
45	0.01069	0.0179042	0.0142291	0.0158828	1	4
45	0.120711	0.14157	0.131181	0.132059	1	5
45	0.0398973	0.0527864	0.0460963	0.0471457	1	6
45	0.178677	0.203011	0.191071	0.189792	1	7
45	0.0351694	0.04742	0.041042	0.0409772	1	8
45	0.0263081	0.0370172	0.0316508	0.0306997	1	9
45	0.121831	0.142805	0.131976	0.136664	1	10
45	0.154467	0.177592	0.166153	0.170415	1	11
45	0.0671834	0.0834333	0.0752361	0.0754451	1	12
45	0.0360593	0.0484151	0.0420519	0.0390158	1	13
46	0.00763791	0.0299352	0.0176817	0.0117335	1	1
46	0.0149452	0.0428163	0.0275047	0.0248641	1	2
46	0.0492749	0.093594	0.070705	0.101315	0	3
46	0.0703559	0.120764	0.0944686	0.0971821	1	4
46	0.00484522	0.0245278	0.0138171	0.0183645	1	5
46	0.000297932	0.0106939	0.00418401	0.00191612	1	6
46	0.0992384	0.156996	0.12744	0.132447	1	7
46	0.0411911	0.0822834	0.0603846	0.0488551	1	8
46	0.0671459	0.116551	0.0904482	0.0726954	1	9
46	0.145218	0.211734	0.177356	0.17078	1	10
46	0.178479	0.249701	0.213898	0.238724	1	11
46	0.0451781	0.0880646	0.0653952	0.0566397	1	12
46	0.0161897	0.045051	0.0295954	0.0244838	1	13
47	0.174292	0.242315	0.207239	0.178922	1	1
47	0.0501737	0.0921987	0.0700725	0.0824142	1	2
47	0.0366243	0.0741548	0.0546754	0.0535502	1	3
47	0.0150274	0.0415904	0.0271293	0.0331026	1	4
47	0.0843405	0.135941	0.108423	0.132588	1	5
47	0.0505438	0.0934109	0.0708191	0.0717763	1	6
47	0.0389097	0.0777024	0.0573545	0.056841	1	7
47	0.116268	0.174748	0.144687	0.121576	1	8
47	0.0825506	0.134243	0.107244	0.112919	1	9
47	0.0271499	0.0610809	0.043159	0.0541313	1	10
47	0.007072	0.0276071	0.0163437	0.0144523	1	11
47	0.00839158	0.0301027	0.018092	0.0188502	1	12
47	0.0482623	0.0898165	0.0680845	0.0688769	1	13
48	0.0554711	0.0675481	0.0613158	0.0622286	1	1
48	0.159734	0.178747	0.169013	0.173818	1	2
48	0.138399	0.156179	0.14702	0.142409	1	3
48	0.102935	0.118829	0.110874	0.104612	1	4
48	0.0484042	0.0597462	0.0539978	0.0524006	1	5
48	0.017572	0.0247611	0.0210632	0.0235415	1	6
48	0.101536	0.117084	0.109074	0.108344	1	7
48	0.0439295	0.0547988	0.049213	0.0454047	1	8
48	0.0431167	0.053893	0.0483812	0.0545041	0	9
48	0.0389778	0.049276	0.0440878	0.041807	1	10
48	0.0360951	0.0460901	0.0410251	0.042302	1	11
48	0.117512	0.134175	0.12563	0.129361	1	12
48	0.0154101	0.0221132	0.0186625	0.0192665	1	13
49	0.0133742	0.0818667	0.0429882	0.0414638	1	1
49	0.0361586	0.125752	0.077316	0.077914	1	2
49	0.00360845	0.0537622	0.0242313	0.0324576	1	3
49	0.0369037	0.126658	0.0774957	0.065128	1	4
49	0.00166989	0.0497354	0.021	0.0274181	1	5
49	0.00808553	0.0658561	0.0316662	0.089109	0	6
49	0.0979676	0.22168	0.157006	0.129149	1	7
49	0.0586276	0.163452	0.105816	0.0792874	1	8
49	1.31996781845547e-05	0.0292912	0.00902143	0.0117278	1	9
49	0.0118355	0.0763664	0.0393776	0.0340021	1	10
49	0.0206823	0.0969531	0.0545692	0.0505976	1	11
49	0.0116219	0.0761592	0.0393488	0.0542835	1	12
49	0.215044	0.372766	0.292161	0.307462	1	13
50	0.0658179	0.132874	0.0982542	0.125598	1	1
50	0.0134214	0.051773	0.0305905	0.0259256	1	2
50	0.0569497	0.120451	0.0872403	0.084442	1	3
50	0.0462984	0.105241	0.0742483	0.107682	0	4
50	0.00922869	0.0431082	0.0240386	0.038361	1	5
50	0.0334548	0.0852901	0.0572006	0.0528363	1	6
50	0.0717158	0.140782	0.105492	0.101779	1	7
50	0.089481	0.163768	0.125259	0.126099	1	8
50	0.0156142	0.0559103	0.033783	0.0435498	1	9
50	0.0276974	0.0764381	0.0500671	0.0351108	1	10
50	0.0376597	0.0915873	0.0627958	0.0517831	1	11
50	0.0811954	0.152446	0.114809	0.102381	1	12
50	0.0882016	0.162215	0.124074	0.104453	1	13
51	0.0937323	0.111175	0.102405	0.0930627	0	1
51	0.0210598	0.0299933	0.0253383	0.0264483	1	2
51	0.104371	0.122504	0.113248	0.107997	1	3
51	0.0299983	0.0404633	0.0351461	0.0379731	1	4
51	0.0390733	0.05084	0.0446909	0.049839	1	5
51	0.0390457	0.0508027	0.0446976	0.0420843	1	6
51	0.161292	0.183119	0.172172	0.170303	1	7
51	0.147788	0.168806	0.158452	0.172179	0	8
51	0.0402185	0.0521588	0.0460432	0.0423549	1	9
51	0.0615352	0.0760001	0.0686281	0.0742738	1	10
51	0.0217907	0.0308944	0.0261514	0.0257627	1	11
51	0.02307	0.0324083	0.0275913	0.0276426	1	12
51	0.124931	0.144511	0.134652	0.13008	1	13
52	0.0064357	0.0187683	0.0120899	0.0135798	1	1
52	0.200453	0.248565	0.224189	0.228046	1	2
52	0.0154498	0.0326766	0.0237413	0.0128716	0	3
52	0.0844038	0.119043	0.101582	0.0957039	1	4
52	0.0453394	0.0720123	0.0579686	0.0631201	1	5
52	0.0110628	0.0262005	0.0181676	0.0134243	1	6
52	0.0238676	0.0445136	0.0338341	0.0292902	1	7
52	0.0658578	0.0970062	0.0810783	0.0892202	1	8
52	0.0367025	0.0612544	0.0483824	0.0449323	1	9
52	0.164996	0.209762	0.186694	0.200579	1	10
52	0.0252449	0.0461374	0.0351155	0.0325258	1	11
52	0.141768	0.184297	0.162063	0.164848	1	12
52	0.00638928	0.0186616	0.01195	0.0118587	1	13
53	0.0639153	0.18118	0.118461	0.0834673	1	1
53	0.00140184	0.0482946	0.0190433	0.00761539	1	2
53	0.0310099	0.124261	0.0728979	0.0997813	1	3
53	0.00446437	0.0620741	0.0279367	0.042665	1	4
53	0.0884351	0.218513	0.150795	0.172682	1	5
53	0.0543187	0.1657	0.106343	0.0911782	1	6
53	0.00420116	0.0616017	0.0276323	0.017533	1	7
53	0.0440462	0.150293	0.092564	0.0573513	1	8
53	0.019659	0.101754	0.055476	0.0926457	1	9
53	0.0181861	0.099432	0.0545807	0.0622542	1	10
53	0.0682059	0.186758	0.123886	0.143766	1	11
53	0.0560965	0.168402	0.108345	0.119682	1	12
53	3.88459993747141e-05	0.0336263	0.0103489	0.00937858	1	13
54	0.136468	0.159614	0.147719	0.155626	1	1
54	0.0591512	0.0752448	0.0669627	0.0642048	1	2
54	0.0229873	0.0335334	0.0280666	0.0275925	1	3
54	0.0656787	0.0825923	0.0741653	0.0636135	0	4
54	0.102168	0.122767	0.112425	0.114288	1	5
54	0.141311	0.16471	0.15275	0.14994	1	6
54	0.0338885	0.0464934	0.0399769	0.0427125	1	7
54	0.0763641	0.0944903	0.0851858	0.094962	0	8
54	0.0914618	0.111068	0.101233	0.0997161	1	9
54	0.0228663	0.0335611	0.0280317	0.0310235	1	10
54	0.0118213	0.0198355	0.0157135	0.0166596	1	11
54	0.0116569	0.0195282	0.0153957	0.0137507	1	12
54	0.12094	0.14283	0.131312	0.125911	1	13
55	0.0368143	0.0711346	0.0532382	0.0379294	1	1
55	0.145317	0.204475	0.173867	0.187591	1	2
55	0.0398115	0.0750972	0.0567614	0.0529526	1	3
55	0.0102104	0.0310715	0.0198002	0.0304863	1	4
55	0.0538418	0.0933027	0.0725729	0.0927549	1	5
55	0.0135507	0.0367984	0.0243174	0.0212228	1	6
55	0.0751829	0.120905	0.0976022	0.101099	1	7
55	0.0681472	0.111741	0.089518	0.0829304	1	8
55	0.0139422	0.0372253	0.0243277	0.0325113	1	9
55	0.151663	0.210898	0.180581	0.160065	1	10
55	0.067722	0.111422	0.0889014	0.0807446	1	11
55	0.0318375	0.0641532	0.047309	0.04409	1	12
55	0.0482592	0.0859714	0.0658195	0.0756227	1	13
56	0.0289737	0.0497894	0.0389361	0.0340391	1	1
56	0.0591371	0.0873799	0.0732272	0.0752739	1	2
56	0.169403	0.212246	0.190579	0.189306	1	3
56	0.11721	0.154324	0.135304	0.133908	1	4
56	0.0576151	0.0854726	0.0710823	0.0669849	1	5
56	0.0399408	0.0639611	0.0515185	0.056219	1	6
56	0.0719127	0.102768	0.0873584	0.0791928	1	7
56	0.0280939	0.0486756	0.0380022	0.0436871	1	8
56	0.0202157	0.0382448	0.0288501	0.0274336	1	9
56	0.0320652	0.0538059	0.0424941	0.0421744	1	10
56	0.0926718	0.12655	0.109157	0.10309	1	11
56	0.0327213	0.0547558	0.0435195	0.0559455	0	12
56	0.072179	0.102783	0.0870953	0.0927457	1	13
57	0.00712179	0.0208058	0.0133975	0.0159516	1	1
57	0.00567534	0.0182892	0.0114326	0.00993012	1	2
57	0.123913	0.166792	0.144961	0.150833	1	3
57	0.036952	0.0630539	0.0496217	0.0428517	1	4
57	0.104948	0.145261	0.124673	0.122896	1	5
57	0.0889797	0.126762	0.107258	0.107444	1	6
57	0.00584951	0.0186366	0.0116312	0.0117695	1	7
57	0.00189829	0.0108466	0.0058118	0.00275251	1	8
57	0.117923	0.160103	0.138666	0.134145	1	9
57	0.149475	0.195759	0.172309	0.179398	1	10
57	0.00515002	0.0171947	0.01051	0.0102655	1	11
57	0.0391812	0.0659099	0.0519761	0.0483998	1	12
57	0.133012	0.177078	0.154248	0.163364	1	13
58	0.0306134	0.0465963	0.0383318	0.0364051	1	1
58	0.171909	0.204953	0.188222	0.193633	1	2
58	0.0363687	0.0537369	0.0448193	0.0413037	1	3
58	0.0244235	0.0388748	0.0312726	0.0288938	1	4
58	0.0708061	0.0938061	0.0823577	0.0868311	1	5
58	0.0661309	0.0883374	0.0770887	0.071687	1	6
58	0.0177936	0.030559	0.0240438	0.0246301	1	7
58	0.101664	0.128447	0.114781	0.123176	1	8
58	0.0653417	0.0876791	0.0762713	0.0685609	1	9
58	0.0221439	0.0361277	0.0288943	0.0279575	1	10
58	0.127934	0.157288	0.142516	0.146402	1	11
58	0.0378037	0.0553853	0.0462538	0.0454828	1	12
58	0.0911902	0.116613	0.103484	0.105036	1	13
59	0.201975	0.236563	0.219196	0.212692	1	1
59	0.0866025	0.111168	0.0985585	0.0972359	1	2
59	0.0304183	0.0462103	0.0380912	0.0358172	1	3
59	0.0158157	0.027639	0.0214567	0.0248627	1	4
59	0.0178096	0.030175	0.0236801	0.0202869	1	5
59	0.0810872	0.105156	0.0929874	0.0950889	1	6
59	0.0550257	0.0751246	0.0647306	0.0702255	1	7
59	0.136025	0.165431	0.150603	0.156419	1	8
59	0.0242744	0.0383485	0.0311458	0.0294279	1	9
59	0.0415952	0.0595791	0.0503231	0.0492183	1	10
59	0.053685	0.0737536	0.0633767	0.0668733	1	11
59	0.060178	0.081374	0.0705538	0.0699728	1	12
59	0.0633559	0.0846866	0.0737558	0.0718806	1	13
60	0.0989447	0.119303	0.109051	0.107793	1	1
60	0.0825167	0.101299	0.091867	0.0910112	1	2
60	0.0290827	0.040942	0.034815	0.0295681	1	3
60	0.132635	0.155498	0.144074	0.150904	1	4
60	0.109721	0.130897	0.120453	0.118595	1	5
60	0.0208275	0.0310797	0.0258352	0.0267499	1	6
60	0.0652054	0.0822333	0.0736591	0.0786402	1	7
60	0.0140182	0.0226438	0.0181316	0.0174382	1	8
60	0.0279584	0.0395645	0.0334791	0.0326069	1	9
60	0.0482939	0.0631201	0.055686	0.0574767	1	10
60	0.0607557	0.0771818	0.0687087	0.0727049	1	11
60	0.0279788	0.0396663	0.033638	0.0342311	1	12
60	0.176699	0.202534	0.189579	0.182281	1	13
61	0.0231075	0.0364271	0.0295033	0.0289025	1	1
61	0.0643241	0.0851169	0.074725	0.0721858	1	2
61	0.0625959	0.0831765	0.0726917	0.0696497	1	3
61	0.112822	0.139078	0.125368	0.125463	1	4
61	0.0267603	0.0411601	0.0336805	0.0312165	1	5
61	0.04323	0.0608441	0.0518389	0.0589811	1	6
61	0.104699	0.130326	0.117279	0.120118	1	7
61	0.0441552	0.0618198	0.0526848	0.0456587	1	8
61	0.201176	0.234284	0.217722	0.223283	1	9
61	0.0344594	0.0503733	0.0422168	0.041695	1	10
61	0.0756141	0.0979799	0.0866661	0.0891079	1	11
61	0.0648285	0.0856295	0.0750257	0.0702631	1	12
61	0.0138856	0.0246081	0.0190361	0.0234758	1	13
62	0.117635	0.137621	0.127434	0.129765	1	1
62	0.0793567	0.0962374	0.0876867	0.0863007	1	2
62	0.00204968	0.00565227	0.00372029	0.00392526	1	3
62	0.0235681	0.0334722	0.0283827	0.0350816	0	4
62	0.0621438	0.0773989	0.0697839	0.070311	1	5
62	0.126913	0.147493	0.137096	0.140399	1	6
62	0.00934604	0.0159535	0.0125079	0.0105319	1	7
62	0.0879752	0.105825	0.0968072	0.101044	1	8
62	0.0898745	0.107723	0.0987067	0.0972363	1	9
62	0.161183	0.183998	0.172633	0.164929	1	10
62	0.0583997	0.0731718	0.0656319	0.059389	1	11
62	0.060864	0.075909	0.0683126	0.0687697	1	12
62	0.0254514	0.0356557	0.0304459	0.0323183	1	13
63	0.124183	0.185549	0.154475	0.128131	1	1
63	0.177733	0.247197	0.211748	0.222814	1	2
63	0.0321293	0.068828	0.0496864	0.0448656	1	3
63	0.0566086	0.101777	0.0777861	0.0681229	1	4
63	0.0378578	0.0765742	0.0560721	0.0658241	1	5
63	0.0214475	0.0523674	0.0354663	0.0399504	1	6
63	0.0316553	0.0678047	0.0485713	0.0608059	1	7
63	0.0168006	0.0454837	0.0300712	0.0375707	1	8
63	0.0309637	0.0673135	0.0485108	0.0570213	1	9
63	0.0348321	0.0724174	0.0526461	0.0301855	0	10
63	0.0693152	0.118323	0.0929419	0.109878	1	11
63	0.00859557	0.0310627	0.0188166	0.0185833	1	12
63	0.0903434	0.144932	0.116496	0.116246	1	13
64	0.130577	0.180814	0.155371	0.137792	1	1
64	0.0248688	0.050301	0.0367277	0.0404813	1	2
64	0.01013	0.028381	0.0185077	0.0279444	1	3
64	0.043281	0.075608	0.0590625	0.0546232	1	4
64	0.00395111	0.0172665	0.00995186	0.00996764	1	5
64	0.0680309	0.107007	0.0869047	0.102463	1	6
64	0.0480154	0.0817697	0.0641046	0.0598614	1	7
64	0.145385	0.197365	0.170531	0.171159	1	8
64	0.0270209	0.0535395	0.0396826	0.03508	1	9
64	0.136353	0.187015	0.160833	0.190246	0	10
64	0.0518604	0.0864047	0.068685	0.0537175	1	11
64	0.0374108	0.0676405	0.0516484	0.0462834	1	12
64	0.0561536	0.0920516	0.0736409	0.0703822	1	13
65	0.141621	0.168878	0.155034	0.162822	1	1
65	0.141773	0.169115	0.155537	0.166244	1	2
65	0.0297935	0.0436576	0.0363517	0.0334076	1	3
65	0.00760786	0.0154592	0.011279	0.00920304	1	4
65	0.0903327	0.113025	0.101634	0.0959657	1	5
65	0.0885525	0.111049	0.0993851	0.097291	1	6
65	0.00144849	0.00571852	0.00336135	0.00378231	1	7
65	0.0254419	0.0385047	0.0317911	0.0411874	0	8
65	0.0211688	0.0331368	0.0268397	0.0267646	1	9
65	0.196285	0.227297	0.212013	0.20402	1	10
65	0.0314913	0.0458782	0.038437	0.0364009	1	11
65	0.0428237	0.0592068	0.0506918	0.049421	1	12
65	0.0664303	0.0862783	0.0762757	0.0734904	1	13
66	0.252504	0.305291	0.278689	0.280413	1	1
66	0.0594639	0.0896904	0.0744179	0.0737147	1	2
66	0.0735353	0.106973	0.0899434	0.0877028	1	3
66	0.0353555	0.0596915	0.0470766	0.0490809	1	4
66	0.136945	0.179801	0.157984	0.168338	1	5
66	0.0133516	0.0297696	0.020881	0.0205299	1	6
66	0.1383	0.181209	0.159648	0.156255	1	7
66	0.0470963	0.0745257	0.0602189	0.0497908	1	8
66	0.0341685	0.0583954	0.0458791	0.0397933	1	9
66	0.00537524	0.0170145	0.0105152	0.0153426	1	10
66	0.0141168	0.0308036	0.0218686	0.0183089	1	11
66	0.0034078	0.0135018	0.00794293	0.0166712	0	12
66	0.0138946	0.0305583	0.0217379	0.0240592	1	13
67	0.112745	0.127491	0.119986	0.121741	1	1
67	0.0355562	0.0443955	0.0399184	0.0413207	1	2
67	0.0570634	0.0680079	0.0624983	0.0647205	1	3
67	0.0506176	0.0610016	0.0557353	0.0567654	1	4
67	0.0708417	0.0828794	0.0768773	0.0773939	1	5
67	0.0536617	0.0642669	0.0589727	0.0578427	1	6
67	0.0334983	0.0420706	0.0376415	0.0363422	1	7
67	0.154042	0.170833	0.162258	0.158417	1	8
67	0.104439	0.118731	0.111554	0.109448	1	9
67	0.045855	0.0557732	0.0507868	0.0521399	1	10
67	0.0444895	0.0543079	0.0493789	0.0476517	1	11
67	0.137123	0.153186	0.145032	0.146037	1	12
67	0.0252032	0.0327441	0.0288674	0.0301794	1	13
68	0.144356	0.164657	0.154476	0.159719	1	1
68	0.0397261	0.0513187	0.0454025	0.0415694	1	2
68	0.0830804	0.0992127	0.0910695	0.0962374	1	3
68	0.0152154	0.0228914	0.018998	0.0174363	1	4
68	0.0481491	0.0607962	0.0542959	0.0545653	1	5
68	0.118403	0.137222	0.127821	0.134282	1	6
68	0.0721175	0.0873075	0.0795725	0.0787166	1	7
68	0.104466	0.122319	0.113216	0.112734	1	8
68	0.109555	0.127725	0.118591	0.108557	0	9
68	0.0449542	0.0572502	0.0508605	0.0493754	1	10
68	0.0639074	0.0783656	0.0710896	0.0772705	1	11
68	0.0222771	0.0313267	0.0268044	0.0224928	1	12
68	0.041165	0.0530605	0.0470279	0.047043	1	13
69	0.0357689	0.0582599	0.0464149	0.0449811	1	1
69	0.0462868	0.0711499	0.0583745	0.0587713	1	2
69	0.0270718	0.0473127	0.0369183	0.0289077	1	3
69	0.070776	0.100778	0.0853564	0.0816429	1	4
69	0.109209	0.145141	0.126743	0.120957	1	5
69	0.0549052	0.082352	0.0684806	0.0656643	1	6
69	0.0272114	0.0470674	0.0365259	0.0391805	1	7
69	0.182023	0.225562	0.204076	0.21054	1	8
69	0.0391195	0.0625406	0.0506844	0.0397896	1	9
69	0.0662835	0.0956956	0.0804677	0.0946254	1	10
69	0.107374	0.142761	0.12469	0.13119	1	11
69	0.00449734	0.0146553	0.00909469	0.00929885	1	12
69	0.0566229	0.0837807	0.0694712	0.0744505	1	13
70	0.00348643	0.0089275	0.00599437	0.00477797	1	1
70	0.0125208	0.0217035	0.016906	0.0172291	1	2
70	0.0450432	0.0611489	0.052904	0.0512969	1	3
70	0.041335	0.0567127	0.0489441	0.0498363	1	4
70	0.103028	0.125907	0.114406	0.117856	1	5
70	0.0514281	0.0683634	0.0597497	0.0578958	1	6
70	0.0222603	0.0339331	0.0279035	0.0293777	1	7
70	0.0248316	0.0371197	0.0307035	0.030959	1	8
70	0.168551	0.196478	0.182503	0.168732	1	9
70	0.0262874	0.0389389	0.0324408	0.0313185	1	10
70	0.0840071	0.104973	0.0941249	0.0926811	1	11
70	0.0751226	0.0950183	0.084985	0.0904589	1	12
70	0.231493	0.262664	0.247222	0.257581	1	13
71	0.034179	0.0638723	0.0483634	0.040491	1	1
71	0.0151158	0.0361868	0.0249034	0.0236848	1	2
71	0.0695608	0.108375	0.0883526	0.0962021	1	3
71	0.0299614	0.0573548	0.0429163	0.0412142	1	4
71	0.100273	0.145367	0.122014	0.121089	1	5
71	0.0871549	0.129574	0.107697	0.1226	1	6
71	0.105863	0.151857	0.128037	0.125543	1	7
71	0.127433	0.176589	0.151214	0.134967	1	8
71	0.140721	0.192707	0.166485	0.196399	0	9
71	0.0230689	0.0477323	0.0347767	0.034108	1	10
71	0.0201211	0.0436028	0.0310777	0.0211497	1	11
71	0.031178	0.0592383	0.0447497	0.0401917	1	12
71	0.00111541	0.0102733	0.00495138	0.00236043	1	13
72	0.0806648	0.130067	0.104189	0.11465	1	1
72	0.0836796	0.134145	0.107821	0.100777	1	2
72	0.0220415	0.0522803	0.0364936	0.0417693	1	3
72	0.0646548	0.110197	0.0866591	0.0929564	1	4
72	0.0418669	0.0800509	0.0598392	0.0701355	1	5
72	0.0432137	0.0822247	0.0621328	0.0542764	1	6
72	0.028386	0.0615085	0.0441447	0.049578	1	7
72	0.108634	0.164546	0.13581	0.110571	1	8
72	0.00688846	0.0264385	0.0154927	0.0199488	1	9
72	0.0166663	0.043548	0.0291353	0.0352159	1	10
72	0.00357158	0.0195222	0.0104161	0.00947893	1	11
72	0.138024	0.198409	0.167438	0.165062	1	12
72	0.10763	0.16286	0.134125	0.135581	1	13
73	0.0193313	0.0654787	0.0406755	0.0423038	1	1
73	0.0170067	0.0607717	0.0369621	0.0657677	0	2
73	0.0121956	0.051808	0.0296365	0.0101376	0	3
73	0.00542096	0.0368859	0.0188823	0.0163493	1	4
73	0.0460244	0.108545	0.0757177	0.08488	1	5
73	0.0484647	0.112097	0.0787101	0.0904701	1	6
73	0.127197	0.218295	0.170615	0.139858	1	7
73	0.103706	0.186677	0.143165	0.144489	1	8
73	0.111297	0.197285	0.153039	0.17387	1	9
73	0.00214814	0.0293452	0.0131976	0.0153208	1	10
73	0.0500716	0.114099	0.0804982	0.0725982	1	11
73	0.0853714	0.163229	0.122996	0.1212	1	12
73	0.00759449	0.0418658	0.0224529	0.0227555	1	13
74	0.0761618	0.111092	0.0930774	0.0861042	1	1
74	0.0121284	0.0285601	0.0195821	0.0175	1	2
74	0.0146515	0.0324902	0.0229138	0.0194941	1	3
74	0.0611267	0.0929749	0.0764284	0.0857315	1	4
74	0.0947272	0.132951	0.113679	0.112356	1	5
74	0.147621	0.192725	0.170001	0.169573	1	6
74	0.0375727	0.0636747	0.0500385	0.0470958	1	7
74	0.0686933	0.102129	0.0851153	0.0915611	1	8
74	0.0217573	0.0424945	0.031404	0.0293833	1	9
74	0.0410161	0.0678177	0.054138	0.0572608	1	10
74	0.0496344	0.0790457	0.0635655	0.0689605	1	11
74	0.0660278	0.0986619	0.0821661	0.0787167	1	12
74	0.114364	0.15558	0.134412	0.136263	1	13
75	0.0169431	0.0239468	0.0202899	0.0200389	1	1
75	0.0336327	0.0432789	0.0384397	0.0365624	1	2
75	0.0563596	0.0684195	0.0623803	0.0621557	1	3
75	0.167959	0.18719	0.177376	0.177859	1	4
75	0.0997109	0.11524	0.107495	0.105261	1	5
75	0.0708134	0.0842263	0.0774115	0.0791282	1	6
75	0.0925399	0.107549	0.0999991	0.0993783	1	7
75	0.0040216	0.00776593	0.00578819	0.00672449	1	8
75	0.0729705	0.0864319	0.0795757	0.083165	1	9
75	0.153459	0.17208	0.162873	0.159425	1	10
75	0.0242556	0.0325295	0.0283861	0.0292035	1	11
75	0.0215773	0.0294218	0.0254476	0.0256306	1	12
75	0.106092	0.122007	0.11397	0.115469	1	13
76	0.0706447	0.0983582	0.0842687	0.0652814	0	1
76	0.0340814	0.0545617	0.0439931	0.0405722	1	2
76	0.0711783	0.0990766	0.084655	0.0896238	1	3
76	0.0744424	0.102813	0.0883739	0.0815296	1	4
76	0.054051	0.0788417	0.0660544	0.0655865	1	5
76	0.0898139	0.12029	0.10487	0.125664	0	6
76	0.0894755	0.120149	0.104589	0.115667	1	7
76	0.0459093	0.0691109	0.0570376	0.0572672	1	8
76	0.0205696	0.0370365	0.0284029	0.0236587	1	9
76	0.0178409	0.0334198	0.0252306	0.0247471	1	10
76	0.10359	0.136176	0.119588	0.1178	1	11
76	0.125751	0.160969	0.14326	0.14555	1	12
76	0.0372177	0.0584352	0.0472961	0.047053	1	13
77	0.0174305	0.0292739	0.0230527	0.0234105	1	1
77	0.139303	0.168305	0.154029	0.147907	1	2
77	0.0246197	0.038436	0.0314549	0.0398883	0	3
77	0.0499531	0.0688697	0.059117	0.0523911	1	4
77	0.0984224	0.123576	0.110916	0.109574	1	5
77	0.00624033	0.0140261	0.00987962	0.0117941	1	6
77	0.0257386	0.0398618	0.0327071	0.0304502	1	7
77	0.115554	0.142384	0.128839	0.131795	1	8
77	0.0498254	0.0687999	0.0593063	0.0643598	1	9
77	0.0190134	0.0314164	0.025056	0.0242286	1	10
77	0.063899	0.084732	0.0741971	0.0746631	1	11
77	0.0886416	0.112648	0.100541	0.10179	1	12
77	0.173799	0.205475	0.189388	0.187748	1	13
78	0.0897892	0.125101	0.107078	0.11531	1	1
78	0.0743192	0.107539	0.090506	0.079635	1	2
78	0.144001	0.186617	0.165023	0.147675	1	3
78	0.0228091	0.0429384	0.0323884	0.0333999	1	4
78	0.0362986	0.0609305	0.0482571	0.0490519	1	5
78	0.034163	0.0583609	0.0458834	0.0424535	1	6
78	0.0904105	0.125782	0.107598	0.106269	1	7
78	0.0696728	0.101907	0.0850431	0.0824281	1	8
78	0.0230962	0.0433057	0.0326402	0.036562	1	9
78	0.022701	0.0427004	0.0322768	0.0394308	1	10
78	0.186151	0.23346	0.209432	0.229349	1	11
78	0.0269651	0.0485115	0.0371989	0.0354592	1	12
78	0.000777664	0.00729585	0.003512	0.00297727	1	13
79	0.19	0.203197	0.196592	0.197179	1	1
79	0.126337	0.137471	0.131902	0.131661	1	2
79	0.0971956	0.107201	0.102095	0.103327	1	3
79	0.0247042	0.0300359	0.027363	0.0276539	1	4
79	0.122973	0.134046	0.128407	0.131161	1	5
79	0.00666853	0.00959066	0.00810614	0.00831735	1	6
79	0.0180919	0.0227245	0.0203948	0.0199127	1	7
79	0.0988872	0.108937	0.103797	0.103497	1	8
79	0.168083	0.180667	0.174402	0.173156	1	9
79	0.00693803	0.00990315	0.0083492	0.0071452	1	10
79	0.0392809	0.0459199	0.0425097	0.043317	1	11
79	0.0178341	0.0224656	0.0201361	0.0196067	1	12
79	0.032688	0.0387784	0.035703	0.0340658	1	13
80	0.0234815	0.0560953	0.0388535	0.0458836	1	1
80	0.192515	0.264487	0.227548	0.222469	1	2
80	0.040206	0.0801352	0.0591157	0.0670243	1	3
80	0.0239801	0.0570792	0.0395354	0.03604	1	4
80	0.0858695	0.139991	0.112576	0.120228	1	5
80	0.00750633	0.0289696	0.017082	0.0171306	1	6
80	0.0440419	0.0855588	0.063901	0.0576592	1	7
80	0.0254761	0.0587336	0.0411538	0.0476133	1	8
80	0.0542433	0.0995928	0.0760777	0.0526418	0	9
80	0.11791	0.178595	0.147093	0.14737	1	10
80	0.0255128	0.0592815	0.0414568	0.0542425	1	11
80	0.067265	0.116994	0.0910299	0.0925576	1	12
80	0.02265	0.0545485	0.0375362	0.03914	1	13
81	0.00258193	0.0174902	0.00890919	0.0114778	1	1
81	0.180246	0.24788	0.213872	0.214519	1	2
81	0.0348563	0.0711884	0.0520686	0.0652869	1	3
81	0.0198696	0.0488226	0.0332633	0.0425501	1	4
81	0.0366382	0.0730968	0.054018	0.0551045	1	5
81	0.024441	0.0558646	0.0390871	0.040206	1	6
81	0.0585587	0.102711	0.0797243	0.0856721	1	7
81	0.106005	0.161475	0.132607	0.123534	1	8
81	0.126605	0.186503	0.155987	0.15218	1	9
81	0.0595773	0.104918	0.0816896	0.0736481	1	10
81	0.00802562	0.0290721	0.0176497	0.0143623	1	11
81	0.0174631	0.0448059	0.0297694	0.0384668	1	12
81	0.0714384	0.119392	0.0949582	0.0829928	1	13
82	0.00492422	0.0165013	0.0100998	0.0114827	1	1
82	0.0625544	0.0948047	0.078137	0.0656598	1	2
82	0.00358304	0.0141587	0.00834537	0.00671457	1	3
82	0.0187894	0.0382696	0.0280458	0.0295463	1	4
82	0.0569283	0.0876283	0.0719265	0.0725923	1	5
82	0.0151556	0.0331325	0.0236353	0.0165336	1	6
82	0.362128	0.421158	0.391242	0.412643	1	7
82	0.0303641	0.0540456	0.0418142	0.0436673	1	8
82	0.0497556	0.0788121	0.0637879	0.0746688	1	9
82	0.041993	0.069092	0.0551155	0.0534738	1	10
82	0.0133095	0.0304379	0.0214434	0.017952	1	11
82	0.0482476	0.0768044	0.0620635	0.050594	1	12
82	0.120511	0.161669	0.141025	0.144472	1	13
83	0.148036	0.249473	0.197746	0.212283	1	1
83	0.0169204	0.0654521	0.0388385	0.0430604	1	2
83	0.000641485	0.0235555	0.00920187	0.0137009	1	3
83	0.106386	0.197199	0.150323	0.156345	1	4
83	0.000575154	0.0233761	0.00921605	0.00362197	1	5
83	0.0613725	0.137578	0.0965805	0.0926792	1	6
83	0.0328313	0.0923973	0.0597959	0.0669871	1	7
83	0.00200783	0.0300974	0.0133997	0.0139426	1	8
83	0.0260522	0.0817621	0.0514111	0.0412099	1	9
83	0.13311	0.233836	0.182443	0.162872	1	10
83	0.112492	0.205201	0.15732	0.177854	1	11
83	1.57927355011987e-06	0.0164808	0.00497111	0.0043608	1	12
83	0.0022725	0.0301301	0.0133759	0.0110838	1	13
84	0.0696212	0.0911874	0.0802507	0.076768	1	1
84	0.0957704	0.120697	0.108	0.102373	1	2
84	0.0154493	0.026802	0.0209242	0.0163285	1	3
84	0.0217212	0.03492	0.0280619	0.0244129	1	4
84	0.0601879	0.0806955	0.0703378	0.0716798	1	5
84	0.0886411	0.112656	0.100669	0.101694	1	6
84	0.0696374	0.091369	0.0802704	0.0769344	1	7
84	0.114358	0.141113	0.127368	0.136456	1	8
84	0.0911622	0.11561	0.103265	0.112567	1	9
84	0.102596	0.128139	0.114901	0.121323	1	10
84	0.0107517	0.0205392	0.0155674	0.017429	1	11
84	0.0613392	0.0818564	0.0712244	0.0753481	1	12
84	0.0668191	0.0883007	0.0775922	0.0666869	0	13
85	0.0355441	0.0516706	0.0433484	0.0400933	1	1
85	0.0469547	0.0651279	0.0556574	0.0535061	1	2
85	0.0641504	0.0848445	0.0743332	0.085066	0	3
85	0.152631	0.182524	0.167433	0.167266	1	4
85	0.0281207	0.0427396	0.0352638	0.0422811	1	5
85	0.1633	0.193828	0.178599	0.176305	1	6
85	0.0129434	0.0233991	0.0178343	0.0218708	1	7
85	0.0758931	0.098424	0.0871299	0.0968658	1	8
85	0.0186014	0.0307681	0.0243517	0.0217802	1	9
85	0.0331569	0.0487392	0.0407864	0.0380335	1	10
85	0.064121	0.0850735	0.0745528	0.0688291	1	11
85	0.125285	0.152881	0.13878	0.137049	1	12
85	0.0513332	0.070254	0.0605014	0.0510533	0	13
86	0.133317	0.172584	0.152709	0.143242	1	1
86	0.194995	0.240567	0.217659	0.211956	1	2
86	0.0523842	0.0792805	0.0653633	0.0712895	1	3
86	0.026451	0.0466795	0.0362458	0.028808	1	4
86	0.0217805	0.0404587	0.0307591	0.0295475	1	5
86	0.111032	0.147681	0.128973	0.137052	1	6
86	0.0979966	0.132807	0.115403	0.128913	1	7
86	0.0543337	0.0816932	0.0677317	0.0762494	1	8
86	0.0743851	0.105669	0.0897024	0.0889831	1	9
86	0.0204221	0.0386889	0.0291475	0.0294734	1	10
86	0.0139326	0.0294785	0.021175	0.0176599	1	11
86	0.00512643	0.0157842	0.0100577	0.00904783	1	12
86	0.0229688	0.0420935	0.0322209	0.0277778	1	13
87	0.0321645	0.0442662	0.0381172	0.0445865	0	1
87	0.104401	0.124698	0.114452	0.101519	0	2
87	0.0719984	0.0892852	0.0803698	0.0804006	1	3
87	0.0375768	0.0504711	0.043945	0.0411883	1	4
87	0.0211399	0.0311889	0.025958	0.0229282	1	5
87	0.289719	0.319248	0.304462	0.311271	1	6
87	0.0415359	0.0550326	0.0481031	0.0484414	1	7
87	0.126021	0.147855	0.136793	0.139023	1	8
87	0.0580876	0.0738314	0.066018	0.0700746	1	9
87	0.0429655	0.0567767	0.0497779	0.0468812	1	10
87	0.0154263	0.0241418	0.0196428	0.018601	1	11
87	0.0377511	0.0507372	0.044041	0.0489204	1	12
87	0.022334	0.0326304	0.0274071	0.0261648	1	13
88	0.0382332	0.0652411	0.0512149	0.0431943	1	1
88	0.0277168	0.0509228	0.0385171	0.0522075	0	2
88	0.148294	0.195131	0.171253	0.16565	1	3
88	0.0128971	0.0303011	0.0212475	0.0181005	1	4
88	0.0233199	0.0452052	0.0337866	0.0338456	1	5
88	0.0334526	0.059333	0.0461028	0.0470248	1	6
88	0.144419	0.190336	0.166626	0.176722	1	7
88	0.0327622	0.0580917	0.0445109	0.0455545	1	8
88	0.0152131	0.0337409	0.0239027	0.0215941	1	9
88	0.0369709	0.0632609	0.0494881	0.0511203	1	10
88	0.0169483	0.0362376	0.0260673	0.0181142	1	11
88	0.170375	0.219131	0.194007	0.190235	1	12
88	0.109253	0.150475	0.12963	0.136638	1	13
89	0.0010516	0.0329625	0.0129171	0.00380152	1	1
89	0.0830099	0.184787	0.13122	0.108208	1	2
89	0.0194434	0.0830169	0.0485329	0.0876164	0	3
89	0.082073	0.185028	0.130686	0.158955	1	4
89	0.00619452	0.051476	0.0248118	0.0136222	1	5
89	0.0122167	0.0676639	0.036584	0.0499161	1	6
89	0.0456505	0.128647	0.0846823	0.105199	1	7
89	0.0659963	0.160128	0.109281	0.0925079	1	8
89	0.0207285	0.0847554	0.0489272	0.0782023	1	9
89	0.0439094	0.126935	0.0833453	0.0816989	1	10
89	0.0482506	0.133226	0.0882891	0.0950858	1	11
89	0.0864125	0.189271	0.135173	0.082255	0	12
89	0.0168083	0.0790836	0.0437212	0.0429317	1	13
90	0.0491326	0.0665256	0.0576705	0.0584769	1	1
90	0.0388444	0.0546166	0.046638	0.046332	1	2
90	0.0714845	0.0923322	0.0815879	0.0780846	1	3
90	0.0356772	0.05067	0.0429873	0.0396827	1	4
90	0.0657021	0.0856477	0.0756214	0.0808606	1	5
90	0.0899365	0.112561	0.101149	0.122426	0	6
90	0.113929	0.138883	0.126363	0.115117	1	7
90	0.017154	0.0280997	0.0223852	0.0278547	1	8
90	0.020579	0.0324179	0.0262578	0.0245091	1	9
90	0.0466904	0.0635951	0.0547605	0.0498418	1	10
90	0.0437928	0.0603526	0.0519097	0.0549088	1	11
90	0.133572	0.160159	0.146526	0.141394	1	12
90	0.150949	0.178932	0.164758	0.160512	1	13
91	0.0259223	0.0677564	0.0454788	0.0517752	1	1
91	0.0408119	0.0901965	0.0639888	0.0506149	1	2
91	0.126092	0.202666	0.162452	0.183004	1	3
91	0.169966	0.254414	0.211107	0.247582	1	4
91	0.00383199	0.0266998	0.0137195	0.0147953	1	5
91	0.0589318	0.116786	0.0861969	0.0930179	1	6
91	0.0471057	0.100315	0.0716781	0.0484127	1	7
91	0.00264321	0.0229819	0.0110561	0.0133867	1	8
91	0.0161662	0.0517066	0.0325749	0.022331	1	9
91	0.0323956	0.079187	0.0538301	0.0465121	1	10
91	0.00698565	0.0340041	0.0190606	0.0126587	1	11
91	0.0129324	0.0457446	0.0275672	0.0212701	1	12
91	0.152356	0.233247	0.191427	0.194639	1	13
92	0.0313086	0.125962	0.0741589	0.123649	1	1
92	0.017901	0.0951169	0.0519605	0.0439652	1	2
92	0.012365	0.0833914	0.0437954	0.0457712	1	3
92	0.0185087	0.0965464	0.0520892	0.0366229	1	4
92	0.196109	0.3587	0.274249	0.297507	1	5
92	0.00792866	0.0717241	0.0350932	0.0190551	1	6
92	0.0970752	0.227052	0.158847	0.0723057	0	7
92	0.00127521	0.0469877	0.0185789	0.0305912	1	8
92	3.74904099448275e-05	0.0326335	0.00998004	0.00271621	1	9
92	0.0718655	0.190459	0.128255	0.173587	1	10
92	0.0182018	0.0961117	0.0521535	0.0487413	1	11
92	0.0235166	0.106906	0.0602901	0.0727372	1	12
92	1.87230642946807e-05	0.0327282	0.00995623	0.0327505	0	13
93	0.0328083	0.090753	0.0591644	0.0440634	1	1
93	0.0107537	0.0510037	0.0283919	0.0459126	1	2
93	0.0755005	0.153828	0.112975	0.134494	1	3
93	0.0927131	0.176064	0.132972	0.126205	1	4
93	0.00213937	0.0282828	0.0125207	0.0110351	1	5
93	0.148641	0.248465	0.19494	0.191423	1	6
93	0.0194378	0.0687238	0.041854	0.0398244	1	7
93	0.0767642	0.157298	0.115532	0.131601	1	8
93	0.0542775	0.12376	0.0865348	0.0885855	1	9
93	0.00626444	0.0402669	0.0207025	0.00771279	1	10
93	0.0376383	0.0988275	0.0664569	0.0858479	1	11
93	0.0354489	0.0950572	0.0631027	0.0572947	1	12
93	0.0256367	0.0791979	0.0502769	0.0360015	1	13
94	0.0819599	0.117717	0.0991007	0.094515	1	1
94	0.0402053	0.0667405	0.0527621	0.0523856	1	2
94	0.000470415	0.00636343	0.00280951	0.0023244	1	3
94	0.12929	0.172944	0.150515	0.163907	1	4
94	0.0406566	0.0670989	0.0531136	0.0465216	1	5
94	0.00863168	0.0228466	0.0152139	0.0222372	1	6
94	0.051896	0.0817235	0.0666098	0.0745153	1	7
94	0.0712926	0.105654	0.0881045	0.0965778	1	8
94	0.180983	0.229821	0.205496	0.196994	1	9
94	0.0735731	0.108406	0.0902946	0.0865328	1	10
94	0.00525836	0.0170959	0.0107882	0.00793588	1	11
94	0.0921191	0.130135	0.111069	0.112774	1	12
94	0.0386717	0.0646433	0.0510174	0.0427795	1	13
95	0.0303674	0.0428913	0.0364286	0.0387171	1	1
95	0.0240015	0.0352935	0.0295364	0.0308009	1	2
95	0.093034	0.113533	0.103123	0.102854	1	3
95	0.0168781	0.0265998	0.0216082	0.0182225	1	4
95	0.083159	0.102655	0.0928436	0.0916012	1	5
95	0.0729496	0.0912754	0.0818448	0.0833368	1	6
95	0.198605	0.226413	0.212134	0.200752	1	7
95	0.0492106	0.0647022	0.0568216	0.0606509	1	8
95	0.00745082	0.0143226	0.0106891	0.0100682	1	9
95	0.208015	0.236273	0.221942	0.227203	1	10
95	0.00234959	0.00671669	0.00440228	0.00407724	1	11
95	0.0408708	0.0551779	0.0479435	0.048798	1	12
95	0.0706708	0.0888949	0.0796097	0.0829184	1	13
96	0.0537475	0.0741595	0.0637768	0.0641854	1	1
96	0.156667	0.188358	0.172369	0.174084	1	2
96	0.212247	0.247641	0.230008	0.221936	1	3
96	0.1534	0.184945	0.168953	0.169075	1	4
96	0.0387399	0.0565264	0.0473894	0.0517773	1	5
96	0.0051071	0.0127147	0.00862509	0.0102762	1	6
96	0.0607004	0.0822258	0.0711449	0.0775498	1	7
96	0.0689566	0.0916797	0.080043	0.0735904	1	8
96	0.0448024	0.0636225	0.0540476	0.0594997	1	9
96	0.0474902	0.0669308	0.0568866	0.0607671	1	10
96	0.00150135	0.0064135	0.00364608	0.00239007	1	11
96	0.00117205	0.0057356	0.00319356	0.000976799	0	12
96	0.0304078	0.0463013	0.0382103	0.0338931	1	13
97	1.74258362268479e-06	0.00495987	0.00150558	0.0012992	1	1
97	0.0155266	0.0374112	0.025666	0.0214691	1	2
97	0.229913	0.292605	0.260565	0.27593	1	3
97	0.0286544	0.0567792	0.0417653	0.0403705	1	4
97	0.026715	0.0539393	0.0397134	0.046766	1	5
97	0.0193787	0.0435568	0.0306829	0.0173138	0	6
97	0.0414649	0.073986	0.0571141	0.0560539	1	7
97	0.115017	0.16358	0.139139	0.136984	1	8
97	0.00508858	0.0198846	0.0116613	0.0143545	1	9
97	0.0561587	0.0927653	0.0737197	0.0784887	1	10
97	0.210287	0.27103	0.240696	0.230819	1	11
97	0.0025745	0.0146129	0.00787739	0.00860739	1	12
97	0.0486478	0.0833516	0.065131	0.0715446	1	13
98	0.0407905	0.0485856	0.0446503	0.0445101	1	1
98	0.0377044	0.0452405	0.0413788	0.0454379	0	2
98	0.13764	0.150899	0.14427	0.147001	1	3
98	0.171544	0.186167	0.178787	0.178866	1	4
98	0.0334801	0.0405502	0.0369159	0.0388854	1	5
98	0.151114	0.164957	0.157996	0.157609	1	6
98	0.058984	0.0682231	0.0636303	0.0604344	1	7
98	0.0669434	0.0766401	0.0717356	0.0687715	1	8
98	0.0378554	0.045385	0.0415468	0.0419328	1	9
98	0.109662	0.121744	0.115676	0.115812	1	10
98	0.00879909	0.0126377	0.0106119	0.00917086	1	11
98	0.0609263	0.07032	0.0656084	0.064923	1	12
98	0.0238778	0.0299569	0.0268773	0.026645	1	13
99	0.0125495	0.106261	0.0520426	0.0397376	1	1
99	0.00632681	0.0877297	0.039704	0.0498477	1	2
99	0.0126315	0.105333	0.0517966	0.0353388	1	3
99	0.00179227	0.0676728	0.0269388	0.0484188	1	4
99	4.32434876858553e-05	0.0477184	0.0147537	0.0217293	1	5
99	0.00683399	0.087439	0.0394497	0.0328728	1	6
99	0.0194775	0.125164	0.0656605	0.0447785	1	7
99	0.013021	0.106292	0.0518711	0.0451134	1	8
99	0.07491	0.227115	0.144282	0.0713057	0	9
99	0.0803475	0.236182	0.154071	0.301751	0	10
99	0.00611317	0.0869716	0.0395603	0.0192785	1	11
99	0.125813	0.30268	0.210757	0.159884	1	12
99	0.0196414	0.123378	0.0642684	0.129944	0	13
100	0.0356951	0.0425818	0.0390845	0.0388926	1	1
100	0.131326	0.143706	0.137578	0.142734	1	2
100	0.0721069	0.0816282	0.0768636	0.0776935	1	3
100	0.0883906	0.0987754	0.0934768	0.0932004	1	4
100	0.031135	0.0376113	0.0342793	0.0348687	1	5
100	0.0991496	0.11017	0.10461	0.102977	1	6
100	0.0428299	0.0503684	0.0465738	0.046339	1	7
100	0.0727311	0.0822305	0.077428	0.0757181	1	8
100	0.069505	0.078858	0.0741249	0.0761817	1	9
100	0.0537569	0.0620837	0.0577951	0.0560675	1	10
100	0.169349	0.18309	0.176289	0.175842	1	11
100	0.0344436	0.0412437	0.0377889	0.0344849	1	12
100	0.0401291	0.0474268	0.0437665	0.0450012	1	13

## Sheet: Figure 2b
Figure 2b	Inference summary for the editing rate
seed	hpd_lower	hpd_upper	median	true_value	recovered	orderedSeed
91	0.0332038	0.041571	0.0373001	0.038	1	1
11	0.0421964	0.0488287	0.0454542	0.045	1	2
2	0.0451101	0.0482604	0.0466616	0.046	1	3
13	0.049743	0.062629	0.0559647	0.049	0	4
38	0.0516288	0.062317	0.056837	0.054	1	5
37	0.0525974	0.0974224	0.0738806	0.055	1	6
31	0.059199	0.0732987	0.0659805	0.059	0	7
59	0.0581714	0.0638087	0.0609659	0.059	1	8
55	0.0539088	0.0642325	0.0591232	0.063	1	9
71	0.0580769	0.0679288	0.0629001	0.063	1	10
53	0.0641905	0.0989581	0.0807915	0.064	0	11
93	0.0584602	0.0778829	0.0680088	0.066	1	12
90	0.0639364	0.0695575	0.0666975	0.067	1	13
94	0.0631446	0.0723969	0.0676719	0.07	1	14
69	0.0698461	0.0790774	0.074357	0.071	1	15
20	0.0727229	0.0810058	0.0768082	0.073	1	16
18	0.0723835	0.0783429	0.0753144	0.077	1	17
6	0.0695001	0.0811936	0.0752179	0.078	1	18
26	0.0730834	0.0786109	0.0758399	0.078	1	19
34	0.0744824	0.0848331	0.0795302	0.079	1	20
80	0.0722954	0.0882477	0.0801935	0.08	1	21
27	0.0805125	0.0888398	0.0846322	0.082	1	22
10	0.0787288	0.0874172	0.0830484	0.084	1	23
73	0.0805533	0.106635	0.0930533	0.085	1	24
76	0.0794919	0.089428	0.0842113	0.086	1	25
49	0.064857	0.0970449	0.0801972	0.089	1	26
96	0.0875	0.0965577	0.0918397	0.089	1	27
87	0.0867259	0.0934229	0.090022	0.09	1	28
28	0.0803768	0.0963158	0.0881999	0.093	1	29
4	0.0885766	0.109839	0.0988735	0.095	1	30
40	0.088921	0.113306	0.100696	0.095	1	31
23	0.0872144	0.108068	0.0975478	0.1	1	32
19	0.100997	0.112183	0.106437	0.102	1	33
67	0.0984299	0.103935	0.101204	0.102	1	34
88	0.0878438	0.101619	0.0944618	0.102	0	35
89	0.0810351	0.115406	0.0977845	0.103	1	36
92	0.0881919	0.135064	0.111033	0.103	1	37
74	0.10104	0.116707	0.108652	0.106	1	38
75	0.104349	0.110858	0.107576	0.107	1	39
29	0.10065	0.111502	0.105973	0.108	1	40
33	0.0746304	0.12508	0.0983138	0.109	1	41
81	0.0980995	0.119289	0.108406	0.109	1	42
78	0.0994028	0.114134	0.106639	0.11	1	43
8	0.104756	0.119375	0.111775	0.111	1	44
3	0.110246	0.118014	0.114098	0.115	1	45
47	0.0975156	0.118656	0.107575	0.115	1	46
84	0.113406	0.125115	0.119274	0.118	1	47
54	0.113716	0.122955	0.11831	0.119	1	48
82	0.111623	0.128704	0.119909	0.119	1	49
25	0.117811	0.128967	0.123333	0.12	1	50
60	0.123161	0.133407	0.128156	0.123	0	51
85	0.122447	0.135135	0.128658	0.127	1	52
7	0.128179	0.141063	0.134654	0.128	0	53
14	0.12379	0.160351	0.141481	0.13	1	54
24	0.0781178	0.125858	0.101209	0.13	0	55
17	0.130734	0.141695	0.136121	0.132	1	56
99	0.102614	0.171286	0.134512	0.132	1	57
58	0.130916	0.14532	0.138059	0.133	1	58
15	0.128876	0.139803	0.134232	0.134	1	59
39	0.12691	0.137482	0.13223	0.135	1	60
44	0.129463	0.148433	0.138833	0.139	1	61
48	0.131541	0.13997	0.135787	0.139	1	62
35	0.135601	0.148673	0.142068	0.14	1	63
41	0.12413	0.147635	0.13553	0.14	1	64
66	0.140536	0.16231	0.151224	0.144	1	65
77	0.137058	0.151378	0.144089	0.146	1	66
83	0.12588	0.171161	0.147454	0.15	1	67
79	0.148992	0.155348	0.152152	0.152	1	68
95	0.144103	0.156754	0.150507	0.153	1	69
30	0.154073	0.191239	0.172306	0.168	1	70
64	0.158852	0.188349	0.17335	0.168	1	71
86	0.159839	0.183396	0.171455	0.168	1	72
42	0.152238	0.198185	0.17427	0.172	1	73
52	0.161501	0.186475	0.173803	0.173	1	74
50	0.144402	0.189756	0.166271	0.176	1	75
16	0.167949	0.18929	0.178223	0.18	1	76
61	0.165678	0.183301	0.174336	0.181	1	77
9	0.177856	0.200424	0.188868	0.191	1	78
56	0.175591	0.201864	0.188469	0.193	1	79
98	0.194902	0.204845	0.200049	0.2	1	80
46	0.180813	0.224345	0.202002	0.203	1	81
97	0.183105	0.219152	0.200598	0.203	1	82
1	0.180895	0.212151	0.196467	0.204	1	83
68	0.202788	0.218176	0.21032	0.207	1	84
5	0.209267	0.232455	0.221034	0.212	1	85
51	0.205339	0.221199	0.21319	0.212	1	86
32	0.210967	0.236845	0.22357	0.216	1	87
45	0.216491	0.234451	0.225216	0.226	1	88
65	0.228449	0.252674	0.240472	0.236	1	89
100	0.245006	0.257216	0.251011	0.25	1	90
62	0.250292	0.271052	0.260565	0.258	1	91
63	0.209263	0.25979	0.233979	0.26	0	92
43	0.275908	0.306278	0.29107	0.282	1	93
36	0.277108	0.304522	0.29073	0.29	1	94
70	0.282275	0.311503	0.296423	0.298	1	95
21	0.312832	0.349322	0.330605	0.336	1	96
72	0.304641	0.38588	0.344432	0.341	1	97
22	0.354276	0.378055	0.365973	0.368	1	98
12	0.370928	0.399216	0.384976	0.369	0	99
57	0.346234	0.417809	0.381593	0.375	1	100

## Sheet: Figure 2c
Figure 2c	Inference summary for the tree height
seed	hpd_lower	hpd_upper	median	true_value	recovered	orderedSeed
99	14.9812	20.8423	17.9665	18.5018	1	1
24	16.8358	22.3367	19.5752	18.702	1	2
37	14.3082	20.5398	17.3352	18.7378	1	3
49	17.8297	22.785	20.2523	19.2894	1	4
42	18.1692	21.5855	19.8334	19.7947	1	5
83	18.4767	22.5304	20.4472	20.1119	1	6
63	19.618	22.6757	21.1563	20.4782	1	7
14	18.7606	22.1948	20.5198	20.558	1	8
92	18.5014	23.6292	21.16	20.6169	1	9
97	19.5581	22.3834	20.9405	20.7122	1	10
50	18.7445	22.0617	20.3781	21.0728	1	11
30	19.3319	22.3283	20.8279	21.2972	1	12
44	20.6906	23.3115	21.9892	21.3573	1	13
47	21.0188	23.9458	22.4919	21.415	1	14
8	21.0081	23.327	22.1671	21.5042	1	15
93	18.3926	21.931	20.0959	21.5324	1	16
1	20.7718	23.5213	22.1729	21.5811	1	17
53	17.3322	22.0685	19.7173	21.7211	1	18
94	20.9343	23.8928	22.3681	21.761	1	19
64	21.422	23.8985	22.6993	21.8262	1	20
55	21.4692	24.6372	23.036	21.9485	1	21
84	21.2849	23.5445	22.3598	21.9537	1	22
46	20.4442	23.5646	21.9987	22.019	1	23
4	19.7147	23.4653	21.5655	22.033	1	24
56	21.1646	23.8594	22.4998	22.0622	1	25
16	21.7083	23.9276	22.8297	22.115	1	26
86	20.9586	23.2536	22.1003	22.1307	1	27
85	21.7239	24.2831	23.0087	22.3141	1	28
34	22.1681	24.5758	23.3881	22.3196	1	29
5	21.4134	23.4912	22.4473	22.4975	1	30
80	20.9839	24.2933	22.6424	22.6009	1	31
31	21.4659	24.6273	23.1356	22.6654	1	32
28	20.396	23.4788	21.9136	22.8873	1	33
6	22.7364	24.9999	24.1707	22.8923	1	34
9	22.4559	24.8616	23.6814	23.0049	1	35
57	22.1095	23.8547	23.0223	23.106	1	36
71	22.1853	24.9997	23.7495	23.1862	1	37
33	17.0265	23.359	20.1389	23.2743	1	38
72	20.4331	23.0422	21.7529	23.3841	0	39
74	21.077	24.0374	22.4899	23.4492	1	40
73	19.212	23.5148	21.3132	23.5008	1	41
20	22.1264	24.4925	23.2998	23.5084	1	42
88	21.9506	24.7559	23.4055	23.5414	1	43
23	21.4284	24.8433	23.1661	23.568	1	44
17	22.9769	24.6844	23.8841	23.6921	1	45
32	22.3653	24.5531	23.5102	23.752	1	46
19	22.5652	24.5289	23.6168	23.7564	1	47
21	22.6559	24.6218	23.6695	23.7908	1	48
65	22.385	24.3754	23.4219	23.7965	1	49
36	23.8345	25	24.5923	23.8164	0	50
61	22.9317	24.8028	23.9462	23.8947	1	51
10	22.8276	24.764	23.8718	23.9308	1	52
51	23.3787	24.7883	24.1475	23.9547	1	53
13	20.9069	24.9995	22.7818	24.0112	1	54
41	21.9129	24.5895	23.3469	24.06	1	55
98	23.5056	24.6381	24.1117	24.0608	1	56
69	21.8317	24.6405	23.1984	24.0689	1	57
82	23.5057	25	24.5611	24.0712	1	58
66	23.309	25	24.4896	24.0763	1	59
67	24.0104	25	24.6962	24.0816	1	60
81	21.6702	24.8199	23.2863	24.0946	1	61
91	21.6688	24.9999	23.4384	24.1193	1	62
52	22.7738	24.8418	23.9121	24.1546	1	63
62	23.9074	24.979	24.5356	24.1949	1	64
22	24.1941	24.9513	24.612	24.2777	1	65
39	22.69	24.4702	23.5928	24.3674	1	66
95	23.2082	24.8415	24.0935	24.4185	1	67
78	21.8034	24.7827	23.3241	24.455	1	68
35	23.4673	25	24.4953	24.4647	1	69
27	23.6591	24.9773	24.4389	24.4873	1	70
3	24.0806	25	24.7375	24.5525	1	71
90	23.3246	24.9295	24.223	24.5551	1	72
60	23.3218	24.9333	24.2211	24.5567	1	73
12	24.3039	24.9999	24.7288	24.5983	1	74
96	23.739	25	24.6152	24.6245	1	75
87	24.1342	25	24.7568	24.6269	1	76
89	22.1779	25	24.1476	24.6291	1	77
75	23.7163	24.9577	24.4177	24.6304	1	78
29	23.0833	25	24.2176	24.6652	1	79
11	23.2101	25	24.3856	24.7296	1	80
40	21.8903	25	23.7808	24.7302	1	81
54	24.2285	25	24.7907	24.7514	1	82
45	24.405	25	24.8466	24.7572	1	83
77	23.1389	24.9613	24.1472	24.7573	1	84
15	23.7502	25	24.5982	24.7641	1	85
100	24.3487	24.9947	24.7365	24.801	1	86
43	23.4425	25	24.3379	24.8251	1	87
2	24.2175	25	24.7787	24.8459	1	88
38	22.1735	25	23.7869	24.8494	1	89
7	22.8357	24.919	23.9511	24.8731	1	90
70	24.0387	25	24.7144	24.8957	1	91
79	24.4457	25	24.8542	24.9015	1	92
59	23.6333	25	24.5691	24.9187	1	93
25	23.3454	25	24.394	24.9208	1	94
48	24.167	25	24.7735	24.9387	1	95
68	24.2783	25	24.8045	24.9407	1	96
18	23.7318	25	24.5894	24.9409	1	97
58	23.1113	24.9999	24.2876	24.9667	1	98
26	24.0476	25	24.7289	24.9672	1	99
76	23.2817	25	24.4415	24.9921	1	100

## Sheet: Figure 2d
Figure 2d	Inference summary for the tree length
seed	hpd_lower	hpd_upper	median	true_value	recovered	orderedSeed
99	35.2454	50.5034	42.7813	43.343	1	1
37	41.3647	58.7241	50.2293	56.2049	1	2
33	50.3523	68.4113	59.1973	68.1159	1	3
24	62.7581	82.1125	72.5834	70.6737	1	4
92	78.7891	99.3312	89.392	89.0352	1	5
53	104.165	130.813	117.532	124.756	1	6
49	125.431	154.323	139.696	136.202	1	7
89	147.763	174.922	161.676	155.952	1	8
83	144.839	173.926	159.505	159.695	1	9
50	194.423	228.28	211.42	210.836	1	10
42	189.723	222.215	205.765	210.847	1	11
14	231.802	269.74	250.713	247.34	1	12
73	256.337	298.63	277.37	283.294	1	13
63	297.724	338.645	318.163	308.368	1	14
46	302.718	343.64	323.572	326.307	1	15
30	320.075	362.838	341.566	340.18	1	16
40	332.875	376.993	355.01	365.691	1	17
93	327.072	374.161	350.472	369.405	1	18
72	374.77	417.859	396.174	406.966	1	19
97	453.294	505.08	479.005	472.262	1	20
23	455.19	509.793	482.575	473.455	1	21
4	441.251	496.721	469.124	478.572	1	22
47	510.12	565.65	538.744	507.554	0	23
81	502.908	560.392	532.324	534.444	1	24
41	581.721	642.017	612.453	602.661	1	25
64	581.154	640.828	610.902	606.973	1	26
1	613.95	674.41	644.787	629.532	1	27
80	624.012	690.611	657.189	658.706	1	28
13	619.185	687.059	652.911	660.228	1	29
31	624.15	688.666	655.865	674.722	1	30
28	710.975	781.316	746.14	750.176	1	31
52	800.541	871.223	835.811	812.475	1	32
66	797.737	866.108	831.786	839.921	1	33
56	820.443	892.367	855.955	841.617	1	34
38	939.83	1024	982.014	972.166	1	35
82	923.977	996.056	960.264	980.429	1	36
91	929.736	1013.21	971.489	989.852	1	37
86	944.399	1022.64	982.926	998.049	1	38
44	975.205	1054.97	1014.83	1013.56	1	39
74	977.285	1059.55	1018.72	1023.41	1	40
57	1002.79	1077.14	1040.83	1063.36	1	41
55	1057.54	1146.43	1101.38	1081.35	1	42
88	1073.91	1162.44	1119.29	1082.26	1	43
6	1131.62	1224.31	1178.53	1132.46	1	44
78	1086.38	1173.89	1130.19	1153.99	1	45
9	1139.11	1227.62	1183.9	1171.6	1	46
16	1183.63	1272.08	1227.29	1200	1	47
8	1216.13	1309.9	1262.44	1237.48	1	48
32	1221.64	1308.45	1264.31	1299.52	1	49
71	1269.4	1369.29	1319.88	1325.96	1	50
34	1539.82	1646.37	1592.73	1583.51	1	51
94	1598.83	1707.62	1652.24	1636.37	1	52
5	1602.71	1705.65	1654.36	1638.12	1	53
61	1639.45	1739.27	1688.95	1642.71	1	54
43	1659.06	1759.05	1708.84	1720.55	1	55
21	1683.67	1787.31	1735.27	1729.27	1	56
58	1676.21	1783.65	1731.51	1743.68	1	57
65	1723.71	1830.93	1777.02	1811.75	1	58
77	1807.99	1916.12	1863.04	1842.07	1	59
69	1791	1905.61	1846.75	1853.87	1	60
76	1805.11	1919.66	1861.93	1890.3	1	61
70	1861.75	1963.01	1912.59	1919.39	1	62
11	1893.79	2012.39	1952.37	1958.9	1	63
19	1906.49	2020.02	1963.23	1991.81	1	64
85	1958.35	2075.56	2016.95	2017.74	1	65
7	2022.97	2139.86	2082.1	2112.91	1	66
84	2089.7	2211.7	2149.29	2145.32	1	67
29	2094.33	2218.01	2155.85	2171.41	1	68
35	2173.57	2298.69	2235.35	2215.29	1	69
36	2239.95	2355.01	2297.47	2266.69	1	70
10	2313.76	2439.6	2376.18	2389.72	1	71
20	2329.31	2459.63	2393.89	2456.92	1	72
96	2425.04	2553.08	2490.08	2477.39	1	73
25	2442.81	2574.68	2507.36	2567.81	1	74
95	2557.8	2687.9	2622.88	2624.14	1	75
27	2603.66	2736.64	2671.39	2670.59	1	76
62	2739.17	2867.68	2804.67	2751.08	1	77
45	2749.84	2875.84	2812.8	2800.81	1	78
15	2775.08	2908.69	2841.2	2835.9	1	79
17	2959.85	3101.06	3030.22	3006.46	1	80
60	3063.24	3207.86	3136.21	3175.43	1	81
39	3158.18	3305.05	3232.6	3236.85	1	82
51	3242.05	3386.11	3314.27	3274.59	1	83
68	3226.15	3366.37	3295.37	3359.99	1	84
54	3374.95	3524.16	3450.16	3463.12	1	85
59	3758.22	3920.09	3839.82	3860.22	1	86
90	4148.41	4319.39	4234.45	4213.34	1	87
87	4337.08	4508.3	4421.58	4380.38	1	88
18	4415.19	4590.89	4502.95	4385.67	0	89
3	4547.59	4727.04	4635.49	4546.79	0	90
48	4979.51	5163.31	5069.78	5038.22	1	91
26	5168.74	5360.64	5266.98	5177.72	1	92
75	5970.25	6175.58	6073.63	6130.83	1	93
12	6379.23	6577.46	6474.78	6556.67	1	94
67	7635.92	7869.51	7753.77	7765.83	1	95
98	7686.67	7916.39	7801.51	7790.07	1	96
22	7895.6	8118.83	8005.38	8034.66	1	97
100	8063.47	8295.78	8181.79	8200.21	1	98
2	9205.04	9466.74	9336.01	9363.13	1	99
79	10673	10944.5	10807.6	10952.5	0	100

## Sheet: Figure 2e
Figure 2e	Inference summary for the tree balance
seed	hpd_lower	hpd_upper	median	true_value	recovered	orderedSeed
33	1	1	1	1	1	1
37	1	1	1	1	1	2
99	1	1	1	1	1	3
24	1.5	2	1.5	1.5	1	4
92	1.83333	2.5	2.5	2.5	1	5
53	3.83333	3.83333	3.83333	3.83333	1	6
49	3.58333	4.33333	3.66667	4.33333	1	7
83	4.58333	5.08333	4.66667	4.58333	1	8
89	4.58333	4.66667	4.58333	4.58333	0	9
42	5.45	6.41667	5.61667	5.45	1	10
50	7.91667	7.91667	7.91667	7.91667	1	11
73	7.05119	9.28333	8.42619	8.45	1	12
14	7.78333	8.91667	8.11667	8.66667	1	13
63	7.68571	10.0667	9.06667	8.73333	1	14
40	8.24563	10.7595	9.80119	9.13452	1	15
72	10.6262	13.0667	11.5429	10.6262	1	16
30	10.0095	11.7	10.8667	10.8667	1	17
93	9.59563	12.5667	11.0929	11.0095	1	18
46	9.30119	11.2	10.3667	11.3667	0	19
4	12.9623	16.4956	14.6956	13.4623	1	20
23	12.7552	15.3762	13.9595	13.8524	1	21
97	12.9623	15.9595	14.4929	14.5167	1	22
81	14.6885	17.7095	15.9179	15.0345	1	23
64	17.7552	20.9456	19.3623	17.7552	1	24
47	16.229	18.7333	17.4595	18.0095	1	25
80	18.3544	22.129	20.329	18.8052	1	26
13	18.2135	22.4179	20.3857	19.5262	1	27
1	17.8968	22.0845	20.0218	19.8623	1	28
41	18.1179	21.6679	19.7845	19.8623	1	29
31	18.4552	22.1262	20.3865	20.4595	1	30
28	21.8623	26.0845	24.0218	24.179	1	31
66	24.3461	28.1218	26.2532	25.2552	1	32
52	22.8639	26.6135	24.7563	25.3913	1	33
56	24.8063	28.729	26.7532	25.9794	1	34
38	27.9961	33.1746	30.6579	29.3194	1	35
44	29.4211	34.2385	31.8802	30.6218	1	36
74	28.6139	33.4218	30.9635	31.2079	1	37
86	28.5385	32.8512	30.7718	31.2623	1	38
91	27.223	32.4968	29.929	31.679	1	39
82	28.629	32.7052	30.7052	32.4274	1	40
55	32.4961	38.0127	35.2365	33.2492	1	41
57	28.723	33.4302	30.9711	34.3385	0	42
9	33.6056	38.4841	35.975	34.4175	1	43
78	32.7444	37.8223	35.3385	34.7301	1	44
88	33.1417	37.9218	35.5579	35.3635	1	45
16	35.6322	40.0806	37.8579	38.5079	1	46
6	35.7484	40.4647	38.1532	38.7413	1	47
71	37.4	43.148	40.2956	39.7103	1	48
32	36.0214	40.4155	38.2988	40.1822	1	49
8	40.1413	43.9802	42.098	42.4647	1	50
34	46.8365	52.7306	49.8179	49.5088	1	51
43	49.8552	54.4564	52.15	49.7103	0	52
61	49.8596	55.4929	52.7179	49.7448	0	53
21	50.1949	54.9111	52.5298	53.1243	1	54
65	54.8135	59.5853	57.2281	54.5663	0	55
94	48.5162	55.1167	51.9167	54.6913	1	56
5	50.1846	55.302	52.825	55.8064	0	57
58	51.7909	57.8398	54.7901	56.6084	1	58
76	56.3429	61.9603	59.1544	57.2651	1	59
69	55.0605	61.5988	58.3597	58.104	1	60
77	54.9714	61.1687	58.1524	58.2072	1	61
70	56.9139	62.0437	59.4758	59.1786	1	62
11	58.5286	65.3742	62.0849	60.9762	1	63
7	59.9739	66.1957	63.0056	61.1234	1	64
85	60.9822	67.4	64.1226	65.7687	1	65
19	61.3424	67.5325	64.5173	66.1575	1	66
29	64.4044	71.6615	67.8912	68.4619	1	67
84	65.1931	71.6365	68.4399	69.0135	1	68
35	68.8857	74.4364	71.7302	71.3135	1	69
36	70.625	76.0881	73.3304	73.7357	1	70
10	70.7208	78.4512	74.6555	74.6706	1	71
20	74.0417	81.3865	77.8813	77.4384	1	72
25	75.0353	81.9711	78.5413	79.8635	1	73
95	78.6881	86.0476	82.3385	80.3611	1	74
96	75.1035	81.877	78.6107	81.5662	1	75
27	80.1038	88.3405	84.3242	83.1381	1	76
62	87.4304	93.5674	90.5047	88.927	1	77
45	87.1559	93.3897	90.3947	92.0892	1	78
15	84.2806	91.929	88.0251	92.2251	0	79
17	93.9788	101.248	97.3611	97.7908	1	80
60	94.953	102.954	98.8956	99.8217	1	81
39	99.6678	107.759	103.801	102.082	1	82
68	100.12	107.492	103.862	107.019	1	83
51	102.8	109.57	106.338	108.415	1	84
54	106.733	114.556	110.555	109.945	1	85
59	115.111	125.317	120.479	121.906	1	86
90	126.874	137.384	132.326	130.617	1	87
87	133.752	144.386	139.018	137.548	1	88
18	139.293	149.641	144.515	143.935	1	89
3	142.094	151.76	146.839	147.664	1	90
48	156.053	166.31	161.234	158.12	1	91
26	161.944	172.881	167.457	169.481	1	92
75	188.642	199.017	193.937	194.614	1	93
12	201.268	210.765	206.102	205.929	1	94
98	245.032	255.872	250.446	247.09	1	95
67	242.717	254.734	248.765	247.321	1	96
100	253.414	264.339	259.039	253.291	0	97
22	250.259	260.219	255.18	256.483	1	98
2	288.465	304.374	296.508	297.735	1	99
79	341.001	355.619	348.273	339.421	0	100

## Sheet: Figure 2f
Figure 2f	Topological distances
	seed	reference	distance
1	1	SciPhy_CCD	0.245645
2	1	Random_BD_tree	0.901685
3	2	SciPhy_CCD	0.568135
4	2	Random_BD_tree	0.98713
5	3	SciPhy_CCD	0.233532
6	3	Random_BD_tree	0.980945
7	4	SciPhy_CCD	0.538169
8	4	Random_BD_tree	0.912651
9	5	SciPhy_CCD	0.21194
10	5	Random_BD_tree	0.955586
11	6	SciPhy_CCD	0.319748
12	6	Random_BD_tree	0.949841
13	7	SciPhy_CCD	0.216001
14	7	Random_BD_tree	0.960366
15	8	SciPhy_CCD	0.275517
16	8	Random_BD_tree	0.962062
17	9	SciPhy_CCD	0.142565
18	9	Random_BD_tree	0.948388
19	10	SciPhy_CCD	0.30209
20	10	Random_BD_tree	0.971473
21	11	SciPhy_CCD	0.383795
22	11	Random_BD_tree	0.964912
23	12	SciPhy_CCD	0.146606
24	12	Random_BD_tree	0.98189
25	13	SciPhy_CCD	0.335066
26	13	Random_BD_tree	0.925573
27	14	SciPhy_CCD	0.242637
28	14	Random_BD_tree	0.848811
29	15	SciPhy_CCD	0.17089
30	15	Random_BD_tree	0.964048
31	16	SciPhy_CCD	0.190396
32	16	Random_BD_tree	0.961731
33	17	SciPhy_CCD	0.213989
34	17	Random_BD_tree	0.970702
35	18	SciPhy_CCD	0.35185
36	18	Random_BD_tree	0.980248
37	19	SciPhy_CCD	0.288363
38	19	Random_BD_tree	0.965208
39	20	SciPhy_CCD	0.428519
40	20	Random_BD_tree	0.972129
41	21	SciPhy_CCD	0.112389
42	21	Random_BD_tree	0.95414
43	22	SciPhy_CCD	0.0893127
44	22	Random_BD_tree	0.985963
45	23	SciPhy_CCD	0.0424713
46	23	Random_BD_tree	0.89979
47	24	SciPhy_CCD	1
48	24	Random_BD_tree	NA
49	25	SciPhy_CCD	0.24526
50	25	Random_BD_tree	0.956604
51	26	SciPhy_CCD	0.285637
52	26	Random_BD_tree	0.980329
53	27	SciPhy_CCD	0.36192
54	27	Random_BD_tree	0.970805
55	28	SciPhy_CCD	0.315087
56	28	Random_BD_tree	0.944195
57	29	SciPhy_CCD	0.298364
58	29	Random_BD_tree	0.960578
59	30	SciPhy_CCD	0.201636
60	30	Random_BD_tree	0.868196
61	31	SciPhy_CCD	0.360499
62	31	Random_BD_tree	0.920269
63	32	SciPhy_CCD	0.211
64	32	Random_BD_tree	0.947688
65	33	SciPhy_CCD	NA
66	33	Random_BD_tree	NA
67	34	SciPhy_CCD	0.228703
68	34	Random_BD_tree	0.967307
69	35	SciPhy_CCD	0.294719
70	35	Random_BD_tree	0.974447
71	36	SciPhy_CCD	0.149803
72	36	Random_BD_tree	0.967302
73	37	SciPhy_CCD	NA
74	37	Random_BD_tree	NA
75	38	SciPhy_CCD	0.40004
76	38	Random_BD_tree	0.93583
77	39	SciPhy_CCD	0.324603
78	39	Random_BD_tree	0.974013
79	40	SciPhy_CCD	0.142202
80	40	Random_BD_tree	0.863695
81	41	SciPhy_CCD	0.198171
82	41	Random_BD_tree	0.93528
83	42	SciPhy_CCD	0.11067
84	42	Random_BD_tree	0.884103
85	43	SciPhy_CCD	0.134529
86	43	Random_BD_tree	0.963185
87	44	SciPhy_CCD	0.255005
88	44	Random_BD_tree	0.94363
89	45	SciPhy_CCD	0.123852
90	45	Random_BD_tree	0.971956
91	46	SciPhy_CCD	0.286179
92	46	Random_BD_tree	0.778601
93	47	SciPhy_CCD	0.210659
94	47	Random_BD_tree	0.916536
95	48	SciPhy_CCD	0.192256
96	48	Random_BD_tree	0.980008
97	49	SciPhy_CCD	0.311325
98	49	Random_BD_tree	0.807381
99	50	SciPhy_CCD	0
100	50	Random_BD_tree	0.821355
101	51	SciPhy_CCD	0.183694
102	51	Random_BD_tree	0.973676
103	52	SciPhy_CCD	0.155695
104	52	Random_BD_tree	0.935683
105	53	SciPhy_CCD	0
106	53	Random_BD_tree	0.827087
107	54	SciPhy_CCD	0.202628
108	54	Random_BD_tree	0.971286
109	55	SciPhy_CCD	0.34868
110	55	Random_BD_tree	0.916926
111	56	SciPhy_CCD	0.246343
112	56	Random_BD_tree	0.926322
113	57	SciPhy_CCD	0.102701
114	57	Random_BD_tree	0.931087
115	58	SciPhy_CCD	0.252675
116	58	Random_BD_tree	0.961853
117	59	SciPhy_CCD	0.492855
118	59	Random_BD_tree	0.978885
119	60	SciPhy_CCD	0.209186
120	60	Random_BD_tree	0.975907
121	61	SciPhy_CCD	0.192551
122	61	Random_BD_tree	0.965988
123	62	SciPhy_CCD	0.155279
124	62	Random_BD_tree	0.97119
125	63	SciPhy_CCD	0.229848
126	63	Random_BD_tree	0.818701
127	64	SciPhy_CCD	0.179245
128	64	Random_BD_tree	0.920837
129	65	SciPhy_CCD	0.269343
130	65	Random_BD_tree	0.95954
131	66	SciPhy_CCD	0.227377
132	66	Random_BD_tree	0.946744
133	67	SciPhy_CCD	0.313913
134	67	Random_BD_tree	0.985416
135	68	SciPhy_CCD	0.101208
136	68	Random_BD_tree	0.971745
137	69	SciPhy_CCD	0.437394
138	69	Random_BD_tree	0.961142
139	70	SciPhy_CCD	0.140366
140	70	Random_BD_tree	0.96595
141	71	SciPhy_CCD	0.407489
142	71	Random_BD_tree	0.942268
143	72	SciPhy_CCD	0.200257
144	72	Random_BD_tree	0.917722
145	73	SciPhy_CCD	0.524918
146	73	Random_BD_tree	0.797042
147	74	SciPhy_CCD	0.269605
148	74	Random_BD_tree	0.951847
149	75	SciPhy_CCD	0.267954
150	75	Random_BD_tree	0.982096
151	76	SciPhy_CCD	0.334463
152	76	Random_BD_tree	0.970343
153	77	SciPhy_CCD	0.267003
154	77	Random_BD_tree	0.962997
155	78	SciPhy_CCD	0.327815
156	78	Random_BD_tree	0.929122
157	79	SciPhy_CCD	0.232706
158	79	Random_BD_tree	0.989878
159	80	SciPhy_CCD	0.435903
160	80	Random_BD_tree	0.89943
161	81	SciPhy_CCD	0.139335
162	81	Random_BD_tree	0.904827
163	82	SciPhy_CCD	0.245512
164	82	Random_BD_tree	0.953011
165	83	SciPhy_CCD	0.21235
166	83	Random_BD_tree	0.742422
167	84	SciPhy_CCD	0.332503
168	84	Random_BD_tree	0.97279
169	85	SciPhy_CCD	0.315392
170	85	Random_BD_tree	0.961818
171	86	SciPhy_CCD	0.178625
172	86	Random_BD_tree	0.922238
173	87	SciPhy_CCD	0.288507
174	87	Random_BD_tree	0.978386
175	88	SciPhy_CCD	0.279933
176	88	Random_BD_tree	0.951832
177	89	SciPhy_CCD	0.241294
178	89	Random_BD_tree	0.715058
179	90	SciPhy_CCD	0.353216
180	90	Random_BD_tree	0.979713
181	91	SciPhy_CCD	0.539613
182	91	Random_BD_tree	0.955536
183	92	SciPhy_CCD	0
184	92	Random_BD_tree	1
185	93	SciPhy_CCD	0.32636
186	93	Random_BD_tree	0.89033
187	94	SciPhy_CCD	0.677249
188	94	Random_BD_tree	0.955476
189	95	SciPhy_CCD	0.239752
190	95	Random_BD_tree	0.972411
191	96	SciPhy_CCD	0.273857
192	96	Random_BD_tree	0.966756
193	97	SciPhy_CCD	0.240571
194	97	Random_BD_tree	0.906659
195	98	SciPhy_CCD	0.166494
196	98	Random_BD_tree	0.98537
197	99	SciPhy_CCD	NA
198	99	Random_BD_tree	NA
199	100	SciPhy_CCD	0.17075
200	100	Random_BD_tree	0.985071

## Sheet: True trees
True trees used for simulation
seed	newick
1	((0,((((((1,2),3),4),(5,((6,((7,8),9)),(10,(11,12))))),(((13,14),15),16)),((17,(((18,(19,20)),(21,22)),((23,24),25))),((((26,27),(28,29)),(30,31)),(32,33))))),(34,((35,36),37)));
2	(((((((0,((1,(2,(((3,4),(5,(6,7))),8))),9)),((((10,(11,(12,13))),(14,15)),(16,17)),((18,19),20))),(21,(((((22,(23,24)),((25,((26,27),28)),29)),((30,31),(32,33))),(((((34,35),36),(37,(38,39))),(40,41)),(42,(43,((((44,45),((46,47),((48,49),50))),(51,(52,53))),(54,(55,(56,57)))))))),(((58,59),(60,61)),(62,((63,64),((65,66),67))))))),(((((68,69),70),((((71,(72,73)),(74,75)),(((76,77),78),79)),((80,(8…
3	((((((((0,1),(2,3)),(((4,5),6),7)),(((8,((9,10),(11,((12,13),(14,15))))),(16,(17,18))),(19,((((20,(21,22)),(23,(24,25))),(26,27)),((28,29),30))))),((((31,(((32,33),34),35)),36),(((((37,((38,39),(40,(41,42)))),(((43,(((44,(45,46)),47),48)),(((49,(50,51)),52),((53,54),55))),56)),(((57,(58,59)),60),(61,62))),(63,64)),((((65,66),((67,68),69)),(70,71)),((72,((73,74),75)),(76,77))))),((78,(((79,80),(81…
4	((((0,1),(((2,3),4),(5,6))),((7,((8,9),(((10,11),((((12,13),14),15),16)),17))),18)),((19,20),((((21,(22,23)),24),(25,26)),27)));
5	(((((0,1),2),3),((((4,5),(6,7)),8),(((((((9,10),11),(12,(((13,14),(15,16)),(17,18)))),((19,20),((21,(22,23)),((((24,25),26),(27,28)),(29,30))))),(((31,32),(33,34)),((35,36),(37,(38,39))))),(((40,41),42),((43,((44,45),(46,47))),((48,49),((50,51),((52,53),54)))))),((55,56),57)))),(((58,(59,(60,61))),((((((62,63),((64,65),(((66,67),68),69))),(70,71)),72),(((73,74),(75,(76,77))),((78,79),(80,81)))),(…
6	((((0,(1,2)),(3,4)),(((5,6),7),(((((((8,9),((10,11),12)),(13,14)),(15,16)),((17,18),(19,20))),(21,(22,23))),((((24,((25,26),27)),(28,(29,30))),(31,32)),(((33,(34,35)),(36,37)),(((38,39),(40,41)),((42,43),44))))))),(((45,(((46,(47,48)),49),50)),((51,(52,53)),(54,(55,56)))),((((57,58),((59,60),(61,(62,(63,(64,65)))))),((66,67),68)),69)));
7	((0,((((((1,2),(((3,4),5),6)),(((7,8),((9,10),11)),(((12,13),14),(15,16)))),((17,(18,(19,20))),(21,(((22,(23,24)),25),26)))),((((27,28),29),(30,(31,((32,33),(34,35))))),(((36,37),38),(((39,(40,41)),42),(43,(44,45)))))),(46,((47,(48,49)),50)))),((((((51,(52,((53,(54,(55,56))),(57,58)))),(59,((60,61),((62,(63,(64,65))),66)))),(67,((68,69),(70,71)))),((72,73),74)),(((75,76),77),78)),((79,((((((80,(8…
8	((((0,(1,2)),(((3,(4,5)),(((6,7),((8,9),10)),((11,12),13))),((14,15),(16,17)))),((((18,((19,20),21)),((22,(23,24)),(25,26))),((27,28),29)),((((((((30,31),32),33),(34,(35,36))),(((37,38),39),40)),((41,42),((((43,44),45),(46,(47,48))),(49,(50,51))))),(((52,(53,54)),55),(((56,(57,58)),59),(60,61)))),62))),(((63,(64,65)),((66,67),((68,69),((70,(71,72)),73)))),((74,75),76)));
9	(((((((0,1),2),3),(4,((((5,(6,7)),8),9),10))),(11,(12,(13,14)))),(((((15,(16,17)),(18,19)),20),((21,22),(((23,(24,25)),26),27))),(((((28,29),30),(31,((32,33),34))),((35,36),37)),38))),(((((((39,40),((41,42),((43,(44,45)),(46,47)))),48),((49,50),(51,(52,((53,54),55))))),((56,57),58)),(59,((60,(61,62)),(63,(64,65))))),((66,67),68)));
10	(((((0,((((1,(2,3)),4),(5,6)),(7,(8,9)))),(((10,(11,12)),(13,14)),(15,16))),((((17,(((18,((19,(20,21)),(22,((23,24),25)))),((26,27),28)),(((29,30),(31,32)),((33,34),(((35,((36,37),38)),(39,40)),(((41,42),(43,44)),45)))))),(46,47)),(((((48,49),50),51),52),(((((53,54),55),((56,57),((58,(59,60)),61))),62),63))),((64,65),66))),(((((67,((68,(69,(70,71))),(72,((73,74),(75,(76,77)))))),(78,79)),((80,81)…
11	(((((((0,1),(2,3)),4),(((5,6),7),(8,9))),(((10,11),12),13)),14),((((15,(16,17)),((18,19),20)),((((((21,22),(23,24)),25),((((26,(27,28)),29),((30,(31,32)),(33,34))),(35,(36,37)))),(38,(((39,40),41),(42,43)))),(((44,45),46),47))),(((((48,49),((50,((51,52),((53,(((54,55),(56,57)),((58,59),60))),(((61,(62,63)),64),(65,(66,67)))))),68)),(69,(70,71))),(((((72,73),(74,(75,76))),77),78),((((79,(((80,((81…
12	(((((0,(1,(2,3))),(((((4,5),((6,(7,8)),((9,10),11))),((12,(13,14)),(15,16))),(((17,(18,19)),(20,21)),(22,23))),(24,(25,(26,(27,28)))))),(((((29,30),31),(32,33)),(34,(35,((36,37),((38,39),(40,((41,42),43))))))),((((((44,((45,46),((47,(48,(49,50))),51))),((52,(53,54)),(((((55,56),((57,58),59)),60),(61,(62,63))),64))),(((65,66),67),(68,69))),(((70,(71,((72,(73,((74,75),76))),(77,78)))),((79,80),(81,…
13	((((((((0,1),2),(3,4)),(5,6)),((7,8),((9,10),((11,12),13)))),(14,((15,((16,17),(18,19))),20))),(((((21,22),23),24),(((25,26),27),28)),(29,30))),(31,((((32,(33,34)),35),36),37)));
14	((((0,1),((2,3),4)),((5,6),7)),(((8,9),(10,(11,12))),(13,14)));
15	(((0,(((1,(((2,3),4),5)),(((6,7),8),((9,10),11))),(((((12,13),(14,(15,16))),(((17,18),((19,20),(21,22))),(23,(24,25)))),((26,((27,28),(((29,30),31),(32,33)))),34)),((((35,36),37),38),((39,(40,((((41,42),43),(44,45)),((46,47),(48,49))))),50))))),((((((51,(((52,53),54),((55,56),57))),(58,(59,60))),61),62),(63,64)),(65,(66,(67,68))))),(((((((69,70),71),(72,(73,74))),(((75,76),((77,78),79)),((80,(81,…
16	(((0,((((((1,2),3),(4,5)),6),((7,(8,(9,10))),11)),(((12,13),((14,((15,16),17)),(18,(((19,20),21),(22,23))))),(24,(((25,26),27),(28,(29,30))))))),(((31,32),((33,34),35)),36)),((((((37,38),39),40),((41,42),((43,44),(45,46)))),((((47,48),(((49,50),51),52)),(53,54)),((55,56),((57,(58,59)),((60,61),((62,63),((64,(65,66)),67))))))),((68,((69,70),71)),72)));
17	((((((0,(1,2)),((3,((4,5),6)),(7,8))),((9,((10,((11,12),((13,14),15))),16)),(17,(18,(19,20))))),((21,(22,23)),((24,(25,((26,(((27,28),(29,30)),31)),((32,(33,34)),(35,36))))),(37,(38,39))))),(((((40,(41,42)),(((43,44),((45,46),(47,48))),(((((((49,(50,51)),(52,53)),54),(55,56)),(57,58)),59),(((((60,61),62),63),((64,65),((66,(67,68)),69))),(70,71))))),(72,(73,74))),(((((75,(76,77)),(78,79)),(((80,(8…
18	(((((((0,(1,(2,(3,4)))),(5,(6,7))),((((8,((9,10),(11,12))),(13,((14,15),16))),(17,18)),(((19,20),(21,22)),((23,24),(25,26))))),(((27,28),29),((30,31),((32,33),((34,35),(36,(37,38))))))),((39,(40,(41,42))),((43,(44,45)),(46,47)))),(((48,49),(((50,51),52),(53,54))),(((((((55,(((56,(57,58)),(((59,60),61),62)),(63,64))),((65,(66,((67,68),(69,70)))),(71,((((72,73),(74,75)),(76,(77,78))),(79,80))))),((…
19	(((0,((1,(2,3)),(((4,(5,(6,7))),8),9))),(10,(11,12))),((((((13,14),(15,16)),((17,(18,(19,20))),(((21,22),23),(24,25)))),(26,((27,28),((29,(30,31)),(32,33))))),(34,((35,36),(((37,38),39),(40,41))))),((((42,43),44),((45,46),((47,48),(49,50)))),((((((((51,52),((53,54),55)),((56,(57,58)),((59,60),61))),(((62,63),64),(65,66))),(((67,68),((69,70),71)),(((72,73),(74,75)),((76,77),(78,(79,80)))))),((81,8…
20	(((((0,1),((2,3),4)),((5,(6,7)),(8,9))),(((((10,11),12),((13,(14,15)),(((16,17),(18,19)),(20,21)))),((((22,23),24),((25,26),(27,28))),((29,((30,31),(32,33))),((34,((35,(36,37)),38)),(39,40))))),((((41,42),(43,44)),45),(((46,47),48),49)))),(((((((50,51),((52,(53,54)),(55,((56,(57,58)),59)))),((60,61),((((62,63),(((64,65),66),(67,(((68,(((69,70),71),72)),73),74)))),(75,76)),((77,78),((79,(80,81)),(…
21	(((((0,1),2),((((((3,(4,(5,6))),(7,(((8,9),10),11))),(12,13)),((14,15),(16,17))),(18,((((19,20),(21,22)),23),24))),(25,26))),(((27,28),(((29,30),31),((32,((33,34),35)),36))),((((37,38),39),((40,41),(((42,(43,44)),(45,46)),(47,(48,(49,50)))))),(51,(52,(((53,54),55),56)))))),(((57,((58,59),(60,(61,(62,63))))),((64,(((65,66),67),(68,(69,70)))),(71,72))),(((((73,74),(75,(76,77))),(((78,79),(80,81)),(…
22	(((((((((((0,1),2),(3,((4,5),6))),((7,(8,((9,10),11))),(12,(13,14)))),((15,16),(17,18))),19),((20,((((21,22),((23,24),((25,26),(27,(28,(29,30)))))),((31,(((32,33),(34,35)),((36,37),38))),((((39,40),(((41,42),(43,44)),(45,46))),(47,48)),49))),(50,51))),((((52,(53,54)),((55,(56,57)),(58,59))),((60,(61,(62,63))),64)),((65,66),(67,(68,(69,70))))))),71),((((((((72,73),(74,75)),76),((77,(78,79)),((80,8…
23	((((((0,1),(2,((3,4),5))),6),(7,((8,9),10))),(((11,12),13),(14,(15,16)))),((17,18),((19,(20,21)),(22,((23,(24,(25,26))),27)))));
24	((0,(1,2)),3);
25	(((((((0,(1,2)),(3,4)),((5,6),(7,8))),((9,10),(11,(12,13)))),14),((15,16),((((17,((18,19),20)),(21,22)),(23,24)),25))),((26,((27,(28,((29,(30,31)),(32,33)))),((((34,(35,36)),37),((((38,39),40),(41,42)),43)),((44,45),((46,(47,48)),((49,(50,51)),52)))))),((((53,((((54,55),56),57),(58,(59,60)))),((((((((61,62),(63,64)),(65,66)),(67,68)),69),70),(((71,72),73),74)),75)),(((((76,77),78),(79,(80,81))),(…
26	(((((((0,(1,(2,3))),(((4,5),((6,7),(8,(9,(10,11))))),(12,((13,((14,15),16)),17)))),((18,19),(20,(21,22)))),(((23,24),(((25,26),(27,(28,29))),30)),((((31,((32,(33,34)),35)),36),(37,(38,39))),((((40,41),((42,43),(44,45))),46),(47,48))))),(((49,((50,51),52)),((53,54),55)),((((((56,((57,(58,59)),60)),(61,62)),63),(((64,65),66),((67,(68,((69,70),71))),72))),((73,74),(((((75,76),77),(78,79)),((80,((81,…
27	(((((((0,(1,2)),3),(4,5)),(6,7)),((((8,9),((((10,11),12),13),14)),(15,(16,17))),((18,((19,20),21)),(22,23)))),24),(((25,26),(27,(((28,((29,(30,(31,32))),33)),((((34,35),((36,37),38)),(39,40)),(((41,42),43),((44,45),46)))),(47,((48,49),(((50,(51,52)),53),(54,(55,56)))))))),(((((57,((58,(59,((60,61),(62,63)))),((64,(((65,66),67),68)),((69,(70,(71,72))),73)))),((((74,(75,(76,(77,78)))),(((((79,80),(…
28	((((((0,(1,2)),((3,4),5)),(6,7)),(8,9)),(10,11)),((((((12,13),14),15),16),17),((18,(19,20)),((((21,22),(23,((24,(25,26)),27))),((28,(29,30)),((31,32),(33,34)))),((35,36),((37,38),(39,((40,41),(42,43)))))))));
29	((((0,1),(((2,3),((4,5),(((((6,7),8),(9,10)),((((11,12),13),((14,(15,16)),17)),(18,(19,20)))),((21,22),(23,24))))),(((25,26),(27,28)),((29,30),(((31,((32,33),(34,35))),36),((37,38),39)))))),((((40,41),42),(((43,(44,45)),(46,(47,48))),(((49,50),51),((52,53),(54,55))))),(56,((((57,58),(59,60)),(61,62)),(63,(64,65)))))),((((66,(67,((68,((69,70),(71,72))),73))),((((74,(75,76)),77),(78,(79,80))),81)),…
30	(((((0,1),2),(3,4)),(5,6)),((((((7,8),9),10),11),((12,13),(14,15))),((16,(17,18)),19)));
31	(((0,1),((2,(((3,(4,5)),6),(7,8))),(9,(10,(11,(12,13)))))),((((14,(15,16)),17),((18,(19,20)),21)),(((((22,23),24),25),((26,27),28)),(((29,(30,31)),(32,33)),(((34,35),36),(37,38))))));
32	((0,1),((((2,3),4),((5,((6,7),8)),((((((9,10),(((11,12),13),14)),(15,16)),(17,(18,19))),(((20,(21,22)),(23,24)),((25,26),(((27,(28,(29,30))),(31,32)),(33,34))))),((35,36),(37,38))))),(((39,40),((41,(42,43)),44)),(((45,(46,47)),((48,49),(50,51))),(((52,(53,54)),(((55,(((56,57),58),(59,60))),(61,(62,63))),(((64,65),66),67))),(68,((((69,70),71),72),73)))))));
33	((0,1),2);
34	((((((((0,1),(2,3)),(4,5)),(6,(((((7,8),9),10),(11,12)),(13,(14,(((15,16),17),(18,19))))))),(20,(21,22))),((((23,24),((25,26),(27,28))),(((29,30),((31,(32,(33,34))),(35,36))),37)),(38,39))),((40,(41,42)),(((43,((44,((45,46),47)),((48,(49,50)),51))),(52,53)),(54,(55,56))))),((((((57,58),59),((60,61),62)),((((63,(64,65)),66),67),68)),((69,70),(71,(((72,73),74),(((75,((76,77),78)),(79,80)),((81,((82…
35	(((((((((0,(((1,2),(3,(4,(5,6)))),7)),(((8,(9,10)),(((11,12),13),14)),(15,16))),(((17,18),((19,20),21)),((22,((((23,24),25),26),27)),(((28,(29,30)),31),32)))),((33,34),(((((35,36),37),38),(39,((40,41),42))),(((((43,44),45),(((46,47),(48,(49,50))),(51,52))),(53,54)),55)))),((((56,57),((58,59),(60,61))),(62,63)),(64,(65,66)))),(((((((67,68),69),70),(71,(72,((73,74),(75,76))))),(((77,78),(((79,80),8…
36	(0,((((((1,((2,3),4)),(5,6)),((((((7,8),((9,10),(11,(12,13)))),14),(15,((16,17),(18,19)))),((((20,(21,22)),((23,24),25)),((((26,27),(28,29)),(30,31)),((32,33),34))),((((35,36),37),38),39))),(40,41))),((((42,43),44),(45,46)),(47,48))),(49,(50,(51,52)))),((((((((((53,(54,55)),56),((57,(58,(59,60))),((61,62),63))),((64,(65,(66,67))),68)),((69,70),71)),(72,(((73,74),75),76))),((77,78),79)),(80,(81,((…
37	(0,(1,2));
38	((((((((0,1),2),3),4),((5,((6,((7,(((8,(((9,10),11),12)),13),(14,15))),16)),(17,18))),(19,20))),(21,22)),((23,((24,25),26)),((((27,28),29),(30,31)),(32,33)))),(((34,(35,36)),((37,(38,39)),(((40,(41,42)),(43,((44,45),(46,47)))),(48,49)))),(((50,51),52),(((53,54),(55,56)),57))));
39	(((0,(1,2)),(((3,4),(5,(6,7))),(8,9))),((((((10,11),((((12,13),14),(((((15,((16,17),18)),19),(20,(21,22))),23),24)),(((25,26),((27,(28,29)),30)),(((31,32),(33,(34,35))),36)))),(37,(38,39))),((((((40,41),42),43),44),((45,46),(47,(48,(49,50))))),((51,52),53))),(((54,(((55,56),57),58)),((59,60),61)),((((62,63),64),(((65,66),67),((68,(69,70)),(((71,72),73),(74,75))))),((((((76,77),(78,79)),80),(81,82…
40	((((0,(1,2)),3),4),(((5,6),7),((8,(((((9,10),11),12),(13,14)),15)),(((16,17),18),19))));
41	((((0,1),2),((3,4),(5,((6,7),(8,9))))),(((10,((11,((12,(13,14)),15)),(((16,17),18),((19,20),((21,22),((23,24),(25,26))))))),(((27,28),29),30)),((31,32),(33,(34,35)))));
42	(0,(1,(((2,3),4),(((5,(6,7)),8),((9,10),11)))));
43	(((0,(((((1,2),(3,4)),((5,((6,(7,8)),9)),(10,11))),((((12,13),14),(15,16)),17)),(18,19))),((((20,(21,((22,23),24))),((25,26),27)),28),((((29,(30,31)),((32,33),34)),((35,36),37)),(38,((((39,40),41),42),((((43,44),(45,46)),47),48)))))),(((((49,50),51),52),((53,(((54,(55,(56,57))),58),(59,60))),((((61,(62,63)),(64,(65,(66,67)))),(((68,(69,(70,71))),(72,73)),(74,(75,76)))),((77,((78,79),80)),(((81,(8…
44	((((((0,(1,2)),(((3,(4,5)),6),7)),(((8,(9,10)),((11,(12,(13,(14,15)))),16)),((17,18),(19,((20,21),22))))),((((23,24),(((25,26),27),(28,29))),((30,31),32)),(33,34))),((((35,(36,37)),((38,(39,40)),41)),42),43)),((((44,45),46),((47,48),49)),((50,(51,((52,(53,54)),(55,(56,57))))),(58,59))));
45	(((((((((0,1),((2,3),4)),5),(6,7)),((8,9),(((10,11),12),(13,14)))),((15,16),(17,18))),(((19,20),(21,22)),(23,(24,((25,26),27))))),((28,29),(((30,(31,32)),33),(((34,35),(36,37)),((38,39),(40,41)))))),((((42,(43,((44,45),46))),(47,48)),(((((49,50),51),(((52,53),(54,(55,56))),(((57,58),59),((60,61),62)))),((63,((64,(65,66)),(67,((68,69),(70,71))))),(72,(73,74)))),(((75,((76,77),(78,79))),(80,((((81,…
46	(((((0,1),(2,3)),(4,5)),(6,7)),((8,(9,10)),(((11,(12,13)),14),((15,16),(17,18)))));
47	(((((0,(1,2)),(3,4)),((((5,6),7),(8,(9,10))),((11,12),(13,(14,(15,16)))))),(((17,(18,19)),20),(21,((22,23),(24,25))))),((26,(27,28)),(29,(30,31))));
48	(((((((0,(1,2)),(((3,(4,5)),(6,7)),8)),9),((((10,(11,12)),13),(((((14,15),16),17),18),(((19,20),21),22))),(23,(24,((25,26),27))))),(((28,29),(30,(31,((32,33),(((34,35),((36,(37,38)),(39,40))),41))))),(((42,((43,44),(45,46))),(47,(48,49))),(50,51)))),((52,(((53,54),(55,56)),(57,((58,(59,60)),(61,62))))),(((((((63,(((64,65),66),67)),68),((69,70),(71,(72,73)))),(((((74,75),(76,77)),(((78,79),80),(81…
49	(((0,1),(2,3)),(4,((5,6),7)));
50	(((0,1),((2,3),(4,5))),(((6,(7,8)),(9,10)),(11,12)));
51	((((0,(((1,2),((3,((4,((5,6),7)),8)),((((9,10),11),12),13))),((14,15),((16,17),18)))),((((((19,20),21),((22,23),(((24,25),(26,(27,28))),29))),30),(31,(32,33))),((((34,35),(36,37)),((38,((39,40),41)),42)),((43,44),(((45,46),47),(48,((49,50),51))))))),((52,(((53,54),55),56)),((57,(58,59)),(60,61)))),((((62,((((63,64),(((65,(66,67)),((68,69),(70,(71,72)))),73)),((((74,75),(76,(77,78))),((((79,80),(8…
52	(((((0,(((1,(2,3)),(4,5)),(6,(7,((8,9),(10,11)))))),(((12,13),14),15)),((((16,17),(18,19)),20),(21,((22,(23,24)),(25,26))))),((27,28),((((29,(30,31)),32),(33,34)),35))),(36,(37,((38,(((39,40),41),((((42,43),(44,45)),46),(47,48)))),49))));
53	(((0,1),((2,3),4)),(5,6));
54	(((0,(((1,2),(3,4)),(((5,6),7),8))),(((((9,10),(((11,12),(13,14)),15)),(((16,((((17,(18,19)),20),(21,22)),23)),((24,25),26)),(((((27,28),((29,30),31)),(32,(33,34))),((35,((36,37),38)),39)),40))),(((((41,42),(43,44)),(((45,46),47),(48,49))),(50,51)),(52,(53,54)))),(55,(((56,(57,58)),59),(((((60,61),((62,(63,((64,65),(66,67)))),(68,69))),70),(((71,(72,(73,74))),((75,((76,77),78)),79)),((80,81),82))…
55	((((0,1),((((((2,3),4),5),6),7),(8,(9,(10,11))))),((((12,13),14),(15,16)),17)),(((18,(((19,(20,(21,(22,23)))),24),((25,26),((27,28),(29,30))))),(((31,32),(33,((34,35),((36,((37,38),(39,40))),(41,42))))),43)),(((44,45),(46,(47,(48,49)))),((((50,51),52),((53,(54,55)),56)),(((57,58),(((59,60),61),62)),(63,64))))));
56	((0,1),((((2,3),((4,5),6)),(7,(((((8,9),10),11),12),(13,14)))),((15,(16,17)),(((18,(19,(20,21))),22),(((23,((24,25),26)),((((27,28),(29,30)),(31,32)),(33,(34,35)))),((36,(37,(38,39))),((((40,41),42),(43,(44,((45,46),47)))),(48,49))))))));
57	(((((0,(1,2)),3),(4,(5,((6,(7,8)),(9,(10,11)))))),((12,13),(((14,((15,16),(17,18))),19),((20,(21,22)),((23,24),(25,26)))))),(27,((((28,29),(30,31)),((32,(33,34)),(35,36))),((((((((37,38),39),(40,(41,42))),43),(44,45)),((((46,(47,48)),(49,50)),(51,(52,53))),(54,55))),56),(57,((58,59),(60,61)))))));
58	((((0,1),(2,3)),((((((4,(5,6)),(7,8)),9),(((10,11),12),((13,14),15))),(((16,17),(18,(((19,20),21),((22,23),(24,25))))),(((((26,27),28),(29,30)),31),(32,((33,(34,35)),36))))),(37,38))),(((((39,40),41),(42,43)),(((((44,45),46),(((47,((48,49),((50,51),52))),(((53,54),55),56)),(((57,58),(59,60)),((61,(62,63)),64)))),(((65,66),(67,(68,((69,70),71)))),(((((72,(73,74)),75),76),(77,78)),(((79,80),(81,82)…
59	(((((0,(1,(2,3))),4),((5,(6,(7,8))),9)),(10,(11,12))),(((((((((((13,14),15),(16,(17,(18,19)))),((20,21),22)),((((23,24),(25,26)),27),28)),((29,30),(31,32))),(33,((34,35),((36,37),(38,39))))),((((40,41),42),(43,44)),(((45,46),(47,48)),(((49,50),51),(52,(53,(54,55))))))),(((56,(((57,58),59),(60,61))),((62,((63,64),65)),((66,(((67,68),(69,70)),(71,72))),73))),(74,75))),((((((((((76,((77,78),79)),(80…
60	((((((0,1),2),3),((4,5),(((6,7),8),(9,((10,11),12))))),(((((13,((14,15),16)),17),((18,19),20)),((21,22),23)),(((24,25),26),(((27,28),((29,30),((31,32),33))),((((34,35),36),(37,38)),(39,(40,41))))))),(((((42,43),(44,45)),(((46,(47,48)),(((49,50),51),52)),(((53,54),55),((56,(57,(58,((59,60),(61,62))))),((((63,(((64,(((65,66),67),68)),(69,70)),71)),((72,73),(((74,(75,76)),77),(78,((79,80),81))))),((…
61	((0,1),((2,(3,(((((((4,5),(6,7)),(8,9)),10),11),12),(13,(((14,((15,16),17)),(18,19)),20))))),(((((21,((22,(23,24)),((((25,26),(27,((28,29),30))),31),32))),(33,34)),(((35,(36,(37,38))),(((39,40),((41,42),43)),((((44,45),46),47),48))),(((49,(50,((51,52),53))),54),((((55,(56,57)),58),((59,60),61)),62)))),(63,(64,((((65,66),67),68),(69,(70,71)))))),(((((72,((73,74),75)),((76,77),78)),((((79,80),(81,8…
62	(((((((0,1),(2,3)),(4,5)),6),(((7,8),((9,10),((11,12),(13,(14,15))))),((16,(17,((18,19),20))),21))),((22,(((23,(24,25)),26),27)),(28,((29,30),(31,(32,33)))))),((((((34,35),(36,(37,38))),(((39,40),(41,(42,(43,44)))),(45,46))),((47,48),(49,50))),((((51,(52,53)),(54,((55,56),((57,58),59)))),((((60,61),62),(63,(((64,65),((66,((67,68),(69,70))),(71,72))),((73,74),((75,76),((77,78),79)))))),80)),((((81…
63	((((0,1),(2,(3,((4,5),6)))),(((7,8),9),10)),(((11,((12,13),(14,(15,16)))),17),18));
64	(((0,1),(((2,3),4),5)),((((6,7),(8,(9,10))),((11,(((12,13),14),15)),((((16,((17,18),19)),20),((21,22),(23,(24,25)))),26))),((27,(28,29)),(30,(((((31,32),33),34),35),36)))));
65	(((((0,((1,2),3)),((((4,5),6),((7,(8,(((9,(10,11)),(12,13)),(14,15)))),((16,17),18))),(19,20))),(21,(22,23))),((24,25),(((((26,(27,(28,29))),(30,31)),32),(((33,34),(35,36)),(37,38))),((39,((((40,41),42),43),(((44,(45,46)),((47,48),49)),(50,(51,52))))),((53,54),((55,56),(57,(58,59)))))))),(((60,61),((((((62,63),64),65),66),(67,(((68,((69,70),71)),72),((73,74),(75,(76,77)))))),((((78,79),80),81),((…
66	(((((0,1),(2,((((3,4),(5,(6,7))),8),9))),(((((10,(11,12)),(((13,14),(15,16)),17)),((18,19),(20,21))),(((22,(23,24)),((25,(26,(27,28))),(29,30))),((31,32),((33,34),35)))),(36,37))),((38,(((39,40),41),42)),(43,(44,(45,46))))),47);
67	((((((((0,(1,2)),((3,((4,5),6)),7)),(8,(9,10))),11),((((12,13),14),((15,16),(17,18))),(((19,(20,21)),((((22,23),(24,25)),(((26,27),(((28,((29,30),31)),32),33)),34)),(35,(((36,37),(38,39)),(40,41))))),((((((((42,43),44),(45,(46,47))),(48,49)),((50,(51,52)),(((53,54),(55,56)),(57,(58,59))))),((((60,(61,62)),((63,(64,(65,66))),(((67,(68,69)),70),(71,((72,73),(74,75)))))),(((76,77),((78,(79,80)),((81…
68	(((((((0,(1,(2,3))),((((4,5),6),(7,(8,9))),(10,(11,(12,13))))),((14,(15,16)),17)),18),(((19,20),21),((22,23),((24,((25,26),27)),(28,(29,30)))))),(((31,((((32,33),(((34,35),36),((37,38),(39,40)))),(((41,42),43),44)),(((45,(46,(47,48))),(((49,50),(51,52)),(53,(((54,55),56),57)))),(((((58,59),60),(61,(62,63))),((64,((65,66),((((67,68),69),(70,71)),72))),((73,74),75))),((76,77),(78,79)))))),((80,81),…
69	((((0,((((1,2),(3,(4,5))),(6,7)),(8,9))),10),(((11,12),(13,((14,15),16))),((((17,18),(19,20)),((((21,((22,23),24)),(25,26)),27),(28,29))),((30,31),(32,33))))),(((((((34,35),36),37),(((38,39),(40,(41,42))),(43,44))),((45,(46,47)),(48,49))),(((((((50,51),52),53),((54,((55,56),(57,58))),59)),60),((((61,((62,((63,64),65)),66)),(67,68)),(69,(70,(71,72)))),(73,((74,75),((76,77),78))))),(79,80))),((((81…
70	(((((0,(((1,2),(3,4)),5)),((6,7),(8,9))),((10,(11,12)),(13,(14,((15,16),((17,18),(19,20))))))),(((((((((21,22),23),24),((25,26),27)),(28,(29,30))),(31,(32,33))),((34,(35,(36,37))),38)),39),((40,41),42))),((((((43,(((44,45),(46,47)),(48,49))),((50,(51,52)),(53,(54,55)))),(56,(57,58))),(59,60)),(((61,62),(63,((((64,(65,66)),(67,68)),(69,(((70,71),72),73))),74))),((75,(76,(((77,(78,(79,80))),81),(((…
71	((((((0,1),(2,((((3,4),(((((5,6),7),8),(9,10)),(11,12))),((13,14),15)),16))),(((17,(18,19)),20),(21,(((22,23),(24,25)),((((26,27),28),(((29,30),31),32)),33))))),((((34,35),36),((37,38),39)),((40,41),42))),((43,(44,45)),(((((46,(47,(48,(49,50)))),51),((52,53),54)),55),(56,((57,((58,59),60)),61))))),(((62,63),64),(((65,66),67),(((68,(69,70)),(71,72)),((73,74),(75,(76,77)))))));
72	((0,(((1,(((2,3),4),5)),((6,(7,(8,9))),10)),11)),(((12,13),14),(((((15,16),17),(18,19)),20),(21,22))));
73	((((0,1),(((2,3),4),((5,6),7))),((8,(9,10)),11)),((12,(13,14)),15));
74	(0,((((((((1,2),3),((4,(5,6)),7)),(((8,(9,10)),11),(((12,13),(14,15)),(((16,17),18),19)))),((20,21),22)),((23,24),(25,26))),((((27,28),29),((30,31),32)),(33,(34,35)))),(((((36,(37,38)),39),(((40,41),(42,(43,44))),45)),(((46,(47,((48,(49,50)),51))),52),(53,((54,55),56)))),((57,58),59))));
75	(((0,((((1,2),(3,4)),((5,(6,(7,8))),((((9,10),11),12),13))),((((14,(15,16)),(17,((18,(19,20)),(21,22)))),(((((23,24),25),26),27),(((28,(29,30)),((31,32),33)),(((34,(35,36)),(((37,(((38,39),40),(41,42))),((43,(44,45)),46)),(((47,48),49),(50,51)))),(52,53))))),(((54,55),(56,57)),((58,(((59,60),(61,62)),(63,(((64,65),(66,67)),68)))),(69,70)))))),(((71,72),73),(((((((74,75),(76,(77,78))),(((79,80),(8…
76	((((0,1),((((2,(3,4)),5),(6,(7,8))),9)),((10,(((11,((12,13),14)),15),16)),((17,(18,(19,20))),((21,22),23)))),((((((24,(25,26)),(27,(28,29))),30),(31,((32,33),34))),((((35,36),37),((((((38,(39,40)),41),42),(43,(44,45))),(46,(47,48))),((49,50),51))),((((((52,53),54),55),(56,((57,(58,59)),(((60,61),((62,63),64)),(65,66))))),(((((67,(68,69)),70),((71,72),73)),((74,75),(76,77))),(78,(79,80)))),(81,(((…
77	(((0,((((1,2),(3,(4,5))),6),7)),(8,9)),((((10,(11,12)),(((13,(14,15)),(16,(17,18))),((19,(20,21)),((22,23),24)))),(25,(26,(27,28)))),((((29,(30,(31,32))),((((((((33,34),((35,36),(37,38))),((39,40),41)),((42,43),44)),45),(46,47)),((((48,49),(50,51)),(52,53)),((54,((55,56),(57,58))),(59,60)))),61)),(((62,63),((64,65),((66,67),(68,(69,(70,71)))))),72)),((((73,(74,(75,76))),(77,78)),((79,(80,(81,(82,…
78	((((((0,1),2),((3,4),5)),((6,7),8)),((9,(10,(((11,12),(13,14)),15))),((((16,17),(((((18,19),20),(21,(22,23))),(24,25)),((26,27),28))),(((29,(((30,(31,32)),(33,34)),35)),(36,((((37,38),(39,(40,(41,42)))),43),((44,45),(46,(47,48)))))),49)),50))),((51,((((52,53),(54,55)),56),((57,(58,59)),(60,(61,62))))),(63,((64,65),66))));
79	(((((((0,((1,2),3)),(((4,5),6),((((7,8),(9,(10,11))),12),(((((13,14),15),16),((17,18),19)),(20,((21,(22,23)),24)))))),((25,26),(27,(28,29)))),(((30,((31,32),33)),34),((35,36),37))),(((((((38,39),(((40,(((41,42),(43,44)),(((45,46),47),48))),49),(50,(51,(52,53))))),(((54,55),(((56,(57,((58,59),60))),(61,(62,(63,64)))),((65,((66,(67,68)),69)),(70,(71,72))))),((((73,74),(((75,(76,(77,78))),((79,80),(…
80	(((((0,1),(2,(3,(4,(5,6))))),(7,8)),((9,10),11)),(((12,((13,14),15)),((16,((17,((18,19),20)),21)),((((22,23),((24,25),26)),(27,(28,((29,(30,31)),32)))),((33,(34,35)),36)))),(37,38)));
81	((((0,1),((((2,(3,4)),((5,(6,7)),(8,9))),(10,11)),(12,(13,((14,15),16))))),((17,(18,((19,20),21))),22)),(((23,24),(25,((26,(27,28)),29))),30));
82	((((((0,1),2),((3,4),5)),(6,7)),(((8,9),10),((((((11,12),13),(14,15)),((16,17),18)),((19,20),(21,22))),((23,24),(25,26))))),((((27,28),(((29,30),31),32)),((33,34),((((35,36),37),((38,39),40)),(41,(42,43))))),(44,((((45,46),((47,48),49)),(50,(51,52))),((53,54),55)))));
83	((0,1),(((2,3),4),(((5,6),7),8)));
84	(((((((((0,1),(2,3)),((4,5),6)),(7,8)),(9,10)),((11,((12,13),14)),15)),16),(((((17,18),((19,20),21)),((22,((23,24),(25,(26,27)))),((28,29),30))),((31,32),((33,34),35))),((((36,((37,38),39)),(40,((41,42),(43,44)))),(45,(46,(47,48)))),(49,50)))),(((((51,52),53),((((54,(55,56)),(57,(58,59))),(60,(61,(62,63)))),(((64,((65,66),67)),((68,69),70)),(71,72)))),((((73,74),75),(((((76,((77,78),79)),80),81),…
85	(((((0,1),((2,3),(4,5))),6),(((7,8),((((9,10),(11,12)),13),((14,15),(16,17)))),((((18,19),20),(21,(22,(23,24)))),(((25,((26,27),28)),((29,30),(31,32))),(((33,(34,(35,36))),(37,(38,39))),(((40,41),42),(((((43,44),(45,46)),(47,48)),(49,(((50,51),52),(53,(54,55))))),(((56,57),58),59)))))))),((((((60,61),62),(63,64)),65),(66,67)),(((68,((69,70),(71,(72,73)))),(((74,(75,76)),77),(78,(((79,80),(81,82))…
86	((((((0,(1,(2,3))),(((4,5),6),((7,8),9))),((10,11),(12,((13,14),15)))),(((16,17),(18,19)),(((20,21),22),23))),(((24,((25,26),(27,((28,29),30)))),31),(((((((32,33),(34,35)),((36,37),38)),(39,40)),41),((42,((43,44),45)),(46,47))),48))),((((49,(50,51)),(52,(53,(54,55)))),(56,57)),58));
87	(((((((0,1),(((2,3),4),(5,6))),7),(((8,(9,10)),(((11,12),13),(14,((15,16),(((17,18),19),20))))),(21,(22,((23,(24,25)),26))))),((((27,(28,(29,((30,31),(32,33))))),(34,(35,36))),(37,((38,39),(40,41)))),((((42,(43,(44,(45,46)))),47),48),49))),50),((((51,(((52,53),(54,55)),(56,57))),(58,(59,60))),((61,(62,(63,64))),(65,((66,67),((68,((69,(70,71)),(72,73))),((74,75),76)))))),(((((((((77,78),79),((80,(…
88	(((0,((1,(((2,3),4),5)),(6,(7,8)))),((((9,10),11),((12,13),(14,15))),(((16,17),18),(19,(((20,21),(22,23)),(24,(25,(26,27)))))))),(((28,29),30),(((((31,32),33),((34,((35,36),(37,(38,39)))),40)),(41,(((42,43),44),45))),(((46,(47,48)),(49,50)),((((51,52),53),54),((((55,56),(57,58)),59),(((60,61),62),(63,(64,65)))))))));
89	((0,(1,2)),(3,((4,5),((6,7),8))));
90	((((((((0,(1,(2,(((3,4),5),(6,7))))),8),((((9,10),11),(12,13)),14)),(((15,(16,17)),(18,(19,(20,21)))),((22,23),24))),((25,(((26,27),28),(29,((30,31),32)))),(33,34))),(((35,36),37),38)),((((39,((40,(41,(42,43))),44)),(45,(((46,47),48),49))),(50,((51,52),53))),(((((54,(55,56)),57),(58,(59,((60,61),62)))),63),(64,(65,(66,67)))))),((68,(((((69,70),(71,(((72,73),(74,75)),(76,77)))),((78,79),(((80,81),…
91	((((0,1),2),3),((((((4,5),(((6,(7,8)),9),((10,11),(12,(13,14))))),15),(((16,((17,18),(19,20))),(((21,22),23),((24,(25,26)),27))),28)),(((((29,30),31),32),((33,34),35)),(36,(37,(38,39))))),(((((40,41),((42,43),(44,45))),(46,47)),(48,49)),((50,(51,52)),((53,54),(55,56))))));
92	(0,((1,2),(3,4)));
93	((((0,(1,2)),3),(4,5)),((6,7),((8,(9,(10,11))),((12,(13,14)),((15,16),(17,((18,19),20)))))));
94	(((((0,((((1,2),(3,4)),(((5,6),(7,8)),9)),(10,11))),((12,(((13,14),(15,16)),17)),((((18,19),(20,21)),(((22,23),24),((25,(26,27)),(28,(29,30))))),(31,(32,(33,34)))))),((35,36),(37,(38,(39,40))))),(((((41,(42,43)),44),(((45,46),47),(48,49))),50),(((51,(52,53)),(54,55)),((56,57),58)))),((((59,60),61),62),((((((63,64),65),(66,67)),(((68,69),70),((((71,72),73),74),((75,76),77)))),(((78,79),(80,81)),82…
95	((((0,1),2),((3,4),((5,6),(((7,8),9),(10,11))))),(((((12,(13,14)),(((15,(16,17)),(((18,19),(20,21)),22)),((23,24),(25,26)))),((((27,(28,(29,30))),31),(((32,(33,34)),35),(((36,((37,(38,((39,40),41))),42)),(43,(44,45))),46))),((((47,48),((49,50),((51,52),(53,54)))),(((((55,56),57),58),59),(60,((61,62),(63,64))))),((65,66),67)))),(((68,(69,(70,71))),((((72,73),(74,((75,(((76,77),78),79)),80))),(((81…
96	(((0,((1,2),(3,4))),5),((((((6,7),8),9),(((10,(11,12)),(13,(14,15))),(16,((17,18),19)))),((20,((21,22),(23,24))),25)),((((26,27),(((28,29),30),(31,32))),((33,34),35)),(((((((36,37),(38,39)),40),((41,42),43)),((44,45),(((46,47),(((48,49),(50,(51,52))),(53,(54,55)))),(((56,(57,58)),((59,(((60,61),62),(63,64))),(65,66))),((67,68),69))))),(((70,(71,(72,73))),((((((74,75),(76,(77,78))),(79,(80,81))),8…
97	(((0,(1,2)),((3,4),((((5,6),7),(8,9)),10))),((((((11,12),13),14),(((15,16),17),18)),(19,20)),((21,22),(23,(24,((25,26),27))))));
98	(((0,1),((((((2,(((3,4),(5,6)),7)),(((8,9),10),(11,(12,13)))),(((14,(15,16)),17),(18,(19,20)))),((21,22),23)),((24,25),26)),((27,28),29))),((((30,31),((32,((33,34),35)),(36,(37,38)))),((((39,40),(((41,42),(43,(44,45))),(46,47))),48),((((((49,50),51),(52,53)),(54,55)),(56,57)),((58,(59,60)),(61,62))))),(((((((((63,(((64,(65,66)),67),((((68,(69,((70,71),72))),((73,((74,75),76)),((77,78),79))),((80,…
99	(0,(1,2));
100	((((((0,(1,2)),(3,4)),(5,(6,7))),(8,9)),(((10,11),(12,13)),((14,15),16))),((((((((17,18),((((19,(20,21)),(22,23)),24),(25,26))),(27,(28,29))),(((((30,(31,32)),33),(34,((35,36),(37,38)))),((39,40),41)),(((42,43),(44,45)),((46,(47,(48,49))),50)))),((51,((52,53),(54,((55,(56,57)),58)))),(((59,60),61),(((62,63),64),((65,66),(67,68)))))),(69,((70,(71,72)),((73,74),75)))),((((76,(77,((78,79),80))),81),…

## Sheet: Inferred trees
CCD trees inferred using SciPhy
seed	newick
1	(((((((((0,1),5),(27,32)),33),((3,10),25)),((((8,23),(11,15)),(19,24)),(9,17))),(((7,20),(14,35)),((12,((16,(18,28)),37)),((((13,(21,31)),36),30),(29,34))))),6),((2,22),(4,26)));
2	((((((((((((((((0,445),((287,348),336)),((37,214),((206,540),320))),((((((53,(127,139)),242),425),(73,79)),339),191)),((62,109),((89,537),((((165,312),368),(273,433)),381)))),((((1,118),((188,221),(220,325))),((28,(156,510)),(238,340))),((45,418),(172,471)))),((((44,225),((128,330),541)),(424,486)),((((102,360),279),281),(228,332)))),((((((25,519),92),232),((131,514),(303,(432,525)))),428),254)),…
3	(((((((0,176),((64,(96,114)),127)),((((((3,(160,188)),((13,231),165)),62),((47,247),265)),(((((35,102),208),((70,(85,109)),(77,244))),(130,140)),(((94,270),248),(153,196)))),230)),((((((10,262),194),(117,221)),(37,197)),((((11,((124,215),175)),((33,222),54)),113),((125,(131,132)),(233,271)))),(30,(129,181)))),((52,((120,191),(178,241))),((((74,(168,246)),(98,187)),210),(99,204)))),((((((1,(186,26…
4	((((((((((0,10),17),4),14),((2,24),15)),11),(((1,22),((5,(20,26)),6)),(7,16))),(19,27)),((3,(((8,18),9),21)),(13,23))),(12,25));
5	(((((((((((0,(51,64)),(1,(((12,54),31),((30,86),75)))),(5,78)),((((2,33),(3,(8,23))),(((9,35),18),(36,61))),((((10,62),73),49),69))),4),((((((((6,81),76),89),40),7),((28,32),(82,97))),(71,90)),(29,43))),((15,59),(26,63))),47),(((11,(21,(50,74))),96),(25,84))),(45,(56,(58,68)))),(((((13,(55,66)),(24,77)),(((16,34),((17,70),27)),(((19,80),42),37))),((((41,67),(((44,95),(88,93)),(72,91))),(52,57)),4…
6	(((((((0,18),65),(14,66)),((17,54),(44,56))),((3,50),((22,38),((30,60),39)))),((((((2,63),(20,(26,29))),(64,69)),(19,(37,41))),((((((4,(43,45)),49),59),27),((28,46),48)),(((8,58),55),(9,15)))),((12,52),(57,(61,67))))),(((((((1,(42,47)),5),23),24),(7,(10,68))),((11,13),25)),((((6,(32,33)),(((16,51),(21,53)),(34,40))),((31,35),36)),62)));
7	((((((((0,113),48),84),((3,59),88)),((((24,33),73),91),65)),(((4,(((14,36),110),((80,96),119))),77),((((10,57),((17,(49,122)),44)),35),117))),(((((((((5,81),83),7),70),(8,50)),40),(((((((19,103),61),111),(37,39)),68),98),((((32,(63,69)),99),41),(38,85)))),((23,25),107)),((((21,(((51,((56,78),87)),58),76)),((((29,112),53),42),((47,114),74))),(67,89)),(109,118)))),(((((((1,31),27),66),(((55,102),93…
8	((((((((0,72),((54,60),55)),(23,64)),51),((((32,63),47),(35,41)),(53,59))),((11,22),76)),((10,18),((((14,(29,74)),(16,68)),((15,(21,27)),42)),((40,66),71)))),((((((1,43),13),((20,46),33)),((((7,28),8),36),(34,(45,(57,58))))),((((2,61),(12,((25,52),(26,70)))),((3,39),(4,(38,62)))),(((5,67),44),(((30,65),50),48)))),(((((6,56),24),69),(((9,19),49),(73,75))),((17,37),31))));
9	(((((((((((0,37),12),18),55),29),24),((22,(31,56)),64)),(1,(19,(36,53)))),((((4,13),(16,38)),(21,60)),((((6,33),(25,51)),58),(14,39)))),(((((((5,35),28),15),((9,54),52)),32),(27,65)),57)),(((2,47),61),(((((((3,50),49),((8,11),10)),((17,45),(20,66))),((23,(((42,59),67),63)),(43,62))),((7,40),48)),((((26,46),34),((30,44),68)),41))));
10	(((((0,((((5,26),138),38),37)),((((((13,125),103),110),((14,63),(109,(119,123)))),(73,(92,127))),(((21,27),(81,95)),((57,74),140)))),((((((1,44),128),58),((17,87),(75,139))),99),((((9,((15,105),101)),(31,84)),(((53,54),86),77)),(11,(22,79))))),((25,41),120)),(((((((2,89),(((8,32),67),(24,94))),(10,12)),(((((3,55),133),60),(59,90)),(66,134))),(30,(115,137))),((((((4,69),(117,126)),88),(7,(18,83)))…
11	((((((0,(53,77)),((13,(40,61)),(102,115))),((7,25),45)),(((((((3,14),95),((28,58),36)),(16,22)),(74,93)),((50,81),(57,104))),79)),((((((4,((60,110),89)),(6,37)),((8,105),67)),(59,66)),73),((((9,111),(18,55)),((((43,51),101),((64,69),100)),62)),((23,24),(97,107))))),(((((1,38),41),(((((10,83),63),((11,76),(88,91))),((31,56),(92,103))),(((71,114),98),99))),(((((2,80),96),((12,32),(((42,84),65),((52…
12	((((((((((0,204),(((171,327),282),191)),96),((145,169),256)),(3,310)),((((((9,317),344),(((12,249),170),((348,368),350))),(((41,66),(161,276)),((88,(221,267)),(132,290)))),((28,(237,383)),((40,48),122))),((((18,98),269),(23,74)),(56,77)))),((((59,227),128),((((90,(((226,242),371),231)),318),(114,144)),273)),91)),((((((((((1,(110,(240,336))),(173,(264,331))),(133,189)),26),((126,211),280)),245),((…
13	(((((0,3),(10,29)),(17,19)),2),(((((1,32),(13,23)),(((9,31),27),21)),(7,16)),((((((4,33),(18,(30,35))),((6,12),24)),(((((5,14),(22,37)),34),(11,28)),20)),((25,36),26)),(8,15))));
14	((((0,(12,13)),(5,11)),((1,(6,14)),((2,10),(3,8)))),((4,7),9));
15	((((((((((0,31),162),(58,96)),(((11,73),51),((75,81),(105,((107,124),140))))),((((((2,85),(88,136)),(5,(26,80))),15),40),((((((((4,149),120),(29,64)),(13,33)),(74,113)),25),117),((20,(68,(82,154))),99)))),(((30,(84,(126,134))),119),((((78,161),156),(89,139)),122))),114),((((((7,12),144),(32,112)),(37,((45,103),((56,(71,101)),76)))),(((10,22),142),(97,102))),55)),((((((3,133),87),((86,157),128)),(…
16	(((((((0,23),(1,(45,51))),31),((((25,29),56),53),46)),((((((5,39),24),((6,50),10)),42),((((8,20),((32,41),64)),(((9,(13,21)),(33,65)),17)),15)),34)),(((7,(52,54)),(18,28)),69)),((((((2,((((22,57),59),(43,47)),62)),16),(12,71)),((((4,58),(((37,38),40),70)),(26,61)),((19,27),49))),(((3,(35,63)),36),((((14,44),(67,72)),66),60))),((11,30),((48,68),55))));
17	((((((0,((12,97),49)),(((((9,109),131),(65,(99,119))),((15,(55,130)),(17,112))),60)),((22,167),126)),(((14,((33,146),173)),(69,(83,136))),(((25,53),93),(78,89)))),(((10,37),(26,((74,169),81))),(27,(43,94)))),((((((((1,11),((((((45,149),154),107),157),106),(79,156))),((((98,125),127),113),155)),(((3,70),128),((5,28),(57,102)))),(((13,88),140),59)),(66,133)),((((((2,((62,86),92)),31),((4,44),((36,1…
18	((((((((((((0,33),120),((27,173),(31,235))),(((((15,117),261),(187,237)),(194,226)),((84,164),(125,253)))),((((3,138),190),(10,35)),(((14,222),((51,251),77)),231))),((12,(18,(78,111))),(((41,43),((82,152),178)),(((71,250),217),163)))),128),(((((((2,224),(39,240)),(((11,(116,169)),80),(((36,63),262),(113,254)))),((((38,176),210),(213,236)),(124,(143,242)))),((((52,62),200),(212,265)),(((69,105),(1…
19	(((((((((0,113),33),(26,96)),(5,35)),((6,29),((15,64),105))),11),(14,((31,42),(((78,104),93),(84,99))))),((((((((((1,16),((34,110),(44,116))),62),(((13,46),103),(23,92))),(((18,91),38),47)),(20,81)),(((17,75),112),((21,((59,106),73)),(32,(87,(89,108)))))),(((((((30,58),(57,101)),(45,77)),60),((68,88),72)),((37,102),(63,94))),((((40,74),95),((54,71),69)),(80,109)))),(((36,98),50),((43,55),(114,115…
20	((((((0,71),52),(((4,87),56),37)),(((17,(34,125)),113),88)),((((2,128),((16,123),40)),((8,59),(46,137))),(((23,131),(26,129)),(((47,122),(75,97)),((70,83),100))))),((((((((((1,107),(27,133)),(53,(54,86))),(5,61)),(((7,65),15),(((41,108),76),134))),((((((10,101),80),(99,102)),(14,77)),60),12)),(((11,(35,121)),(42,43)),((((69,110),104),124),94))),36),((((((((6,58),(93,116)),((63,142),(135,138))),11…
21	(((((0,(46,68)),((6,(35,(66,73))),(39,(89,98)))),((((((1,(7,32)),(37,74)),(41,((87,101),97))),(24,65)),((48,62),96)),(12,(50,(((54,83),69),70))))),(((((((2,26),(16,58)),((13,((36,71),(64,92))),34)),76),(27,(60,80))),(((3,(9,((18,53),43))),75),((8,(17,88)),30))),((38,61),86))),(((((4,(((((5,85),(29,82)),20),((31,(45,95)),49)),(21,(47,52)))),(84,91)),(19,42)),((((15,51),((22,63),(67,72))),((33,55),…
22	(((((((((((((0,237),409),(17,197)),(51,(82,135))),(116,268)),((((((3,134),182),(((220,245),338),259)),((45,279),297)),((320,472),334)),(((71,(371,474)),(208,265)),(310,407)))),(((((11,223),427),26),(183,464)),(95,(((239,433),(315,347)),421)))),((((((5,303),96),((142,365),214)),(103,304)),438),(386,420))),((((6,(((((52,88),425),(217,300)),(282,432)),215)),((((177,207),260),266),((262,405),(350,457…
23	(((0,24),((((((2,21),16),10),18),23),(3,(7,8)))),((((1,4),11),((6,20),26)),((((5,27),(((13,17),25),14)),19),(9,((12,22),15)))));
24	(0,((1,3),2));
25	(((((((((0,145),((24,88),((25,103),(71,74)))),((55,115),(86,97))),(22,94)),73),123),(((19,106),92),((37,(42,46)),62))),((((((((5,132),((60,122),120)),(47,118)),(32,52)),13),((11,93),68)),(((28,50),(34,(89,134))),77)),((10,80),((((12,85),23),(75,81)),109)))),(((((((((1,138),136),((95,105),100)),6),(15,(30,108))),(3,(41,83))),((((8,(45,54)),(17,(101,128))),70),((16,(113,124)),(((((33,135),67),(40,5…
26	((((((((((0,12),238),159),(92,266)),((((20,178),(((91,271),270),134)),(((24,182),307),(117,(119,174)))),(((((25,213),290),120),215),(212,285)))),(((((9,198),204),(35,264)),(163,236)),((((10,145),131),(167,308)),((((70,(123,125)),136),87),(221,225))))),(((((((((2,(18,130)),234),(180,280)),13),135),((((23,254),(39,147)),(121,148)),(37,((206,226),235)))),(((32,196),(((66,(220,237)),104),((233,309),2…
27	((((((((((0,(13,85)),(((45,109),89),(79,118))),(8,10)),(((((16,112),(34,35)),((27,52),((((40,88),(76,154)),110),(65,139)))),(80,152)),(((17,94),120),87))),156),((((((((1,149),(32,(61,116))),((64,83),141)),((2,71),(36,119))),((44,((68,81),132)),(70,117))),(((60,108),92),(72,107))),((12,(96,122)),86)),((((((5,158),104),54),134),111),((((23,131),(67,69)),(((28,29),147),((75,151),(114,136)))),38)))),…
28	((((((0,29),(16,41)),((20,((30,38),36)),22)),(((3,17),12),21)),(((((1,9),(24,31)),(5,((6,19),11))),(4,(18,39))),((2,(23,43)),(13,14)))),(((((7,28),(27,32)),(10,(26,37))),42),(((8,33),(15,34)),(25,(35,40)))));
29	(((((((((0,(71,72)),(21,56)),(97,112)),(53,79)),65),(((((12,(84,107)),20),(113,123)),28),((((50,69),(88,95)),((83,99),(85,118))),92))),((((1,(25,59)),(((5,48),(23,62)),((27,(89,116)),((31,58),121)))),(((49,51),119),((67,120),114))),(((((2,((32,47),(39,115))),16),(43,(76,108))),74),((((13,38),111),80),44)))),((((11,91),(((35,100),117),122)),((33,36),(66,96))),(34,(55,(86,124))))),((((3,82),(((((14…
30	(((((0,12),15),(1,6)),(4,11)),((((2,10),(3,18)),(((8,19),16),9)),(((5,(13,17)),7),14)));
31	(((((((0,37),(21,23)),33),(8,(12,24))),((7,9),34)),(((((1,19),35),(3,((22,26),(27,36)))),(17,31)),(((14,28),38),30))),((((((2,29),(25,32)),(16,20)),6),((4,((10,18),13)),11)),(5,15)));
32	((0,5),((((((((((1,14),((((10,67),(32,52)),73),16)),(((((21,66),46),(26,62)),((24,68),37)),55)),53),(42,65)),((((19,60),25),20),(58,70))),(((8,72),50),22)),((((13,43),56),51),45)),(59,69)),((((((2,(18,71)),(31,47)),12),(((3,((((9,23),15),(38,39)),63)),((4,6),(((7,30),64),35))),((17,28),40))),(((11,(27,57)),34),(29,48))),(((33,49),44),((36,41),(54,61))))));
33	(0,(1,2));
34	(((((0,(44,93)),(((((3,29),(48,76)),26),(45,56)),((((22,54),85),46),(43,73)))),(((((2,13),89),((20,71),28)),((9,34),((33,49),65))),70)),(11,(27,75))),((((((((1,19),(5,(63,(68,86)))),(7,(64,82))),((17,(41,81)),(23,(78,84)))),(16,77)),(((((4,(35,94)),((18,90),80)),47),(((15,74),((50,58),87)),((25,62),((((40,69),72),92),(51,59))))),((14,39),(38,53)))),(((((8,88),(24,52)),((12,60),57)),((10,(((21,42)…
35	((((((((((0,95),21),(8,13)),(34,46)),((110,128),115)),((20,112),45)),((((((9,98),((12,35),41)),10),(72,111)),(((14,100),(87,91)),((((29,101),56),123),102))),((((18,64),51),86),48))),(((((((1,40),((37,93),(71,89))),(((23,(96,129)),(((25,32),94),99)),(79,(80,88)))),(((((15,((77,126),120)),58),121),((((33,125),(42,76)),(43,63)),109)),(((16,122),55),(67,106)))),(116,119)),((((2,((28,90),83)),((38,(52…
36	(((((((((0,((48,72),90)),125),(((89,121),(128,133)),98)),((((((1,6),107),(10,65)),(93,122)),2),((((9,62),(57,80)),(38,126)),(((((11,16),131),130),((27,101),95)),(47,77))))),(5,12)),((18,104),((21,120),(112,119)))),((((3,94),(44,(64,132))),(((55,117),87),73)),(74,114))),(((((((((4,51),((13,(((23,86),35),36)),37)),(61,((78,109),91))),(((25,(46,124)),71),((29,118),40))),(17,(((34,103),113),134))),(4…
37	((0,1),2);
38	((((0,55),(((9,56),10),(29,52))),(((((((2,53),3),33),36),49),((5,((((6,42),13),8),(((14,54),45),(18,27)))),((15,57),28))),((((((((4,44),(23,46)),((35,51),(38,40))),((((16,37),22),(39,50)),(26,41))),(12,24)),((11,(21,(31,43))),48)),34),(7,19)))),((1,(30,47)),((17,25),(20,32))));
39	((((((((((((0,75),120),((12,96),67)),(35,((45,132),131))),((32,139),((49,183),126))),(19,(54,118))),((((((5,(109,122)),(74,93)),(23,(103,(123,(144,169))))),((13,101),168)),(10,133)),(41,121))),((((((((9,(97,166)),66),170),149),(91,(143,158))),((34,(64,106)),((((62,146),(157,162)),(153,173)),(94,148)))),((((29,79),60),(44,175)),(57,114))),(72,176))),((((((3,190),(8,37)),(28,33)),(129,184)),108),((…
40	(((((((0,((5,8),14)),(11,19)),12),3),(((1,17),2),15)),(((4,(7,16)),10),18)),((6,13),9));
41	(((((((((0,28),(10,14)),(1,19)),30),((12,20),22)),(((3,15),(21,27)),(8,17))),(11,(16,((26,33),35)))),((7,32),((23,29),34))),(((2,4),(((5,18),9),(6,13))),(24,(25,31))));
42	((((0,9),11),(((3,10),5),6)),((((1,8),2),7),4));
43	((((((0,91),95),70),((((3,(((11,34),72),53)),(85,96)),21),(((((6,20),(((7,33),8),(23,26))),(((16,37),((19,62),(38,75))),((35,63),60))),(((44,58),92),99)),((((22,86),49),(((32,(((59,84),87),67)),68),42)),50)))),(((((1,69),57),31),(10,51)),(71,90))),((((((2,17),79),45),((25,(61,82)),(29,80))),((((5,56),(12,76)),(39,78)),((24,((30,77),66)),73))),((((((((4,55),97),41),((9,98),15)),(14,27)),((((13,((4…
44	((((((0,12),35),((((8,45),20),31),33)),((((6,((7,36),21)),((15,48),30)),(((22,58),(28,55)),24)),((11,43),47))),((((1,44),((16,29),((34,50),38))),51),(((((2,54),((9,39),46)),(17,40)),(((3,4),(32,49)),25)),18))),((((((5,37),(19,27)),((42,57),59)),53),(14,23)),(((10,52),26),((13,56),41))));
45	(((((((((0,85),(42,92)),98),((((12,(34,154)),((22,64),((88,139),(99,129)))),123),121)),(((((((((2,5),(48,109)),128),(81,152)),(((20,21),114),((111,(138,149)),((130,151),147)))),56),((66,142),76)),(54,(136,165))),(((18,93),(72,73)),104))),(((((((1,163),105),((27,((39,102),75)),44)),141),(32,(43,79))),(74,(106,113))),((((14,97),((90,159),108)),(((29,37),89),158)),(82,96)))),(((45,((57,59),140)),100…
46	(((0,4),(((5,14),(7,12)),(8,10))),((((((1,(3,13)),16),9),18),((2,(6,15)),11)),17));
47	(((((((0,5),25),(9,12)),(((1,28),((8,23),(16,18))),2)),(((4,24),15),(27,29))),(((((6,31),10),19),(11,21)),((7,20),30))),((3,(13,22)),(14,(17,26))));
48	(((((((((((0,276),82),177),(92,132)),((104,114),((213,259),227))),(((((8,290),(60,111)),((108,238),((110,147),189))),((14,(133,137)),(90,181))),((((43,(((54,65),219),164)),(97,191)),(203,248)),((166,(216,246)),(262,295))))),((((23,297),70),(((33,74),((66,211),120)),(81,271))),((((24,254),(29,(139,221))),(((31,228),(180,260)),(224,298))),((((((49,264),(159,207)),173),115),202),158)))),(((((63,217)…
49	(((((0,6),2),4),7),((1,3),5));
50	((((0,10),(7,8)),(4,11)),(((1,(6,12)),(2,9)),(3,5)));
51	(((((((((((0,(22,111)),(140,152)),(42,125)),((85,171),158)),(92,142)),(((((2,156),135),(36,(67,147))),(((9,130),113),(70,128))),((3,154),106))),(29,(55,190))),((((((14,102),((43,101),174)),((83,159),175)),61),25),((((((40,41),49),151),((53,109),172)),(81,138)),132))),(((((((1,(94,(149,153))),131),((((5,(35,52)),(117,141)),187),((12,133),167))),((((23,84),90),(115,184)),(186,195))),(6,56)),(((34,(…
52	(((((((0,6),40),(19,31)),(((((11,14),30),(36,39)),43),35)),((((1,5),((26,34),32)),((20,(37,44)),((25,47),46))),(7,((8,22),18)))),(((((((2,23),28),(38,42)),15),17),3),48)),((((((4,(24,33)),((((9,10),(27,29)),12),(13,41))),45),16),21),49));
53	((((0,2),6),(1,4)),(3,5));
54	(((((((0,197),196),((15,(31,205)),(133,146))),(((3,136),((37,99),((65,(79,112)),87))),125)),(((22,117),(23,(89,156))),(76,(91,167)))),(((((2,(6,140)),62),(((((((5,92),((27,58),(69,195))),(149,180)),(147,168)),118),((((21,198),200),(24,((70,130),(159,160)))),((35,(111,132)),59))),((((((8,(39,72)),((36,(172,186)),173)),(((57,100),122),((109,134),(131,145)))),96),((((41,194),181),101),((54,88),(115,…
55	((((((0,((7,(34,57)),((15,16),((25,(39,63)),(27,59))))),54),6),(((((3,50),(20,48)),(11,55)),((31,62),((37,41),(45,49)))),((((4,5),((10,35),43)),8),21))),(((((1,(17,19)),(24,(40,56))),14),9),((((12,28),61),47),((23,26),(52,58))))),(((2,13),((18,29),(46,64))),(((((22,30),(36,42)),53),38),((32,44),(33,(51,60))))));
56	(((((0,45),((3,21),8)),((40,49),43)),(((((((1,4),13),(14,(26,(30,(32,46))))),(20,28)),((2,(6,48)),37)),((((7,36),((11,29),34)),((12,((19,38),(31,33))),41)),((10,(23,35)),((15,(16,22)),24)))),(((9,44),(((18,27),25),(42,47))),17))),(5,39));
57	(((((((((0,31),((2,35),48)),((7,19),(9,(23,52)))),((((((13,33),(49,59)),40),54),29),(14,42))),56),(((3,18),(21,60)),46)),(((11,61),((12,43),53)),((24,(25,28)),30))),6),((((((((1,4),38),39),58),34),((17,((44,51),50)),((20,22),41))),(8,36)),((5,(((10,(27,45)),37),((16,26),57))),(((15,32),55),47))));
58	((((((0,(37,56)),((45,52),95)),(((6,91),(20,(23,76))),40)),(((1,67),29),87)),((((((2,(42,80)),(8,14)),54),(((4,50),(47,93)),85)),((((((3,58),(9,55)),35),68),15),(28,(70,73)))),(78,89))),(((((((5,79),(66,94)),11),((17,(51,92)),48)),((((((((10,44),59),77),65),(((31,43),(38,60)),64)),(24,36)),((((26,34),(84,102)),83),90)),(27,(88,100)))),(((((7,46),(63,86)),21),(57,101)),((12,32),(((16,(39,49)),99),…
59	((((((((((((0,(3,109)),(47,145)),((((1,33),((27,89),151)),(129,201)),(57,(((102,138),177),185)))),(((((23,52),(63,174)),48),((55,(58,150)),(92,114))),87)),(((2,197),(26,90)),(((79,137),141),172))),156),78),(((((5,(42,116)),((13,(22,144)),((96,225),(127,128)))),15),(((84,(104,154)),132),((107,219),(164,221)))),((((8,((61,118),198)),(88,208)),((((11,226),183),(97,140)),(64,(158,202)))),((((20,21),(…
60	((((((((((0,(125,176)),88),50),116),(45,81)),((14,38),21)),((60,141),76)),((((((24,59),39),98),32),(78,184)),((51,(86,155)),((108,(140,158)),(122,185))))),((13,((34,136),137)),((((20,103),130),29),((25,94),(31,(64,166)))))),(((((((((1,69),((56,131),(133,143))),((((4,57),(73,113)),145),(9,149))),((28,(135,146)),((36,114),119))),((((((17,153),37),79),(115,159)),((18,((49,150),160)),134)),91)),((2,(…
61	((((((((((0,97),(((21,80),55),(45,66))),(7,(65,86))),17),29),(1,5)),((((((2,(83,84)),(18,30)),((16,52),77)),(73,89)),(((6,25),58),46)),(((((8,81),19),(((34,40),76),49)),9),((35,((50,72),(75,78))),54)))),((((((((((4,62),(36,47)),((13,22),(88,90))),((33,67),(38,44))),(12,96)),((23,48),28)),((39,68),79)),98),((27,69),((82,85),(91,92)))),((((14,15),(64,71)),((31,57),(32,74))),95))),(((((3,26),(24,37)…
62	((((((((((0,2),((51,69),140)),(((1,62),3),(146,154))),(((26,111),45),(((46,150),141),(71,116)))),((((5,(6,124)),156),(32,93)),(((14,114),72),((60,164),((63,70),66))))),((7,(68,109)),(((12,(86,118)),(((25,76),53),(37,50))),((((((24,42),65),(28,151)),135),153),(44,(((55,75),128),155)))))),((((23,163),(107,144)),(27,(87,101))),((29,54),123))),(((((((((16,129),(133,136)),((57,137),(79,(131,165)))),((…
63	((((((0,17),5),(2,(3,4))),16),9),((1,15),((6,(8,(((12,18),14),13))),((7,10),11))));
64	(((0,(((((((4,9),33),(5,32)),6),(16,30)),(26,34)),(((12,(20,23)),21),14))),((((1,10),31),(17,28)),((2,(27,36)),(((((3,24),11),(18,25)),29),8)))),((7,35),((13,19),(15,22))));
65	(((((((0,73),34),103),((9,13),78)),(((((11,102),93),(32,100)),((19,62),((20,79),(((21,25),50),(81,86))))),((43,85),57))),((((((((5,40),(((10,70),90),95)),(28,75)),(55,(77,101))),(71,97)),91),(((7,(15,39)),(42,80)),((49,61),(67,68)))),((16,((37,92),44)),((((18,33),46),((59,94),64)),((35,105),99))))),(((((((1,(52,76)),(((27,29),(((36,88),96),60)),72)),22),((((8,47),(((53,58),54),89)),83),(12,45))),…
66	((((((((0,7),45),((2,18),((28,40),44))),13),(12,17)),(((((9,29),23),20),((26,(31,42)),32)),(10,25))),(((((1,5),(16,34)),30),(11,(21,46))),((((3,8),((24,47),43)),((((((4,14),36),35),(19,41)),(15,33)),27)),((6,39),(22,38))))),37);
67	((((((((((((((0,(220,((392,423),416))),(250,344)),(96,(215,(381,390)))),((79,399),391)),(((29,364),147),(427,430))),((54,((81,226),(((184,241),210),379))),(131,(150,383)))),((((125,252),254),(148,((313,445),380))),(354,358))),((((10,((((101,401),265),(141,(234,242))),373)),((((50,240),244),(((57,173),360),87)),((88,300),153))),(82,118)),((112,(175,204)),(425,(443,457))))),(((((((4,432),(393,447))…
68	((((((((((0,(9,174)),149),43),(((2,40),(57,127)),(((37,65),83),66))),((((5,(69,162)),(62,(142,190))),((7,(134,171)),(((((19,79),121),(20,102)),119),((112,141),172)))),((11,94),(103,140)))),122),((((6,8),(26,42)),(((18,96),70),(110,161))),(((51,80),150),183))),((45,53),(52,131))),(((((((3,184),(36,178)),(30,56)),(50,117)),((((((10,87),(49,139)),((63,146),105)),15),(29,89)),25)),(((((((12,104),((82…
69	((((((((((0,72),71),55),((((((15,47),(58,88)),68),89),21),(((43,107),63),(51,105)))),(83,87)),(((2,40),((17,99),((18,42),70))),(10,85))),(((((4,52),((8,90),(24,27))),((6,93),((41,(81,(86,98))),((73,77),79)))),(((((12,13),62),((39,66),65)),(((20,74),31),28)),((((26,(34,100)),(56,91)),(35,((45,94),97))),((61,108),78)))),(((((19,60),95),101),(33,64)),((69,106),92)))),((((((3,14),(7,84)),(25,50)),(80…
70	((((((((0,85),(21,100)),(78,92)),((6,12),61)),((25,110),(40,96))),(19,(30,33))),(5,11)),(((((((((1,(83,(86,89))),((7,47),66)),((10,95),88)),68),35),(18,102)),((((((((15,98),22),54),84),(((45,73),87),104)),17),37),((34,72),((((38,50),74),70),((53,103),(58,(69,77))))))),((((3,(42,51)),((13,(63,67)),((((23,57),32),48),((49,105),91)))),(((4,(75,93)),107),64)),(((46,82),60),80))),((((((2,(43,94)),(59,…
71	((((((((0,76),29),(12,59)),(30,51)),(((((6,8),53),27),(((((((7,25),63),56),48),10),((17,36),70)),((26,(38,((39,52),44))),33))),(15,43))),(((((1,(11,69)),20),(2,((22,58),73))),(((3,(41,54)),(24,75)),(62,67))),65)),(((((((4,49),64),(19,72)),(50,68)),((13,((16,(66,71)),34)),((21,(23,42)),45))),55),61)),((((5,(9,77)),(35,57)),((28,(47,74)),40)),((((14,37),18),(31,(32,46))),60)));
72	((((((0,19),2),6),(10,21)),((1,(16,20)),(4,12))),(3,((((5,(17,22)),(7,15)),(8,(9,(13,(14,18))))),11)));
73	(((0,1),(((2,11),(((6,14),8),(9,13))),(7,15))),(3,(((4,5),10),12)));
74	(((((((0,((27,30),28)),((8,24),(26,44))),((18,37),38)),((((4,9),(35,42)),29),((11,55),58))),(7,(15,50))),((((((((1,33),34),(40,56)),((3,(19,((31,53),39))),23)),(((((5,52),25),((((46,59),49),57),51)),43),45)),((36,47),54)),(12,((14,48),16))),(((((6,((20,22),41)),32),(13,21)),10),17))),2);
75	((((((((0,((99,327),274)),(41,(94,331))),((14,((110,(124,341)),312)),((54,234),109))),((80,(243,336)),(117,138))),(((78,116),96),166)),(((((((((1,261),(69,280)),334),((2,208),((156,269),(162,253)))),((21,235),(27,(181,(206,236))))),294),(((29,161),((123,128),352)),179)),(((((((13,250),97),188),(((57,304),72),(311,(340,359)))),(((((36,276),339),107),(51,111)),(229,277))),(222,300)),(83,(((147,322)…
76	(((((((((0,96),47),(((13,95),67),(53,97))),((20,(58,(61,73))),37)),((49,64),76)),((((((2,102),46),(41,86)),((21,108),32)),(9,(27,79))),((10,(75,99)),((((68,72),77),85),74)))),((((((((1,94),71),38),(((5,(57,80)),(33,(69,103))),(((16,22),34),((17,62),42)))),35),((((15,60),50),((81,92),(106,109))),(((48,83),88),63))),(66,93)),(((4,(59,101)),((28,44),(36,54))),((45,52),(56,110))))),(((((7,29),89),8),…
77	(((((((((0,32),(18,34)),((3,109),((20,97),37))),60),((8,72),108)),(((((10,107),(27,105)),((64,103),65)),(((45,102),((63,77),84)),(54,(86,100)))),88)),(((49,98),75),104)),(((((((2,12),28),(15,95)),26),(38,70)),(21,41)),110)),(((((((1,52),35),((11,76),42)),((((9,93),30),(40,96)),51)),(((((((4,((7,66),44)),(29,61)),(17,69)),(36,(62,82))),25),((6,((14,(83,92)),39)),43)),(53,85))),(((24,81),33),((47,5…
78	(((((((0,(((17,25),40),35)),(((9,(14,42)),(((29,64),45),(44,61))),(19,38))),(((10,27),((23,59),24)),(15,22))),((((4,48),33),(6,34)),((7,(36,53)),(((11,20),60),(28,49))))),(((5,41),(((30,57),58),39)),21)),((((3,(16,50)),(37,66)),(32,(51,56))),63)),((((((1,52),(12,18)),54),55),(((2,43),(8,(46,62))),(13,26))),((31,65),47)));
79	((((((((((0,195),(((13,95),630),(((163,607),635),410))),583),(((26,160),(124,128)),341)),((253,531),487)),(((((((9,((352,501),539)),530),((127,377),(343,517))),(262,(411,417))),((63,(((90,318),279),(((91,112),504),610))),(387,(423,475)))),((194,386),(340,391))),(((((29,(191,356)),(71,467)),(88,549)),(((125,514),((201,409),527)),((((291,561),375),580),(366,497)))),(((35,205),(357,425)),(((93,((137…
80	((((0,((((2,21),16),((7,19),27)),((8,13),30))),((((4,26),(14,(34,38))),((12,25),(17,37))),(((((5,18),11),32),9),10))),(3,29)),((((1,22),15),(24,33)),((6,36),((((20,31),23),28),35))));
81	((((((((0,3),20),13),21),(7,19)),9),10),((((((1,26),15),(6,18)),(((2,17),4),(((5,12),((11,28),27)),(8,22)))),(16,25)),((((14,23),30),24),29)));
82	((((((0,(11,13)),((14,35),22)),(((20,47),45),(21,49))),(((5,31),(7,24)),(30,54))),(((((6,9),53),27),((37,51),(41,46))),((25,(29,32)),40))),((((1,12),28),(((((2,34),48),((33,55),50)),((4,17),((((15,18),52),43),23))),((8,10),19))),((((3,38),(36,44)),((16,26),42)),39)));
83	(((0,(5,7)),((3,4),8)),((1,2),6));
84	((((((((((0,74),(13,37)),(18,(36,70))),((49,55),82)),((4,99),(16,(((50,114),(68,(78,91))),(100,107))))),(((29,56),77),((31,40),88))),((26,(33,(41,69))),90)),((((9,93),106),((24,(39,43)),((51,75),((59,108),(63,76))))),((((12,84),47),((14,(22,34)),(46,(79,125)))),(((42,115),97),66)))),((((1,15),((((8,103),(30,((57,126),73))),(38,(111,123))),((28,58),((95,117),110)))),(((6,35),((20,98),(25,116))),((…
85	((((((((((0,66),((28,82),75)),(24,59)),((((3,76),104),(4,(34,(48,77)))),((46,116),95))),(2,98)),((55,65),108)),((((18,47),22),((53,97),58)),38)),(((((((8,23),(72,110)),(((9,111),(88,101)),56)),(57,(61,109))),(((27,50),43),(44,87))),(16,((81,91),113))),49)),((((((1,(64,99)),94),(78,107)),(21,92)),(((((6,((63,105),93)),(((13,103),70),86)),((((12,112),74),(25,114)),((19,20),(42,60)))),(((((7,31),35)…
86	((((((0,(7,(33,44))),((8,48),(47,50))),(((3,6),(26,30)),((14,(37,52)),((22,51),31)))),((1,2),(18,((20,56),41)))),((((((((4,57),40),((21,29),25)),32),(17,(34,45))),(23,(27,(28,((42,54),55))))),((5,9),((((10,11),49),39),(12,35)))),38)),((((13,36),19),((16,(24,46)),53)),((15,43),58)));
87	(((((((((0,((65,(95,(176,257))),138)),26),(((((21,(54,223)),69),53),(36,133)),((60,117),198))),42),((((((15,175),47),(167,242)),177),((151,163),(186,219))),(118,168))),((((((2,(226,240)),((((31,259),256),205),55)),(((((10,(71,171)),((20,100),212)),(130,255)),(((56,(161,166)),115),(107,222))),((((30,189),237),49),(140,245)))),(((((33,214),45),(153,258)),(35,156)),(((((81,173),(110,246)),102),248),…
88	((((((((0,54),(11,(20,27))),42),8),(2,(21,22))),(((12,40),(25,37)),30)),(((((((3,64),(23,26)),9),((36,(46,49)),51)),57),(((10,28),((14,55),(48,(56,63)))),((15,50),45))),(41,(44,52)))),((((((1,47),((((4,5),19),18),(7,(33,59)))),((((16,43),(17,31)),(32,65)),(53,62))),(6,60)),((13,(24,38)),29)),((34,(35,39)),(58,61))));
89	(((((0,7),6),(1,5)),4),((2,8),3));
90	(((((((((((((0,45),152),(103,159)),167),244),157),137),(((((20,(121,210)),130),177),232),((((66,80),(147,237)),(83,(101,(111,213)))),(168,202)))),(22,192)),((((((12,195),245),((34,(143,234)),59)),((29,(93,166)),((36,148),(38,207)))),(((((68,(134,185)),170),(123,136)),(189,219)),169)),((56,(132,146)),227))),((((30,77),(86,(190,217))),(135,((144,226),250))),(((74,129),161),(105,153)))),((((((10,(35…
91	(((((0,21),(16,27)),((11,46),18)),((((((2,24),26),(41,53)),(4,12)),5),(((((3,30),22),((9,43),55)),13),(((6,(42,47)),((((7,37),(14,39)),(34,38)),((23,50),25))),((((31,33),51),(32,52)),35))))),((((((1,8),54),36),(29,44)),48),((10,28),((15,(19,((45,56),49))),((17,40),20)))));
92	(((0,1),(2,3)),4);
93	((((0,((9,15),17)),(8,20)),(((1,13),4),((5,10),7))),((((2,16),(11,12)),(((3,14),18),6)),19));
94	((((((((((0,(23,90)),59),(66,71)),((50,91),87)),(((10,((49,86),77)),(((22,65),79),24)),((27,60),53))),(((7,19),54),((((11,72),(14,95)),35),84))),((((((1,64),28),(6,89)),((((4,85),92),80),32)),((((37,45),43),57),((42,(73,88)),69))),(((2,51),26),((9,46),30)))),(((((3,18),((8,41),(13,(25,70)))),((16,(34,(62,68))),((17,82),38))),((29,55),(((31,40),44),39))),(((21,94),((76,93),78)),(((47,81),((58,97),…
95	((((((0,147),(32,118)),(117,119)),((93,139),128)),((105,155),135)),(((((((1,75),(3,(((64,122),(82,127)),101))),(((37,41),140),144)),(((92,130),102),137)),((19,((22,68),100)),((115,120),145))),(((((((2,(((27,152),116),55)),72),83),(((44,86),45),(80,(112,123)))),((53,57),133)),((((((6,(18,(36,89))),25),56),(((11,149),(76,110)),28)),((13,(((((14,26),30),(52,125)),(31,38)),(104,126))),((29,(73,114)),…
96	((((((0,137),(78,139)),30),(((11,40),16),(48,79))),(((3,((9,32),((63,76),75))),((((7,(72,96)),122),((34,44),((42,58),(126,129)))),((64,130),(112,136)))),(((21,35),(26,(31,57))),119))),(((((((((1,125),77),143),(((38,62),50),(41,106))),(((10,100),(13,51)),((27,(37,45)),(89,146)))),(((8,145),((33,86),90)),84)),(((((14,95),109),93),(81,(103,111))),(((17,105),132),47))),(((5,((56,70),116)),(114,118)),…
97	(((((((0,2),5),12),((6,22),(26,27))),(4,(((10,21),19),23))),((((1,14),15),(9,20)),(7,11))),((3,24),(((8,(18,25)),(13,17)),16)));
98	(((((((((((0,331),(6,208)),(309,355)),311),(((45,48),157),231)),(((74,396),173),230)),((((3,300),(318,354)),350),((63,((99,185),(131,343))),307))),(((((16,(277,(317,422))),(128,327)),(((176,432),455),325)),222),((((((38,126),358),174),(130,407)),155),((53,66),368)))),(((((2,(27,427)),((((((39,195),294),217),(227,314)),154),(40,244))),((((4,274),((17,250),(88,(333,456)))),((77,127),209)),((137,403…
99	((0,2),1);
100	((((((((((((((0,103),((41,71),(47,266))),((42,366),(((146,187),252),367))),((268,458),318)),((228,379),238)),((((4,138),(95,229)),((124,301),303)),((((18,(232,414)),27),((39,(((59,151),430),(143,358))),282)),(118,(165,(290,341)))))),(((((7,203),156),32),330),((((((37,482),401),273),(38,(55,264))),353),((66,68),82)))),((98,((125,250),(322,(327,328)))),(161,175))),(((((((8,225),(419,433)),((274,480…
