# Supplementary material for: SciPhy: A Bayesian phylogenetic framework using sequential genetic lineage tracing data
Source: Nat Commun. 2026 Jun 10;17:7398. doi: 10.1038/s41467-026-73377-6 (PMC13402801; doi:10.1038/s41467-026-73377-6)
Supplement: Supplementary file 4 — Source data [file 41467_2026_73377_MOESM4_ESM.zip › source-data/Fig3-source-data.xlsx]

## Sheet: Figure 3b-e
SciPhy output for parameter inference in the HEK293T analysis
1000 subsample of the full log
	Sample	posterior	likelihood	prior	treeHeight.t.alignment	treeLength.t.alignment	insertRates.1	insertRates.2	insertRates.3	insertRates.4	insertRates.5	insertRates.6	insertRates.7	insertRates.8	insertRates.9	insertRates.10	insertRates.11	insertRates.12	insertRates.13	insertRates.14	insertRates.15	insertRates.16	insertRates.17	insertRates.18	insertRates.19	birthRate	samplingProportion	deathRate	clockRate_1	clockRate_2	clockRate_3	clockRate_4	clockRate_5	clockRate_6	clockRate_7	clockRate_8	clockRate_9	clockRate_10	clockRate_11	clockRate_12	clockRate_13	treeLikelihood.1	treeLikelihood.2	treeLikelihood.3	treeLikelihood.4	treeLikelihood.5	treeLikelihood.6	treeLikelihood.7	treeLikelihood.8
416490	2082445000	-89541	-86892.6	-2648.4	24.9431	16341.6	0.164291	0.139771	0.128535	0.125106	0.0721135	0.090643	0.0681052	0.0480004	0.0446806	0.0420015	0.0275823	0.0196747	0.00837333	0.00389585	0.00442911	0.00406722	0.00444304	0.00285658	0.00143081	0.445509	0.0008	0.0115205	0.157528	0.134955	0.140128	0.131797	0.14688	0.142281	0.151616	0.171648	0.179165	0.152319	0.131178	0.18454	0.265172	-7813.26	-7013.64	-7258.33	-6507.78	-7204.45	-7486.86	-7455.38	-6755.98
1077030	5385145000	-89640.9	-86991.8	-2649.09	24.6368	15726.8	0.163228	0.144892	0.126713	0.125613	0.0760394	0.0912296	0.0672428	0.0457345	0.0422422	0.0417991	0.0248516	0.0198389	0.00924846	0.0036398	0.00458795	0.00403821	0.00487509	0.00282232	0.00136469	0.459316	0.0008	0.0124372	0.164941	0.14133	0.14128	0.143779	0.156142	0.144317	0.152391	0.173536	0.179843	0.161645	0.14002	0.187333	0.260761	-7795.84	-6980.62	-7241.34	-6540.65	-7215.88	-7456.08	-7405.7	-6783.45
107298	536485000	-89495.5	-86853.1	-2642.46	24.7539	16220.7	0.166638	0.141111	0.127168	0.12807	0.0733595	0.0904608	0.0659761	0.0471021	0.0423193	0.0400249	0.026527	0.0213365	0.0083305	0.00412406	0.00380954	0.00470971	0.00451385	0.00275161	0.0016669	0.477658	0.0008	0.044575	0.150342	0.136816	0.140052	0.136355	0.150202	0.142095	0.151644	0.167479	0.173741	0.151142	0.138338	0.187027	0.267475	-7766.06	-7032.23	-7260.74	-6510.3	-7179.49	-7423.1	-7441.03	-6817.59
69872	349355000	-89560.1	-86916	-2644.09	24.6509	16094.8	0.161626	0.142461	0.125587	0.124323	0.0739631	0.0927996	0.067923	0.0472521	0.0424687	0.0409228	0.0274694	0.0224909	0.00911212	0.00372183	0.00517216	0.00383391	0.00478226	0.00248936	0.00160121	0.502381	0.0008	0.0654154	0.159471	0.135678	0.141317	0.136024	0.151083	0.151934	0.149258	0.165643	0.177867	0.151541	0.134736	0.177482	0.23926	-7794.88	-7010.4	-7292.29	-6482.72	-7205.62	-7454.29	-7412.91	-6818.36
779310	3896545000	-89540.9	-86887.8	-2653.12	24.8355	16314.7	0.164865	0.143994	0.126694	0.122313	0.0740691	0.0913104	0.0662387	0.050005	0.0439963	0.0402751	0.0260139	0.0209362	0.00832914	0.00394627	0.0048879	0.0040132	0.00397655	0.00283181	0.00130362	0.45055	0.0008	0.0152946	0.154946	0.135732	0.134014	0.130957	0.142456	0.145326	0.153447	0.16493	0.179156	0.149461	0.140039	0.18163	0.240345	-7798.95	-6998.47	-7267.04	-6546.09	-7211.98	-7419.78	-7431.71	-6804.16
352784	1763915000	-89518.6	-86959.5	-2559.09	23.7123	14913	0.161276	0.146854	0.128693	0.126173	0.0728625	0.0913265	0.0660098	0.0463772	0.0437679	0.0403834	0.0268015	0.0228398	0.00792924	0.00360568	0.00458289	0.0037795	0.00298768	0.00261243	0.001138	0.505384	0.0008	0.0333287	0.162714	0.148022	0.159118	0.149959	0.164346	0.153273	0.159509	0.181014	0.192224	0.164632	0.152473	0.206456	0.286436	-7792.97	-6966.15	-7238.31	-6559.71	-7247.17	-7476.51	-7386.71	-6762.23
81041	405200000	-89575.5	-86974.6	-2600.97	24.5487	15488.2	0.162467	0.143081	0.128947	0.123964	0.0747897	0.0916303	0.0677473	0.0487924	0.0420507	0.0403215	0.0249936	0.0204272	0.00860849	0.00427335	0.00483019	0.00425021	0.00392318	0.00318273	0.00171934	0.470689	0.0008	0.0115992	0.162326	0.14345	0.14698	0.135798	0.153631	0.154594	0.155495	0.176769	0.176377	0.153736	0.142074	0.190832	0.277998	-7812.21	-7035.37	-7252.38	-6512.34	-7205.83	-7496.32	-7454.07	-6811.13
182313	911560000	-89595.2	-86946.1	-2649.11	24.9952	16314.7	0.168426	0.141047	0.126525	0.123748	0.0748485	0.0893482	0.0664755	0.0482839	0.0426637	0.0413985	0.025356	0.0219488	0.0083522	0.0035109	0.00482614	0.00418274	0.00419797	0.00318957	0.00167163	0.503305	0.0008	0.0748377	0.153983	0.137282	0.138528	0.130876	0.143896	0.145343	0.149983	0.168237	0.175024	0.149815	0.139135	0.183246	0.248409	-7765.16	-6988.76	-7280.72	-6504.12	-7183.02	-7468.69	-7434.66	-6838.09
811782	4058905000	-89623.3	-87008.6	-2614.69	24.8237	15713.2	0.167358	0.143625	0.128767	0.125613	0.0719922	0.0887832	0.0635387	0.0486033	0.0438755	0.0406147	0.0287558	0.0201408	0.00945521	0.00331577	0.00403433	0.00391113	0.0036255	0.00268584	0.00130428	0.470805	0.0008	0.0170715	0.163019	0.140183	0.144812	0.140435	0.154502	0.151736	0.154786	0.172888	0.17491	0.151037	0.141864	0.194889	0.276419	-7789.95	-7023.68	-7277.47	-6538.61	-7191.29	-7476.13	-7458.26	-6800.24
512300	2561495000	-89575.1	-86952.1	-2623.03	24.2194	15877	0.166332	0.141508	0.129594	0.123192	0.0737597	0.0923352	0.066377	0.0472572	0.042626	0.0395556	0.0266322	0.0194638	0.00855415	0.0040558	0.00401854	0.00412842	0.00486114	0.00378905	0.0019595	0.479858	0.0008	0.0348237	0.158996	0.137027	0.147985	0.143365	0.152204	0.142253	0.15621	0.171004	0.187283	0.154737	0.139097	0.19345	0.268173	-7761.33	-7018.48	-7266.25	-6467.93	-7201.59	-7455.09	-7431.68	-6802.2
26736	133675000	-89580.6	-86946.5	-2634.07	24.922	15891.7	0.165567	0.144254	0.130223	0.126533	0.0732688	0.0883282	0.0668733	0.0453107	0.0435236	0.0405636	0.0241624	0.0217007	0.00811552	0.00380229	0.00528872	0.00423976	0.00400485	0.00280436	0.00143576	0.461379	0.0008	0.0100001	0.158683	0.146056	0.141947	0.138916	0.14982	0.146432	0.151485	0.174263	0.176114	0.154022	0.14093	0.196087	0.253002	-7789.7	-7048.6	-7269.65	-6452.28	-7234.93	-7428.43	-7430.76	-6792.39
141729	708640000	-89616.8	-86970.6	-2646.21	24.9461	16220.2	0.165727	0.141895	0.126219	0.127732	0.073197	0.0923843	0.0670638	0.0480807	0.0420422	0.0404203	0.0261109	0.0187895	0.0090872	0.00329128	0.00516422	0.00398106	0.00431851	0.00281763	0.00167913	0.477513	0.0008	0.0450665	0.159022	0.136984	0.148403	0.132071	0.145976	0.145303	0.150711	0.165888	0.175849	0.14831	0.139271	0.184148	0.239987	-7809.27	-7057.23	-7307.83	-6456.54	-7208.23	-7447.58	-7451.52	-6790.85
1074616	5373075000	-89542.3	-86903.2	-2639.15	24.8947	16031.8	0.162776	0.14266	0.127815	0.125613	0.0752145	0.0958212	0.0641228	0.0472875	0.0438664	0.0404353	0.0238088	0.0200573	0.0084315	0.00388367	0.00545214	0.00391223	0.00460154	0.00311255	0.0011282	0.470459	0.0008	0.0284629	0.148971	0.133009	0.144947	0.13841	0.147871	0.143112	0.150284	0.166349	0.185278	0.152189	0.135323	0.1846	0.28484	-7764.59	-6983.38	-7243.66	-6508.23	-7197.44	-7453.34	-7457.36	-6806.8
544771	2723850000	-89523.3	-86932.6	-2590.76	23.8104	15222.6	0.162208	0.141316	0.128442	0.124241	0.0743192	0.08716	0.0659276	0.0501949	0.0445473	0.0431186	0.0254963	0.0213278	0.0090078	0.0041818	0.00479517	0.00449818	0.00436542	0.00321575	0.00163797	0.493676	0.0008	0.0276552	0.166806	0.137479	0.151631	0.138102	0.153625	0.151151	0.159016	0.178679	0.191467	0.161784	0.14523	0.198598	0.250157	-7792.57	-6980.99	-7291.16	-6458.48	-7198.86	-7449.73	-7424.87	-6809.34
360057	1800280000	-89645.5	-86997.6	-2647.94	24.6506	16252.3	0.162595	0.144838	0.13062	0.122212	0.075233	0.091545	0.0664083	0.0464485	0.0412216	0.0405119	0.0283716	0.0211833	0.0083099	0.00306623	0.00528003	0.00397634	0.00422608	0.00230583	0.00164821	0.459385	0.0008	0.0219277	0.154032	0.137948	0.14034	0.135475	0.15647	0.146436	0.149759	0.16781	0.17804	0.147799	0.134804	0.178089	0.251849	-7811.92	-7028.7	-7240.09	-6548.02	-7250.05	-7469.44	-7454.05	-6775.73
819080	4095395000	-89549.3	-86904.1	-2645.27	24.9343	15976	0.161167	0.144391	0.132452	0.12559	0.0766229	0.090125	0.066557	0.0443517	0.0435577	0.0406571	0.0239865	0.0205412	0.00831253	0.00334292	0.0054026	0.0038972	0.00440853	0.00280897	0.00182911	0.484865	0.0008	0.043115	0.156348	0.136666	0.135891	0.139208	0.152636	0.144971	0.150041	0.171113	0.175277	0.151026	0.137145	0.184478	0.262899	-7780.41	-7004.98	-7233.93	-6530.07	-7161.05	-7472.91	-7445.38	-6823.82
1086081	5430400000	-89688.3	-87050.8	-2637.58	24.9915	15862.6	0.164607	0.138725	0.127114	0.128653	0.0737125	0.0932389	0.0645933	0.0484909	0.0420231	0.0397865	0.0260268	0.0238744	0.00861772	0.00366	0.00475395	0.00434842	0.00377893	0.00250734	0.00148777	0.457197	0.0008	0.0149318	0.156714	0.14608	0.142504	0.138276	0.156735	0.149947	0.152853	0.169259	0.17811	0.153208	0.144351	0.191539	0.272439	-7813.74	-7037.9	-7223.2	-6541.17	-7252.65	-7480.12	-7459.73	-6804.52
278416	1392075000	-89940.8	-87324.4	-2616.41	24.9492	16248.4	0.161686	0.139735	0.124265	0.125347	0.0751077	0.0929427	0.0664028	0.0491427	0.0453869	0.0404459	0.0255105	0.021907	0.00915639	0.00409169	0.00435121	0.00501463	0.00466134	0.00301434	0.00183198	0.472827	0.0008	0.0386978	0.155107	0.136854	0.141431	0.128259	0.148974	0.148678	0.146189	0.16329	0.17723	0.144325	0.137421	0.187062	0.264836	-7822.16	-7014.53	-7336.79	-6450.32	-7222.43	-7482.38	-7500.84	-6832.66
310755	1553770000	-89600.8	-86952.9	-2647.92	24.7582	15902.8	0.16123	0.14576	0.127247	0.126416	0.0743834	0.0906176	0.0665894	0.0494841	0.043233	0.0405452	0.0254197	0.0203298	0.00835536	0.00341113	0.00484176	0.00387902	0.00430723	0.00267891	0.00127132	0.454407	0.0008	0.0123577	0.156981	0.144181	0.143794	0.142197	0.151561	0.144799	0.146287	0.178051	0.178379	0.153423	0.144779	0.190969	0.256806	-7812.94	-7002.64	-7273.89	-6535.43	-7205.19	-7450.31	-7437.18	-6820.58
591916	2959575000	-89579.9	-86931.5	-2648.36	24.9788	16102.2	0.163387	0.141287	0.128185	0.125318	0.0772079	0.0899719	0.066761	0.0479535	0.0443071	0.0395498	0.0262219	0.0201171	0.00806301	0.00438857	0.00532923	0.00456617	0.00358304	0.00269727	0.00110585	0.508184	0.0008	0.072957	0.157534	0.138208	0.144775	0.134388	0.146186	0.147822	0.154977	0.168669	0.178142	0.155575	0.133644	0.185376	0.247796	-7757.7	-7014.77	-7274.62	-6493.33	-7223.47	-7459.23	-7429.82	-6794.85
417068	2085335000	-89629.4	-86972.2	-2657.21	24.4761	16408.3	0.166128	0.142773	0.127067	0.125106	0.0743774	0.0887019	0.0635586	0.0489359	0.0448607	0.0419372	0.0248884	0.0216327	0.00917166	0.00389585	0.00454392	0.00419594	0.0039377	0.00285658	0.00143081	0.464272	0.0008	0.0241567	0.156728	0.138148	0.13862	0.132577	0.14378	0.139636	0.150715	0.164035	0.17612	0.145778	0.135336	0.18454	0.234688	-7802.97	-7029.91	-7260.94	-6496.37	-7241.08	-7487.49	-7403.93	-6771.64
122081	610400000	-89556.2	-86924.1	-2632.17	24.6628	15970.3	0.16453	0.141832	0.128244	0.127342	0.0738605	0.0897034	0.0658332	0.0469487	0.0437228	0.0391275	0.0266896	0.0220399	0.00771906	0.00416514	0.00544011	0.00371609	0.00481513	0.00297004	0.00130196	0.476847	0.0008	0.0349446	0.15612	0.135005	0.14846	0.134593	0.151075	0.143104	0.15499	0.166742	0.172345	0.153304	0.136656	0.185506	0.2722	-7751.68	-7000.77	-7290.24	-6478.49	-7138.74	-7469.37	-7457.27	-6812.18
241371	1206850000	-89527.3	-86933.8	-2593.59	24.225	15092.1	0.162265	0.142635	0.12684	0.126265	0.074376	0.0918514	0.0662505	0.0463239	0.0442453	0.0409328	0.0278953	0.0203391	0.00840287	0.0043525	0.00438286	0.00405944	0.00430259	0.00262647	0.00165383	0.473846	0.0008	0.0110473	0.161488	0.139722	0.150229	0.136866	0.159324	0.160721	0.167362	0.174521	0.178198	0.167838	0.145495	0.207195	0.259377	-7765.78	-7023.53	-7225.06	-6472.68	-7226.06	-7467.49	-7418.83	-6813.36
1135118	5675585000	-89579.8	-86963.9	-2615.93	24.6182	15673.5	0.160799	0.141395	0.127593	0.125276	0.0720406	0.0949129	0.0658553	0.0455187	0.0439857	0.0430807	0.028198	0.0195858	0.00894167	0.0040038	0.00522731	0.00443128	0.00430212	0.00340078	0.00145214	0.464462	0.0008	0.0113818	0.156575	0.142594	0.146204	0.137772	0.155993	0.144836	0.153499	0.171398	0.182672	0.153823	0.145899	0.191509	0.246701	-7782.49	-7010.46	-7283.24	-6527.99	-7167.04	-7494.31	-7435.13	-6812.54
369055	1845270000	-89520.6	-86902.2	-2618.42	24.3797	15568	0.165614	0.144309	0.12714	0.121935	0.0752219	0.0895344	0.0667329	0.047793	0.0434453	0.0412039	0.0265496	0.0207008	0.00820353	0.00379172	0.00520822	0.00394449	0.00422881	0.00270456	0.00173796	0.454211	0.0008	0.00357189	0.162391	0.141058	0.137645	0.142265	0.158298	0.154	0.156685	0.171589	0.171581	0.160695	0.143323	0.193832	0.262771	-7794.09	-7015.84	-7237.39	-6511.17	-7199.62	-7483.67	-7441.42	-6746.48
357589	1787940000	-89582.7	-86944.9	-2637.81	25	16360.7	0.162948	0.141057	0.128737	0.125491	0.0767215	0.0910484	0.0698811	0.0467377	0.04522	0.0382497	0.0260659	0.0206818	0.0078796	0.00358829	0.00450458	0.00364239	0.00357725	0.00280449	0.00116296	0.466637	0.0008	0.0333118	0.154357	0.134731	0.136556	0.13133	0.151762	0.142513	0.143888	0.162111	0.176784	0.146444	0.135	0.18462	0.27528	-7794.84	-7022.37	-7275.8	-6500.84	-7256.64	-7464.45	-7404.54	-6787.97
558699	2793490000	-89536.3	-86936.1	-2600.21	24.9175	15393.1	0.162277	0.146055	0.12915	0.125368	0.0724079	0.0926359	0.0658329	0.0479349	0.0412136	0.0401793	0.0282634	0.020035	0.00813079	0.00357519	0.00480835	0.00379861	0.00364716	0.00329259	0.00139331	0.469783	0.0008	0.0100215	0.161782	0.145713	0.150861	0.143168	0.157558	0.160348	0.155056	0.179005	0.182378	0.155746	0.144026	0.20169	0.255736	-7778.79	-7014.52	-7276.01	-6499.93	-7206.66	-7489.07	-7421.65	-6768.38
33168	165835000	-89686.4	-87054.7	-2631.64	24.9095	15837.1	0.163444	0.140925	0.131327	0.121137	0.0769009	0.0904458	0.0667765	0.0467133	0.0427944	0.0417074	0.0263401	0.0200714	0.00926012	0.00392265	0.00572827	0.00415574	0.00377822	0.00334093	0.00123095	0.452665	0.0008	0.0104836	0.158194	0.144191	0.141904	0.138172	0.156068	0.145947	0.156137	0.163909	0.186495	0.157028	0.139785	0.194205	0.276311	-7802.39	-7033.93	-7244.02	-6484.42	-7200.61	-7449.87	-7463.86	-6824.7
201350	1006745000	-89566.7	-86931.4	-2635.25	24.9015	16059.5	0.163883	0.14702	0.125202	0.126157	0.0788134	0.0901608	0.0639921	0.0449379	0.0432413	0.0396731	0.0257907	0.0206155	0.00899093	0.00417923	0.00481489	0.00417996	0.0037445	0.00310745	0.00149614	0.46635	0.0008	0.0298657	0.164178	0.13109	0.139115	0.131545	0.15174	0.140995	0.152328	0.169607	0.18064	0.159207	0.141839	0.182613	0.273316	-7804.79	-6992.38	-7252.96	-6473.49	-7190.35	-7459.59	-7417.45	-6768.91
726082	3630405000	-89709.2	-87133.8	-2575.39	24.903	15391.6	0.161568	0.144096	0.126189	0.124899	0.075555	0.0965192	0.0647958	0.0464914	0.0468256	0.039326	0.0253851	0.0191852	0.00810649	0.0037869	0.00454245	0.00412516	0.00380708	0.00294364	0.00185444	0.488583	0.0008	0.0262722	0.166415	0.143247	0.142298	0.141128	0.157844	0.155616	0.156891	0.177164	0.182095	0.152772	0.144457	0.201497	0.266998	-7801.45	-7012.77	-7221.63	-6543.01	-7127.15	-7464.7	-7525.96	-6809.76
67366	336825000	-89579.3	-86928.8	-2650.47	24.5548	16154.7	0.163506	0.143554	0.126948	0.126729	0.0735123	0.0915155	0.0667558	0.0451614	0.0433274	0.0407848	0.0259919	0.0218858	0.00989976	0.0032671	0.00490561	0.00431989	0.00411164	0.00272117	0.00110323	0.472488	0.0008	0.0381701	0.159475	0.132628	0.142512	0.136668	0.154455	0.148972	0.153291	0.165197	0.177686	0.15508	0.131358	0.190329	0.254337	-7801.51	-7010.94	-7290.74	-6471.96	-7215.24	-7439.09	-7449.17	-6794.29
482523	2412610000	-89595.9	-86962.4	-2633.58	24.4567	15813.5	0.163302	0.141238	0.129813	0.125538	0.0714045	0.0952785	0.0677123	0.0473478	0.0449755	0.0401021	0.025555	0.0196788	0.00741081	0.00411895	0.00472847	0.004245	0.00387177	0.00212973	0.00154998	0.465151	0.0008	0.01939	0.160268	0.1426	0.143416	0.135297	0.158884	0.149326	0.146838	0.170589	0.176926	0.152868	0.141857	0.197389	0.263423	-7782.34	-6994.95	-7278.62	-6504.68	-7230.45	-7504.14	-7464.73	-6840.86
630104	3150515000	-89592.3	-86928.8	-2663.5	24.938	16507.7	0.161953	0.14443	0.125236	0.124974	0.0761674	0.0912063	0.0691553	0.0477452	0.0431312	0.0399858	0.0249502	0.0214913	0.00873103	0.00375854	0.00434133	0.00388182	0.00453765	0.0025313	0.00179275	0.451294	0.0008	0.0180961	0.156993	0.138932	0.138825	0.135486	0.14442	0.143469	0.145594	0.158559	0.17531	0.151226	0.14041	0.181656	0.245072	-7765.26	-7032.54	-7257.18	-6531.84	-7214.13	-7445.84	-7472.38	-6824.23
906136	4530675000	-89536.7	-86942.2	-2594.48	24.9287	15315	0.164198	0.144533	0.126875	0.126301	0.0724638	0.0900834	0.0646439	0.0468278	0.0435357	0.0436424	0.0245276	0.0213762	0.0092285	0.00427314	0.00465712	0.00481	0.00402928	0.00270536	0.00128908	0.474207	0.0008	0.0118332	0.164961	0.14883	0.152044	0.145184	0.166004	0.155248	0.162196	0.179772	0.190929	0.162751	0.143713	0.189864	0.261507	-7791.54	-7000.38	-7266.52	-6571.61	-7253.39	-7454.77	-7450.03	-6791.7
163774	818865000	-89594.6	-86963.7	-2630.85	24.4148	16241.6	0.163849	0.142223	0.128298	0.124723	0.075068	0.0891032	0.0690677	0.047772	0.0436766	0.0404064	0.0258501	0.0202336	0.00835439	0.00389741	0.00529338	0.00389053	0.00430914	0.00268878	0.00129528	0.465648	0.0008	0.0288695	0.149289	0.136326	0.141061	0.135345	0.15666	0.144377	0.149223	0.171283	0.169794	0.155472	0.135579	0.186246	0.259726	-7782.63	-7006.46	-7244.83	-6498.81	-7247.28	-7466.58	-7400.57	-6794.79
196755	983770000	-89623.2	-86993.8	-2629.49	24.8577	15949.3	0.161847	0.14452	0.126102	0.129331	0.074801	0.0898001	0.0653892	0.0469811	0.043355	0.0423934	0.0243625	0.0199664	0.00930917	0.00418892	0.00501299	0.00431694	0.00439726	0.00257826	0.00134765	0.46674	0.0008	0.023147	0.161438	0.141756	0.140547	0.143885	0.156846	0.146105	0.150153	0.165576	0.178062	0.151114	0.142234	0.188594	0.277161	-7803.81	-7003.59	-7292.26	-6541.74	-7212.01	-7471.82	-7430.4	-6775.32
835702	4178505000	-89450.2	-86856	-2594.27	24.8288	15172.4	0.161579	0.141564	0.127924	0.123234	0.0755575	0.0917413	0.0679564	0.0470902	0.0444768	0.0418092	0.0263361	0.0211928	0.00863901	0.00328457	0.00513155	0.00375029	0.00457575	0.00271861	0.00143862	0.547027	0.0008	0.0830891	0.169006	0.145604	0.144476	0.14463	0.156751	0.156189	0.158822	0.179533	0.189272	0.157349	0.145235	0.198416	0.284075	-7770.44	-7022.13	-7260.1	-6533.16	-7213.5	-7412.61	-7433.03	-6804.89
989533	4947660000	-89550.4	-86925.6	-2624.88	24.3667	15977.7	0.164778	0.142624	0.129327	0.12248	0.0744845	0.0922547	0.0662975	0.0507363	0.0426515	0.0404701	0.0251995	0.0198035	0.00904856	0.00370222	0.00418596	0.0040889	0.00369455	0.00262681	0.00154686	0.474894	0.0008	0.0387853	0.149598	0.140221	0.150423	0.14171	0.154978	0.145213	0.160711	0.165362	0.179966	0.152731	0.136077	0.191643	0.248646	-7784.07	-6990.75	-7275.28	-6548.07	-7213.09	-7477.18	-7462.27	-6759.85
513427	2567130000	-89634.7	-86976.5	-2658.12	24.7423	16114.2	0.16642	0.144219	0.124018	0.125026	0.0751062	0.089975	0.0706761	0.0480312	0.0418631	0.0396083	0.0244857	0.020761	0.00885579	0.00363397	0.00504282	0.00424586	0.00460282	0.00242949	0.00099936	0.502843	0.0008	0.0696222	0.157579	0.139618	0.134751	0.135215	0.152529	0.146996	0.151752	0.167075	0.172609	0.152431	0.138159	0.191388	0.239704	-7797.53	-7017.16	-7255.72	-6487.71	-7214.73	-7458.35	-7452.89	-6850.97
726795	3633970000	-89796.4	-87133.9	-2662.6	24.9877	16524.5	0.159842	0.140727	0.126858	0.126568	0.0757747	0.0941558	0.0678652	0.0481121	0.0443577	0.0429053	0.0250561	0.0200424	0.00841796	0.0036638	0.00437931	0.00368442	0.00364122	0.0022519	0.00169652	0.47638	0.0008	0.0504977	0.15121	0.128761	0.13669	0.132364	0.144753	0.142901	0.148822	0.166634	0.172318	0.152419	0.141833	0.18402	0.246072	-7815.97	-6986.66	-7230.61	-6514.16	-7168.52	-7480.43	-7506.2	-6828.08
352812	1764055000	-89575.9	-86964.4	-2611.5	24.8319	15622.7	0.161857	0.146854	0.128693	0.126173	0.0728625	0.0913265	0.0660098	0.0463772	0.0431871	0.0403834	0.0268015	0.0228398	0.00792924	0.00360568	0.00458289	0.0037795	0.00298768	0.00261243	0.001138	0.480187	0.0008	0.0219253	0.159952	0.139673	0.151935	0.142094	0.154642	0.151503	0.147413	0.17104	0.185582	0.153603	0.143013	0.197946	0.273649	-7784.38	-6998.32	-7236	-6538.96	-7266.5	-7466.82	-7369.06	-6769.01
695977	3479880000	-89575.8	-86974.8	-2601.01	23.9262	15453.9	0.159035	0.14351	0.129988	0.126756	0.0775042	0.0911129	0.065881	0.0466401	0.0419199	0.038803	0.0266932	0.0215146	0.00797757	0.00397845	0.00474891	0.00516888	0.00412502	0.0030874	0.0015558	0.480277	0.0008	0.0272024	0.165617	0.142056	0.146092	0.149616	0.161207	0.156509	0.15969	0.178357	0.189753	0.157502	0.149466	0.201639	0.260737	-7788.8	-6991.14	-7287.16	-6493.07	-7226.59	-7486.6	-7481.56	-6817.73
1124057	5620280000	-89623.5	-86947.1	-2676.45	24.5083	16505.3	0.1625	0.143467	0.128525	0.123101	0.0744239	0.0918455	0.0663677	0.0486155	0.0419764	0.0414147	0.0258958	0.0208281	0.00953697	0.00380653	0.00506486	0.00370555	0.00400953	0.00281095	0.00210577	0.452248	0.0008	0.0306596	0.154204	0.130365	0.140967	0.130368	0.144163	0.145137	0.154299	0.161764	0.171326	0.145082	0.136841	0.178219	0.244642	-7785.05	-7014.81	-7260.71	-6520.21	-7183.47	-7480.01	-7471.34	-6815.95
309555	1547770000	-89566.8	-87008.4	-2558.41	23.6558	14835.6	0.165801	0.140882	0.127188	0.126105	0.0755143	0.0894532	0.0631933	0.0483646	0.044874	0.0418493	0.0254386	0.0217676	0.00854585	0.00375474	0.00503264	0.00399454	0.00382403	0.0028979	0.00152025	0.509109	0.0008	0.025856	0.167876	0.146456	0.156177	0.146588	0.157228	0.153101	0.162739	0.179984	0.182698	0.162898	0.147113	0.207953	0.264512	-7819.84	-7014.02	-7266.95	-6514.8	-7230.23	-7482.96	-7458.55	-6785.34
1002123	5010610000	-89552.5	-86948.5	-2603.94	24.9673	15411.7	0.162048	0.142143	0.127215	0.124042	0.0762417	0.0918183	0.0690728	0.0487287	0.0405284	0.0395044	0.0247286	0.0229673	0.00952843	0.00346575	0.00509389	0.00444935	0.00413848	0.00307111	0.00121452	0.509455	0.0008	0.0546262	0.168311	0.143924	0.14755	0.143551	0.15576	0.148501	0.157056	0.170503	0.182238	0.153348	0.145865	0.190813	0.240792	-7819.37	-6987.37	-7277.06	-6536.8	-7203.06	-7440.65	-7432.65	-6795.33
369603	1848010000	-89583	-87007.4	-2575.57	23.4734	15248.9	0.163572	0.14792	0.123997	0.120083	0.0746661	0.0916932	0.0649788	0.0478119	0.0432152	0.0425383	0.0278058	0.0224752	0.00865164	0.00379172	0.00462278	0.00394449	0.00440508	0.00270456	0.00112308	0.514494	0.0008	0.0489783	0.164633	0.147655	0.150647	0.141657	0.157744	0.152881	0.162708	0.178289	0.191136	0.154652	0.146138	0.207523	0.255736	-7796.81	-7017.76	-7257.84	-6558.84	-7198.78	-7496.6	-7431.03	-6726.99
298778	1493885000	-89551.7	-86980.5	-2571.19	23.805	15023.3	0.159934	0.144628	0.123998	0.124327	0.073265	0.0936801	0.0682331	0.0482825	0.0437182	0.0408811	0.0253924	0.0215456	0.0100326	0.00414034	0.00496217	0.00427971	0.00380704	0.00325607	0.00163866	0.491161	0.0008	0.0195453	0.172085	0.147589	0.150129	0.146637	0.160233	0.161266	0.157203	0.176602	0.18947	0.1626	0.144341	0.205769	0.264482	-7834.64	-7006.97	-7194.9	-6498.07	-7227.21	-7447.9	-7426.33	-6834.6
893679	4468390000	-89581.6	-86990.7	-2590.93	24.2239	14937	0.163699	0.141655	0.128076	0.127807	0.0736499	0.0881487	0.066499	0.0457506	0.0465826	0.0389229	0.0273612	0.0234019	0.00860546	0.00352885	0.0044067	0.0039279	0.00387079	0.00262245	0.00148355	0.505641	0.0008	0.0286026	0.165715	0.14679	0.159889	0.148436	0.155195	0.150078	0.157252	0.17633	0.183203	0.158375	0.152136	0.207218	0.259336	-7813.87	-6999.77	-7279.09	-6570.04	-7237.23	-7444.42	-7424.48	-6797.43
138827	694130000	-89557	-86963.3	-2593.73	24.3901	15275.8	0.163909	0.139885	0.126166	0.128866	0.0761384	0.0896037	0.0643188	0.0507877	0.0441619	0.0407455	0.0252413	0.0209517	0.00802603	0.00381291	0.00537367	0.00406789	0.0039159	0.00269625	0.00133222	0.487944	0.0008	0.0252005	0.16586	0.148267	0.154916	0.142721	0.152443	0.147265	0.16245	0.178268	0.178241	0.159841	0.137388	0.19796	0.256821	-7765.72	-7053.44	-7269.56	-6474.21	-7168.59	-7461.15	-7449.19	-6780.44
448782	2243905000	-89583.4	-86940.4	-2643.02	24.2804	15838.7	0.165722	0.141875	0.128854	0.124428	0.0745115	0.093562	0.0631854	0.0474679	0.0424171	0.0421814	0.0249108	0.0217537	0.00799221	0.00413575	0.00450596	0.00406918	0.00407354	0.00274432	0.00161036	0.492675	0.0008	0.0512975	0.158737	0.136166	0.13913	0.141726	0.149942	0.146501	0.155544	0.172049	0.17635	0.151303	0.136767	0.191143	0.251983	-7807.13	-7029.39	-7220.9	-6522.97	-7206.83	-7491.85	-7456.87	-6789.31
621204	3106015000	-89554.1	-86915.3	-2638.77	24.9149	16045	0.163585	0.139594	0.123964	0.12876	0.0755671	0.0917707	0.0667689	0.0478762	0.0431705	0.0421343	0.0262217	0.0203874	0.00795836	0.00394346	0.00514498	0.00441748	0.0039144	0.00304562	0.0017768	0.45675	0.0008	0.0185882	0.160153	0.134326	0.148943	0.139182	0.15256	0.148379	0.155948	0.163591	0.169807	0.148721	0.141078	0.182846	0.280428	-7774.5	-6999.52	-7276.5	-6495.7	-7221.13	-7467.79	-7441.79	-6790.61
711676	3558375000	-89510.4	-86929.8	-2580.55	24.6958	15039.2	0.161762	0.140331	0.129768	0.126739	0.0728984	0.0908313	0.0680503	0.048189	0.0430218	0.0413666	0.0265306	0.0208828	0.0086712	0.00442338	0.00481028	0.00348163	0.00392689	0.00293538	0.00137997	0.515925	0.0008	0.0420819	0.168397	0.148373	0.149969	0.146375	0.169442	0.156791	0.161251	0.183857	0.18792	0.163027	0.149506	0.196957	0.261341	-7802.44	-7034.57	-7286.68	-6483.7	-7215.33	-7429.11	-7408.39	-6832.39
118513	592560000	-89505.1	-86869.3	-2635.81	24.9359	15861.7	0.160392	0.143242	0.127092	0.124537	0.0762139	0.0930265	0.0665731	0.0502392	0.0410173	0.0403976	0.0273011	0.0212791	0.00824728	0.00376159	0.0052688	0.00451199	0.00307875	0.0023418	0.00147918	0.474183	0.0008	0.0339692	0.16025	0.141658	0.141995	0.13679	0.147011	0.155134	0.154929	0.163955	0.185593	0.148128	0.141508	0.190513	0.276143	-7790.18	-7003.25	-7273.41	-6514.03	-7142.28	-7494.59	-7434.61	-6785.04
90672	453355000	-89546.2	-86941.3	-2604.89	24.7936	15589.6	0.162482	0.14162	0.127102	0.125667	0.0752282	0.092792	0.0669076	0.0468972	0.0444853	0.0409294	0.0247412	0.0207873	0.0075014	0.0045413	0.00508059	0.00363724	0.00481951	0.00315789	0.00162359	0.477777	0.0008	0.0253731	0.163282	0.139598	0.147358	0.143883	0.158148	0.151232	0.158402	0.178854	0.176224	0.15142	0.149215	0.191636	0.25484	-7799.51	-7023.61	-7242.54	-6527.21	-7196.89	-7433.54	-7422.73	-6804.46
851241	4256200000	-89513.5	-86880.5	-2633.07	24.7806	16064	0.165071	0.140812	0.126868	0.127361	0.0734644	0.0923182	0.0656172	0.0461692	0.0436858	0.0413993	0.0273801	0.0203183	0.00895918	0.00401417	0.00465688	0.00355278	0.00404759	0.00295524	0.00135083	0.464701	0.0008	0.0220931	0.157073	0.131358	0.145348	0.137231	0.156922	0.149565	0.145817	0.17266	0.173039	0.154924	0.140194	0.191222	0.264473	-7766.49	-6999.84	-7275.3	-6484.46	-7243.36	-7446.59	-7427.05	-6813.67
1076941	5384700000	-89541.3	-86901.7	-2639.56	24.8681	16137	0.163228	0.145026	0.126713	0.125446	0.075906	0.0912296	0.0667548	0.0457345	0.0422422	0.0417991	0.0253397	0.0198053	0.00924846	0.0036398	0.00458795	0.00407186	0.00487509	0.00298892	0.00136469	0.50002	0.0008	0.0624774	0.157304	0.129841	0.146075	0.135293	0.145451	0.143905	0.151866	0.169361	0.175212	0.146334	0.137509	0.185342	0.257608	-7784.98	-7004.26	-7225.7	-6527.09	-7200.79	-7468.56	-7385.54	-6792.91
1017913	5089560000	-89521.8	-86939.4	-2582.37	24.1784	14989.8	0.163905	0.143035	0.129837	0.124493	0.0732193	0.0925793	0.0650614	0.0475127	0.0427744	0.0404837	0.0263478	0.0204878	0.00885625	0.00397737	0.00503349	0.0040601	0.00474711	0.00224897	0.00134035	0.530545	0.0008	0.0683037	0.168442	0.149036	0.152419	0.143573	0.160947	0.158187	0.161233	0.170304	0.190674	0.164129	0.141728	0.206872	0.264162	-7804.73	-7003.49	-7220.95	-6517.17	-7199.92	-7485.24	-7450.7	-6784.62
841250	4206245000	-89596.3	-86972	-2624.32	24.9325	15820.9	0.161311	0.143453	0.130648	0.124557	0.0751662	0.0899203	0.0675547	0.0466543	0.0439329	0.0411577	0.0251298	0.0205594	0.00916702	0.00441351	0.00368806	0.00428008	0.00425951	0.00278457	0.0013635	0.458435	0.0008	0.0115119	0.15136	0.139377	0.147254	0.132891	0.154887	0.144837	0.162767	0.171655	0.18017	0.148675	0.137252	0.193966	0.252705	-7791.89	-7007.66	-7281.41	-6497.07	-7205.03	-7432.72	-7474.54	-6765.01
694617	3473080000	-89571.1	-86927.7	-2643.49	24.8624	16002.5	0.167648	0.138551	0.129397	0.124066	0.0733106	0.0885514	0.0677318	0.0479024	0.0445731	0.0404875	0.0255316	0.0207766	0.0080983	0.00426109	0.00471315	0.00488876	0.00498854	0.00351553	0.00100711	0.486383	0.0008	0.0458508	0.15148	0.137218	0.141147	0.137618	0.157423	0.150205	0.1559	0.167622	0.174309	0.151844	0.132775	0.190505	0.262734	-7781.97	-7001.98	-7238.44	-6506.79	-7216.11	-7448.48	-7448.48	-6797.67
85090	425445000	-89592.1	-86949.9	-2642.22	24.5223	15894.1	0.160655	0.138851	0.131937	0.126321	0.0775011	0.0913192	0.0655402	0.0470037	0.0428707	0.0391883	0.0271296	0.0221235	0.0082821	0.0040195	0.00464309	0.0041054	0.00460591	0.00261629	0.00128804	0.459381	0.0008	0.0089703	0.159439	0.135312	0.145023	0.133818	0.155019	0.154039	0.156624	0.164294	0.174614	0.153426	0.136766	0.191467	0.260213	-7813.3	-7039.89	-7250.13	-6527.04	-7221.41	-7471.17	-7420.35	-6798.76
734866	3674325000	-89670.8	-87046.4	-2624.37	24.6443	16046.9	0.163052	0.144248	0.127428	0.121462	0.0755727	0.090919	0.0678151	0.0475544	0.0426486	0.0410204	0.0263486	0.0210868	0.00921937	0.00402034	0.0045848	0.0038649	0.00458624	0.00290652	0.00166246	0.46413	0.0008	0.0205116	0.157054	0.137826	0.140279	0.129305	0.154542	0.148914	0.155064	0.160796	0.177698	0.151266	0.140644	0.180442	0.259733	-7792.75	-7014.18	-7269	-6462.71	-7161.59	-7488.35	-7474.03	-6830.12
249358	1246785000	-89561.5	-86927.6	-2633.9	24.6177	15419.9	0.161912	0.143673	0.128306	0.129745	0.0733758	0.0878682	0.0654099	0.047532	0.0445155	0.0400435	0.0262053	0.0214609	0.0088732	0.00327634	0.00536822	0.00465802	0.00391059	0.00267795	0.00118822	0.473797	0.0008	0.0161933	0.160615	0.140532	0.151421	0.147257	0.160503	0.150968	0.157779	0.16974	0.188856	0.162107	0.14368	0.196494	0.241133	-7777.06	-7041.51	-7271.55	-6475.36	-7189.67	-7449.09	-7378.27	-6845.76
490206	2451025000	-89561.9	-86960.7	-2601.26	24.7417	15473.5	0.165962	0.141195	0.12736	0.126354	0.0744871	0.0923761	0.0682813	0.0461051	0.0424698	0.0390834	0.0264497	0.0208745	0.00874156	0.00377433	0.00431208	0.00406142	0.00354868	0.00319546	0.00136836	0.499873	0.0008	0.0456119	0.160566	0.1412	0.148711	0.140735	0.157758	0.154246	0.161812	0.167193	0.181674	0.159106	0.13932	0.196748	0.285638	-7794.56	-6973.49	-7233.34	-6535.23	-7233.16	-7468.1	-7432.69	-6819.63
919535	4597670000	-89537.8	-86885.8	-2652.03	24.8993	15963.9	0.164453	0.142423	0.125809	0.12665	0.0751851	0.0896847	0.0679072	0.0481846	0.0423724	0.040788	0.0265324	0.0202879	0.00794176	0.00387263	0.00563903	0.00446704	0.00335202	0.00337504	0.00107493	0.465695	0.0008	0.023876	0.152273	0.138888	0.141968	0.13213	0.148955	0.145392	0.153982	0.174097	0.172348	0.150125	0.133916	0.189542	0.259043	-7780.02	-7014.03	-7248.41	-6518.1	-7160.76	-7434.33	-7416.34	-6799.48
107044	535215000	-89499	-86910.2	-2588.79	24.5417	15459.7	0.163826	0.141596	0.127313	0.127296	0.0733595	0.0904608	0.0663519	0.0477216	0.0429792	0.0407986	0.0267215	0.0215698	0.00818538	0.00412406	0.00380954	0.00470971	0.00490808	0.00275161	0.00151721	0.46726	0.0008	0.0143161	0.164031	0.146913	0.151139	0.138753	0.156002	0.147762	0.159405	0.166671	0.192486	0.157117	0.147893	0.204103	0.24849	-7770.15	-7035.85	-7265.41	-6510.68	-7203.2	-7447.16	-7422.95	-6803.52
212509	1062540000	-89570.4	-86931.9	-2638.52	24.9627	15632.4	0.165146	0.141945	0.129636	0.124065	0.0768897	0.088846	0.0659499	0.0459853	0.0421564	0.0404012	0.0255347	0.0236048	0.00853559	0.00378448	0.00496531	0.00357518	0.004135	0.00318593	0.00165809	0.480975	0.0008	0.0295048	0.167692	0.142436	0.148409	0.138494	0.152579	0.149982	0.157584	0.174746	0.176907	0.157692	0.142721	0.194298	0.258843	-7751.17	-7041.39	-7238.29	-6507.15	-7203.49	-7427.33	-7419.12	-6820.58
792469	3962340000	-89621.8	-86998	-2623.77	24.8744	15810.2	0.166463	0.142247	0.130524	0.125606	0.0735533	0.0907034	0.0653383	0.0465749	0.0426904	0.0393539	0.0272731	0.0202661	0.00837336	0.0038833	0.00448595	0.0039178	0.00418928	0.00281163	0.00174523	0.482701	0.0008	0.0374303	0.160365	0.137812	0.149058	0.138099	0.15	0.145255	0.156125	0.16329	0.181378	0.148388	0.147169	0.183489	0.236239	-7824.74	-6998.68	-7281.67	-6503.28	-7236.61	-7477.07	-7401.19	-6816.64
475209	2376040000	-89565.8	-86951.2	-2614.54	24.4202	15512	0.160327	0.14375	0.128581	0.122697	0.0735956	0.0935291	0.0661921	0.0456824	0.044604	0.0415356	0.0265786	0.022807	0.00875133	0.00387595	0.00536072	0.00420353	0.00399868	0.00277887	0.00115201	0.540306	0.0008	0.0932188	0.164579	0.145398	0.147263	0.146113	0.16115	0.150371	0.156005	0.176273	0.178878	0.150101	0.142168	0.205134	0.272729	-7784.32	-7020.04	-7253.4	-6549.14	-7229.57	-7484.42	-7460.12	-6772.25
79552	397755000	-89531.8	-86915.6	-2616.22	24.7948	15818.7	0.163498	0.144456	0.128961	0.125143	0.0732569	0.0890408	0.0673519	0.0476844	0.045069	0.0426612	0.0236222	0.0209214	0.00858675	0.00332246	0.00464427	0.00349044	0.00381687	0.00318273	0.00129105	0.458842	0.0008	0.0115694	0.161255	0.140003	0.144175	0.135176	0.151946	0.14874	0.160438	0.164559	0.172336	0.153309	0.140273	0.192902	0.256518	-7796.74	-6992.45	-7266	-6540.3	-7193.97	-7489.11	-7453.7	-6795.64
996080	4980395000	-89535.9	-86915.8	-2620.04	24.9859	15928.9	0.165729	0.144991	0.128211	0.125901	0.0713034	0.0880939	0.0655689	0.0473473	0.0438328	0.0420137	0.0265963	0.0215265	0.00850298	0.00315921	0.00516086	0.00393257	0.00471726	0.00237561	0.00103643	0.471423	0.0008	0.0305831	0.159035	0.135875	0.145844	0.135952	0.158722	0.14967	0.152242	0.168626	0.178704	0.151486	0.142459	0.191571	0.275818	-7780.44	-6993.81	-7250.28	-6543.83	-7218.35	-7477.72	-7411.93	-6778.68
918068	4590335000	-89581.1	-86939.8	-2641.36	24.8973	16390.9	0.163532	0.142957	0.128317	0.127602	0.0744893	0.0941562	0.0648963	0.0454333	0.0436793	0.0400911	0.0253874	0.0201021	0.00851264	0.00410778	0.00432144	0.00416234	0.00443344	0.00267571	0.00114397	0.458115	0.0008	0.0276072	0.153078	0.134993	0.135445	0.122676	0.140479	0.143981	0.148266	0.170107	0.169015	0.143951	0.134848	0.188181	0.26292	-7771.11	-7013.81	-7278.34	-6519.28	-7197.97	-7432.18	-7450.52	-6801.24
147998	739985000	-89601.1	-86990.5	-2610.59	24.813	15466.5	0.161593	0.143858	0.126272	0.125305	0.0750169	0.0905829	0.0664545	0.0495408	0.042945	0.0413261	0.0267812	0.0213091	0.00820378	0.00336734	0.00473326	0.00415851	0.00434073	0.00275911	0.00145252	0.475247	0.0008	0.0132842	0.162479	0.147819	0.149735	0.137293	0.165304	0.15536	0.150842	0.175137	0.181223	0.150048	0.140399	0.194884	0.281918	-7783.83	-7016.23	-7270.2	-6471.26	-7215.71	-7472.72	-7448.37	-6829.81
845174	4225865000	-89507.4	-86935.6	-2571.85	24.9325	15176.6	0.16422	0.147268	0.125766	0.120516	0.0756305	0.091807	0.0685049	0.0473132	0.0442611	0.0415394	0.0255524	0.0202046	0.008024	0.00381547	0.00442514	0.00391814	0.00360366	0.0022084	0.0014215	0.478674	0.0008	0.00879284	0.165001	0.145503	0.152349	0.140078	0.158057	0.145544	0.155852	0.178238	0.191155	0.164013	0.147216	0.19515	0.293217	-7774.38	-7055.56	-7292.09	-6502.81	-7212.33	-7447.78	-7426.93	-6803.86
697901	3489500000	-89583.3	-86979.7	-2603.63	24.9865	15929.4	0.162909	0.141742	0.127851	0.126441	0.0735161	0.0931346	0.0670544	0.0493447	0.0442702	0.0389739	0.0245751	0.0208753	0.00888942	0.00403832	0.00527252	0.00344897	0.00371808	0.00247411	0.00147191	0.491974	0.0008	0.0504932	0.153479	0.136789	0.141186	0.135842	0.157667	0.151112	0.155062	0.169442	0.17324	0.152288	0.1426	0.18286	0.259129	-7764.93	-7011.56	-7246.44	-6554.03	-7228.35	-7467.55	-7429.44	-6834.38
1105474	5527365000	-89563.7	-86938.9	-2624.81	24.5088	15585.6	0.163914	0.144065	0.127244	0.123781	0.0735333	0.0880629	0.0681546	0.04617	0.0444072	0.0412808	0.0266884	0.0224336	0.0085132	0.00369725	0.00509339	0.00484385	0.00449542	0.00245972	0.0011613	0.481437	0.0008	0.0306928	0.155912	0.137182	0.148162	0.140317	0.152735	0.146581	0.157248	0.176525	0.179926	0.156951	0.145849	0.18706	0.270849	-7804.33	-7007.12	-7262.65	-6497.57	-7167.36	-7486.95	-7447.59	-6805.85
129830	649145000	-89507.1	-86878.4	-2628.69	24.8632	16006.8	0.164325	0.141992	0.130129	0.124329	0.0758328	0.089729	0.0646364	0.0466223	0.0452416	0.0409335	0.0262162	0.0195827	0.00892	0.00403881	0.00480626	0.00421339	0.00397273	0.00273945	0.00173976	0.480307	0.0008	0.03667	0.153494	0.139823	0.144954	0.136866	0.152645	0.146185	0.155955	0.171957	0.172821	0.152809	0.142529	0.188551	0.251464	-7755.71	-7052.58	-7250.79	-6500.48	-7170.43	-7456.31	-7401.12	-6801.04
194195	970970000	-89613.1	-86972.7	-2640.39	24.9084	16060.6	0.162244	0.140044	0.126366	0.123709	0.0789203	0.0938126	0.0651687	0.0474317	0.0460973	0.0383409	0.0258657	0.0216556	0.00855927	0.0039957	0.00460889	0.00416014	0.0046381	0.00297863	0.00140386	0.468392	0.0008	0.0305356	0.149862	0.141731	0.144961	0.137824	0.146093	0.143002	0.150259	0.163584	0.17414	0.157569	0.140894	0.194526	0.283731	-7752.79	-6996	-7300.28	-6498.26	-7239.53	-7415.44	-7429.16	-6816.22
58154	290765000	-89575.1	-86937.3	-2637.78	24.8765	15767.9	0.16487	0.1421	0.128902	0.126515	0.0779129	0.0899747	0.0631472	0.046671	0.0435796	0.0418224	0.0247763	0.0183262	0.00866045	0.0043387	0.00470733	0.00476639	0.00420461	0.00331226	0.00141297	0.466573	0.0008	0.0183824	0.160919	0.14404	0.144551	0.140926	0.149941	0.15156	0.152284	0.167291	0.176307	0.156523	0.141404	0.192879	0.268757	-7770.9	-7043.19	-7241.55	-6518.63	-7212.92	-7459.14	-7470.83	-6775.68
854756	4273775000	-89473.4	-86853.5	-2619.88	23.8348	15749.4	0.161447	0.142057	0.124894	0.125355	0.0735003	0.0929704	0.0685503	0.0480374	0.044998	0.042375	0.0253457	0.0203807	0.00822395	0.00359068	0.00472989	0.00422102	0.00526589	0.0026271	0.00143134	0.4853	0.0008	0.0354608	0.156515	0.134224	0.144827	0.133039	0.151521	0.147152	0.155466	0.168817	0.181857	0.155181	0.139048	0.188446	0.25687	-7802.81	-7012.88	-7247.45	-6481.8	-7191.02	-7461.81	-7417.38	-6799.99
578385	2891920000	-89602	-86976.6	-2625.44	24.5386	15912.9	0.158225	0.142993	0.131276	0.125495	0.0739794	0.0890847	0.0699355	0.0487737	0.0423691	0.0401135	0.0272705	0.0217037	0.00814946	0.00333648	0.00420419	0.00427873	0.00378132	0.00324455	0.00178573	0.499405	0.0008	0.0539617	0.164203	0.144059	0.148653	0.133989	0.153901	0.150142	0.152393	0.160886	0.173869	0.151478	0.141021	0.192716	0.251912	-7785.62	-6999.88	-7289.51	-6519.51	-7220.6	-7470.84	-7444.68	-6824.89
835815	4179070000	-89572.1	-86922.9	-2649.19	24.7463	15809.5	0.162326	0.141488	0.127957	0.126613	0.0731323	0.0918845	0.067549	0.0474977	0.0444768	0.0418092	0.0247102	0.0210497	0.00860685	0.00328457	0.00513155	0.00375029	0.00457575	0.00271861	0.00143862	0.464146	0.0008	0.0191225	0.156868	0.143669	0.145177	0.139574	0.148673	0.148857	0.155558	0.174017	0.175237	0.152955	0.138302	0.192551	0.265637	-7799.48	-7039.65	-7255.65	-6509.21	-7199.49	-7431.51	-7421.36	-6820.52
897666	4488325000	-89573.8	-86929.4	-2644.44	24.8222	16070.6	0.163196	0.14489	0.130672	0.124692	0.0747697	0.0885609	0.0660388	0.0477973	0.0437729	0.0399923	0.0249364	0.0197575	0.00880287	0.0039413	0.00441566	0.00447582	0.00434268	0.00359836	0.00134779	0.481264	0.0008	0.0526424	0.155354	0.135823	0.142095	0.137863	0.147327	0.145511	0.152814	0.162755	0.179418	0.146459	0.14719	0.18333	0.254001	-7794.45	-6990.27	-7265.63	-6546.34	-7252.2	-7462.53	-7418.6	-6807.98
882718	4413585000	-89605.6	-86945.4	-2660.15	24.6781	16232.9	0.161049	0.144203	0.128734	0.123857	0.0735857	0.0901395	0.0695561	0.0471046	0.0465471	0.0394816	0.0246403	0.0214121	0.00884059	0.0042319	0.0048538	0.00363142	0.00404302	0.00287835	0.0012116	0.472279	0.0008	0.0333816	0.153245	0.134862	0.147492	0.134755	0.146619	0.148666	0.154922	0.164556	0.179952	0.145112	0.132038	0.178198	0.257671	-7777.3	-6997.62	-7301.49	-6543.3	-7242.65	-7464.53	-7425.58	-6785.14
209181	1045900000	-89522.9	-86924.2	-2598.73	24.4482	15475.5	0.16168	0.147287	0.1274	0.125258	0.0732056	0.0885897	0.0667995	0.0477664	0.0423428	0.043031	0.0264889	0.0199226	0.00885808	0.00422868	0.00457672	0.0035787	0.00468813	0.00285106	0.00144767	0.470719	0.0008	0.00588474	0.161129	0.14237	0.147991	0.142513	0.152996	0.157815	0.157036	0.169402	0.183322	0.157253	0.139703	0.190946	0.254701	-7776.63	-7056.77	-7292.3	-6494.21	-7193.37	-7437.73	-7406.83	-6815.63
1013700	5068495000	-89531	-86896.9	-2634.13	24.7218	15943.3	0.164709	0.146051	0.126742	0.123028	0.0757062	0.0910052	0.0680077	0.0449485	0.0419453	0.0431106	0.0249584	0.0211891	0.00892377	0.00346631	0.00439087	0.00398676	0.00411424	0.00256244	0.00115383	0.471511	0.0008	0.027537	0.163036	0.135753	0.143765	0.141592	0.157772	0.147627	0.15169	0.164808	0.175456	0.157013	0.14223	0.185445	0.252976	-7787.27	-7000.75	-7250.82	-6501.79	-7200.04	-7479.64	-7459.7	-6783.7
326168	1630835000	-89621.7	-86978.1	-2643.68	24.801	16380.8	0.162103	0.141359	0.130597	0.122853	0.0720187	0.0914752	0.0695707	0.0472706	0.04335	0.0408466	0.02627	0.0223994	0.00860611	0.00429717	0.00509917	0.00388064	0.00352406	0.00308777	0.00139236	0.474435	0.0008	0.0374981	0.152957	0.135479	0.142106	0.133354	0.143855	0.142674	0.146234	0.164659	0.171346	0.14664	0.13318	0.176053	0.25568	-7814.39	-6971.61	-7261.12	-6538.74	-7188.16	-7488.89	-7429.12	-6760.83
618565	3092820000	-89601.9	-86933.9	-2668.01	24.9388	15936.3	0.164479	0.143496	0.126342	0.121535	0.0757706	0.0918003	0.0683681	0.0481941	0.0429603	0.040848	0.025944	0.0202416	0.00938146	0.00420106	0.00447844	0.00422949	0.00359189	0.00274519	0.00139339	0.473416	0.0008	0.0311598	0.156517	0.142836	0.143802	0.136993	0.14826	0.14936	0.156474	0.159779	0.173991	0.149026	0.135487	0.185486	0.266514	-7795.03	-7030.39	-7231.02	-6528.93	-7223.07	-7491.84	-7449.41	-6807.6
364779	1823890000	-89572.1	-86910.4	-2661.72	24.948	16232.7	0.162373	0.143403	0.126131	0.124526	0.0746301	0.0913391	0.0649144	0.047523	0.0445536	0.042634	0.0269697	0.0214013	0.00853363	0.00371068	0.00381855	0.00491766	0.00417864	0.0027965	0.00164606	0.472788	0.0008	0.0331382	0.154406	0.13842	0.142739	0.136854	0.146658	0.146574	0.148178	0.162065	0.178598	0.151496	0.133637	0.181179	0.249864	-7817.13	-7030.86	-7242.8	-6526.37	-7192.54	-7475.31	-7446.27	-6752.8
1114611	5573050000	-89544.6	-86930.3	-2614.36	24.7958	15498.9	0.164582	0.140269	0.124369	0.128695	0.0761879	0.088473	0.0663888	0.0464405	0.0435766	0.0427631	0.0255129	0.0211334	0.0082744	0.00333209	0.00530573	0.00450629	0.00466949	0.00414716	0.00137301	0.479592	0.0008	0.0261113	0.164923	0.145463	0.148725	0.140542	0.160377	0.156154	0.158532	0.173885	0.17963	0.154337	0.142272	0.191618	0.246976	-7807.56	-7021.82	-7253.46	-6477.31	-7180.21	-7473.56	-7453.03	-6807.24
935971	4679850000	-89570.2	-86929.3	-2640.87	24.9974	15797.8	0.165092	0.140807	0.128775	0.12568	0.0751021	0.0905158	0.0667998	0.0479004	0.0438347	0.0408452	0.0258318	0.0201233	0.00849156	0.0042694	0.00457814	0.00398078	0.00400388	0.00230136	0.00106721	0.496414	0.0008	0.0521917	0.157714	0.137415	0.140417	0.141168	0.156416	0.146075	0.152564	0.181132	0.180159	0.151413	0.139045	0.198884	0.263009	-7795.85	-7002.49	-7305.77	-6501.41	-7233.59	-7456.67	-7423.95	-6808.51
193619	968090000	-89540.2	-86908.9	-2631.29	24.7418	16041.4	0.161413	0.142513	0.130109	0.123795	0.0765142	0.0869963	0.0672792	0.0480892	0.0460973	0.0407834	0.0252414	0.0216049	0.00801172	0.00394857	0.00467058	0.00416014	0.00434395	0.0030864	0.00134217	0.465101	0.0008	0.0186952	0.161791	0.139855	0.143699	0.135172	0.149492	0.144606	0.150027	0.169465	0.174475	0.150146	0.136111	0.194963	0.258326	-7768.26	-7011.39	-7288.89	-6489.64	-7212.49	-7434.76	-7427.48	-6803.57
606003	3030010000	-89534.6	-86920.6	-2614.06	24.9553	15482.5	0.159256	0.142695	0.128668	0.124558	0.0758038	0.0922563	0.0662157	0.0474275	0.0449733	0.0396724	0.0259165	0.0211269	0.00923814	0.00399903	0.00520247	0.00472323	0.00412162	0.00270636	0.00144047	0.487063	0.0008	0.0280251	0.161474	0.147434	0.152538	0.140607	0.153934	0.157317	0.157154	0.167601	0.184796	0.161506	0.146078	0.191711	0.271613	-7798.85	-7053.87	-7262.95	-6481.08	-7198.06	-7491.6	-7409.32	-6785.83
1016956	5084775000	-89582.8	-86930.4	-2652.38	24.414	16301.4	0.163916	0.142759	0.127791	0.122806	0.0783325	0.0909934	0.0674751	0.0482113	0.0429813	0.040426	0.0246628	0.0216654	0.0078156	0.00357686	0.00468523	0.00340526	0.00474711	0.00253079	0.00121937	0.502165	0.0008	0.0671838	0.159689	0.134888	0.140273	0.135501	0.150547	0.142608	0.148257	0.162487	0.180975	0.149057	0.134552	0.19374	0.246988	-7777.13	-7000.08	-7248.47	-6511.6	-7213.28	-7461.18	-7437.73	-6791.73
1067171	5335850000	-89568.2	-86933.7	-2634.55	24.4475	16113.7	0.162271	0.138739	0.128725	0.128317	0.0747536	0.0904154	0.066402	0.0467756	0.0435406	0.0424929	0.0273052	0.0197725	0.00851643	0.00379227	0.0047497	0.00441529	0.00484246	0.00281172	0.00136164	0.460547	0.0008	0.0233801	0.157527	0.133486	0.14218	0.133468	0.149877	0.150921	0.153183	0.163683	0.181848	0.150228	0.139905	0.185357	0.263335	-7788.71	-7003.85	-7244.75	-6521.33	-7217.38	-7483.38	-7426.71	-6815.42
486222	2431105000	-89607	-86935.1	-2671.9	24.8384	16130.8	0.159369	0.142245	0.127797	0.125976	0.0751475	0.0911048	0.0677511	0.0481513	0.04179	0.042642	0.0279071	0.020957	0.00844201	0.00334473	0.0048599	0.00411018	0.00439675	0.0026273	0.00138295	0.466627	0.0008	0.0291227	0.156402	0.138526	0.145982	0.140017	0.153275	0.14735	0.149855	0.166388	0.178299	0.15128	0.139369	0.186484	0.24428	-7788.1	-7015.13	-7252.91	-6531.27	-7223.28	-7486.38	-7455.84	-6780.17
863401	4317000000	-89530.8	-86928.5	-2602.27	24.4675	15623.4	0.163216	0.142753	0.130901	0.122533	0.0720856	0.0946553	0.0662001	0.045958	0.0433453	0.0414187	0.0276285	0.0205901	0.00884106	0.00363503	0.00589547	0.00304273	0.00367273	0.00265514	0.00097261	0.47366	0.0008	0.0249314	0.161116	0.139129	0.143867	0.13459	0.154187	0.151404	0.160968	0.172461	0.179227	0.154167	0.13612	0.20279	0.268121	-7782.18	-6965.63	-7242.5	-6533.77	-7257.37	-7486.75	-7457.88	-6817.99
31468	157335000	-89515.7	-86905.4	-2610.26	24.7256	15419.4	0.164257	0.143068	0.126433	0.123257	0.0746746	0.0931266	0.0677589	0.0459726	0.0436353	0.0408918	0.0250636	0.021978	0.00917991	0.00387074	0.00465621	0.00370413	0.00402509	0.00300935	0.00143828	0.482193	0.0008	0.0206897	0.165213	0.145108	0.1508	0.139986	0.162296	0.151199	0.145718	0.168317	0.181881	0.158146	0.143405	0.193198	0.294343	-7802.02	-7046.67	-7256.3	-6434.59	-7200.79	-7426.06	-7435.65	-6773.74
449778	2248885000	-89577.3	-86999.4	-2577.84	24.5624	15402.5	0.163995	0.14002	0.128336	0.124767	0.0743375	0.0910803	0.0701226	0.0462527	0.0445117	0.0397722	0.0246989	0.0206378	0.0098438	0.00424891	0.00468054	0.00375046	0.00425794	0.00317634	0.00151038	0.491277	0.0008	0.0294637	0.162683	0.145354	0.145914	0.140996	0.154656	0.16121	0.153116	0.165571	0.188962	0.158957	0.140482	0.190353	0.241325	-7825.86	-7007.55	-7211.43	-6517.1	-7229.53	-7501.91	-7420.55	-6810.44
936538	4682685000	-89550.3	-86943.7	-2606.66	24.1874	15455	0.160875	0.139608	0.129256	0.125983	0.0732149	0.0940098	0.0667739	0.0471813	0.0439539	0.0423384	0.0260325	0.0210605	0.00878607	0.0033123	0.00533188	0.00413441	0.00400388	0.00307716	0.00106721	0.481456	0.0008	0.0251683	0.163531	0.143954	0.1429	0.137707	0.158444	0.150093	0.155083	0.178635	0.184425	0.163128	0.14484	0.190538	0.262496	-7764.84	-7001.35	-7271.39	-6502.35	-7196.94	-7476.6	-7444.45	-6772.61
73491	367450000	-89581.7	-86941.1	-2640.61	24.4887	15876.9	0.160495	0.141535	0.128837	0.124734	0.0722131	0.0928681	0.0679099	0.0460496	0.0463227	0.0412722	0.0255885	0.0233326	0.00865726	0.00387982	0.0042366	0.00354962	0.00423365	0.00265211	0.00163293	0.464516	0.0008	0.0214146	0.155383	0.141278	0.14663	0.13751	0.154012	0.148728	0.158329	0.164235	0.181762	0.154467	0.136138	0.192801	0.248703	-7784.2	-7027.75	-7260.95	-6503.75	-7198.43	-7444.19	-7443.37	-6793.74
1010338	5051685000	-89555.1	-86911	-2644.11	24.7583	16206	0.15968	0.146391	0.126241	0.127204	0.0752432	0.0863658	0.0673243	0.0466244	0.0445557	0.0400743	0.0269832	0.022103	0.00976879	0.0039918	0.00437693	0.004362	0.00435221	0.00287736	0.00148144	0.462078	0.0008	0.0244493	0.158257	0.136861	0.13854	0.131799	0.15018	0.14353	0.153501	0.165205	0.184456	0.150434	0.142738	0.189311	0.273904	-7815.62	-6971.7	-7262.03	-6528.42	-7187.05	-7486.69	-7442.76	-6782.98
1082921	5414600000	-89748.8	-87158.6	-2590.19	24.4934	15374.6	0.16391	0.144636	0.125962	0.124909	0.073444	0.0921302	0.0682497	0.0470587	0.0405175	0.0426974	0.0250373	0.021164	0.00832193	0.00426584	0.0053991	0.003473	0.00441236	0.00313737	0.00127487	0.482195	0.0008	0.0216883	0.16454	0.152749	0.149953	0.138576	0.152808	0.157235	0.160517	0.178597	0.186248	0.15726	0.145872	0.203101	0.269023	-7795.41	-7031.13	-7299.07	-6485.87	-7254.95	-7510.85	-7487.69	-6826.24
331876	1659375000	-89606.4	-86972.7	-2633.63	24.1238	15991.5	0.163944	0.143466	0.128233	0.123081	0.0725411	0.0911095	0.0686508	0.0471555	0.0423	0.0413141	0.02578	0.0214479	0.00862557	0.00488827	0.00428258	0.00477072	0.00457129	0.00239047	0.00144748	0.478862	0.0008	0.0336105	0.153958	0.136351	0.142504	0.132138	0.15731	0.149019	0.152473	0.165541	0.180171	0.154941	0.147468	0.191322	0.269508	-7809.2	-6992.59	-7218.84	-6489.27	-7243.08	-7484.07	-7429.51	-6761.61
1128927	5644630000	-89560	-86923.3	-2636.69	24.5782	16159.5	0.163179	0.142722	0.128092	0.125194	0.073308	0.0930084	0.0643052	0.0466433	0.0458036	0.0428329	0.0244324	0.0207487	0.00828058	0.00405245	0.0045065	0.0044333	0.00386311	0.00285637	0.0017381	0.45864	0.0008	0.02577	0.155456	0.144103	0.146465	0.134317	0.147629	0.146069	0.153769	0.162905	0.170247	0.151721	0.133102	0.191867	0.264485	-7800.8	-7020.28	-7295.47	-6495.41	-7186.58	-7499.2	-7449.4	-6793
392171	1960850000	-89630.7	-86954.2	-2676.53	24.9335	16639.5	0.161352	0.143444	0.128322	0.124657	0.0772222	0.0902579	0.065545	0.0466034	0.0438026	0.043299	0.0257974	0.0204886	0.00836647	0.00368694	0.00460877	0.00440582	0.00401564	0.00278201	0.00134282	0.450672	0.0008	0.022614	0.1564	0.132271	0.140844	0.126008	0.145747	0.141085	0.146279	0.160559	0.164963	0.149618	0.13064	0.188605	0.237607	-7816.52	-7007.73	-7222.2	-6523.25	-7229.69	-7484.77	-7461.14	-6764.9
971429	4857140000	-89514.2	-86907.8	-2606.43	23.9275	15645.1	0.158412	0.143873	0.130623	0.127895	0.0736905	0.0906675	0.0673757	0.0466075	0.0424594	0.0416448	0.0271858	0.022169	0.00783239	0.00371918	0.00456481	0.00302223	0.00380755	0.00276356	0.00168698	0.48053	0.0008	0.0258071	0.157316	0.143578	0.14798	0.138165	0.155755	0.154484	0.150348	0.171792	0.183121	0.151726	0.140289	0.19483	0.270416	-7790.77	-7003.07	-7237.05	-6549.85	-7194.56	-7484.04	-7404.31	-6813.79
1118004	5590015000	-89604.6	-87003.2	-2601.35	24.6891	15716.7	0.165029	0.145077	0.129461	0.122892	0.0720758	0.0912087	0.0657688	0.0477452	0.0418523	0.041531	0.0262669	0.0222858	0.00844377	0.00408349	0.00456629	0.00409627	0.00419572	0.00227226	0.00114824	0.485211	0.0008	0.0438687	0.158357	0.143987	0.144995	0.142631	0.152769	0.151696	0.157842	0.175948	0.176401	0.158624	0.151169	0.187181	0.262271	-7813.97	-7003.6	-7309.32	-6530.55	-7209.94	-7443.88	-7410.68	-6788.48
1010976	5054875000	-89537.7	-86929.3	-2608.42	24.8988	15576.8	0.166579	0.140933	0.127761	0.122674	0.0729851	0.0914916	0.0673142	0.0488696	0.0424015	0.0407423	0.02799	0.0210534	0.00836495	0.00392175	0.00441481	0.00402694	0.00405426	0.00287736	0.00154581	0.488437	0.0008	0.0307984	0.160633	0.143339	0.145127	0.136995	0.150446	0.151877	0.159486	0.178879	0.184688	0.148118	0.141594	0.193976	0.274858	-7778.38	-6991.33	-7264.82	-6527.9	-7242.37	-7488.33	-7459.75	-6816.9
93099	465490000	-89518.8	-86931.6	-2587.22	23.551	15516.1	0.161395	0.140856	0.126238	0.126853	0.0774569	0.0904474	0.0653538	0.0487166	0.0441732	0.0422425	0.0260136	0.0201645	0.00857421	0.00444666	0.00491485	0.00406556	0.00413323	0.00257228	0.0013836	0.494026	0.0008	0.0374506	0.162157	0.141699	0.144518	0.144257	0.15509	0.150093	0.15437	0.171113	0.179928	0.153968	0.140559	0.199335	0.243708	-7783.41	-7039.46	-7248.93	-6525.97	-7210.06	-7457.36	-7408.16	-6763.36
752187	3760930000	-89579.4	-86932.7	-2646.7	24.7727	16330.9	0.163051	0.144501	0.129966	0.124751	0.0729221	0.0895975	0.0666594	0.0468853	0.042819	0.0418108	0.0261239	0.0209317	0.00820303	0.00406424	0.00450553	0.00416935	0.00434716	0.00309011	0.0016021	0.460704	0.0008	0.0267279	0.158625	0.137276	0.139247	0.130927	0.150305	0.142932	0.145799	0.161434	0.172405	0.149302	0.134092	0.182913	0.26996	-7799.23	-7036.31	-7235.95	-6492.87	-7186.4	-7485.34	-7412.15	-6824.84
588612	2943055000	-89598.5	-86962.3	-2636.12	24.4147	15812.8	0.163115	0.141826	0.128536	0.124181	0.0760549	0.090901	0.0637395	0.0465854	0.0436189	0.0418569	0.02908	0.0206628	0.00762322	0.00385236	0.0055391	0.00451179	0.0043252	0.00258634	0.00140454	0.509214	0.0008	0.0649505	0.161212	0.137446	0.139773	0.139745	0.150589	0.148121	0.151554	0.165725	0.178438	0.154846	0.138656	0.198271	0.254238	-7802.1	-7043.4	-7249.58	-6509.34	-7235.08	-7464.26	-7445.85	-6804.32
968372	4841855000	-89545.8	-86930.1	-2615.79	23.6558	15419	0.162541	0.142629	0.127616	0.125975	0.0753424	0.0937118	0.0671078	0.0474605	0.0424155	0.0413881	0.025601	0.0212179	0.00820419	0.00328586	0.00436402	0.00392104	0.00350796	0.00229479	0.00141614	0.497823	0.0008	0.0365883	0.154703	0.13566	0.148419	0.142631	0.163218	0.151444	0.160671	0.177629	0.185999	0.1623	0.143564	0.196664	0.247076	-7765.45	-6984.06	-7241.51	-6535.29	-7214.47	-7470.75	-7409.39	-6818.4
47060	235295000	-89648.3	-87004.8	-2643.46	24.5229	16302.9	0.161488	0.141698	0.129764	0.126955	0.0746114	0.0898141	0.0669227	0.0465324	0.0442703	0.0409148	0.0258787	0.0215141	0.00923232	0.00301812	0.00513465	0.00372932	0.00430176	0.00276192	0.00145918	0.455597	0.0008	0.0208477	0.154011	0.138505	0.138311	0.135032	0.149408	0.144246	0.146455	0.161505	0.172442	0.143482	0.137789	0.178221	0.252909	-7803.21	-7009.89	-7283.38	-6507.96	-7207	-7467.18	-7443.55	-6789.69
290019	1450090000	-89655.9	-87001.4	-2654.48	24.964	16073	0.165548	0.142123	0.129849	0.125209	0.0742288	0.0882334	0.0695362	0.0463052	0.0427042	0.039979	0.0256427	0.0217192	0.00780484	0.00369623	0.00480827	0.00422801	0.00433739	0.00279387	0.00125298	0.505622	0.0008	0.0778238	0.159845	0.134461	0.141207	0.130853	0.149256	0.14691	0.151042	0.161643	0.181292	0.152049	0.136847	0.192757	0.248851	-7791.85	-6979.64	-7252.63	-6530.51	-7261.74	-7455.08	-7463.83	-6805.37
548893	2744460000	-89477.2	-86934.4	-2542.86	24.1158	14922.4	0.164291	0.143902	0.127173	0.125247	0.076557	0.0921521	0.0650162	0.0470616	0.0420125	0.041421	0.024866	0.0200515	0.00938701	0.00365688	0.00519686	0.00321272	0.00469599	0.00234931	0.00175031	0.500405	0.0008	0.0234276	0.162788	0.146385	0.154311	0.140658	0.163551	0.157241	0.160706	0.186971	0.193836	0.163848	0.152045	0.201123	0.286921	-7755.56	-6989.27	-7301.73	-6493.25	-7228.66	-7475.15	-7437.99	-6796.02
1060261	5301300000	-89555.2	-86924.8	-2630.41	24.9788	15543.5	0.163134	0.140961	0.129534	0.127226	0.0714329	0.0891297	0.0672661	0.0482653	0.0435389	0.0414423	0.0262556	0.0215229	0.00862569	0.00441142	0.00454758	0.00384231	0.00452401	0.00260679	0.00173444	0.543293	0.0008	0.0950919	0.161106	0.138675	0.145892	0.139038	0.152779	0.154728	0.156081	0.174901	0.179924	0.150133	0.137656	0.196285	0.266184	-7814.8	-7012.49	-7274.39	-6523.72	-7170.21	-7450.7	-7416.79	-6793.6
1027590	5137945000	-89455.6	-86868.2	-2587.38	23.8512	15334	0.162634	0.138742	0.126698	0.128726	0.0763987	0.0929809	0.0663069	0.0466004	0.0440412	0.0422009	0.0249805	0.0201244	0.00795185	0.00365476	0.00516049	0.00449254	0.00428239	0.00257944	0.00144335	0.486421	0.0008	0.0244524	0.167184	0.143112	0.149544	0.142125	0.15897	0.146451	0.15733	0.171284	0.185205	0.152944	0.146062	0.196786	0.284425	-7767.55	-7021.75	-7270.37	-6505.35	-7178.73	-7448.27	-7464.31	-6795.23
1089476	5447375000	-89662.8	-87006.4	-2656.34	24.9881	16176	0.168291	0.140451	0.126235	0.127062	0.0738699	0.0905712	0.0670493	0.0477573	0.0420902	0.0391257	0.0271153	0.0213151	0.0081593	0.00381908	0.00488837	0.00435497	0.00390606	0.00239825	0.00154021	0.46132	0.0008	0.0213053	0.157662	0.136624	0.140182	0.131147	0.148351	0.151886	0.154627	0.169516	0.177211	0.148998	0.138102	0.187215	0.248213	-7778.85	-7013.79	-7244.36	-6535.28	-7186.01	-7495.46	-7469.13	-6808.18
592850	2964245000	-89548.2	-86904.9	-2643.3	24.9042	16046.6	0.163273	0.14404	0.125953	0.127199	0.0765183	0.0894098	0.0675668	0.0464743	0.0432191	0.0400794	0.025858	0.0203935	0.00907518	0.00371991	0.00541095	0.0035674	0.00428809	0.00234415	0.00161035	0.517535	0.0008	0.0851166	0.158195	0.146628	0.143046	0.132638	0.147477	0.146952	0.150269	0.167289	0.177355	0.152553	0.129394	0.183316	0.254648	-7795.87	-7035.24	-7294.91	-6505.75	-7175.67	-7423.52	-7431.01	-6792.89
404731	2023650000	-89594.5	-86971.3	-2623.16	24.6971	16171.4	0.161958	0.145142	0.125446	0.123898	0.0765035	0.0916278	0.0658157	0.0466945	0.0439451	0.0404736	0.0260613	0.0219351	0.00758521	0.00496344	0.00524566	0.00378957	0.00437708	0.00256039	0.00197738	0.455282	0.0008	0.0151233	0.151437	0.136829	0.143115	0.136094	0.151387	0.143302	0.14348	0.165678	0.172219	0.146883	0.133956	0.185598	0.261945	-7787.48	-7044.67	-7247	-6478.19	-7209.02	-7482.82	-7460.24	-6753.32
251179	1255890000	-89553	-86890.7	-2662.26	24.9669	16635.5	0.162096	0.146179	0.123714	0.126281	0.0759324	0.0929383	0.0655108	0.0466588	0.0419595	0.0414092	0.0253587	0.021523	0.00875275	0.00353687	0.00414874	0.00446315	0.00482821	0.00315205	0.00155636	0.437222	0.0008	0.0124392	0.150469	0.133864	0.1381	0.127645	0.142415	0.144084	0.144151	0.164256	0.164129	0.148868	0.133476	0.188469	0.229982	-7809.11	-7013.61	-7261.54	-6472.73	-7196.26	-7438.76	-7451.82	-6820.76
133723	668610000	-89615.3	-86990.6	-2624.69	24.5964	16070.4	0.164487	0.144323	0.12515	0.1247	0.0735917	0.091887	0.0668894	0.0478915	0.0454948	0.0413849	0.0244763	0.020372	0.00865417	0.00407609	0.00414181	0.00403247	0.00394894	0.00302337	0.0014753	0.472439	0.0008	0.0340165	0.157283	0.135679	0.1397	0.136355	0.155248	0.14551	0.153977	0.169991	0.178465	0.150958	0.140127	0.188142	0.285377	-7757.3	-7032.24	-7294.83	-6459.47	-7273.15	-7468.77	-7413.06	-6823.65
1032085	5160420000	-89562.8	-86954.4	-2608.42	24.37	15575.8	0.163235	0.143068	0.129437	0.126883	0.0738176	0.0898176	0.0642848	0.0472086	0.045476	0.0404909	0.0257574	0.0193456	0.0095795	0.00457132	0.00454315	0.00403591	0.00368356	0.00327755	0.00148776	0.491299	0.0008	0.0329848	0.162742	0.147541	0.141264	0.143894	0.157925	0.152985	0.156651	0.174477	0.183749	0.15571	0.140418	0.190901	0.243815	-7787.34	-6991.77	-7263.58	-6521.15	-7208.62	-7458.15	-7451.87	-6785.33
617779	3088890000	-89571.4	-86922.6	-2648.83	24.4728	15907.7	0.169313	0.139548	0.127129	0.121247	0.0716067	0.0910333	0.0670791	0.0468075	0.045177	0.0411719	0.0268598	0.0218769	0.00905724	0.00412085	0.00487613	0.00406205	0.00420281	0.00323828	0.00159402	0.461286	0.0008	0.0167725	0.157568	0.139223	0.143998	0.134565	0.155011	0.150426	0.148659	0.163233	0.180324	0.150082	0.140962	0.187133	0.237502	-7786.63	-7016.91	-7263.18	-6548.47	-7222.27	-7444.93	-7400.93	-6798.37
470903	2354510000	-89588.3	-86964.7	-2623.6	24.3464	15980.4	0.16471	0.14639	0.127341	0.121843	0.0743989	0.0916422	0.0673432	0.0472288	0.0421976	0.0417457	0.0252683	0.0204869	0.00868058	0.00405688	0.00481941	0.00358582	0.0044117	0.00260973	0.00124051	0.463456	0.0008	0.0217653	0.150006	0.136556	0.147703	0.13589	0.146787	0.146621	0.15621	0.162504	0.180071	0.15043	0.136577	0.18421	0.273039	-7756.19	-7028.9	-7276.07	-6482.13	-7179.35	-7455.08	-7460.36	-6795.44
531625	2658120000	-89518.2	-86887.7	-2630.45	24.7371	15983.9	0.16322	0.140021	0.129616	0.128063	0.0746179	0.0905762	0.0663969	0.0493967	0.0406043	0.0415718	0.0260928	0.0206162	0.0083512	0.00299589	0.00536085	0.00363163	0.00418836	0.0033451	0.00133516	0.457057	0.0008	0.015863	0.158993	0.136974	0.145829	0.136498	0.154792	0.14748	0.150157	0.173609	0.177556	0.145821	0.141065	0.197526	0.258099	-7783.08	-6980.29	-7273.64	-6488.57	-7200.1	-7456.32	-7444.83	-6830.49
775292	3876455000	-89520.4	-86943.2	-2577.18	24.1533	15522.1	0.169732	0.142402	0.127483	0.122144	0.0731914	0.0915838	0.0656744	0.0456743	0.0436169	0.0402083	0.0248192	0.0207156	0.0100494	0.00500132	0.00475183	0.00458109	0.0044466	0.00285984	0.00106394	0.470923	0.0008	0.0181167	0.171257	0.138586	0.148255	0.139103	0.157502	0.148668	0.159132	0.177812	0.182659	0.160974	0.140032	0.202592	0.275159	-7820.09	-6983.7	-7244.43	-6524.78	-7229.04	-7472.15	-7423.67	-6832.35
763372	3816855000	-89629.7	-86995.6	-2634.03	24.7926	15819.4	0.16632	0.141211	0.125579	0.126646	0.0752962	0.0911884	0.0658687	0.0455286	0.0443458	0.0390583	0.0260822	0.0213297	0.00838462	0.00385064	0.00646503	0.00392082	0.00423235	0.0027123	0.00197963	0.469004	0.0008	0.0236439	0.16036	0.137837	0.13983	0.136606	0.151327	0.153787	0.150887	0.176015	0.17893	0.147147	0.142662	0.18572	0.257912	-7791.35	-7017.35	-7232.98	-6552.42	-7216.64	-7450.87	-7449.72	-6838.94
181824	909115000	-89583.6	-86957.5	-2626.14	24.6387	15898.7	0.164491	0.141373	0.129385	0.122745	0.074996	0.089001	0.066328	0.0492883	0.0432689	0.0417376	0.0261145	0.0219488	0.0083522	0.0035935	0.00415459	0.00418274	0.00419199	0.0031759	0.00167163	0.478722	0.0008	0.0344494	0.156531	0.140578	0.14774	0.137783	0.15542	0.145342	0.153184	0.165244	0.18148	0.154773	0.142303	0.184737	0.272795	-7772.06	-7015.98	-7317.75	-6513.23	-7181.47	-7479.88	-7422.45	-6817.53
419194	2095965000	-89610.7	-87020.5	-2590.13	24.4775	15830.4	0.163012	0.143197	0.127803	0.123256	0.0759379	0.0895712	0.0682012	0.046762	0.0420176	0.0399771	0.0255047	0.0229165	0.00839645	0.00394776	0.00550469	0.00482444	0.00458902	0.00304235	0.00153947	0.489931	0.0008	0.0408001	0.157108	0.140183	0.150631	0.13505	0.151791	0.144815	0.152927	0.165616	0.174102	0.147559	0.139541	0.188301	0.251593	-7791.84	-7052.4	-7260.51	-6525.41	-7220.67	-7505.99	-7431.81	-6814.77
519209	2596040000	-89518.1	-86942.9	-2575.26	24.8327	14930.9	0.165116	0.139566	0.125204	0.124469	0.0764396	0.0897668	0.0692745	0.0469543	0.0423188	0.0417759	0.0274943	0.0208978	0.00909203	0.00358919	0.00469106	0.00397463	0.00405973	0.00380827	0.00150826	0.527257	0.0008	0.0540428	0.174257	0.151491	0.150642	0.145324	0.164708	0.158307	0.164525	0.182588	0.189638	0.157893	0.154613	0.200648	0.283509	-7785.74	-7013.24	-7254.82	-6485.35	-7160.88	-7495.46	-7447.73	-6795.85
859974	4299865000	-89516.2	-86920	-2596.22	24.9834	15642.9	0.16251	0.144344	0.125478	0.127906	0.0760259	0.0891808	0.0660415	0.0480605	0.0419648	0.0412923	0.0266146	0.0216193	0.00817851	0.00322554	0.00491115	0.00386068	0.00445331	0.00244835	0.00188397	0.515052	0.0008	0.0639768	0.161732	0.143345	0.148489	0.135488	0.160373	0.147785	0.15579	0.172622	0.183859	0.15388	0.145521	0.1894	0.273375	-7760.62	-6999.21	-7257.57	-6471.9	-7262.93	-7472.36	-7447.65	-6810.25
400788	2003935000	-89518.5	-86872.1	-2646.4	24.744	15873.8	0.162852	0.14284	0.125777	0.126325	0.0745023	0.0917228	0.0655229	0.0468362	0.0445736	0.0429269	0.0253484	0.0216768	0.00796059	0.00354105	0.00487117	0.00384795	0.00414751	0.00336747	0.00136021	0.47819	0.0008	0.0421842	0.161686	0.142424	0.141892	0.142588	0.153359	0.148499	0.149403	0.169887	0.179001	0.145706	0.138962	0.186044	0.252751	-7828.71	-7056.49	-7184.84	-6499.99	-7206.76	-7461.28	-7415.94	-6744.89
121151	605750000	-89575.4	-86948.7	-2626.71	24.6986	15589.9	0.16453	0.142739	0.125345	0.126349	0.0751255	0.091827	0.0663081	0.0479777	0.0441651	0.0401508	0.0258273	0.0207432	0.00824133	0.00363307	0.00479891	0.00350468	0.00481513	0.00243708	0.00148212	0.488232	0.0008	0.0383463	0.166106	0.147453	0.146628	0.139498	0.15387	0.149548	0.153152	0.1753	0.18732	0.159013	0.140867	0.185359	0.274393	-7774.85	-7037.48	-7240.41	-6510.79	-7184.84	-7466.57	-7441.71	-6826.44
513422	2567105000	-89549.3	-86913.7	-2635.62	24.5051	16021.9	0.16642	0.144219	0.124018	0.125026	0.0751062	0.089975	0.0706761	0.0480312	0.0418631	0.0396083	0.0253541	0.020761	0.00798746	0.00363397	0.00504282	0.00424586	0.00460282	0.00242949	0.00099936	0.460492	0.0008	0.0143411	0.155795	0.139376	0.141592	0.137787	0.145806	0.139722	0.151881	0.171155	0.180292	0.154386	0.136294	0.191347	0.280692	-7797.21	-7005.33	-7264.7	-6488.88	-7201.1	-7461.15	-7429.85	-6820.82
707393	3536960000	-89593.6	-87006.6	-2587	24.9643	15395.4	0.166423	0.140679	0.13007	0.12254	0.0753718	0.0917501	0.0645968	0.0457081	0.0439832	0.0400491	0.0272125	0.021016	0.00875475	0.00430667	0.00480924	0.00427494	0.00409266	0.0029801	0.00138247	0.517588	0.0008	0.052861	0.164856	0.146565	0.149306	0.137928	0.153739	0.152066	0.156546	0.177324	0.190702	0.158704	0.139764	0.198211	0.291237	-7758.16	-7026.69	-7273.52	-6457.14	-7214.35	-7467.46	-7408.33	-6821.61
1141918	5709585000	-89545.1	-86970.6	-2574.41	24.8895	15333.3	0.160103	0.141684	0.130079	0.125969	0.0749793	0.093281	0.0678601	0.0477866	0.042812	0.0404079	0.0264125	0.0195971	0.00848058	0.00348902	0.00532912	0.00319738	0.00380374	0.00313063	0.00159802	0.477555	0.0008	0.0179871	0.162881	0.136578	0.152722	0.142218	0.156758	0.153372	0.155192	0.182209	0.189194	0.157221	0.143957	0.196748	0.283744	-7759.08	-7013.62	-7288.87	-6518.85	-7220.1	-7476.46	-7444.77	-6791.74
1007999	5039990000	-89517.3	-86886.1	-2631.11	24.9862	16002.6	0.165691	0.143732	0.128701	0.123748	0.0741209	0.0913925	0.0656564	0.0458703	0.0422223	0.0407527	0.0268061	0.0216613	0.00860876	0.00433301	0.00426025	0.00398551	0.00417668	0.00272724	0.00155475	0.467883	0.0008	0.0208745	0.156276	0.13836	0.14313	0.136788	0.148351	0.148166	0.153174	0.16669	0.176071	0.152601	0.136989	0.196563	0.249422	-7796.38	-6945.65	-7259.88	-6475.63	-7219.71	-7490.59	-7463.97	-6800.23
1141073	5705360000	-89574.7	-86926.2	-2648.51	24.5836	16026	0.16408	0.141124	0.128245	0.123393	0.0724974	0.0926262	0.0682622	0.0480971	0.04667	0.0395959	0.0249801	0.0216815	0.0082818	0.00327228	0.00492126	0.00399962	0.00380374	0.00307744	0.001391	0.508552	0.0008	0.0725007	0.15209	0.136629	0.1382	0.136746	0.148896	0.143302	0.15807	0.166966	0.184242	0.148548	0.135542	0.186846	0.263826	-7795.62	-7007.64	-7280.96	-6515.18	-7156.51	-7475.3	-7505.55	-6774.57
994815	4974070000	-89586	-86963.4	-2622.65	23.995	15321.2	0.16243	0.144996	0.127906	0.12454	0.0745325	0.0902602	0.0668319	0.047385	0.0436314	0.0419562	0.0262367	0.0206558	0.00787745	0.0024385	0.00475808	0.00370995	0.00494949	0.00326111	0.00164429	0.476942	0.0008	0.0144318	0.165571	0.147791	0.144868	0.142583	0.159629	0.157435	0.154684	0.175092	0.187432	0.159259	0.144683	0.20001	0.278558	-7770.47	-6994.5	-7254.77	-6532.1	-7210.46	-7473.1	-7454.94	-6765.36
55920	279595000	-89549.1	-86953.2	-2595.86	24.3974	15658.8	0.161362	0.142267	0.126849	0.125083	0.0750592	0.0931185	0.0681919	0.0446682	0.0426036	0.0426662	0.0263717	0.0207435	0.00887198	0.00426328	0.00465179	0.00410024	0.00463063	0.00322459	0.00127471	0.472683	0.0008	0.0210293	0.167278	0.143493	0.144677	0.137594	0.155547	0.14668	0.156012	0.169089	0.181666	0.155979	0.139759	0.196429	0.281755	-7808.57	-7020.44	-7250.83	-6487.39	-7238.16	-7434.26	-7412.66	-6795.64
1030014	5150065000	-89610.8	-86967.1	-2643.62	24.9755	15884.4	0.161243	0.144746	0.127589	0.125162	0.0753329	0.0918949	0.0675072	0.0461625	0.0428735	0.04288	0.0242707	0.0205039	0.00882061	0.00419941	0.00461761	0.00398379	0.00438955	0.00258633	0.00123622	0.520419	0.0008	0.0876035	0.155708	0.135201	0.149515	0.141939	0.148683	0.14932	0.155727	0.172333	0.171675	0.1519	0.141075	0.187589	0.271233	-7774.43	-7011.22	-7281.35	-6538.78	-7198.62	-7481.02	-7452.31	-6811.63
624382	3121905000	-89559.2	-86963.6	-2595.65	24.791	15200.5	0.163467	0.140532	0.130985	0.123802	0.0759541	0.0905849	0.067237	0.0469947	0.0422105	0.0414202	0.0265419	0.0204694	0.00869222	0.00376167	0.00536444	0.00373563	0.00395086	0.00253061	0.00176602	0.501083	0.0008	0.0394507	0.163593	0.142927	0.152179	0.147477	0.15834	0.156916	0.162108	0.188787	0.180674	0.155059	0.151561	0.204344	0.256247	-7767.88	-6989.36	-7267.02	-6543.23	-7270.75	-7458.7	-7416.62	-6827.5
525857	2629280000	-89557.5	-86934.4	-2623.03	24.9452	15767.5	0.162839	0.144339	0.125036	0.124885	0.072927	0.0907997	0.0669962	0.0482763	0.0417764	0.0422929	0.0274618	0.0222643	0.008809	0.0033021	0.00503461	0.00401078	0.00443403	0.00262239	0.00189317	0.506638	0.0008	0.0605868	0.156839	0.140421	0.149093	0.13644	0.153367	0.150446	0.160411	0.166437	0.179512	0.150924	0.140762	0.191943	0.252156	-7793.94	-7055.38	-7254.15	-6451.55	-7189.65	-7441.46	-7465.86	-6805.36
1051822	5259105000	-89591.8	-86923.5	-2668.25	24.8693	16608.5	0.159373	0.14428	0.126973	0.125229	0.0762598	0.0926017	0.0674471	0.0467505	0.0408991	0.0407161	0.0281192	0.0214955	0.00912198	0.00386214	0.00445205	0.00421279	0.00387186	0.00271988	0.00161557	0.43499	0.0008	0.01012	0.150745	0.136088	0.136585	0.130739	0.141941	0.142769	0.147231	0.162885	0.17124	0.150094	0.137891	0.182906	0.260182	-7832.51	-6975.22	-7267.52	-6528.91	-7195.38	-7469.43	-7431.49	-6790.57
835041	4175200000	-89588.6	-86910.9	-2677.67	24.9324	16513.8	0.161791	0.144762	0.126443	0.124808	0.0754478	0.0929895	0.0679564	0.0485029	0.0428271	0.0420757	0.0246834	0.0189743	0.00869826	0.00328457	0.00444014	0.00399814	0.00439524	0.00233548	0.00158745	0.459202	0.0008	0.0280516	0.147703	0.130381	0.141104	0.129557	0.145896	0.143621	0.149279	0.161115	0.167565	0.146652	0.129967	0.179922	0.253358	-7778.64	-6996.73	-7281.72	-6533.65	-7212.36	-7441.6	-7437.19	-6814.28
464822	2324105000	-89605.5	-86963.6	-2641.88	24.4963	16331	0.160212	0.142936	0.12931	0.127437	0.0712034	0.0945713	0.0654921	0.0493355	0.042706	0.0389377	0.026828	0.020956	0.00840953	0.00351552	0.00456742	0.00418012	0.0048292	0.00300933	0.00156414	0.450806	0.0008	0.0146389	0.150167	0.137323	0.137489	0.130003	0.146186	0.145651	0.156303	0.164602	0.176532	0.148162	0.135904	0.181364	0.253616	-7792.21	-7043.96	-7293.52	-6500.16	-7209.75	-7494.21	-7454.45	-6777.09
498998	2494985000	-89601.1	-86963.1	-2638.01	24.8008	15995.1	0.165115	0.143267	0.125611	0.126826	0.0755958	0.0890346	0.0690226	0.0478079	0.0433006	0.0395297	0.0262277	0.0188921	0.00831068	0.00421863	0.0052901	0.00385433	0.00349346	0.00272899	0.0018742	0.462632	0.0008	0.0259832	0.156418	0.147186	0.143861	0.127504	0.151927	0.143332	0.151826	0.170886	0.178461	0.149278	0.137322	0.183212	0.2372	-7760.76	-7034.46	-7263.91	-6472.98	-7191.59	-7474.68	-7415.59	-6835.04
1160919	5804590000	-89559	-86918.1	-2640.85	24.721	15923.2	0.159477	0.13678	0.128264	0.126942	0.0743733	0.0945693	0.065692	0.0490448	0.0442118	0.0414866	0.0269828	0.0217766	0.00809304	0.00377471	0.00490071	0.00436169	0.0047855	0.00270066	0.00178278	0.467004	0.0008	0.0286271	0.157495	0.144987	0.145785	0.140135	0.154903	0.144899	0.158959	0.168485	0.174591	0.149416	0.140178	0.186122	0.254581	-7783.61	-7024.61	-7280.43	-6470.24	-7212.09	-7455.73	-7459.36	-6786.22
825608	4128035000	-89586.9	-86935.6	-2651.34	24.9184	16197	0.165138	0.14315	0.125017	0.12413	0.075291	0.090473	0.0681595	0.0480577	0.0428712	0.0397196	0.0245814	0.0229623	0.00878522	0.0037184	0.00533343	0.00412862	0.00386216	0.00290567	0.00171524	0.483971	0.0008	0.0474626	0.156853	0.13723	0.144148	0.131564	0.149477	0.142664	0.151661	0.169596	0.171959	0.151583	0.14039	0.185037	0.266734	-7814.92	-7008.82	-7249.72	-6521.04	-7209.01	-7451.89	-7419.81	-6797.93
144163	720810000	-89536.4	-86912.6	-2623.8	24.5602	15591.5	0.162831	0.141415	0.127931	0.130316	0.0729159	0.088291	0.0677785	0.0491946	0.0433276	0.0417042	0.0236295	0.021316	0.00741887	0.00483221	0.00476171	0.00353533	0.00398191	0.00337339	0.00144553	0.491342	0.0008	0.0357339	0.165097	0.139315	0.145774	0.138594	0.161208	0.15316	0.159603	0.173279	0.183303	0.15626	0.142275	0.187839	0.277813	-7783.84	-7028.99	-7303.58	-6450.9	-7219.92	-7451.75	-7461.67	-6795.55
53014	265065000	-89554.4	-86948.4	-2605.97	23.817	15706.3	0.164119	0.141848	0.12759	0.12454	0.0747556	0.0894155	0.0686527	0.0461175	0.0412112	0.0413705	0.0278666	0.0219954	0.00825185	0.00424768	0.00479066	0.00444188	0.00431984	0.00296416	0.00150133	0.493029	0.0008	0.0458761	0.157917	0.143731	0.146089	0.135981	0.15489	0.147434	0.148385	0.164909	0.179879	0.151968	0.145386	0.193164	0.268686	-7756.94	-7026.75	-7267.05	-6489.25	-7197.03	-7431.55	-7446.89	-6799.77
1105201	5526000000	-89620.5	-86983.4	-2637.04	24.5069	16085.7	0.166492	0.143458	0.126894	0.124849	0.0744552	0.089996	0.0650993	0.0471073	0.0412501	0.0421337	0.0266884	0.0214016	0.0085132	0.00369725	0.00509339	0.00484385	0.0037818	0.00308354	0.0011613	0.489991	0.0008	0.0546314	0.15702	0.141372	0.141361	0.138774	0.152782	0.147458	0.149959	0.163835	0.174011	0.147153	0.136743	0.188573	0.247034	-7795.62	-6987.12	-7283.51	-6558.41	-7205.84	-7498.55	-7444.2	-6801.1
601954	3009765000	-89631.1	-86960.1	-2670.95	24.9867	16401.9	0.163208	0.142441	0.129251	0.125284	0.0750467	0.0910301	0.066192	0.0470689	0.0435145	0.0402935	0.0268986	0.021951	0.00768714	0.00366607	0.00429831	0.00358925	0.00416417	0.00275753	0.00165807	0.448031	0.0008	0.0161945	0.15214	0.13485	0.143116	0.126639	0.149875	0.140756	0.14321	0.165075	0.172348	0.149918	0.134447	0.177007	0.240343	-7781.33	-7032.5	-7244.63	-6484.07	-7280.86	-7456.56	-7448.37	-6798.62
1000628	5003135000	-89518.4	-86903.7	-2614.75	24.0994	15742.2	0.165915	0.140556	0.130917	0.124941	0.073857	0.0898064	0.0684825	0.044919	0.0435602	0.0413798	0.026979	0.0197082	0.00871231	0.00376871	0.00409853	0.00428606	0.00393688	0.00275029	0.00142705	0.486553	0.0008	0.0370815	0.161746	0.135455	0.148919	0.143817	0.158344	0.144385	0.149758	0.172399	0.173384	0.150985	0.141784	0.203369	0.271992	-7786.8	-6991.52	-7260.07	-6525.12	-7226.81	-7483.35	-7414.97	-6766.82
983554	4917765000	-89639.4	-86983.3	-2656.01	24.9731	16280.2	0.165288	0.144461	0.127062	0.124397	0.0739049	0.090462	0.0666189	0.0489478	0.0425349	0.0404903	0.0262419	0.0200919	0.00922054	0.00339939	0.00428403	0.00407197	0.00439114	0.00300436	0.00112781	0.459071	0.0008	0.0207202	0.152127	0.136522	0.145499	0.13479	0.14961	0.140832	0.147357	0.162455	0.176481	0.149052	0.134426	0.184288	0.242592	-7785.36	-7016.12	-7259.47	-6495.59	-7252.6	-7461.57	-7439.72	-6804.75
857106	4285525000	-89506.7	-86894.7	-2612.03	24.6019	15425	0.166247	0.140604	0.12589	0.125333	0.0750723	0.0914161	0.0677826	0.047222	0.0451932	0.0393386	0.0245104	0.0221293	0.00882857	0.00398298	0.00455564	0.00374101	0.00374148	0.00325732	0.00115507	0.478316	0.0008	0.0180671	0.160446	0.147105	0.148606	0.140032	0.155305	0.150868	0.157309	0.172759	0.182982	0.158756	0.137701	0.198429	0.266823	-7779.86	-6999.26	-7266.56	-6522.64	-7238.9	-7421.87	-7448.89	-6803.17
806487	4032430000	-89659.2	-86983.7	-2675.49	24.8214	16568.8	0.164507	0.144783	0.127717	0.123898	0.0733439	0.0907827	0.0675495	0.0468106	0.0435487	0.0395016	0.0272887	0.0208008	0.00876748	0.0036248	0.00474767	0.00390377	0.00439334	0.00245535	0.00157526	0.454639	0.0008	0.0301724	0.152413	0.129379	0.135732	0.127431	0.149515	0.143152	0.141815	0.164433	0.172643	0.140505	0.132307	0.189948	0.260851	-7775.68	-7007.06	-7281	-6545.71	-7202.61	-7440.71	-7385.26	-6817.63
841807	4209030000	-89506.9	-86908	-2598.98	24.7018	15877.5	0.162375	0.143453	0.12957	0.12441	0.0751662	0.0901486	0.0685404	0.0486048	0.0430536	0.0401127	0.0253182	0.0204085	0.00835168	0.00358205	0.00400011	0.00406844	0.0045385	0.00266859	0.00163035	0.454931	0.0008	0.00878304	0.155853	0.13677	0.146772	0.133297	0.151882	0.152526	0.153677	0.164989	0.183658	0.157117	0.144069	0.185935	0.260378	-7794.04	-7013.98	-7258.41	-6478.01	-7208.85	-7454.16	-7409.06	-6782.12
877164	4385815000	-89515.4	-86900	-2615.36	24.404	15549.1	0.160615	0.144546	0.123866	0.125342	0.0760912	0.0892298	0.0671084	0.0480691	0.0439393	0.0412478	0.0257493	0.0221265	0.00971769	0.00473172	0.00511683	0.00387499	0.00426382	0.00293569	0.00142928	0.47379	0.0008	0.0159227	0.162405	0.144891	0.1477	0.137527	0.157087	0.148434	0.161305	0.160157	0.184927	0.15079	0.144509	0.197812	0.265093	-7789.93	-7005.01	-7236.65	-6521.28	-7232.62	-7463.29	-7465.98	-6768.22
1117539	5587690000	-89594.5	-86952.4	-2642.11	24.9395	16076.1	0.163307	0.140161	0.132237	0.126338	0.0759028	0.0881183	0.0668045	0.0445985	0.0432012	0.0411463	0.0262422	0.0222965	0.00844377	0.00433838	0.00499627	0.00405655	0.00419572	0.00241143	0.00120486	0.483912	0.0008	0.0403562	0.155212	0.137816	0.13972	0.133804	0.145386	0.145725	0.152114	0.167638	0.171787	0.1475	0.13951	0.1859	0.267665	-7816.31	-7001.79	-7265.58	-6498.33	-7193.56	-7470.21	-7409.92	-6778.9
372778	1863885000	-89576.6	-86963.6	-2613	24.7583	15553.5	0.162708	0.140558	0.126019	0.12551	0.0746629	0.0921293	0.0691361	0.0452017	0.0435375	0.0407275	0.027466	0.0221516	0.00883706	0.00379814	0.00508095	0.00384176	0.0049899	0.0024793	0.00116533	0.478562	0.0008	0.0241784	0.157522	0.145895	0.146926	0.137751	0.154438	0.15154	0.154051	0.174023	0.186134	0.153875	0.136831	0.198614	0.261933	-7821.91	-7025.36	-7241.98	-6524.18	-7201.9	-7451.05	-7441.52	-6774.63
245160	1225795000	-89544.3	-86929.7	-2614.54	24.7819	15319.8	0.161811	0.139865	0.128736	0.124866	0.076062	0.0942801	0.0636999	0.0467258	0.0451884	0.0411034	0.0264537	0.0232275	0.00773815	0.0034466	0.00477969	0.00444526	0.00370008	0.00252987	0.00134109	0.536358	0.0008	0.0798723	0.157163	0.145906	0.153987	0.138429	0.161072	0.157796	0.16209	0.173761	0.19095	0.156678	0.142889	0.199019	0.288805	-7771.82	-7046.67	-7228.35	-6497.74	-7232.91	-7446.31	-7397.43	-6797.9
36753	183760000	-89625.3	-86962.3	-2662.94	24.8978	16186.3	0.164466	0.142301	0.131958	0.125646	0.0740165	0.0902555	0.0661672	0.0459483	0.0430027	0.041401	0.0247031	0.0208915	0.00817684	0.00357564	0.005235	0.00329804	0.00442431	0.00317299	0.00136045	0.474403	0.0008	0.0446117	0.153983	0.141494	0.137019	0.13391	0.150429	0.148333	0.158187	0.159143	0.177665	0.149581	0.137128	0.185246	0.246554	-7796.99	-7006.76	-7270.79	-6505.31	-7221.49	-7451.05	-7447.49	-6842.45
351893	1759460000	-89637.2	-87008.9	-2628.3	24.7092	15531.7	0.164055	0.141884	0.128693	0.122382	0.0752994	0.0899407	0.0688699	0.0482277	0.0443099	0.0422805	0.0248274	0.0201715	0.00757062	0.00401162	0.00481453	0.0040277	0.0047243	0.00259504	0.00131535	0.466104	0.0008	0.0142406	0.153026	0.142067	0.150849	0.144209	0.152091	0.148432	0.154004	0.173782	0.178982	0.154773	0.141962	0.195188	0.263653	-7808.27	-6981.57	-7230.52	-6503.13	-7251.95	-7493.63	-7418.23	-6756.5
422204	2111015000	-89621.8	-87018.3	-2603.48	24.8015	15530.4	0.16206	0.140083	0.127574	0.128443	0.0719239	0.091361	0.0690589	0.0471843	0.0432929	0.0409791	0.0268342	0.0222469	0.00822212	0.00353771	0.00487779	0.00415026	0.0040552	0.00252114	0.001594	0.479327	0.0008	0.0213693	0.16606	0.143946	0.148125	0.142622	0.160831	0.151451	0.157284	0.172552	0.185594	0.159935	0.147791	0.202133	0.267715	-7833.29	-7030.15	-7239.22	-6470.2	-7240.78	-7476.21	-7449.84	-6817.04
552444	2762215000	-89526.1	-86900.7	-2625.36	24.9498	15899.5	0.16148	0.142962	0.127102	0.126748	0.0748825	0.0903102	0.0658187	0.0486225	0.0457485	0.0395088	0.0265676	0.0207292	0.00878517	0.00377651	0.00465818	0.00418177	0.0038407	0.00313702	0.00114178	0.457183	0.0008	0.0119546	0.157065	0.13634	0.143918	0.137872	0.153922	0.149291	0.154782	0.168992	0.173292	0.159179	0.136122	0.183442	0.250143	-7758.18	-6990.27	-7272.49	-6535.56	-7210.99	-7485.59	-7399.78	-6801.23
760972	3804855000	-89590	-86940.8	-2649.23	24.8277	16201.1	0.161656	0.142541	0.127989	0.129576	0.0775013	0.0877642	0.0641608	0.048128	0.0429213	0.0404786	0.0248402	0.0222805	0.00769419	0.00423336	0.00463795	0.0037516	0.00572738	0.00249535	0.00162299	0.447926	0.0008	0.0106276	0.154079	0.134668	0.141037	0.133335	0.146283	0.148829	0.15022	0.170388	0.174454	0.147644	0.137401	0.189961	0.258842	-7769.14	-7007.56	-7297.33	-6465.03	-7172.47	-7456.21	-7448.94	-6834.54
694724	3473615000	-89627.9	-86961.9	-2665.99	24.8339	16391.1	0.163618	0.140405	0.132285	0.125381	0.0727132	0.0919695	0.0636847	0.0485373	0.0441557	0.0412906	0.0257977	0.0207766	0.00834072	0.00406245	0.00457912	0.00385315	0.00518718	0.00235513	0.00100711	0.467248	0.0008	0.0360125	0.154063	0.130622	0.140621	0.129151	0.147932	0.145896	0.153551	0.164115	0.17317	0.152373	0.133011	0.183228	0.248977	-7802.24	-7011.8	-7230.27	-6490.27	-7227.65	-7495.85	-7437.56	-6827.51
389188	1945935000	-89539.1	-86931.3	-2607.87	24.6612	15631.4	0.160957	0.143062	0.128923	0.124548	0.0768005	0.0908731	0.065485	0.0476238	0.0449614	0.0397081	0.0263324	0.0204018	0.00834912	0.00319048	0.00528285	0.00463114	0.00445267	0.00284809	0.00156926	0.487099	0.0008	0.0348949	0.164724	0.145813	0.149364	0.145029	0.154008	0.149838	0.159353	0.174089	0.178637	0.157288	0.140051	0.191566	0.254279	-7816.94	-7036.51	-7238.96	-6530.95	-7215.32	-7451.53	-7390.39	-6785.71
986891	4934450000	-89588.6	-86982.7	-2605.83	24.5264	15656.3	0.165592	0.140925	0.127703	0.126727	0.0756486	0.090279	0.0679045	0.0474974	0.0412533	0.0411928	0.0244385	0.0217018	0.00832793	0.00401933	0.00560613	0.00359503	0.00343914	0.00248281	0.00166633	0.467466	0.0008	0.0123572	0.160396	0.138129	0.147607	0.145078	0.161721	0.14566	0.155066	0.177447	0.180729	0.150497	0.139454	0.192785	0.248651	-7782.66	-6988.58	-7253.97	-6528.13	-7190.95	-7461.75	-7434.74	-6807.48
251175	1255870000	-89591.5	-86950	-2641.56	24.7826	16580.2	0.162662	0.146179	0.123714	0.126281	0.0759324	0.0929383	0.0655108	0.0466588	0.0419595	0.0414092	0.0253587	0.021523	0.00875275	0.00353687	0.00414874	0.00389737	0.00482821	0.00315205	0.00155636	0.44861	0.0008	0.0212653	0.15178	0.132093	0.136622	0.133719	0.146071	0.147576	0.146338	0.158282	0.168593	0.148267	0.13844	0.190987	0.245802	-7802.17	-7012.59	-7268.88	-6476.4	-7183.27	-7440	-7449.1	-6836.15
726666	3633325000	-89746.3	-87106.7	-2639.59	24.8204	16244.9	0.164684	0.143695	0.125669	0.124568	0.0757747	0.093434	0.0670521	0.0465155	0.0424947	0.0429053	0.026557	0.0186743	0.00841796	0.0036638	0.00437931	0.00369738	0.00364122	0.0024799	0.00169652	0.467944	0.0008	0.0299905	0.156791	0.137969	0.14319	0.134559	0.146813	0.145425	0.153098	0.174244	0.1765	0.145719	0.138453	0.183096	0.24767	-7797.68	-7006.46	-7249.94	-6532.73	-7164.05	-7496.82	-7506.02	-6787.67
731654	3658265000	-89730.5	-87079.3	-2651.19	24.9075	16155.5	0.162594	0.14222	0.127754	0.124422	0.075313	0.090778	0.0683679	0.0465279	0.0427778	0.0412704	0.0266722	0.020263	0.00881102	0.00433153	0.00463611	0.00413187	0.00428058	0.00311628	0.00173253	0.456734	0.0008	0.0296503	0.156087	0.135907	0.142169	0.131334	0.149574	0.144961	0.149806	0.16988	0.17621	0.150381	0.134923	0.190905	0.236539	-7786.18	-7014.34	-7239.13	-6502.51	-7179.14	-7502.3	-7446.81	-6852.31
535130	2675645000	-89549.7	-86912.9	-2636.79	24.9733	16354.9	0.161067	0.144817	0.126408	0.122807	0.0772387	0.0940501	0.0641624	0.0470631	0.0445711	0.0417708	0.0262144	0.019853	0.00992123	0.00375531	0.00482595	0.00367519	0.00361419	0.00266309	0.0015215	0.471102	0.0008	0.04459	0.154477	0.136231	0.138228	0.133728	0.142745	0.140156	0.150524	0.163949	0.170944	0.145476	0.134607	0.193725	0.282906	-7765.28	-6990.62	-7269.46	-6503.69	-7186.07	-7453.34	-7440.34	-6846.74
598988	2994935000	-89502	-86920.4	-2581.58	24.0405	15305.1	0.160535	0.139673	0.126466	0.124471	0.0767781	0.0905446	0.0688883	0.0468206	0.0462049	0.0409285	0.0263827	0.0216186	0.00834145	0.00372704	0.00555537	0.00409723	0.00471606	0.00277483	0.00147552	0.488037	0.0008	0.0283864	0.166967	0.146046	0.145881	0.135837	0.16093	0.157124	0.159981	0.171296	0.18872	0.161597	0.144938	0.197934	0.271382	-7789.28	-7033.48	-7254.01	-6494.03	-7222.6	-7453.19	-7429.28	-6799.85
444287	2221430000	-89539.7	-86935	-2604.64	24.0432	15442.1	0.163573	0.140984	0.128496	0.127783	0.0707442	0.0945912	0.0659616	0.0475038	0.0444296	0.0388684	0.0251317	0.0204817	0.00949921	0.00363997	0.00527207	0.00436912	0.00413966	0.00313612	0.00139639	0.499398	0.0008	0.044352	0.163372	0.14605	0.150574	0.14009	0.154924	0.160459	0.159094	0.167733	0.178336	0.160803	0.146097	0.195551	0.271152	-7813.15	-7001.64	-7207.36	-6505.56	-7169.25	-7494.1	-7455.51	-6813.52
716404	3582015000	-89539.5	-86898.7	-2640.8	24.9805	16194.4	0.162032	0.142987	0.126217	0.121652	0.0747237	0.0943064	0.0684743	0.0496553	0.0427227	0.0403	0.0266698	0.0215064	0.0094269	0.00362872	0.00400051	0.0032353	0.00433494	0.00290248	0.00122449	0.45759	0.0008	0.0219592	0.156723	0.136614	0.142701	0.134121	0.148084	0.144516	0.153242	0.172308	0.171814	0.149466	0.136745	0.18651	0.251842	-7762.49	-7022.17	-7216.88	-6493.15	-7247.42	-7455.16	-7447	-6808.83
943231	4716150000	-89471.4	-86905.9	-2565.5	24.0381	14454.2	0.163716	0.140211	0.129887	0.126692	0.0735761	0.089574	0.0667244	0.0477138	0.042652	0.0403649	0.0264835	0.021773	0.00840232	0.00426917	0.00489551	0.00407606	0.00460298	0.00298837	0.0013985	0.535199	0.0008	0.0480431	0.173938	0.154717	0.160381	0.154876	0.17333	0.161829	0.164843	0.187743	0.19405	0.170885	0.149723	0.215248	0.284103	-7774.31	-7004.79	-7273.41	-6526.87	-7219.32	-7490.1	-7435.55	-6787.38
524985	2624920000	-89571.4	-86906.3	-2665.09	24.6053	16631.2	0.15722	0.145823	0.127719	0.125299	0.075804	0.0918012	0.0652136	0.0479075	0.04461	0.0407798	0.0267849	0.0208801	0.00875529	0.00409508	0.00537016	0.0041677	0.00400187	0.00247913	0.00128844	0.457951	0.0008	0.0293189	0.153362	0.137036	0.14212	0.131601	0.146226	0.148209	0.14712	0.163898	0.167589	0.141306	0.133141	0.192237	0.239203	-7787.14	-7042.21	-7277.63	-6466.61	-7215.72	-7460.21	-7439.04	-6821.4
240078	1200385000	-89574.8	-86928.7	-2646.15	24.7112	16069.7	0.161427	0.144113	0.123399	0.128404	0.0712437	0.0926994	0.0686597	0.0491429	0.0431805	0.0418772	0.0258123	0.0203525	0.00771032	0.00389096	0.00459282	0.00417618	0.00426701	0.0033927	0.00165933	0.459022	0.0008	0.00991931	0.15443	0.137774	0.141224	0.135644	0.149486	0.143632	0.146967	0.164518	0.1781	0.14676	0.136554	0.184656	0.272137	-7782.27	-6990.33	-7255.36	-6511.28	-7246.69	-7447.42	-7376.52	-6795.91
331967	1659830000	-89627.3	-86970.6	-2656.71	24.9115	16419.3	0.164866	0.14158	0.128233	0.123081	0.0741923	0.0894584	0.0686508	0.0481196	0.0423	0.0413141	0.02578	0.021368	0.00881631	0.00488827	0.00428258	0.00465983	0.00457129	0.00239047	0.00144748	0.472799	0.0008	0.0486579	0.148157	0.139176	0.138907	0.129124	0.150977	0.143327	0.149585	0.164014	0.173281	0.146771	0.134452	0.176265	0.273928	-7795.63	-7003.43	-7244.49	-6482.45	-7233.23	-7497.82	-7423.33	-6759.05
480945	2404720000	-89639.6	-86981.8	-2657.79	24.7797	16288.1	0.165397	0.144368	0.126937	0.126786	0.0720183	0.0908526	0.0677635	0.0448782	0.0432165	0.0392541	0.0279797	0.0207169	0.00794369	0.00433483	0.00559237	0.00363755	0.00415671	0.00276923	0.00139812	0.44407	0.0008	0.0109491	0.149722	0.135353	0.143462	0.134505	0.149912	0.143762	0.148475	0.163411	0.171977	0.151222	0.131881	0.178634	0.271013	-7780.27	-7024.24	-7263.18	-6540.05	-7235.52	-7469.7	-7458.94	-6788.77
280450	1402245000	-89735.4	-87134.8	-2600.62	24.3838	15446.3	0.161606	0.142124	0.128381	0.12602	0.0767111	0.0903372	0.0662244	0.0477951	0.043562	0.0412468	0.0253109	0.0199862	0.00864296	0.0038587	0.00499984	0.0043927	0.00446981	0.00311433	0.00121782	0.520293	0.0008	0.0664406	0.158801	0.14302	0.148465	0.142141	0.156044	0.157246	0.157182	0.175548	0.188981	0.162255	0.152717	0.198257	0.290995	-7797.11	-7017.44	-7301.21	-6470.21	-7175.16	-7482.95	-7454.91	-6817.99
636136	3180675000	-89557.4	-86964.1	-2593.3	24.7168	15547.6	0.162232	0.143772	0.127807	0.127915	0.0722615	0.0901929	0.0704351	0.0459885	0.0440779	0.0400258	0.0262301	0.0203469	0.00908647	0.00389264	0.00372424	0.00407342	0.00352542	0.00322563	0.00118787	0.470126	0.0008	0.0130178	0.156576	0.138053	0.1485	0.138127	0.153586	0.150943	0.159356	0.174389	0.181647	0.154395	0.142441	0.189747	0.279316	-7789.42	-7042.3	-7261.49	-6502.32	-7186.47	-7471.45	-7446.99	-6806.63
904592	4522955000	-89557.2	-86925.5	-2631.66	24.2203	16073.4	0.160806	0.142625	0.126867	0.125579	0.0718225	0.0917406	0.0693783	0.048391	0.0435474	0.0420366	0.0256745	0.021001	0.00867894	0.00389721	0.00521686	0.00467782	0.00414366	0.00258585	0.00133033	0.485815	0.0008	0.0447541	0.160985	0.136252	0.143862	0.136264	0.145565	0.152171	0.154629	0.162034	0.172492	0.150585	0.13389	0.189737	0.257747	-7784.27	-7000.1	-7265.53	-6564.02	-7236.17	-7488.96	-7384	-6780.93
298414	1492065000	-89586.8	-86933.9	-2652.93	24.57	15887.5	0.162371	0.141647	0.123998	0.125241	0.073265	0.0941519	0.0697128	0.0476786	0.043162	0.0408811	0.0264659	0.0215456	0.00716191	0.00414034	0.00490525	0.00427971	0.00449878	0.00325607	0.00163866	0.476027	0.0008	0.0304306	0.155741	0.139175	0.145398	0.135028	0.160983	0.154387	0.15074	0.173168	0.180069	0.152294	0.133612	0.195298	0.25236	-7817.71	-6981.36	-7198.37	-6513.95	-7260.89	-7468.12	-7429.71	-6786.45
349032	1745155000	-89609.9	-86952.8	-2657.1	24.8172	16214.5	0.165347	0.143527	0.127509	0.128176	0.0761356	0.0870039	0.0694566	0.0436276	0.0423617	0.0399859	0.0264149	0.0217038	0.00749836	0.00398159	0.00461019	0.00423988	0.0043562	0.00264535	0.00141974	0.464115	0.0008	0.023024	0.153136	0.133659	0.140707	0.132552	0.153944	0.146801	0.149525	0.162548	0.175477	0.1469	0.135055	0.174595	0.242397	-7796.76	-6954.85	-7236.93	-6534.05	-7285.47	-7461.52	-7410.7	-6775.08
176953	884760000	-89518	-86882.2	-2635.8	24.4225	15924.5	0.162641	0.144259	0.129284	0.124686	0.0743806	0.0934034	0.0670885	0.0457548	0.0442225	0.0409649	0.0233348	0.0210094	0.00771448	0.00357409	0.00565547	0.00388554	0.00426774	0.00253938	0.00133384	0.475829	0.0008	0.0348833	0.155779	0.134849	0.144329	0.137505	0.156521	0.146765	0.153436	0.179927	0.177449	0.151551	0.138862	0.187775	0.247825	-7743.42	-6999.64	-7252	-6509.99	-7181.3	-7448.29	-7400.81	-6816.97
884247	4421230000	-89552.3	-86932.2	-2620.04	24.6327	15792.2	0.159708	0.142369	0.127751	0.126389	0.0784637	0.0907065	0.0649678	0.04682	0.043991	0.0424571	0.0260727	0.0201301	0.00820657	0.0034789	0.00525872	0.00471051	0.00415332	0.00315439	0.0012116	0.462658	0.0008	0.013125	0.158499	0.137448	0.145881	0.141343	0.161268	0.144873	0.154003	0.173454	0.182448	0.15257	0.143124	0.189014	0.266679	-7767.15	-7010.03	-7233.66	-6543.42	-7239.11	-7457.28	-7452.44	-6795.84
304832	1524155000	-89576.9	-86905.6	-2671.26	24.7375	16717	0.161353	0.140633	0.127233	0.124692	0.074109	0.0937881	0.068247	0.0474127	0.0429922	0.043114	0.0269565	0.0204182	0.00839022	0.00379741	0.00454524	0.00441753	0.00389964	0.00257282	0.00142885	0.441897	0.0008	0.0199471	0.149976	0.134755	0.138053	0.128168	0.14154	0.14569	0.149849	0.168044	0.1658	0.14661	0.130572	0.177986	0.245606	-7790.98	-7003.15	-7231.83	-6504.18	-7215.5	-7494.12	-7404.92	-6846.99
797707	3988530000	-89538.2	-86947.6	-2590.68	24.7394	15558.9	0.160708	0.144232	0.128106	0.125082	0.075283	0.0937783	0.0637924	0.0481653	0.0443546	0.0405692	0.0245238	0.0210648	0.00867929	0.00369325	0.00595156	0.00344697	0.00457673	0.00258997	0.0014018	0.49614	0.0008	0.0415305	0.164865	0.145497	0.147336	0.139238	0.156561	0.151381	0.161794	0.172365	0.179918	0.15616	0.142582	0.19324	0.258591	-7775.96	-6969.02	-7297.4	-6558.16	-7201.85	-7470.52	-7435.15	-6797.82
1006440	5032195000	-89519.2	-86894.1	-2625.11	24.9866	15789.1	0.16724	0.145417	0.129181	0.123775	0.0705691	0.091764	0.0658163	0.0469158	0.0421793	0.041641	0.0261502	0.0205394	0.0090237	0.00376002	0.00402929	0.00398551	0.0034761	0.00297629	0.00156038	0.48388	0.0008	0.042008	0.156663	0.143771	0.147005	0.144725	0.156772	0.148296	0.150665	0.171945	0.177836	0.150451	0.143485	0.188897	0.252678	-7771.63	-6971.81	-7277.67	-6529.78	-7229.72	-7451.83	-7415.97	-6781.27
287938	1439685000	-89643.5	-87015.3	-2628.17	24.5284	15680.3	0.160909	0.144912	0.126923	0.122602	0.0741713	0.0895212	0.0706766	0.0503114	0.0446369	0.0397171	0.0250845	0.0204536	0.00886545	0.00399024	0.00490497	0.0039538	0.00399381	0.00249601	0.00187631	0.504686	0.0008	0.0597089	0.158313	0.139805	0.143191	0.139491	0.148572	0.153187	0.154698	0.173912	0.185341	0.151915	0.140016	0.19503	0.267153	-7805.19	-7007.14	-7236.22	-6483.02	-7264.12	-7485.28	-7395.38	-6808.89
342817	1714080000	-89639.1	-87001.3	-2637.8	24.7977	15821.8	0.162192	0.14475	0.125708	0.121867	0.0736975	0.092306	0.0662301	0.0491879	0.0430535	0.0410816	0.0268521	0.0215177	0.00883994	0.00406919	0.00521602	0.00481049	0.00455403	0.00296191	0.0011051	0.472519	0.0008	0.0314408	0.160724	0.142724	0.143868	0.137834	0.151985	0.152688	0.157963	0.176043	0.181838	0.154599	0.137985	0.185247	0.258561	-7788.45	-6992.48	-7230.25	-6528.45	-7221.39	-7493.07	-7454.03	-6780.09
795528	3977635000	-89613.9	-86961.2	-2652.71	24.7404	16331.6	0.163716	0.140616	0.122079	0.128146	0.0772637	0.0909033	0.0665492	0.0483125	0.0449844	0.0408391	0.0263613	0.0218706	0.00815011	0.00312599	0.00515586	0.0037798	0.00410097	0.00284206	0.00120375	0.452466	0.0008	0.0177791	0.152793	0.139125	0.142527	0.130323	0.145078	0.139877	0.147418	0.163954	0.178337	0.143262	0.140841	0.185182	0.240362	-7769.71	-6996.91	-7254.44	-6543.89	-7230.62	-7450.29	-7440.68	-6785.03
587632	2938155000	-89559.2	-86906.9	-2652.22	24.6896	16020.3	0.156925	0.145391	0.130543	0.129024	0.0742233	0.0897881	0.064117	0.0470648	0.046224	0.0397485	0.0272018	0.0209753	0.00821489	0.0034612	0.00470259	0.00418776	0.00453488	0.00241087	0.00126123	0.457157	0.0008	0.016806	0.157192	0.134999	0.139476	0.135539	0.156014	0.13938	0.154387	0.169447	0.182363	0.154135	0.143053	0.189193	0.231019	-7776.35	-7013.3	-7269.96	-6458.9	-7237.88	-7437.57	-7419.99	-6831.31
64374	321865000	-89693.8	-87024.1	-2669.63	24.9253	16608.1	0.164781	0.142422	0.125863	0.128133	0.0734267	0.0894185	0.068237	0.0450622	0.0427757	0.0416754	0.0253134	0.0208604	0.0098829	0.00386381	0.00484257	0.0038896	0.00475821	0.0033065	0.00148848	0.451976	0.0008	0.02255	0.154791	0.135115	0.131861	0.129761	0.144675	0.143853	0.141801	0.166436	0.170793	0.144487	0.13092	0.181522	0.244865	-7832.63	-7001.92	-7261.83	-6478.66	-7215.27	-7464.4	-7482.4	-6815.88
1000617	5003080000	-89592.7	-86944.7	-2648.02	24.8521	16224.6	0.165915	0.140556	0.130917	0.124941	0.073857	0.0898064	0.0684825	0.044919	0.0435602	0.0413798	0.026979	0.0197082	0.00871231	0.00376871	0.00409853	0.00428606	0.00393688	0.00275029	0.00142705	0.475292	0.0008	0.0391409	0.150373	0.133021	0.14536	0.134979	0.151334	0.144826	0.152879	0.168061	0.176199	0.145768	0.136684	0.185253	0.250805	-7768.43	-7016.88	-7267.01	-6531.07	-7214.28	-7475.1	-7423.92	-6768.37
634447	3172230000	-89556	-86949.3	-2606.68	24.9287	15444.3	0.161397	0.140511	0.12702	0.126572	0.0767119	0.0885121	0.0672231	0.046566	0.0461242	0.0429722	0.0274002	0.0195706	0.0078298	0.00413809	0.00540161	0.00350998	0.00396824	0.00288805	0.00168365	0.54177	0.0008	0.0909983	0.168164	0.139528	0.146603	0.144357	0.153664	0.157937	0.159357	0.178289	0.183077	0.155548	0.145853	0.196572	0.267755	-7785.19	-7010.84	-7280.25	-6489.77	-7226.54	-7495.15	-7429.23	-6778.09
261009	1305040000	-89580.5	-86949.7	-2630.77	24.772	15944.3	0.15875	0.139962	0.126536	0.127971	0.0777996	0.0904011	0.0680517	0.0462989	0.0445604	0.0396088	0.026923	0.0222159	0.00879271	0.00379154	0.00469626	0.00437828	0.00489821	0.0031466	0.00121892	0.477391	0.0008	0.0324047	0.149528	0.14151	0.138916	0.133172	0.148266	0.139051	0.153108	0.171012	0.172133	0.150288	0.134266	0.180001	0.260184	-7810.91	-7014.95	-7266.72	-6496.18	-7198.5	-7455.49	-7410.04	-6796.42
702638	3513185000	-89600.2	-86964.1	-2636.12	24.7866	16143.9	0.163996	0.140433	0.126688	0.127247	0.0755813	0.0899602	0.0689801	0.0472264	0.0431491	0.0399125	0.0265216	0.0212516	0.00838193	0.00377293	0.00443412	0.00404013	0.00431845	0.00274034	0.00136593	0.455691	0.0008	0.0111226	0.157188	0.140551	0.143024	0.138235	0.152214	0.142279	0.150996	0.171869	0.179194	0.153933	0.140633	0.186132	0.252245	-7790.45	-7016.95	-7263.69	-6519.12	-7223.8	-7467.43	-7426.77	-6806.49
211711	1058550000	-89574.1	-86926.3	-2647.77	24.8795	15836.4	0.164672	0.142154	0.130746	0.12575	0.0763986	0.0899206	0.065165	0.0456046	0.0441643	0.039336	0.025019	0.0214095	0.0082482	0.00381768	0.00560292	0.00324733	0.00436409	0.00272352	0.00165809	0.484122	0.0008	0.0368297	0.15657	0.137754	0.150015	0.136635	0.155008	0.141779	0.160881	0.175384	0.181507	0.154231	0.136826	0.19001	0.244529	-7772.79	-7018.77	-7303.51	-6499.32	-7236.08	-7443.39	-7432.73	-6800.07
936749	4683740000	-89568.6	-86939	-2629.6	24.8911	15876.2	0.160875	0.148631	0.123944	0.127209	0.0746523	0.0906613	0.0671295	0.0464461	0.0428308	0.0402809	0.0260325	0.0216806	0.00881667	0.00403369	0.00489781	0.00413441	0.00405173	0.00262479	0.00106721	0.480534	0.0008	0.0363329	0.163461	0.140848	0.139341	0.136595	0.148229	0.150036	0.151444	0.164889	0.176192	0.160948	0.141139	0.196898	0.250737	-7802.73	-7007.43	-7280.98	-6523.46	-7188.31	-7458.19	-7463.61	-6810.09
1009417	5047080000	-89542.6	-86914.5	-2628.07	24.999	15194	0.160141	0.14398	0.128892	0.125968	0.0738145	0.0893751	0.0684652	0.0457006	0.0442277	0.0413507	0.0271615	0.0220332	0.00789023	0.00364478	0.00484832	0.00409233	0.00411516	0.0026932	0.00160615	0.47342	0.0008	0.00780847	0.16153	0.143001	0.150516	0.144458	0.164569	0.14958	0.157565	0.183185	0.190338	0.162699	0.148577	0.200302	0.261703	-7781.03	-6977.52	-7240.34	-6526.65	-7218.96	-7497.14	-7451.52	-6778.57
841125	4205620000	-89573.4	-86918.2	-2655.18	24.9916	16142.5	0.165027	0.139974	0.126921	0.126537	0.0747378	0.0899203	0.068969	0.0479574	0.0439329	0.0411577	0.0251298	0.0205594	0.00775274	0.00484195	0.00368806	0.00428008	0.00425951	0.00299058	0.0013635	0.491732	0.0008	0.0633924	0.155452	0.13303	0.143537	0.132161	0.154776	0.142253	0.154506	0.16924	0.182209	0.150034	0.136267	0.186939	0.247994	-7793.63	-6994.13	-7255.88	-6510.34	-7235.52	-7438.16	-7412.38	-6796.31
1026695	5133470000	-89576.9	-86947.1	-2629.88	24.7267	16059.5	0.161667	0.145964	0.126154	0.122962	0.0736952	0.0931379	0.0685169	0.0474575	0.0434432	0.0414925	0.0257905	0.019748	0.00860591	0.00344254	0.00485976	0.00409886	0.00460141	0.00285956	0.00150295	0.511807	0.0008	0.0772896	0.15961	0.137625	0.146567	0.132868	0.152947	0.142176	0.151659	0.1735	0.174789	0.153142	0.138528	0.185058	0.249488	-7807.98	-7009.62	-7268.32	-6481.54	-7239.84	-7478.81	-7393.09	-6817.66
634351	3171750000	-89619.4	-86971.5	-2647.88	24.9925	16534.2	0.165759	0.145518	0.126301	0.123831	0.0772918	0.0891357	0.0657338	0.0461151	0.0432427	0.0408211	0.0258931	0.021326	0.0078298	0.00413809	0.00540161	0.00350998	0.00396824	0.00289775	0.00128624	0.449603	0.0008	0.0227639	0.149211	0.135127	0.140867	0.128433	0.144874	0.140328	0.144142	0.16103	0.175089	0.153775	0.133573	0.185545	0.238739	-7799.34	-7020.17	-7266.15	-6518.89	-7215.05	-7480.9	-7407.25	-6810.53
1149481	5747400000	-89568.6	-86941.5	-2627.04	24.3332	16002	0.162474	0.141427	0.126598	0.129205	0.074429	0.0926914	0.0673948	0.0470514	0.0436455	0.0408524	0.0251616	0.0202912	0.00802795	0.00330614	0.0048113	0.004183	0.00389591	0.00289392	0.00166038	0.455203	0.0008	0.00997449	0.158486	0.138461	0.143837	0.12988	0.151469	0.149673	0.153058	0.165717	0.176838	0.149811	0.138017	0.185073	0.246266	-7782.48	-7037.56	-7252.09	-6488.75	-7188.19	-7481.87	-7493.83	-6765.6
543586	2717925000	-89571.1	-86940.7	-2630.41	24.9957	15858.5	0.159424	0.143014	0.128831	0.126082	0.0758671	0.0911983	0.0682996	0.0490001	0.0412763	0.040924	0.0257353	0.0220295	0.00837654	0.00304329	0.00442878	0.00398215	0.00388204	0.00280295	0.00180301	0.484687	0.0008	0.0364952	0.16141	0.136416	0.149164	0.136507	0.149946	0.146905	0.154415	0.170231	0.177787	0.149559	0.13811	0.194655	0.26145	-7787	-6977.2	-7319.7	-6501.99	-7197.52	-7459.96	-7435.04	-6790.18
580177	2900880000	-89522.8	-86926.6	-2596.18	24.4323	15719.1	0.162498	0.142578	0.128106	0.125358	0.0763232	0.0916845	0.0659213	0.0466325	0.0439737	0.0408307	0.0261528	0.0208283	0.00843302	0.00424258	0.00542902	0.00350915	0.00365619	0.00273326	0.00111075	0.465048	0.0008	0.0192104	0.164731	0.136399	0.145136	0.130467	0.154108	0.147753	0.15865	0.169285	0.18363	0.152301	0.140014	0.185618	0.240294	-7775.12	-7010.53	-7284.16	-6470.26	-7228.45	-7469.61	-7463.27	-6826.92
71471	357350000	-89543.2	-86911.6	-2631.54	24.7566	15974	0.159883	0.142745	0.129678	0.127146	0.0726944	0.0916892	0.0682763	0.0460168	0.0412416	0.0429494	0.0271776	0.0204099	0.00839795	0.00416135	0.00495473	0.0040239	0.00411891	0.00299651	0.0014395	0.465979	0.0008	0.0186257	0.158894	0.141206	0.142093	0.135273	0.148861	0.144221	0.152909	0.169178	0.176364	0.155739	0.137891	0.184741	0.259444	-7814.85	-6995.83	-7216.81	-6500.5	-7216.87	-7457.36	-7435.17	-6797.74
1061154	5305765000	-89457.4	-86857.4	-2600.03	24.7359	15262.1	0.160045	0.140977	0.129534	0.126103	0.076356	0.092191	0.0652908	0.0494843	0.0434336	0.0428965	0.0247526	0.0208642	0.00765365	0.00342619	0.00500022	0.00474233	0.00385399	0.00240736	0.00098802	0.51132	0.0008	0.0444868	0.163518	0.138325	0.149173	0.146174	0.156756	0.156425	0.158046	0.175138	0.188282	0.163458	0.145627	0.198246	0.260429	-7780.36	-7020.66	-7304.15	-6544.04	-7164.26	-7457.63	-7413.7	-6771
1063159	5315790000	-89536	-86920	-2615.95	24.7693	15632.9	0.164031	0.142559	0.128139	0.128618	0.0759521	0.0906219	0.0684618	0.0467297	0.0420311	0.0395279	0.0250961	0.0205737	0.00842317	0.00415862	0.00471067	0.00371827	0.0027538	0.00227353	0.00162049	0.515463	0.0008	0.0675769	0.162593	0.146101	0.148041	0.138057	0.155969	0.149721	0.15495	0.179785	0.179465	0.156017	0.143421	0.191562	0.24592	-7811.73	-7020.19	-7259.25	-6501.14	-7166.17	-7425.59	-7460.02	-6767.25
909157	4545780000	-89493.5	-86940.7	-2552.79	24.5784	15004.2	0.165476	0.143664	0.126913	0.124257	0.0758354	0.0894106	0.0658673	0.0498048	0.0423052	0.0410729	0.0263582	0.019763	0.00839721	0.00362611	0.00466455	0.00459941	0.00390752	0.00290086	0.00117678	0.497543	0.0008	0.0205155	0.167517	0.143812	0.151351	0.143897	0.155918	0.15381	0.161981	0.176863	0.186162	0.158569	0.149993	0.200479	0.258528	-7805.86	-6989.19	-7252.03	-6552.48	-7209.81	-7463.08	-7439.12	-6795.15
232072	1160355000	-89459.4	-86886.4	-2573.01	23.4117	14841.4	0.161561	0.144265	0.130043	0.126215	0.0737505	0.0904989	0.0656138	0.0470282	0.042594	0.041649	0.0245295	0.021085	0.00888071	0.00424578	0.00481053	0.0039299	0.00462128	0.00325142	0.00142702	0.508245	0.0008	0.0302855	0.169468	0.150043	0.148244	0.142347	0.168246	0.160226	0.160893	0.181657	0.192143	0.157144	0.150045	0.196707	0.288336	-7747.12	-7024.5	-7267.05	-6496.04	-7216.18	-7441.83	-7422.45	-6799.16
552213	2761060000	-89575.1	-86940.3	-2634.81	24.9828	16124.8	0.159237	0.14155	0.128814	0.126697	0.0777768	0.0924142	0.0640746	0.0482837	0.0427953	0.0413473	0.0266231	0.0191807	0.00928503	0.00398406	0.0048928	0.00418177	0.00458344	0.00313702	0.00114178	0.45969	0.0008	0.0204139	0.15704	0.133405	0.145214	0.131896	0.144765	0.139741	0.153597	0.172269	0.175521	0.154844	0.138637	0.186863	0.258682	-7758.78	-6983.75	-7274.56	-6532.58	-7201.99	-7482.49	-7398.55	-6803.49
349974	1749865000	-89611.6	-86974.3	-2637.37	24.5537	16248.8	0.162407	0.140707	0.132019	0.128356	0.072811	0.0904459	0.0632574	0.0464482	0.044276	0.0410507	0.0256634	0.0210867	0.00895378	0.004156	0.00572681	0.00454707	0.00418068	0.00234532	0.00156326	0.493034	0.0008	0.0631346	0.155673	0.132403	0.138293	0.134621	0.153206	0.14898	0.150682	0.163879	0.172544	0.153043	0.144401	0.179326	0.24452	-7769	-7008.08	-7265.01	-6536.02	-7219.46	-7479.08	-7420.65	-6756.92
1072188	5360935000	-89621.2	-86976.1	-2645.09	24.7118	16031.6	0.163422	0.14225	0.128888	0.126465	0.0740089	0.0889949	0.0673767	0.0454242	0.0442874	0.0412956	0.0258965	0.0210606	0.00857351	0.00392172	0.00507703	0.00422774	0.00382571	0.00370323	0.0013007	0.473015	0.0008	0.0354881	0.158748	0.140724	0.143141	0.133685	0.156679	0.146165	0.159291	0.167713	0.180917	0.146398	0.134563	0.198477	0.245912	-7769.04	-6972.49	-7255.05	-6559.44	-7213.12	-7457.35	-7428.11	-6817.35
339738	1698685000	-89591.1	-86986.7	-2604.35	24.413	15558.8	0.162453	0.144197	0.127125	0.127814	0.0744125	0.0935622	0.0650528	0.0463974	0.0410513	0.0397054	0.0267315	0.0209542	0.00832228	0.00350915	0.00540366	0.00407074	0.00464883	0.00298034	0.00160866	0.478968	0.0008	0.0272006	0.163348	0.139383	0.148648	0.142381	0.163794	0.146774	0.1566	0.177489	0.185291	0.155474	0.143725	0.19231	0.270867	-7794.2	-7007.82	-7222.35	-6525.48	-7238.05	-7474.25	-7458.22	-6776.59
619167	3095830000	-89505.9	-86894	-2611.81	24.7472	15512.6	0.163357	0.144069	0.129061	0.126375	0.0732678	0.0863813	0.0692882	0.0436812	0.0446898	0.0420996	0.025402	0.022234	0.00886908	0.00368888	0.00497276	0.00444287	0.00396462	0.00292541	0.00123022	0.474932	0.0008	0.0212877	0.168789	0.146475	0.149448	0.142805	0.154738	0.144786	0.159225	0.171334	0.179478	0.158118	0.142729	0.198807	0.260434	-7795.54	-7025.03	-7248.71	-6479.83	-7202.34	-7470.63	-7443.11	-6823.57
658590	3292945000	-89564.7	-86936.1	-2628.52	24.7652	15900.3	0.162752	0.1388	0.126537	0.129002	0.075698	0.0921581	0.0687926	0.0475558	0.0439263	0.0404479	0.0258173	0.0199545	0.00826428	0.00360705	0.00467088	0.00443678	0.00351847	0.00264569	0.00141557	0.4852	0.0008	0.0393293	0.158588	0.140691	0.137624	0.134813	0.151855	0.146815	0.151726	0.163348	0.1744	0.150699	0.141577	0.18675	0.232947	-7761.34	-7012.96	-7241.89	-6480.61	-7198.95	-7471.46	-7410.99	-6779.57
1102198	5510985000	-89616.7	-86983.7	-2632.97	24.4857	16266.9	0.160489	0.145564	0.123983	0.126276	0.0749085	0.0948395	0.0704657	0.0457748	0.0425597	0.0413151	0.0250238	0.0205433	0.00800551	0.00370451	0.00476151	0.00368931	0.00402854	0.0025622	0.00150583	0.443107	0.0008	0.00891876	0.155659	0.137869	0.142622	0.130896	0.14698	0.145243	0.150942	0.168463	0.175908	0.147016	0.134369	0.175526	0.24645	-7805.31	-6998.96	-7286.35	-6516.72	-7212.39	-7479.74	-7411.7	-6822.62
357679	1788390000	-89589.3	-86949.2	-2640.05	24.9611	16274.5	0.162948	0.141057	0.124559	0.125491	0.0767215	0.0910484	0.0698811	0.0467377	0.0453471	0.0424284	0.0260659	0.0206944	0.00775246	0.00358829	0.00450458	0.00362978	0.00357725	0.00280449	0.00116296	0.458518	0.0008	0.0256376	0.161179	0.137395	0.138157	0.130434	0.149197	0.141857	0.149036	0.162033	0.173101	0.152237	0.142844	0.183581	0.243633	-7784.44	-6983.15	-7255.42	-6507.24	-7253.99	-7474.54	-7406.88	-6786.89
547924	2739615000	-89518.6	-86925.5	-2593.12	23.8913	15326.3	0.16484	0.140486	0.130117	0.124511	0.0733286	0.0923465	0.0658698	0.0485916	0.0437617	0.0407708	0.0249153	0.0203107	0.00731274	0.00414346	0.00512467	0.00473363	0.00488396	0.00259169	0.00136043	0.474378	0.0008	0.0161104	0.165884	0.147531	0.149231	0.141654	0.152816	0.152783	0.162657	0.173291	0.184194	0.158652	0.141514	0.196951	0.293067	-7782.49	-6974.18	-7314.55	-6477.57	-7206.25	-7460.08	-7456.09	-6784.87
288399	1441990000	-89647.8	-86997.4	-2650.41	24.9449	16444.3	0.161371	0.139261	0.127931	0.128408	0.0763241	0.0914412	0.0665971	0.0479683	0.0427888	0.0412008	0.026471	0.0205041	0.00861414	0.00381231	0.00368186	0.00496056	0.00399381	0.00279387	0.00187631	0.454237	0.0008	0.0246283	0.155294	0.133817	0.139802	0.132549	0.146879	0.144486	0.151279	0.164731	0.174817	0.154229	0.135056	0.181897	0.242883	-7808.95	-7021.87	-7234.79	-6462.66	-7256.39	-7473.93	-7433.36	-6821.97
395159	1975790000	-89556.9	-86959.4	-2597.43	24.7774	15653.8	0.158666	0.145426	0.125157	0.12636	0.0721453	0.0909155	0.0687942	0.0494595	0.0452667	0.0400589	0.0253032	0.0209093	0.00867089	0.00403705	0.00540907	0.00495189	0.0041377	0.00236801	0.00196267	0.495582	0.0008	0.0461238	0.159538	0.137842	0.143694	0.136999	0.155599	0.15372	0.15949	0.174202	0.177001	0.149605	0.146176	0.193082	0.252264	-7801.52	-7030.56	-7231.65	-6499.55	-7205.38	-7449.94	-7433.28	-6793.76
770662	3853305000	-89558	-86910.2	-2647.83	24.96	15980.6	0.161338	0.146285	0.124672	0.124204	0.0744387	0.0904407	0.0645686	0.047156	0.0441692	0.042482	0.0280609	0.0211196	0.00914978	0.00321523	0.00456411	0.00372483	0.00509817	0.00372608	0.00158682	0.473071	0.0008	0.0317464	0.159027	0.132283	0.144736	0.131515	0.154948	0.144563	0.153599	0.164294	0.179312	0.151795	0.138986	0.190953	0.247372	-7786.06	-6973.59	-7253.78	-6512.68	-7175.75	-7457.38	-7402.97	-6817.53
120961	604800000	-89569.6	-86967.8	-2601.73	24.3713	15668.1	0.16567	0.142719	0.125746	0.127136	0.0724868	0.091827	0.065907	0.0479777	0.0441651	0.0401508	0.0265599	0.0207432	0.00924448	0.00363307	0.00479891	0.00350468	0.00381197	0.00243708	0.00148212	0.470491	0.0008	0.0190217	0.160673	0.139604	0.151494	0.135992	0.15344	0.153701	0.153861	0.17748	0.182956	0.156284	0.144598	0.18566	0.273413	-7793.09	-7027.34	-7264.92	-6466.29	-7183.28	-7459.27	-7471.03	-6809.73
1079119	5395590000	-90115.1	-87469.8	-2645.36	24.979	16129.8	0.161331	0.140662	0.130836	0.124981	0.0737232	0.0935187	0.0692986	0.0452629	0.0436655	0.0420323	0.0255297	0.0207303	0.00758915	0.00419312	0.00468111	0.00369119	0.00441357	0.00273756	0.00112356	0.456738	0.0008	0.0176019	0.156492	0.142205	0.145774	0.136496	0.148765	0.144337	0.156287	0.170212	0.176183	0.155546	0.138096	0.18136	0.267889	-7785.96	-7086.86	-7370.07	-6465.92	-7223.77	-7519.75	-7528.03	-6855.18
1036589	5182940000	-89594.4	-86981.5	-2612.97	24.7162	15867.4	0.160578	0.144913	0.12715	0.12398	0.0767706	0.0905017	0.0682514	0.0470326	0.0432211	0.04347	0.0261216	0.0198218	0.00802279	0.00406197	0.00487617	0.00411555	0.00391451	0.00209617	0.00110125	0.479749	0.0008	0.0335	0.158143	0.137407	0.140935	0.139192	0.153243	0.147511	0.153077	0.168953	0.175555	0.145428	0.144173	0.194282	0.24303	-7799.83	-6970.77	-7287.09	-6510.82	-7212.7	-7452.97	-7444.64	-6782.72
603858	3019285000	-89498.5	-86871.9	-2626.64	24.3151	15608.8	0.166352	0.137971	0.128867	0.122249	0.0760775	0.0910008	0.0692059	0.0481884	0.0437334	0.0394957	0.0257926	0.0216748	0.00845941	0.00355254	0.00492596	0.00360954	0.00450538	0.002949	0.00139035	0.48076	0.0008	0.0292908	0.158388	0.145116	0.155495	0.139976	0.159309	0.147199	0.153505	0.163447	0.181111	0.156936	0.142266	0.197066	0.259332	-7778.23	-7025.34	-7281.35	-6453.75	-7207.02	-7470.99	-7433.94	-6815.89
169890	849445000	-89569.7	-86945.4	-2624.31	24.8667	16099.4	0.166009	0.145591	0.125578	0.123621	0.0743822	0.0918325	0.0662982	0.0473222	0.0423909	0.0418289	0.0244198	0.0203065	0.00934603	0.00370285	0.00474289	0.00433492	0.00405812	0.00273821	0.00149728	0.462063	0.0008	0.0229346	0.157821	0.135768	0.142724	0.134944	0.151424	0.146813	0.155781	0.163972	0.179622	0.15153	0.137657	0.185872	0.25454	-7776.63	-7008.52	-7257.9	-6496.41	-7207.69	-7439.15	-7471.87	-6815.69
861091	4305450000	-89530.5	-86938.7	-2591.76	24.3176	15407.3	0.161011	0.140346	0.127481	0.124666	0.0754866	0.0906476	0.0677279	0.0461098	0.0469574	0.0411496	0.0271846	0.0211065	0.00817851	0.0039709	0.00491115	0.00483613	0.0043845	0.00244835	0.00139593	0.482602	0.0008	0.0229436	0.169866	0.145264	0.154054	0.137007	0.156472	0.144236	0.158085	0.169258	0.181903	0.163603	0.140693	0.193411	0.260897	-7816.79	-6995.4	-7248.44	-6482.45	-7251.02	-7440.35	-7430.3	-6825.76
717246	3586225000	-89576.6	-86923.7	-2652.93	24.9358	16622.6	0.159638	0.145763	0.127359	0.122912	0.0741931	0.0942774	0.0679343	0.0460297	0.0438916	0.0402385	0.0255727	0.0217934	0.00921496	0.00379203	0.00559087	0.00372078	0.00415342	0.00260251	0.00132197	0.454394	0.0008	0.0278578	0.157757	0.135859	0.131892	0.132535	0.145509	0.142487	0.144114	0.161468	0.171959	0.149173	0.130385	0.177595	0.25222	-7755.31	-7001.57	-7228.95	-6502.63	-7258.23	-7462.3	-7475.27	-6798.26
456700	2283495000	-89642.5	-86994.2	-2648.33	24.6354	16136.9	0.163786	0.142092	0.123917	0.124968	0.0751231	0.0925355	0.0642737	0.0483386	0.0434103	0.0416478	0.0287285	0.0211461	0.00843393	0.00345443	0.00477802	0.00454527	0.00455739	0.00291498	0.00134927	0.446676	0.0008	0.0114748	0.157555	0.136794	0.143868	0.131091	0.150493	0.145145	0.153662	0.160969	0.175558	0.152469	0.135824	0.1863	0.250639	-7788.97	-7038.92	-7305.51	-6517.84	-7196.17	-7485.65	-7439.96	-6766.63
1050944	5254715000	-89621.2	-86991.8	-2629.42	24.5958	16117.4	0.164914	0.143173	0.127475	0.126084	0.0727479	0.0910996	0.0648366	0.0484661	0.0437019	0.0421179	0.0260934	0.0194259	0.00851505	0.0038143	0.00491315	0.00435821	0.00421423	0.00275165	0.0012984	0.461534	0.0008	0.0208136	0.152859	0.134569	0.147253	0.134736	0.151212	0.14457	0.152338	0.166012	0.177176	0.144463	0.131762	0.195753	0.261593	-7788.45	-7001.57	-7260.44	-6528.83	-7180.95	-7498.05	-7432.41	-6802.07
641929	3209640000	-89478.1	-86905	-2573.08	24.3712	15243.2	0.166689	0.140635	0.128753	0.128869	0.0717335	0.088025	0.0661567	0.0483752	0.042483	0.0407892	0.0263856	0.019901	0.00914666	0.00428887	0.00468707	0.00461437	0.00399278	0.0030367	0.00143875	0.497271	0.0008	0.033061	0.168975	0.141742	0.150033	0.139119	0.162511	0.153851	0.151734	0.174037	0.184219	0.155852	0.140307	0.209054	0.259002	-7790.29	-6989.58	-7251.65	-6497.01	-7209.11	-7472.32	-7438.52	-6790.75
185058	925285000	-89537.8	-86919.1	-2618.79	24.6737	15764.4	0.161468	0.142141	0.130445	0.123619	0.075125	0.0944415	0.0648762	0.0457255	0.0438911	0.0402975	0.0270257	0.0212934	0.00818031	0.00382841	0.00471521	0.00418274	0.00411359	0.00329216	0.00133845	0.460312	0.0008	0.011196	0.15927	0.136153	0.147363	0.135039	0.149428	0.146526	0.148639	0.170165	0.183672	0.155528	0.143324	0.189859	0.253159	-7768.97	-7018.26	-7264.2	-6538.49	-7189.53	-7464.33	-7417.13	-6790.92
113275	566370000	-89635.6	-86977.1	-2658.5	24.8388	16359.9	0.163237	0.142391	0.126147	0.127219	0.0760474	0.0918476	0.0686601	0.0462952	0.0430255	0.0411359	0.026112	0.0198337	0.00783442	0.00370978	0.00401586	0.00440032	0.00379408	0.00250599	0.00178719	0.45065	0.0008	0.0159556	0.154818	0.129753	0.138485	0.137858	0.14418	0.140311	0.153009	0.168868	0.171536	0.156492	0.137406	0.177964	0.253283	-7782.49	-7029.44	-7306.06	-6510.33	-7183.54	-7453.46	-7417.25	-6807.17
385016	1925075000	-89569.6	-86968.3	-2601.29	24.2894	15315.5	0.160629	0.141448	0.131695	0.127915	0.0743805	0.092686	0.0660687	0.0467272	0.0418618	0.0402672	0.0269226	0.0207709	0.00747323	0.00404569	0.00497477	0.00366789	0.00431538	0.00275651	0.00139481	0.500013	0.0008	0.0429098	0.167118	0.147066	0.148349	0.146799	0.15639	0.154781	0.154462	0.173267	0.183081	0.158037	0.149862	0.194006	0.258954	-7819.72	-7025.98	-7244.59	-6506.13	-7212.48	-7449.14	-7437.01	-6790.35
610481	3052400000	-89527.9	-86922.5	-2605.42	24.8947	15450.3	0.159679	0.142347	0.130524	0.127194	0.0739193	0.0906931	0.0678777	0.0450209	0.0457838	0.0427025	0.0255663	0.0205482	0.00796724	0.0034561	0.00444913	0.00414056	0.00384563	0.00255084	0.00173478	0.493902	0.0008	0.0390824	0.168163	0.14285	0.151069	0.139588	0.162705	0.15103	0.158344	0.172137	0.1824	0.159035	0.142588	0.196457	0.266106	-7803.6	-7002.04	-7240.37	-6508.2	-7213.53	-7500.19	-7431.99	-6805.47
635961	3179800000	-89606.7	-86981	-2625.67	24.505	16259.8	0.161989	0.14373	0.127249	0.12693	0.0737087	0.0895313	0.0686576	0.0473962	0.041703	0.04087	0.0272253	0.0204381	0.00908647	0.00431066	0.00543413	0.00407342	0.00359841	0.00288163	0.00118787	0.474653	0.0008	0.0407695	0.151932	0.145847	0.133225	0.132045	0.157263	0.140938	0.152168	0.164177	0.177008	0.152482	0.132109	0.186351	0.242994	-7793.78	-7031.21	-7285.47	-6534.43	-7216.81	-7480.21	-7430.9	-6794.55
586030	2930145000	-89601.1	-86962.6	-2638.49	24.9738	16323.1	0.165178	0.139258	0.129873	0.127637	0.0757639	0.0923341	0.0671083	0.0477054	0.042764	0.0388312	0.0255138	0.0189411	0.00829859	0.00427304	0.00470243	0.00405745	0.00410649	0.00202789	0.0016259	0.452263	0.0008	0.0198417	0.15223	0.140019	0.139602	0.130836	0.149366	0.144531	0.149321	0.166198	0.174478	0.152307	0.138393	0.177771	0.267907	-7766.92	-7038.99	-7284.78	-6496.51	-7201.84	-7460.6	-7461.1	-6799.7
586183	2930910000	-89598.6	-86949.2	-2649.32	24.8731	16419.1	0.163588	0.145946	0.129523	0.121226	0.0744701	0.0937289	0.0683731	0.0473316	0.042548	0.0388312	0.0248014	0.0200188	0.00829859	0.00387882	0.00470243	0.00405745	0.00410649	0.00294382	0.0016259	0.489771	0.0008	0.0599172	0.158104	0.13203	0.142528	0.132138	0.145198	0.144385	0.155844	0.163648	0.177505	0.147993	0.141256	0.176476	0.275229	-7795.79	-7032.48	-7276.04	-6491.64	-7224.4	-7472.35	-7461.3	-6790.66
765173	3825860000	-89618	-86987.3	-2630.75	24.7237	15684.6	0.16679	0.139759	0.12688	0.122207	0.0770255	0.0896226	0.0678998	0.0468512	0.0405147	0.0423935	0.0263206	0.0234842	0.00952029	0.00372659	0.00430474	0.00411352	0.00407069	0.00278534	0.0017311	0.476121	0.0008	0.0249813	0.165986	0.138662	0.15246	0.141856	0.156496	0.140751	0.161076	0.169014	0.179686	0.155281	0.143556	0.1878	0.272148	-7774.25	-7013.33	-7241.65	-6499.93	-7191.81	-7450.49	-7450.38	-6820.76
92508	462535000	-89677.8	-87026.7	-2651.13	24.7751	15884.3	0.166668	0.142739	0.130287	0.120855	0.0721644	0.0919272	0.0665813	0.0465864	0.044176	0.0417264	0.0264569	0.0202509	0.00825156	0.00444666	0.00396243	0.00413211	0.00423289	0.0030359	0.00152021	0.462432	0.0008	0.0159258	0.163261	0.142416	0.144105	0.139485	0.154409	0.160563	0.159587	0.169376	0.173115	0.154493	0.142765	0.189862	0.263345	-7788.37	-7035.62	-7272.38	-6540.28	-7218.15	-7483.75	-7404.27	-6797.69
1003610	5018045000	-89549.4	-86940.2	-2609.23	24.9594	15483.7	0.165619	0.139414	0.126445	0.12844	0.0757655	0.0933199	0.0672971	0.0460522	0.0416023	0.0405821	0.02508	0.0211744	0.00769915	0.00389542	0.00526885	0.00407518	0.00437217	0.00261528	0.00128312	0.510445	0.0008	0.0547172	0.159455	0.140246	0.146692	0.139588	0.157527	0.150467	0.153661	0.170005	0.181133	0.154618	0.148376	0.206065	0.270198	-7785.26	-7020.36	-7251.46	-6542.65	-7207.94	-7467.71	-7434.01	-6778.33
10875	54370000	-89499.6	-86888.3	-2611.38	23.9721	15471.5	0.164938	0.145082	0.12841	0.122651	0.0759734	0.0905322	0.0639897	0.0467494	0.0417121	0.0398699	0.0274204	0.022258	0.00881083	0.00395774	0.00453498	0.00458998	0.00424132	0.00250397	0.00177477	0.492862	0.0008	0.0387646	0.167144	0.14041	0.145952	0.134762	0.154749	0.153528	0.156035	0.170803	0.187604	0.155798	0.142209	0.195844	0.283203	-7798.41	-7042.15	-7275.24	-6475.71	-7167.85	-7437.45	-7413.16	-6799.03
703035	3515170000	-89588.7	-86961.6	-2627.07	24.9856	16066.3	0.16103	0.145125	0.125887	0.125593	0.0756267	0.0911326	0.0677644	0.0454836	0.0450094	0.041506	0.0241422	0.0218838	0.00838193	0.00382462	0.00491508	0.00404013	0.00369271	0.00312382	0.00183742	0.492294	0.0008	0.0502287	0.14887	0.138539	0.141441	0.133829	0.154946	0.155479	0.152138	0.170848	0.178799	0.151144	0.134515	0.189328	0.265328	-7796.64	-7022.39	-7253.5	-6492.71	-7212.13	-7462.84	-7421.83	-6827.54
122994	614965000	-89595	-86973.8	-2621.25	24.7404	15841.7	0.162271	0.143958	0.128658	0.123748	0.0732562	0.0914807	0.0676133	0.0478657	0.0401551	0.0420087	0.0280908	0.0218757	0.0084543	0.00348588	0.00516403	0.00411698	0.00346009	0.00262562	0.00171107	0.507704	0.0008	0.0711327	0.155419	0.136914	0.141119	0.134918	0.155289	0.143901	0.153063	0.16592	0.177409	0.154679	0.140966	0.196774	0.24461	-7781.52	-7014.07	-7263.37	-6542.57	-7157.25	-7473.15	-7474.79	-6783.21
624792	3123955000	-89554.9	-86901.1	-2653.87	24.9692	16211.1	0.161195	0.142528	0.128541	0.128927	0.0737073	0.0891493	0.0681065	0.0472611	0.0429896	0.0416276	0.0263248	0.0197539	0.0085876	0.00378903	0.00529286	0.00409228	0.00381576	0.0024405	0.00187111	0.454167	0.0008	0.0163949	0.150498	0.133434	0.145545	0.130238	0.156748	0.148835	0.149938	0.165385	0.169514	0.150678	0.136866	0.187021	0.225156	-7762.4	-7023.33	-7293.15	-6528.17	-7250.14	-7473.77	-7400.45	-6809.67
509137	2545680000	-89541.1	-86925.4	-2615.75	24.9465	15915	0.160233	0.142664	0.129435	0.124745	0.07271	0.0938563	0.0683036	0.0479596	0.0422003	0.0416559	0.0273751	0.0212271	0.00811845	0.00319049	0.00474907	0.00368325	0.00378395	0.00247624	0.00163393	0.472489	0.0008	0.0263384	0.151718	0.136684	0.146297	0.133245	0.162134	0.146656	0.152468	0.169101	0.173422	0.151495	0.134855	0.183412	0.25301	-7760.25	-6999.32	-7303.22	-6476.91	-7226.53	-7445.77	-7464.77	-6787.5
1012228	5061135000	-89542.1	-86955.7	-2586.31	24.3145	15195	0.161581	0.145453	0.125001	0.124858	0.0728165	0.0921555	0.0674025	0.0501267	0.0433852	0.0401165	0.026248	0.0210534	0.00851148	0.00338553	0.0051714	0.00406185	0.00411744	0.00333398	0.00122134	0.517064	0.0008	0.0522717	0.166813	0.144867	0.150587	0.141877	0.160032	0.148339	0.162694	0.177585	0.185588	0.162133	0.147303	0.197324	0.269459	-7791.34	-7019.28	-7225.55	-6523.98	-7215.59	-7475.18	-7460.55	-6786.34
448986	2244925000	-89601	-86951.9	-2649.04	24.7029	16220.6	0.164243	0.142195	0.128854	0.127634	0.0719057	0.0925552	0.0653068	0.0483357	0.0424171	0.0425798	0.0249108	0.0196323	0.00799221	0.00413575	0.00472041	0.00406918	0.00425794	0.00274432	0.00151038	0.457412	0.0008	0.0227061	0.156187	0.138642	0.137176	0.135446	0.14999	0.150851	0.145842	0.163893	0.175384	0.149672	0.13855	0.181262	0.244819	-7806.19	-7026.25	-7214.97	-6529.72	-7196.48	-7513.81	-7452.84	-6763.14
813292	4066455000	-89517.6	-86942.5	-2575.12	23.7701	15462.7	0.165265	0.142291	0.126482	0.128001	0.073554	0.0910533	0.0668005	0.0471928	0.0418745	0.0416007	0.0239467	0.0230445	0.00809627	0.00371119	0.00508121	0.00383382	0.0043109	0.00255724	0.00130428	0.488954	0.0008	0.026895	0.165926	0.140995	0.154262	0.138359	0.158433	0.1485	0.156317	0.168657	0.174181	0.156761	0.143756	0.192642	0.261462	-7771.69	-7005.49	-7266.98	-6531.93	-7211.45	-7459.08	-7400.13	-6805.91
305381	1526900000	-89584.2	-86970	-2614.16	23.8452	15716.6	0.161774	0.142523	0.127187	0.1241	0.072004	0.0941029	0.0687004	0.0469342	0.0450315	0.041283	0.0258029	0.0209858	0.00806437	0.00379741	0.00502377	0.00401247	0.00389964	0.00334373	0.00142885	0.476494	0.0008	0.0319912	0.164176	0.140951	0.146196	0.138319	0.150768	0.144882	0.159163	0.173744	0.180382	0.148509	0.139747	0.186785	0.265183	-7797.6	-7026.58	-7225.83	-6538.2	-7239.67	-7465.89	-7432.13	-6815.33
603194	3015965000	-89506.5	-86882.9	-2623.62	24.9304	15728.2	0.164019	0.139932	0.12704	0.126224	0.074457	0.0922188	0.06808	0.0480853	0.0448952	0.0410771	0.0247342	0.0211738	0.00821267	0.00348387	0.00419239	0.00390861	0.00412216	0.00259155	0.00155149	0.470444	0.0008	0.0221098	0.157572	0.14153	0.143824	0.139804	0.15052	0.152149	0.155534	0.17009	0.177963	0.15395	0.141719	0.181989	0.250983	-7764.88	-7010.97	-7278.85	-6512.29	-7239.46	-7473.03	-7435.02	-6799.48
319983	1599910000	-89559.8	-86945.6	-2614.2	24.6245	15816.8	0.164763	0.141645	0.12742	0.123665	0.0712631	0.0892903	0.0699861	0.0488044	0.0436364	0.0400914	0.0276892	0.0228731	0.00807512	0.0038289	0.00471748	0.00326035	0.00440334	0.00268296	0.00190408	0.462426	0.0008	0.0179561	0.154525	0.138949	0.140853	0.139197	0.155067	0.151138	0.155949	0.169592	0.178021	0.14953	0.142053	0.19473	0.277079	-7795.8	-7007.82	-7233.99	-6515.8	-7213.67	-7513.85	-7418.11	-6805.77
420386	2101925000	-89626.1	-86999.3	-2626.84	24.8929	15440	0.159996	0.13897	0.129862	0.125841	0.0759379	0.0949945	0.0658249	0.0490231	0.0426929	0.0410985	0.0259923	0.019564	0.0087152	0.00408034	0.00544804	0.00356362	0.00441737	0.00282824	0.00115052	0.517693	0.0008	0.0701731	0.156946	0.143391	0.14404	0.13986	0.153685	0.155837	0.158294	0.179329	0.186111	0.156842	0.140677	0.197418	0.267051	-7803.3	-7025.17	-7261.61	-6507.94	-7235.83	-7505.16	-7405.45	-6801.25
63267	316330000	-89545	-86983.8	-2561.14	23.555	14889.3	0.165395	0.142139	0.132296	0.119954	0.0726352	0.0930575	0.065861	0.0495311	0.0418355	0.0401024	0.0260128	0.0217381	0.00793263	0.00381807	0.00484257	0.00480759	0.00387983	0.00275748	0.00140424	0.475685	0.0008	0.00481978	0.165743	0.151318	0.151689	0.136686	0.166745	0.158091	0.163621	0.174354	0.190127	0.164879	0.148461	0.209508	0.284215	-7823.88	-7014.86	-7288.56	-6471.72	-7178.6	-7447.5	-7491.54	-6775.4
39750	198745000	-89567.1	-86965.4	-2601.77	24.7291	15603.1	0.165279	0.13935	0.128699	0.122652	0.0760194	0.0875159	0.0676386	0.0488843	0.0414941	0.0397391	0.0278614	0.0227932	0.00950703	0.00428396	0.00501159	0.00478364	0.00420684	0.00273294	0.0015468	0.467411	0.0008	0.0117733	0.163683	0.139665	0.148119	0.13645	0.159194	0.149473	0.160573	0.175638	0.180212	0.160524	0.147122	0.199882	0.247253	-7792.94	-7006.13	-7255.67	-6497	-7206.11	-7451.88	-7445.51	-6803.25
782118	3910585000	-89552.1	-86912.9	-2639.2	24.2321	15545.7	0.161999	0.144477	0.129773	0.123082	0.0766777	0.0917793	0.0653745	0.0475503	0.0422943	0.0394892	0.0259938	0.0216577	0.00905089	0.00443312	0.00412321	0.00437723	0.00352998	0.00294342	0.00139455	0.504791	0.0008	0.0548382	0.164678	0.148142	0.150357	0.136982	0.160831	0.152457	0.156058	0.175183	0.178545	0.160328	0.14361	0.194138	0.255759	-7778.73	-7012.59	-7268.9	-6526.57	-7195.64	-7447.8	-7431.55	-6844.89
969823	4849110000	-89525.1	-86868.7	-2656.47	24.3934	15860.2	0.161649	0.138047	0.128325	0.127764	0.0740735	0.0943536	0.0647941	0.0480932	0.0447352	0.0422125	0.0250734	0.0209808	0.00810462	0.0038071	0.0049932	0.00392104	0.00405296	0.00360425	0.00141614	0.484482	0.0008	0.0417014	0.157485	0.138298	0.144957	0.140676	0.154626	0.148134	0.147883	0.168215	0.178544	0.152758	0.141157	0.191574	0.253191	-7786.09	-7007.68	-7217.35	-6535.75	-7183.74	-7486.83	-7381.37	-6820.69
439105	2195520000	-89585.1	-86966.1	-2619	24.5236	15839.7	0.163677	0.140338	0.126411	0.12613	0.0757599	0.0917377	0.0655914	0.0469324	0.0439602	0.0412093	0.0266187	0.0215938	0.00907214	0.00415992	0.00344409	0.0045444	0.00410675	0.00298021	0.00173321	0.463964	0.0008	0.0120008	0.162044	0.139873	0.143632	0.137719	0.156711	0.1501	0.157648	0.166495	0.182923	0.154382	0.134537	0.19284	0.265304	-7795.79	-7015.83	-7256.42	-6534.35	-7214.35	-7479.29	-7417.56	-6797.39
877270	4386345000	-89558.8	-86917.4	-2641.42	24.8224	16238.5	0.160615	0.14203	0.128056	0.125342	0.0760912	0.0894945	0.0674793	0.0480691	0.0439393	0.0412478	0.0265215	0.0213543	0.00777808	0.00436089	0.00511683	0.00387499	0.00426382	0.00293569	0.00142928	0.449054	0.0008	0.0164351	0.15585	0.136176	0.146019	0.134989	0.146268	0.146255	0.15189	0.162796	0.177219	0.148073	0.143889	0.191416	0.265412	-7786.85	-7018.65	-7220.22	-6526.12	-7213.75	-7457.92	-7455.49	-6783.06
613488	3067435000	-89547.2	-86908.5	-2638.66	24.7224	15705.7	0.158887	0.143273	0.127424	0.125097	0.0736182	0.0922146	0.0691171	0.0479403	0.0461088	0.0409544	0.0258711	0.0211184	0.00851811	0.003522	0.00427369	0.00399912	0.00380713	0.00321467	0.00103973	0.467973	0.0008	0.0215159	0.155906	0.139496	0.147043	0.132267	0.154756	0.15086	0.157031	0.170682	0.178948	0.149931	0.137826	0.196051	0.271484	-7792.28	-7020.46	-7282.35	-6516.99	-7207.89	-7449.79	-7413.98	-6800.57
388659	1943290000	-89532.4	-86929.8	-2602.51	24.8304	15208	0.163479	0.139608	0.129174	0.126909	0.0726661	0.0895038	0.0672563	0.0476238	0.043839	0.0432964	0.0261468	0.0216997	0.00834912	0.00357861	0.00504034	0.00388314	0.00380774	0.00287714	0.00126229	0.518885	0.0008	0.0585729	0.16631	0.136395	0.149271	0.145811	0.159306	0.153441	0.157311	0.168583	0.189644	0.15846	0.14788	0.194192	0.265638	-7803.7	-7024.74	-7224.22	-6517.2	-7213.74	-7466.76	-7404.89	-6818.76
678614	3393065000	-89562.4	-86920	-2642.33	24.8275	16316.9	0.161987	0.144046	0.126567	0.126908	0.0735136	0.0915613	0.0668161	0.0474701	0.0421469	0.0420638	0.0248317	0.0220429	0.00801873	0.00394947	0.0052239	0.00384763	0.00430957	0.0034717	0.00122544	0.454164	0.0008	0.0222988	0.1544	0.134012	0.140535	0.134976	0.14736	0.143231	0.151227	0.168119	0.173132	0.151344	0.137339	0.175611	0.278585	-7801.41	-7023.54	-7264.29	-6496.47	-7188.99	-7457.98	-7457.94	-6790.42
120664	603315000	-89621.2	-86986.7	-2634.53	24.8769	15768.9	0.161909	0.14301	0.12711	0.128446	0.0751308	0.0917463	0.0662283	0.0481329	0.0420129	0.0404712	0.0264505	0.0207432	0.00852459	0.00332576	0.00479891	0.00350468	0.00453436	0.00243708	0.00148212	0.454845	0.0008	0.0101204	0.161245	0.144589	0.142555	0.141268	0.15042	0.147201	0.156622	0.168453	0.185958	0.157882	0.137599	0.198766	0.248636	-7798.49	-7030.07	-7311.7	-6484.95	-7157.88	-7455.44	-7453.89	-6808.91
908812	4544055000	-89536.4	-86949.4	-2587.07	24.7531	15373.4	0.163227	0.142465	0.128299	0.122004	0.07721	0.0900607	0.0658673	0.0492249	0.0423052	0.0410729	0.0270821	0.0205319	0.00928712	0.00362611	0.00466455	0.00422016	0.00433736	0.00333871	0.00117678	0.479488	0.0008	0.0189725	0.168569	0.143732	0.153914	0.140486	0.151886	0.149249	0.16191	0.167016	0.190034	0.16014	0.142801	0.197311	0.250329	-7821.65	-7006.07	-7269.73	-6551.13	-7223.48	-7461.42	-7421.66	-6791.65
445113	2225560000	-89582.2	-86976.7	-2605.55	24.7579	15320.3	0.164211	0.140905	0.126922	0.126964	0.0744027	0.0905059	0.0674521	0.0496154	0.0426214	0.0397995	0.0259359	0.0211154	0.0092017	0.00378064	0.00389698	0.00372281	0.00439836	0.00329347	0.00125572	0.546469	0.0008	0.0878371	0.163039	0.145409	0.145137	0.141654	0.155023	0.153476	0.164414	0.168814	0.182913	0.15369	0.141896	0.191239	0.252138	-7837.43	-7005.21	-7247.11	-6493.07	-7183.9	-7501.15	-7431.1	-6773.57
601636	3008175000	-89585	-86898.7	-2686.32	24.6866	16092.3	0.163538	0.140983	0.13284	0.126004	0.0722003	0.089515	0.067632	0.0499754	0.0433927	0.0398099	0.0262401	0.0202876	0.00842359	0.00398929	0.00429831	0.00381367	0.00365622	0.00245281	0.00094861	0.462236	0.0008	0.0232572	0.154592	0.132758	0.140144	0.134935	0.150828	0.148168	0.151166	0.169433	0.168917	0.157064	0.144989	0.184575	0.27894	-7772.03	-6983.7	-7288.57	-6489.44	-7260.95	-7464.57	-7407.51	-6794.52
554411	2772050000	-89533.7	-86899.9	-2633.84	24.6008	16485.9	0.162431	0.145361	0.128008	0.124186	0.0717313	0.0894793	0.0683274	0.0467258	0.0429619	0.0443452	0.0240977	0.0221528	0.00902084	0.00404831	0.00470561	0.00415692	0.00426896	0.0025659	0.00142666	0.440151	0.0008	0.00655055	0.149187	0.129857	0.142354	0.130025	0.149326	0.146811	0.151	0.158528	0.174971	0.141245	0.130032	0.190197	0.267801	-7756.02	-7010.17	-7293.21	-6493.36	-7203.43	-7489.72	-7444.62	-6766.9
385497	1927480000	-89515.8	-86916	-2599.76	24.4111	15712	0.161976	0.14144	0.131135	0.124528	0.073506	0.0919717	0.0691893	0.0467272	0.0422325	0.0411882	0.0248713	0.0216018	0.00823512	0.00404569	0.00452639	0.00449347	0.00473755	0.00257134	0.00102413	0.47961	0.0008	0.0266153	0.158883	0.140106	0.141341	0.133748	0.157733	0.147843	0.153899	0.166232	0.175358	0.154472	0.135443	0.185226	0.265463	-7793.42	-7055.72	-7249.35	-6506.83	-7225.38	-7456.47	-7459	-6750.32
354046	1770225000	-89604.3	-86938.4	-2665.92	24.8769	16054.3	0.161084	0.141287	0.129659	0.126726	0.0716107	0.089805	0.0671588	0.0491856	0.0440233	0.0427125	0.0264487	0.0200224	0.00913992	0.00432345	0.00489422	0.00367338	0.00386295	0.00273493	0.00164854	0.4789	0.0008	0.038331	0.153967	0.139571	0.141805	0.139178	0.151117	0.147174	0.15463	0.168886	0.181502	0.151242	0.146234	0.184946	0.260429	-7799.8	-6981.35	-7194.81	-6496.33	-7266.94	-7478.3	-7416.89	-6790.49
726175	3630870000	-89696.3	-87151.8	-2544.49	24.3496	15014.1	0.159035	0.141654	0.124618	0.12669	0.075555	0.0965192	0.0678685	0.0489335	0.0437087	0.0421852	0.0250401	0.0191852	0.00810649	0.0037869	0.00446158	0.00412516	0.00380708	0.00302451	0.00169652	0.487552	0.0008	0.0178688	0.166253	0.153186	0.150509	0.146184	0.156895	0.153625	0.168623	0.177042	0.184247	0.167274	0.148991	0.199581	0.2729	-7800.44	-7021.39	-7215.75	-6555.41	-7179.32	-7459.18	-7536.26	-6817.51
1158906	5794525000	-89503	-86950.8	-2552.17	23.0822	14918.2	0.161497	0.142023	0.127379	0.125544	0.0763482	0.0934361	0.0637879	0.0467639	0.0439549	0.043095	0.0266669	0.0203397	0.00920039	0.00378958	0.00528699	0.00387999	0.00381103	0.00212283	0.00107342	0.515961	0.0008	0.0383519	0.164049	0.147969	0.159255	0.141454	0.165747	0.159058	0.168765	0.179864	0.189777	0.16837	0.145886	0.203314	0.276988	-7798.77	-6996.61	-7282.69	-6496.11	-7213.31	-7445.12	-7453.89	-6828.78
470798	2353985000	-89617.3	-86998.3	-2618.98	24.814	16255.3	0.165312	0.144809	0.127341	0.121843	0.0762	0.0918722	0.065087	0.0467957	0.0444986	0.0399446	0.0270952	0.0199667	0.00868058	0.00405688	0.00464964	0.00358582	0.0044117	0.00260973	0.00124051	0.453699	0.0008	0.0142237	0.154348	0.139331	0.136202	0.134769	0.153384	0.142524	0.1487	0.165849	0.173018	0.147753	0.137251	0.18864	0.24704	-7798.88	-7057.94	-7270.82	-6516.33	-7199.81	-7466.9	-7441.72	-6793.82
40556	202775000	-89597.5	-86982.9	-2614.61	24.8721	15394.6	0.159831	0.140446	0.130431	0.123393	0.0745532	0.0907548	0.0654538	0.0487893	0.0450344	0.0420795	0.026616	0.0218444	0.00950703	0.00430829	0.00493509	0.00427728	0.00409011	0.00273294	0.00092341	0.483738	0.0008	0.0224838	0.162465	0.143553	0.147898	0.141509	0.154017	0.155779	0.156374	0.177713	0.180024	0.159133	0.150013	0.20665	0.228192	-7827.48	-7039.95	-7253.78	-6495.19	-7196.6	-7435.19	-7478.55	-6798.87
873418	4367085000	-89514.5	-86936.9	-2577.56	24.7846	15001.3	0.163507	0.143526	0.132037	0.123558	0.0721208	0.0911091	0.068525	0.0471076	0.0419756	0.0412044	0.025402	0.0198843	0.0098753	0.00325301	0.00523737	0.00373831	0.00418824	0.00231736	0.00143377	0.48566	0.0008	0.0131161	0.170702	0.146775	0.15873	0.147225	0.162228	0.154913	0.169942	0.179293	0.192609	0.162805	0.143608	0.191391	0.278547	-7808.3	-6972.45	-7256.1	-6515.39	-7216.94	-7467.52	-7453.77	-6812.93
286772	1433855000	-89718.4	-87081.4	-2637	24.7144	15999.2	0.162792	0.139612	0.12689	0.126375	0.0755529	0.0940805	0.0664026	0.0483087	0.043327	0.039358	0.0262827	0.0199903	0.00964646	0.00367395	0.00490497	0.00355126	0.00470697	0.00323109	0.00131339	0.465027	0.0008	0.023794	0.161611	0.143348	0.143685	0.136238	0.153548	0.145982	0.152823	0.172649	0.174346	0.156677	0.132593	0.187982	0.260061	-7827.66	-7027.55	-7274.16	-6488.51	-7232.3	-7478.81	-7369.99	-6793.35
903660	4518295000	-89491.7	-86909.4	-2582.35	24.9288	15147.3	0.160986	0.143531	0.127556	0.126414	0.0747897	0.0898756	0.0677673	0.0460984	0.0446189	0.0416685	0.0252815	0.020776	0.0083682	0.00442039	0.00559769	0.00382346	0.00451118	0.00262631	0.00128988	0.504867	0.0008	0.0346997	0.159868	0.14411	0.151873	0.142364	0.162295	0.158937	0.155072	0.178377	0.194008	0.15786	0.143207	0.20282	0.288028	-7781.25	-7010.05	-7260.62	-6563.28	-7224.21	-7467.9	-7422.31	-6803.86
656051	3280250000	-89504.6	-86928.6	-2575.93	24.8758	15415.1	0.162626	0.14378	0.125762	0.12231	0.0746906	0.0942256	0.0684795	0.0460689	0.0454267	0.0398175	0.0261843	0.0211397	0.00883511	0.00332844	0.00439061	0.00387048	0.00415313	0.00325312	0.00165817	0.478194	0.0008	0.0144313	0.163352	0.136978	0.151772	0.14397	0.161192	0.151383	0.156439	0.172747	0.194697	0.157207	0.145997	0.190002	0.279851	-7772.9	-7033.32	-7232.55	-6480.51	-7189.96	-7446.4	-7401.75	-6844.24
16723	83610000	-89644	-86974.2	-2669.73	24.8803	16512.7	0.161438	0.142083	0.127145	0.128811	0.0755355	0.0885492	0.0661075	0.0469495	0.0431184	0.0417203	0.0267359	0.0203831	0.00902475	0.0040233	0.00559272	0.003997	0.00468934	0.00256076	0.00153589	0.442327	0.0008	0.0120004	0.154891	0.130868	0.138879	0.13603	0.139239	0.140608	0.146919	0.158951	0.166233	0.148837	0.140027	0.185185	0.256033	-7786.9	-7015.22	-7277.07	-6511.8	-7229.21	-7453.65	-7408.49	-6815.12
872336	4361675000	-89588.9	-86989.4	-2599.53	24.4761	15289	0.162903	0.141706	0.128762	0.120825	0.076063	0.0940197	0.0651522	0.0464844	0.0450218	0.0426639	0.0271344	0.0209692	0.00842928	0.00325301	0.00443848	0.00373831	0.00447191	0.00253089	0.00143377	0.495241	0.0008	0.0317513	0.166755	0.141555	0.144051	0.135249	0.157556	0.15193	0.157494	0.171068	0.1842	0.161765	0.144353	0.196869	0.259005	-7772.83	-6972.43	-7276.28	-6543.68	-7215.15	-7464.36	-7443.42	-6826.86
1144811	5724050000	-89568.6	-86932.2	-2636.39	24.7975	16060.6	0.162481	0.146769	0.126583	0.127153	0.0756149	0.0921679	0.0651401	0.0473754	0.0417816	0.0394513	0.0250817	0.0217185	0.0076888	0.00443653	0.00507507	0.00385948	0.00347401	0.00269851	0.00145039	0.480906	0.0008	0.0401324	0.155051	0.137899	0.143541	0.133853	0.151348	0.145055	0.153404	0.166557	0.172047	0.146188	0.140368	0.18915	0.250216	-7775.48	-7006.16	-7261.01	-6501.3	-7199.26	-7487.16	-7449.73	-6804.17
515777	2578880000	-89551.2	-86935.3	-2615.87	24.7927	15882.6	0.164673	0.139957	0.132767	0.123982	0.0754288	0.0887986	0.0687099	0.0467184	0.0435921	0.0396705	0.0249059	0.0207133	0.00769834	0.00459474	0.00455745	0.00440275	0.004425	0.00306924	0.001336	0.459242	0.0008	0.0101605	0.166385	0.138667	0.144892	0.131385	0.155434	0.145806	0.148438	0.164766	0.179172	0.149023	0.13534	0.183309	0.270159	-7780.13	-7032.09	-7264.6	-6488.79	-7228.79	-7447.12	-7444.29	-6824.76
136468	682335000	-89543.5	-86911.8	-2631.66	24.6328	16066.1	0.164837	0.143828	0.129609	0.123107	0.0727342	0.0922171	0.0691606	0.0447171	0.0420789	0.0400011	0.0254877	0.021263	0.0090896	0.00409085	0.00451869	0.0039925	0.00473133	0.00345283	0.00108284	0.458167	0.0008	0.00961702	0.158248	0.138324	0.143816	0.129066	0.146437	0.145832	0.155121	0.161893	0.179693	0.154026	0.136863	0.189948	0.263997	-7769.7	-7020.25	-7264.2	-6497.38	-7205.06	-7446.8	-7457.56	-6778.27
87965	439820000	-89569.9	-86939.6	-2630.32	24.7521	15434	0.165473	0.142256	0.127221	0.125183	0.0729227	0.092854	0.0664187	0.0452283	0.044182	0.0410771	0.0256699	0.0204579	0.00846288	0.00416197	0.00488828	0.0045879	0.00430873	0.00222548	0.00242078	0.525409	0.0008	0.0729444	0.160532	0.14222	0.145232	0.140821	0.160389	0.152367	0.156823	0.164402	0.18175	0.155427	0.145179	0.192581	0.275555	-7779.53	-7031.68	-7308.31	-6536.27	-7170.15	-7477.18	-7445.65	-6794.52
858894	4294465000	-89577.2	-86944.1	-2633.04	24.9356	15679.1	0.162423	0.13856	0.131546	0.123977	0.075673	0.0940006	0.0664717	0.0482517	0.0427218	0.0394744	0.0273706	0.0195984	0.00785818	0.00354514	0.00540595	0.00369054	0.00478175	0.00317762	0.00147306	0.465148	0.0008	0.0162017	0.158665	0.138165	0.137697	0.138099	0.157658	0.152322	0.156427	0.170908	0.187178	0.154341	0.143237	0.194541	0.264229	-7784.9	-6992.4	-7275.5	-6515.07	-7227.93	-7467.83	-7437.33	-6787.76
385433	1927160000	-89565.2	-86960.1	-2605.1	24.9153	15298.5	0.161976	0.14144	0.131135	0.127031	0.0710023	0.0919717	0.0683862	0.0467272	0.0418618	0.0402672	0.0257923	0.0224049	0.00823512	0.00404569	0.00479101	0.00422885	0.00473755	0.00257134	0.00139481	0.506675	0.0008	0.0476921	0.166688	0.142152	0.150106	0.13767	0.158667	0.153445	0.160423	0.174095	0.178766	0.156904	0.142952	0.200284	0.273737	-7822.11	-7032.01	-7271.49	-6493.42	-7219.65	-7487.69	-7438.28	-6760.39
655081	3275400000	-89511.1	-86927.2	-2583.91	24.6297	15647.8	0.158865	0.1468	0.127085	0.12775	0.0706302	0.0910145	0.0662261	0.0495243	0.0438472	0.0408591	0.0252816	0.0209255	0.0084296	0.00414818	0.00457748	0.00459719	0.00447689	0.00304754	0.00191505	0.46739	0.0008	0.0133457	0.160062	0.141596	0.144783	0.140358	0.156698	0.153421	0.158765	0.16861	0.181396	0.155583	0.141192	0.18319	0.245008	-7773.5	-7001.83	-7268.89	-6491.72	-7190.78	-7490.07	-7405.51	-6828.76
170126	850625000	-89543	-86929.6	-2613.39	24.2373	15434.1	0.161218	0.145241	0.128793	0.122334	0.0757096	0.0922802	0.0670883	0.0466831	0.0436774	0.0383481	0.0250225	0.0231846	0.00934603	0.00370285	0.00474289	0.00433492	0.00405812	0.00273821	0.00149728	0.491609	0.0008	0.0336454	0.165316	0.137969	0.147082	0.140018	0.153995	0.159064	0.159645	0.180262	0.186347	0.156645	0.142861	0.190351	0.261286	-7779.08	-6993.34	-7264.27	-6494.85	-7194.18	-7464.19	-7430.21	-6804.03
36071	180350000	-89607.6	-86996.9	-2610.65	24.5948	15581.8	0.162214	0.139246	0.130429	0.126711	0.0749508	0.0932483	0.0665004	0.0480706	0.0411584	0.0408183	0.0244804	0.0220393	0.00878479	0.00436061	0.0044084	0.00413351	0.00424628	0.00283979	0.00136045	0.468302	0.0008	0.0134373	0.163393	0.141411	0.145221	0.135766	0.158737	0.150018	0.154434	0.180486	0.185104	0.153719	0.140807	0.199952	0.263488	-7799.32	-7026.83	-7244.42	-6523.04	-7192.68	-7456.23	-7441.54	-6804.75
442211	2211050000	-89576.4	-86979.7	-2596.79	24.2208	15238.5	0.162663	0.141278	0.125603	0.125654	0.0751702	0.0913564	0.064159	0.047387	0.0452435	0.0420917	0.0273934	0.020768	0.00863559	0.00445349	0.00454076	0.00416223	0.00479536	0.00332853	0.00131512	0.479999	0.0008	0.0149946	0.16668	0.143145	0.144859	0.141267	0.157833	0.154366	0.164472	0.178553	0.180758	0.164284	0.14061	0.189677	0.257961	-7815.39	-7034.09	-7205.22	-6546.15	-7219.34	-7476.01	-7444.49	-6810.2
1117217	5586080000	-89509.8	-86909.9	-2599.9	24.1727	15432.1	0.16402	0.140161	0.130212	0.126037	0.0727806	0.0877946	0.0660911	0.048125	0.0435026	0.0417274	0.0274366	0.0219621	0.009004	0.00433838	0.00471927	0.00365221	0.004486	0.00274581	0.00120486	0.510468	0.0008	0.0538331	0.164225	0.14204	0.156263	0.142095	0.15295	0.151908	0.150853	0.177687	0.185784	0.15793	0.149063	0.198017	0.284925	-7792.22	-6990.49	-7280.64	-6508.1	-7188.85	-7457.26	-7413.9	-6799.36
347615	1738070000	-89586.4	-86969.6	-2616.82	24.7878	15591.8	0.163044	0.142199	0.129209	0.126348	0.0748075	0.0901803	0.068427	0.0463956	0.0427244	0.0389843	0.0267168	0.020903	0.00886829	0.00422391	0.00400937	0.0043807	0.00446576	0.00283936	0.00127349	0.473706	0.0008	0.0131581	0.162116	0.142379	0.149698	0.13385	0.157028	0.148952	0.158445	0.172208	0.182456	0.15638	0.143013	0.19921	0.253753	-7792.25	-6979.99	-7235.99	-6498.03	-7235.03	-7463.11	-7452.66	-6773.86
104706	523525000	-89627.1	-87004	-2623.09	23.9905	15256.7	0.163595	0.141092	0.12651	0.123076	0.0741073	0.0924359	0.0680519	0.0516296	0.0440913	0.0410562	0.023605	0.0218611	0.00815178	0.00429456	0.00449144	0.0042009	0.0044216	0.00209705	0.00123158	0.489143	0.0008	0.0302708	0.164248	0.142892	0.151654	0.143126	0.162246	0.157777	0.158312	0.171428	0.186431	0.15338	0.143705	0.200558	0.257574	-7775.95	-7045.83	-7314.34	-6519.77	-7177.21	-7456.75	-7443.61	-6788.23
116106	580525000	-89548	-86917.5	-2630.51	24.7936	15805	0.162782	0.143086	0.129633	0.12447	0.0728982	0.0873111	0.0672457	0.0478653	0.0436699	0.0436849	0.0264969	0.0206052	0.00876836	0.00405553	0.00454544	0.00381207	0.00458189	0.00324812	0.00123915	0.465772	0.0008	0.0175449	0.155775	0.138865	0.146068	0.136382	0.151372	0.148591	0.155723	0.168856	0.185395	0.158043	0.13472	0.199082	0.271612	-7779.63	-7008.15	-7298.01	-6494.39	-7142.21	-7484.65	-7443.95	-6793.26
552272	2761355000	-89603.7	-86970	-2633.65	24.7298	15868.7	0.159884	0.142336	0.128442	0.126583	0.0748825	0.0924142	0.0642822	0.0476117	0.0434946	0.0413473	0.0266231	0.0207292	0.00928503	0.00377651	0.0052647	0.00418177	0.00458344	0.00313702	0.00114178	0.470374	0.0008	0.0256289	0.157958	0.138151	0.145867	0.140022	0.149734	0.14087	0.146633	0.171273	0.181787	0.151927	0.14357	0.186577	0.255026	-7779.22	-6999.68	-7261.07	-6550.91	-7218.22	-7511.4	-7387.26	-6796.03
390386	1951925000	-89562.1	-86923.9	-2638.22	24.9284	15890.4	0.164211	0.144012	0.127328	0.126603	0.0741277	0.0939263	0.0666592	0.0458724	0.0429483	0.0385046	0.0255276	0.0208326	0.00834303	0.00317962	0.00480462	0.00416694	0.00469391	0.00219686	0.00206234	0.465575	0.0008	0.013228	0.154234	0.135552	0.136997	0.137696	0.158426	0.145859	0.154901	0.167807	0.171539	0.156454	0.138281	0.187844	0.262147	-7821.84	-7023.83	-7225.93	-6511.55	-7220.18	-7483.1	-7435.46	-6795.37
622240	3111195000	-89604	-87002.7	-2601.39	24.8645	15643.5	0.159401	0.144012	0.129495	0.121557	0.0756671	0.0918036	0.0678023	0.047245	0.0444659	0.0404942	0.0269333	0.0215365	0.00864989	0.00418476	0.00450606	0.00403882	0.00396651	0.00288046	0.00136108	0.471795	0.0008	0.0170267	0.160127	0.143366	0.14749	0.138176	0.153133	0.153951	0.15173	0.170315	0.1765	0.157877	0.138445	0.179469	0.258553	-7772.01	-7029.43	-7276.26	-6537.44	-7251.06	-7474.59	-7438.81	-6756.21
894404	4472015000	-89475.4	-86856.3	-2619.13	24.7221	15584.8	0.162568	0.144129	0.128685	0.123999	0.0765905	0.0912194	0.067741	0.0477936	0.0432388	0.0386142	0.0273669	0.0197284	0.00860546	0.00352885	0.00487789	0.00330577	0.00387079	0.00265391	0.00148355	0.487131	0.0008	0.030004	0.164041	0.142838	0.147858	0.14188	0.155362	0.150055	0.160423	0.167657	0.179658	0.15529	0.143869	0.19055	0.26475	-7771.79	-6988.31	-7289.96	-6536.65	-7248.98	-7461.28	-7442.17	-6777.98
985254	4926265000	-89581.6	-86956.7	-2624.89	23.9099	15565.6	0.165587	0.140693	0.124049	0.128151	0.0732026	0.0911232	0.0687572	0.0483457	0.0399372	0.0405367	0.025761	0.0220957	0.00962457	0.00410461	0.00498718	0.00430486	0.00441445	0.00300436	0.00132148	0.470895	0.0008	0.018251	0.159496	0.140125	0.150481	0.139214	0.155112	0.151603	0.163177	0.167879	0.185928	0.1592	0.138305	0.19034	0.26929	-7782.83	-7010.21	-7253.96	-6516.78	-7213.85	-7449.62	-7441.19	-6785.55
120877	604380000	-89629.9	-86998.4	-2631.44	24.266	15676.8	0.164359	0.142719	0.125746	0.128446	0.0724868	0.0921002	0.065907	0.0479777	0.0439541	0.0404712	0.0264505	0.0207432	0.00897123	0.00363307	0.00479891	0.00350468	0.00381197	0.00243708	0.00148212	0.472934	0.0008	0.0279045	0.164961	0.144134	0.146065	0.136926	0.151189	0.144342	0.15853	0.16847	0.181174	0.153887	0.142447	0.191889	0.272439	-7766.05	-7021.88	-7295.15	-6467.9	-7181.57	-7461.4	-7476.71	-6825.88
477582	2387905000	-89595.5	-86988.8	-2606.75	24.0925	15591.2	0.159143	0.1423	0.128345	0.127091	0.0770229	0.0905369	0.0681793	0.0470863	0.0435835	0.0410418	0.026374	0.0200455	0.00891851	0.0029689	0.0047214	0.0036271	0.00475764	0.00287954	0.00137798	0.475814	0.0008	0.025669	0.163799	0.14323	0.146495	0.136781	0.153076	0.154862	0.157935	0.16649	0.176992	0.157459	0.140683	0.1947	0.283653	-7804.4	-7041.34	-7244.73	-6507.09	-7209.02	-7498.08	-7467.05	-6807.91
801837	4009180000	-89606.9	-86933	-2673.95	24.8909	16213.6	0.16406	0.141295	0.129766	0.124655	0.0747576	0.0908595	0.0660582	0.047763	0.0453664	0.0407882	0.0242131	0.020329	0.0083145	0.00380904	0.00491831	0.00350763	0.00428164	0.00325045	0.00200705	0.459237	0.0008	0.0252128	0.153782	0.13506	0.145018	0.132767	0.153349	0.14357	0.147036	0.161802	0.171519	0.154688	0.132425	0.195451	0.254348	-7770.19	-6993.08	-7316.38	-6565.4	-7209.77	-7439.58	-7413.58	-6796.88
214905	1074520000	-89530.4	-86890.9	-2639.51	24.7847	15781.9	0.161251	0.141412	0.131011	0.127859	0.0743566	0.0907065	0.0657369	0.0489801	0.0421524	0.0425583	0.024418	0.0212809	0.00836036	0.00381849	0.00451174	0.00423064	0.00361875	0.00246971	0.00126761	0.461987	0.0008	0.0186026	0.159724	0.142242	0.145189	0.14034	0.150537	0.142591	0.154579	0.181182	0.18215	0.15412	0.141015	0.189801	0.252112	-7754.58	-7026.53	-7312.6	-6455.59	-7262.45	-7435.37	-7408.99	-6802.94
736853	3684260000	-89614.7	-87030.2	-2584.45	24.7113	15658.2	0.16425	0.138363	0.128993	0.126763	0.0735656	0.0906272	0.0684919	0.0485896	0.0420555	0.0413914	0.0270721	0.0200934	0.0094602	0.00390241	0.00538632	0.00347229	0.00388629	0.00219773	0.00144034	0.500266	0.0008	0.0477001	0.166004	0.145754	0.149328	0.133018	0.146577	0.150126	0.158928	0.179041	0.178771	0.155798	0.138456	0.196732	0.255488	-7819.77	-6998.41	-7283.2	-6496.29	-7174.42	-7481.8	-7457.98	-6804.63
736133	3680660000	-89710.6	-87091.2	-2619.38	24.7382	15967	0.161144	0.145632	0.131142	0.123746	0.0756629	0.0902516	0.0672993	0.0445727	0.0439973	0.0416164	0.0241726	0.0215538	0.00782671	0.00406937	0.0051145	0.00403065	0.00376202	0.00302125	0.00138413	0.471844	0.0008	0.0303601	0.161041	0.13388	0.141196	0.13753	0.154062	0.146965	0.147138	0.169146	0.173119	0.152171	0.132724	0.180371	0.254374	-7822.39	-6988.37	-7293.38	-6489.7	-7209.85	-7463.74	-7425.28	-6812.34
527908	2639535000	-89520.3	-86895.2	-2625.05	24.8411	15837.7	0.163551	0.144011	0.124344	0.12328	0.0756611	0.0908222	0.0697311	0.0466245	0.0431104	0.0411134	0.0265118	0.0220511	0.00808194	0.00314217	0.00438744	0.00370177	0.0044765	0.00344713	0.00195232	0.509993	0.0008	0.0684553	0.165545	0.140335	0.146916	0.142679	0.155279	0.146849	0.160256	0.171184	0.179904	0.153645	0.146776	0.189204	0.240553	-7783.61	-7002.69	-7280.95	-6485.79	-7218.84	-7462.39	-7457.77	-6784.54
954981	4774900000	-89547.8	-86906.9	-2640.88	24.4265	15683.5	0.167154	0.14205	0.126493	0.124524	0.0748925	0.0888409	0.0671758	0.0482533	0.0441682	0.0401961	0.0254026	0.0204839	0.00879739	0.00416511	0.0047471	0.00404921	0.0046317	0.00230214	0.00167347	0.470018	0.0008	0.0156091	0.157199	0.144087	0.144613	0.134343	0.152682	0.151808	0.15227	0.171198	0.181393	0.157991	0.144702	0.192334	0.25946	-7767.85	-7021.97	-7252.26	-6501.79	-7206.05	-7437.21	-7425.52	-6833.33
431152	2155755000	-89499.8	-86938.2	-2561.63	24.9934	15035.8	0.16375	0.139182	0.124996	0.12715	0.0763676	0.0913193	0.0669124	0.0491012	0.0446095	0.040294	0.0256899	0.0195373	0.00954602	0.0039872	0.00508329	0.00401415	0.00431067	0.00274749	0.00140201	0.479738	0.0008	0.00592671	0.169041	0.143109	0.152593	0.147987	0.160249	0.159463	0.167776	0.173588	0.189916	0.152876	0.144276	0.195171	0.266821	-7790.91	-7038.04	-7210.38	-6542.47	-7184.15	-7489.25	-7430.75	-6793.53
841004	4205015000	-89520.9	-86870.4	-2650.45	24.9257	16153.8	0.165027	0.139974	0.126921	0.125485	0.0747378	0.0899203	0.0676039	0.0479574	0.0439329	0.0411577	0.0269348	0.0205594	0.00880554	0.00440201	0.00368806	0.00428008	0.00425951	0.00299058	0.0013635	0.486183	0.0008	0.044061	0.154979	0.132666	0.14055	0.13382	0.151463	0.140746	0.155867	0.166692	0.173874	0.146499	0.138625	0.187241	0.253012	-7773.75	-7002.12	-7277.73	-6514.05	-7224.75	-7419.64	-7437.65	-6770.36
539474	2697365000	-89543.9	-86924	-2619.88	24.7329	15979.7	0.163565	0.142438	0.129577	0.124507	0.0752651	0.0907452	0.066363	0.0469532	0.044973	0.0391049	0.0255358	0.0217982	0.00850097	0.00326616	0.00475927	0.00391616	0.00459879	0.00296839	0.0011643	0.468827	0.0008	0.0267851	0.159751	0.14005	0.143117	0.136206	0.150846	0.151849	0.15106	0.166785	0.17401	0.150981	0.146591	0.187997	0.258464	-7780.76	-7001.2	-7240.15	-6477.06	-7213.12	-7475.53	-7378.12	-6817.72
1003898	5019485000	-89482.8	-86891.8	-2590.99	24.5034	15368.3	0.161597	0.13978	0.128706	0.128128	0.0757655	0.0902346	0.0689469	0.0460522	0.0443217	0.0400864	0.0251694	0.0211744	0.00804465	0.00389542	0.00526885	0.00432322	0.00437217	0.00285016	0.00128312	0.508293	0.0008	0.0445918	0.158744	0.141176	0.147307	0.135498	0.163248	0.152234	0.154658	0.174193	0.186676	0.158141	0.146612	0.195597	0.266284	-7787.9	-6971.05	-7220.68	-6534.08	-7216.1	-7442.86	-7412.84	-6774.05
913777	4568880000	-89510.2	-86934	-2576.18	24.4243	15366.9	0.163566	0.143516	0.130032	0.122142	0.0756552	0.0882041	0.0674716	0.045094	0.0443555	0.039943	0.0264945	0.0223721	0.00851844	0.00421166	0.0058356	0.00414809	0.00404336	0.00276617	0.00163002	0.494496	0.0008	0.0290109	0.161897	0.143593	0.148292	0.145105	0.159064	0.152429	0.163441	0.180951	0.180795	0.162236	0.147044	0.196015	0.269326	-7790.27	-6967.95	-7261.13	-6551.79	-7226.54	-7478.72	-7431.07	-6825.08
916104	4580515000	-89607.1	-86936.7	-2670.39	24.9842	16639.9	0.161647	0.143018	0.129531	0.122637	0.0752422	0.0915294	0.0678608	0.0472459	0.045712	0.041553	0.0250597	0.019762	0.00905295	0.00357145	0.00445284	0.00406285	0.00347385	0.00294278	0.00164549	0.4501	0.0008	0.0237774	0.147818	0.135289	0.140692	0.133748	0.147006	0.143581	0.148809	0.15913	0.176498	0.146507	0.139522	0.184925	0.254652	-7765.09	-6985.7	-7277.2	-6543	-7171.98	-7446	-7418.86	-6800.02
235645	1178220000	-89517.3	-86947.5	-2569.88	24.8317	14971.6	0.165519	0.143568	0.126364	0.124908	0.0736269	0.092219	0.0661544	0.0458004	0.0434451	0.0412851	0.0256488	0.020961	0.00847096	0.00451843	0.00458413	0.0041902	0.00450928	0.00297598	0.00125042	0.485522	0.0008	0.00735202	0.169752	0.145677	0.157583	0.144919	0.161552	0.164729	0.161304	0.170019	0.191953	0.161768	0.141561	0.201171	0.290487	-7783.26	-6991.68	-7267.88	-6455.13	-7209.4	-7453.37	-7436.63	-6820.49
793620	3968095000	-89591.5	-86957.7	-2633.8	24.1504	15894.1	0.16423	0.137767	0.125434	0.127335	0.0769196	0.0905842	0.0683538	0.0463086	0.0437489	0.0423803	0.0262572	0.0201682	0.00784851	0.00447169	0.0049854	0.00450788	0.00387367	0.00323998	0.00158646	0.472363	0.0008	0.0301236	0.166361	0.138333	0.150019	0.134052	0.145615	0.150402	0.150663	0.176112	0.176908	0.153497	0.141925	0.195966	0.263784	-7827.81	-7010.32	-7228.87	-6590.13	-7199.06	-7463.16	-7397.02	-6812.52
1050518	5252585000	-89673.3	-86968	-2705.3	24.8919	16804.5	0.165365	0.143499	0.128418	0.125446	0.073201	0.0931758	0.0677113	0.0480155	0.0385869	0.0392105	0.0257799	0.0214293	0.00851505	0.00335562	0.00444233	0.00435821	0.00447788	0.00371491	0.0012984	0.460631	0.0008	0.045071	0.149407	0.132743	0.137832	0.124648	0.144745	0.143491	0.14839	0.163604	0.166531	0.144958	0.134099	0.181003	0.240474	-7805.16	-6975.42	-7251.95	-6483.64	-7166.49	-7491.41	-7444.87	-6800.09
8385	41920000	-89615.5	-86944.3	-2671.21	24.8181	16368	0.165554	0.140904	0.128525	0.124469	0.076091	0.0899372	0.0665463	0.0475078	0.0459428	0.0402378	0.0248521	0.0196603	0.00888225	0.00364618	0.00453596	0.00373077	0.0040646	0.0032702	0.00164246	0.456271	0.0008	0.0245914	0.159844	0.134104	0.136241	0.128735	0.153667	0.141902	0.143685	0.164416	0.173478	0.149991	0.134465	0.179242	0.237718	-7815.2	-7039.61	-7295.75	-6488.13	-7232.42	-7443.77	-7388.23	-6812.53
333968	1669835000	-89638.1	-87026.9	-2611.17	24.5168	15639.1	0.163161	0.140523	0.12985	0.124774	0.0731541	0.0897796	0.0656893	0.0489622	0.0435984	0.0428981	0.02581	0.0216386	0.00762612	0.00389841	0.0052095	0.0039251	0.0046338	0.00344614	0.0014222	0.470045	0.0008	0.0133654	0.158778	0.138328	0.142841	0.139152	0.151778	0.144239	0.15841	0.169102	0.182842	0.15581	0.143465	0.189334	0.26731	-7788.75	-6993.25	-7257.2	-6531.41	-7237.75	-7499.82	-7468.83	-6728.59
318238	1591185000	-89558.2	-86964.3	-2593.84	24.7168	15196.3	0.158715	0.139954	0.130369	0.12473	0.0733352	0.0937754	0.0701056	0.0459771	0.0432459	0.0403937	0.027631	0.0218203	0.00831475	0.00387416	0.00474706	0.00437368	0.00439028	0.00237604	0.00187189	0.521424	0.0008	0.0559348	0.16609	0.140732	0.147481	0.142358	0.156689	0.153446	0.155275	0.176698	0.190962	0.164766	0.136558	0.198527	0.284761	-7835.48	-7006.47	-7232	-6513.97	-7238.69	-7499.77	-7399.92	-6787.71
676710	3383545000	-89596.2	-86952.1	-2644.14	24.8891	16150.2	0.163429	0.141686	0.126684	0.127163	0.0733795	0.0899241	0.066427	0.0472389	0.0423507	0.0441616	0.0261214	0.0214601	0.00862128	0.00392071	0.00490247	0.00413023	0.00441585	0.00297925	0.00100504	0.460416	0.0008	0.0208853	0.15175	0.137852	0.144983	0.131936	0.143938	0.143693	0.148951	0.155955	0.178438	0.155423	0.1401	0.191536	0.267271	-7763.01	-7022.44	-7264.95	-6518.39	-7208.07	-7455.11	-7436.51	-6800.89
136347	681730000	-89580.3	-86934.5	-2645.86	24.9217	16368.4	0.164837	0.143828	0.127649	0.123084	0.0753099	0.0922489	0.0691606	0.0462036	0.0423363	0.0397437	0.0254877	0.021263	0.00813084	0.00353142	0.00451869	0.0039925	0.00413874	0.00345283	0.00108284	0.45413	0.0008	0.022973	0.154063	0.132757	0.140175	0.129995	0.152003	0.140473	0.151402	0.163542	0.177817	0.146833	0.129082	0.176832	0.262216	-7756.83	-7030.33	-7299.11	-6486.87	-7201.7	-7441.35	-7437.33	-6789.4
366622	1833105000	-89529.1	-86960.2	-2568.84	23.907	14940.1	0.162492	0.142455	0.125359	0.124234	0.0749793	0.0912823	0.0690513	0.0482742	0.0421027	0.0417923	0.0261672	0.024076	0.008278	0.00365491	0.00397384	0.00403494	0.00397412	0.00242259	0.00139725	0.508206	0.0008	0.0340366	0.166115	0.152127	0.151429	0.136008	0.167682	0.15497	0.160503	0.176592	0.184648	0.160985	0.144784	0.210664	0.283506	-7816.11	-7030.72	-7222.14	-6510.75	-7195.41	-7508.63	-7406.51	-6755.31
430602	2153005000	-89559.7	-86915.8	-2643.88	24.5861	15632.4	0.165554	0.13836	0.12547	0.128805	0.0734983	0.0922079	0.0665532	0.0477121	0.044385	0.0397373	0.0267579	0.0210056	0.00878841	0.00404796	0.00507833	0.00395339	0.0044042	0.00228284	0.00139786	0.480565	0.0008	0.0257664	0.161123	0.136796	0.150363	0.132714	0.155477	0.151961	0.15453	0.174247	0.175785	0.159023	0.143744	0.201219	0.270673	-7783.73	-7005.41	-7235.46	-6529.21	-7189.5	-7472.03	-7455.58	-6775.51
463269	2316340000	-89512.5	-86917	-2595.51	24.6973	15790.6	0.1632	0.138947	0.126165	0.128554	0.0742734	0.0940873	0.0672986	0.0472114	0.0446022	0.0405152	0.0248499	0.0210829	0.00879729	0.00383469	0.00417593	0.00422723	0.00455131	0.00233574	0.00129046	0.463147	0.0008	0.00985625	0.159374	0.14074	0.141914	0.133537	0.148424	0.153376	0.157096	0.168643	0.175243	0.153297	0.139871	0.19614	0.273466	-7810.78	-7004.13	-7236	-6493.15	-7210.85	-7467.05	-7481.69	-6797.42
153534	767665000	-89481.3	-86871.7	-2609.63	24.5485	15722.4	0.164172	0.141555	0.12429	0.127268	0.0740879	0.0912766	0.0691594	0.0483603	0.0424718	0.0422422	0.0241437	0.0210964	0.00877473	0.00387872	0.00445411	0.00410799	0.00373499	0.00353998	0.00138665	0.483538	0.0008	0.0361436	0.158224	0.136886	0.15021	0.138212	0.151824	0.148797	0.156202	0.168688	0.184392	0.155414	0.144961	0.189206	0.267358	-7757.1	-6992.92	-7284.67	-6479.33	-7220.16	-7456.42	-7414.77	-6807.74
850878	4254385000	-89614.7	-86978.6	-2636.17	24.9567	16099.2	0.165737	0.140812	0.128282	0.124525	0.074974	0.0954078	0.0675339	0.0461009	0.0424669	0.0413064	0.0245725	0.0193492	0.00822892	0.00450587	0.00387435	0.00431092	0.00386963	0.00295524	0.00118649	0.463267	0.0008	0.0249933	0.154684	0.138871	0.14386	0.132222	0.154615	0.146212	0.153088	0.166417	0.175968	0.15141	0.139246	0.18997	0.249812	-7809.12	-7003.82	-7265.72	-6482.73	-7231.19	-7443.53	-7468.7	-6810.89
78567	392830000	-89616.1	-86932.8	-2683.28	24.9281	16614.9	0.161054	0.143945	0.132031	0.123695	0.0715454	0.0918929	0.0675549	0.0462342	0.0422085	0.0404353	0.0266064	0.0225502	0.00849413	0.00332246	0.00464427	0.00499979	0.00412921	0.0026566	0.00200151	0.473129	0.0008	0.0431752	0.156597	0.129164	0.145512	0.127528	0.146069	0.139466	0.145322	0.162015	0.171852	0.150298	0.137779	0.181074	0.249521	-7752.01	-7006.74	-7301.05	-6529.78	-7193.32	-7468.02	-7429.57	-6813.19
7161	35800000	-89622.5	-86997.1	-2625.44	24.8684	15998.5	0.167327	0.143592	0.124812	0.124157	0.0749787	0.0917236	0.0664679	0.0478904	0.0427044	0.0407451	0.0254473	0.0213961	0.00806613	0.00396	0.00463816	0.00421216	0.00325746	0.00291705	0.00170754	0.486301	0.0008	0.0504704	0.156679	0.140119	0.143	0.131144	0.150408	0.145841	0.15166	0.170162	0.181746	0.154672	0.140875	0.183732	0.274925	-7782.63	-6999.14	-7270.03	-6518.81	-7228.45	-7465.13	-7431.1	-6768.9
327251	1636250000	-89606.5	-86961.8	-2644.7	24.4841	15947	0.162161	0.144287	0.127908	0.122343	0.0769499	0.0922233	0.0677628	0.0462276	0.0401643	0.0406859	0.0265865	0.0212086	0.008908	0.00429357	0.00499317	0.00401146	0.0039361	0.00395761	0.00139236	0.466793	0.0008	0.0190791	0.163669	0.135485	0.143837	0.1336	0.154058	0.141891	0.152886	0.16807	0.186457	0.145571	0.13572	0.186978	0.260292	-7780.84	-6989.95	-7262.09	-6554.94	-7195.52	-7467.48	-7433.63	-6777.54
850868	4254335000	-89558.4	-86935.5	-2622.97	24.5126	15867.6	0.165737	0.140812	0.128282	0.124525	0.074974	0.0954078	0.0675339	0.0461009	0.0424669	0.0413064	0.0245725	0.0193492	0.00822892	0.00450587	0.00387435	0.00431092	0.00386963	0.00295524	0.00118649	0.475746	0.0008	0.0335477	0.157509	0.142697	0.148219	0.137021	0.151055	0.147032	0.157502	0.164506	0.180341	0.159236	0.141987	0.190224	0.266911	-7787.25	-7009.27	-7249.78	-6512.4	-7228.55	-7449.55	-7466.17	-6791.73
154071	770350000	-89566.1	-86903.6	-2662.52	24.9293	16126.5	0.165565	0.142993	0.127727	0.126854	0.074245	0.0938918	0.065971	0.046668	0.0420336	0.0387549	0.0259416	0.020133	0.00877473	0.0040587	0.00445411	0.00335219	0.00332093	0.00353998	0.00172115	0.464461	0.0008	0.0281085	0.157117	0.138257	0.134842	0.136122	0.154207	0.135982	0.152104	0.169911	0.173204	0.156363	0.139145	0.189517	0.279832	-7768.92	-7001.28	-7231.53	-6502.97	-7230.53	-7474.49	-7441.12	-6821.85
792886	3964425000	-89550.9	-86910.3	-2640.61	24.9818	15809.9	0.158995	0.139875	0.129652	0.125471	0.0774821	0.0925869	0.0663835	0.0472036	0.0435357	0.0423638	0.0269275	0.0216201	0.00831838	0.00316215	0.00478704	0.00390998	0.00417518	0.00258312	0.00096884	0.497889	0.0008	0.0541553	0.160972	0.142036	0.151359	0.137199	0.158002	0.151952	0.151245	0.166192	0.177957	0.152031	0.138686	0.185261	0.26893	-7788.82	-6972.31	-7272.46	-6529.67	-7226.83	-7466.99	-7406.1	-6797.46
102976	514875000	-89538.3	-86967.8	-2570.47	24.8587	15473.5	0.163261	0.141427	0.1274	0.121755	0.0736419	0.0954335	0.0694612	0.0504645	0.0414104	0.040775	0.0248582	0.019998	0.0092352	0.00385819	0.00430286	0.00399665	0.00403812	0.00317834	0.00150399	0.476324	0.0008	0.0155715	0.160682	0.146555	0.148752	0.136023	0.156886	0.154477	0.156701	0.176168	0.181657	0.162945	0.140251	0.19663	0.255693	-7778.08	-7031.21	-7277.29	-6476.68	-7221.26	-7451.67	-7445.86	-6812.49
684725	3423620000	-89558.1	-86956.4	-2601.71	24.6825	14986.1	0.164969	0.138709	0.130192	0.125215	0.0724904	0.0932627	0.0699858	0.0452155	0.0434887	0.0398359	0.025514	0.0208205	0.00873099	0.00384703	0.00478089	0.00391193	0.00457966	0.00304335	0.00140825	0.531044	0.0008	0.072071	0.165604	0.143973	0.149281	0.146129	0.161252	0.154136	0.160158	0.177689	0.19125	0.162702	0.150683	0.196788	0.284472	-7776.23	-7035.66	-7288.53	-6503	-7209.58	-7417.29	-7457.5	-6794.66
895222	4476105000	-89491.5	-86870.1	-2621.34	24.6014	15785	0.161674	0.146887	0.126994	0.124274	0.07448	0.0927373	0.0680488	0.0483143	0.0440268	0.038763	0.0245788	0.0194802	0.00933534	0.0034666	0.00487789	0.00316912	0.00399893	0.00294394	0.00195043	0.467329	0.0008	0.0179274	0.16134	0.13585	0.142612	0.140474	0.155266	0.150835	0.151696	0.169741	0.180423	0.150907	0.137571	0.192935	0.273251	-7767.6	-6994.8	-7252.21	-6567.43	-7247.2	-7452.39	-7454.77	-6797.2
679320	3396595000	-89599.9	-86934.2	-2665.63	24.9449	16371.2	0.16234	0.147881	0.12812	0.127191	0.0742431	0.0859856	0.0673971	0.0479703	0.0421467	0.0415654	0.025381	0.0206284	0.00744753	0.00386852	0.00470712	0.00421554	0.00456817	0.00307259	0.00127026	0.466012	0.0008	0.0343368	0.152462	0.134519	0.133905	0.127472	0.143194	0.145231	0.154899	0.161681	0.16953	0.149033	0.135771	0.177784	0.256102	-7783.17	-7016.56	-7268.19	-6473.39	-7208.47	-7468.25	-7473.91	-6771.31
313180	1565895000	-89595.1	-86981.9	-2613.15	24.2441	15484.1	0.161282	0.139588	0.127075	0.128515	0.0725514	0.0955591	0.0678376	0.0476727	0.0419479	0.0401558	0.0261271	0.0210868	0.00967862	0.00343444	0.00410219	0.00414019	0.00470777	0.0029797	0.00155915	0.48862	0.0008	0.0345111	0.164748	0.142584	0.146723	0.141699	0.148994	0.156876	0.154788	0.178406	0.183293	0.162248	0.137151	0.20212	0.256497	-7824.13	-7017.44	-7269.39	-6515.16	-7234.94	-7481.34	-7421.68	-6809.42
937223	4686110000	-89529.8	-86911.9	-2617.9	24.9333	15550.6	0.161648	0.147223	0.126288	0.121517	0.0746523	0.0900334	0.0660778	0.0474747	0.0441929	0.0418364	0.0263144	0.0216806	0.00922742	0.00403369	0.00453686	0.00502867	0.00405173	0.00262479	0.00155939	0.48496	0.0008	0.0303724	0.163113	0.137672	0.14423	0.136087	0.161592	0.150611	0.159652	0.172639	0.185642	0.155821	0.137932	0.188975	0.269688	-7777.34	-7006.77	-7253.87	-6515.15	-7177.2	-7473.52	-7427.79	-6817.82
157338	786685000	-89584.2	-86944.1	-2640.1	24.9459	16343.1	0.15899	0.147834	0.126826	0.127456	0.0738263	0.0915246	0.0665004	0.0456561	0.0444444	0.0399562	0.0256051	0.0208979	0.00872373	0.00460247	0.00477612	0.00375648	0.0045929	0.00256192	0.00147007	0.464996	0.0008	0.0352367	0.153582	0.140252	0.1407	0.132996	0.144513	0.145015	0.147503	0.16558	0.178083	0.149262	0.143377	0.189154	0.239768	-7767.26	-7006.61	-7240.98	-6458.66	-7212.79	-7474.58	-7425.79	-6798.63
602568	3012835000	-89584.2	-86966.4	-2617.84	24.8755	15572	0.161114	0.141562	0.130413	0.124034	0.0776322	0.089597	0.0660553	0.0491708	0.0422061	0.0396745	0.0278202	0.0215718	0.00805317	0.00398194	0.00485151	0.00383363	0.00387249	0.0030137	0.001542	0.46179	0.0008	0.00629766	0.163959	0.146155	0.140101	0.13999	0.164534	0.148796	0.158358	0.170773	0.178372	0.150954	0.135813	0.19621	0.261411	-7761.85	-7047.45	-7283.2	-6498.98	-7246.56	-7490.41	-7433.49	-6808.3
1041275	5206370000	-89540.8	-86914.9	-2625.96	24.6641	15819.6	0.159064	0.142997	0.130273	0.123967	0.0759096	0.0921419	0.065116	0.0470256	0.0426913	0.0420139	0.0255674	0.0212902	0.00941175	0.00342078	0.00515589	0.00458645	0.00439102	0.00340963	0.00156816	0.451372	0.0008	0.0072943	0.155785	0.14236	0.1462	0.131921	0.152143	0.145182	0.158523	0.176379	0.174961	0.147644	0.140616	0.194079	0.249734	-7786.06	-6967.81	-7279.26	-6525.56	-7205.83	-7460	-7402.75	-6765.37
563622	2818105000	-89583.1	-86943.1	-2640.04	24.7792	15951.4	0.162529	0.142543	0.129231	0.126922	0.0721459	0.0911575	0.0677422	0.0475134	0.0435664	0.0405674	0.0254565	0.0213424	0.0079493	0.00407996	0.00483278	0.00448367	0.00384102	0.00281092	0.00128537	0.48258	0.0008	0.0355238	0.163936	0.137612	0.145854	0.136299	0.152889	0.14979	0.154922	0.170984	0.182316	0.152016	0.135477	0.19091	0.260159	-7786.71	-7005.91	-7256.1	-6462.1	-7170.79	-7471.2	-7409.19	-6781.72
518942	2594705000	-89521.9	-86905.1	-2616.71	24.3504	15694.1	0.161786	0.138694	0.129749	0.12638	0.0752294	0.0921664	0.0692745	0.0489909	0.0415582	0.0401054	0.0260634	0.0206448	0.00820928	0.00358919	0.00416088	0.00498789	0.00422967	0.00267264	0.00150826	0.500375	0.0008	0.0522009	0.159459	0.143927	0.137402	0.141341	0.156325	0.151238	0.154417	0.173282	0.177833	0.15391	0.140601	0.19045	0.255048	-7769.74	-7051.7	-7267.08	-6473.41	-7173.4	-7481.08	-7436.42	-6806.72
1000440	5002195000	-89547.8	-86893.6	-2654.23	24.9754	16015.2	0.163899	0.141373	0.131657	0.124123	0.073857	0.0918227	0.0684825	0.0459541	0.0435602	0.0413798	0.026979	0.0197082	0.00797181	0.00273365	0.00409853	0.00428606	0.00393688	0.00275029	0.00142705	0.469991	0.0008	0.0251469	0.155517	0.145202	0.143971	0.133577	0.153544	0.151053	0.155443	0.160505	0.174791	0.148474	0.139593	0.182815	0.25784	-7782.62	-7004.1	-7236.63	-6538.76	-7194.3	-7491.4	-7422.76	-6761.23
1097388	5486935000	-89588.4	-86972.3	-2616.04	24.9803	15694.8	0.164037	0.141103	0.127676	0.129162	0.0740112	0.0922833	0.0656839	0.0462092	0.0423971	0.0402653	0.0261238	0.0209269	0.00913984	0.0036155	0.00499556	0.00368647	0.00437849	0.00282255	0.00148351	0.503768	0.0008	0.0538675	0.158171	0.145837	0.141917	0.136103	0.156551	0.147667	0.152089	0.17261	0.183113	0.158391	0.141938	0.198055	0.257659	-7799.25	-6990.56	-7241.54	-6550.97	-7214.88	-7435.55	-7414.69	-6830.21
1026582	5132905000	-89578.7	-86933.6	-2645.06	24.5257	16204.6	0.161436	0.14435	0.127354	0.12364	0.0724662	0.0931379	0.0687128	0.0462577	0.0434432	0.0414925	0.0257905	0.020977	0.00860591	0.00437931	0.00485976	0.00409886	0.00460141	0.00289463	0.00150295	0.464616	0.0008	0.0265197	0.157683	0.142254	0.143157	0.131256	0.145719	0.141208	0.14979	0.166003	0.173155	0.1505	0.131353	0.188246	0.264141	-7800.32	-7039.83	-7253.32	-6533.67	-7214.44	-7476.95	-7421.55	-6793.85
502880	2514395000	-89605.9	-86954.9	-2651.06	24.9611	16106.7	0.164082	0.143357	0.131184	0.124303	0.0772492	0.0894563	0.0654653	0.0472153	0.0416159	0.039718	0.0256849	0.0199134	0.00923793	0.00367472	0.00478031	0.00464373	0.00462011	0.00280907	0.00098984	0.467922	0.0008	0.0294683	0.154811	0.132164	0.143806	0.133264	0.150597	0.149275	0.152804	0.170335	0.175458	0.150313	0.140321	0.179285	0.234709	-7785.31	-7025.41	-7258.69	-6487.17	-7213.29	-7443.42	-7451.98	-6823.27
283867	1419330000	-89662.2	-87059.7	-2602.48	24.6522	15866.1	0.164146	0.146961	0.12816	0.122783	0.071631	0.0906273	0.0673708	0.0463445	0.0423959	0.0431721	0.0265546	0.0203737	0.00860816	0.00316107	0.00532894	0.00437616	0.00438479	0.00236068	0.0012592	0.474283	0.0008	0.0267142	0.161244	0.137282	0.139657	0.136422	0.15946	0.146253	0.148611	0.172398	0.176796	0.155323	0.135332	0.186142	0.251696	-7781.76	-6987.37	-7231.45	-6493.15	-7276.47	-7484.88	-7446.89	-6827.38
853370	4266845000	-89542.6	-86921.1	-2621.52	24.109	15454.8	0.16442	0.140813	0.126261	0.126056	0.0757981	0.0916946	0.0695006	0.0448521	0.0434684	0.0410506	0.0260537	0.0209422	0.00854831	0.00339178	0.00491331	0.00401024	0.00427321	0.00260225	0.00135083	0.478225	0.0008	0.0254148	0.160656	0.142148	0.146818	0.137937	0.15699	0.150838	0.158054	0.177374	0.187589	0.150095	0.140659	0.189232	0.259198	-7765.41	-6992.1	-7284.31	-6495.08	-7235.84	-7457.03	-7450.04	-6793.57
936390	4681945000	-89516	-86928.8	-2587.17	24.428	15213.9	0.166658	0.139608	0.128913	0.125983	0.0732149	0.0892239	0.0691986	0.0471813	0.0439539	0.0399137	0.0261132	0.0209799	0.00849156	0.0033123	0.00533188	0.00447703	0.00400388	0.00237466	0.00106721	0.479705	0.0008	0.0222945	0.165403	0.144591	0.147749	0.133504	0.162262	0.154217	0.162507	0.177024	0.187614	0.156825	0.146796	0.198718	0.271991	-7772.81	-7036.49	-7301.16	-6457	-7204.09	-7476.72	-7429.4	-6803.5
907492	4537455000	-89609.1	-86966	-2643.11	24.7785	16231.8	0.164298	0.142113	0.130676	0.127309	0.0731094	0.0898781	0.0668278	0.0454522	0.0422925	0.0395611	0.0261602	0.0227306	0.00808542	0.00399552	0.00466455	0.00467223	0.00433736	0.00266057	0.00117678	0.450672	0.0008	0.0143053	0.150832	0.132728	0.14094	0.133989	0.149167	0.143313	0.150305	0.162696	0.181914	0.150114	0.133002	0.188939	0.25801	-7802.64	-7037.45	-7281.64	-6549.63	-7213.46	-7477.42	-7434.88	-6786.66
951471	4757350000	-89546.6	-86938.9	-2607.72	24.9024	15677.4	0.159275	0.14835	0.127117	0.122153	0.0760779	0.0901536	0.0668065	0.0484475	0.0434363	0.0406764	0.024706	0.0206935	0.00882611	0.00381148	0.00568683	0.00413602	0.00447927	0.00351864	0.00164857	0.479298	0.0008	0.0207551	0.163794	0.141303	0.149253	0.139824	0.16058	0.153679	0.159931	0.164861	0.176779	0.1559	0.139643	0.19537	0.246681	-7804.42	-6994.05	-7230.29	-6524.7	-7249.39	-7469.48	-7424.28	-6808.48
38643	193210000	-89483.2	-86885.7	-2597.46	24.9918	15457.3	0.164793	0.13891	0.128241	0.124197	0.0753131	0.0924236	0.067544	0.0466865	0.0433196	0.0420318	0.0252908	0.0202253	0.00921313	0.00387934	0.00466294	0.0047211	0.00419093	0.00281015	0.0015468	0.504143	0.0008	0.0502204	0.157273	0.144917	0.143733	0.136882	0.154485	0.149095	0.159682	0.173297	0.18671	0.154352	0.143143	0.188559	0.263795	-7766.97	-7028.13	-7238.35	-6504.85	-7211.82	-7458.97	-7446.72	-6799.86
930371	4651850000	-89464.8	-86884	-2580.78	24.832	14944.8	0.167709	0.13972	0.125733	0.122825	0.0746933	0.0942317	0.0675626	0.0477963	0.0419521	0.0393022	0.0262755	0.0208037	0.00942151	0.00427033	0.00518903	0.00387232	0.00414083	0.00305411	0.00144754	0.552773	0.0008	0.0821496	0.171222	0.14707	0.154331	0.139999	0.160333	0.155092	0.162272	0.184142	0.192723	0.153652	0.147486	0.198488	0.270155	-7797.66	-6987.12	-7256.76	-6487.94	-7206.27	-7478.61	-7418.49	-6800.68
1115796	5578975000	-89528.6	-86965.6	-2563.03	23.7564	14975.2	0.161677	0.14765	0.122315	0.123153	0.0745518	0.0896481	0.0673303	0.0491459	0.0452564	0.0422509	0.0276487	0.0203138	0.00806619	0.00383261	0.00526736	0.00339063	0.00402649	0.00288816	0.00158797	0.524734	0.0008	0.0543625	0.172712	0.144454	0.152778	0.143307	0.162297	0.156062	0.158658	0.182924	0.190319	0.163319	0.154199	0.210961	0.284375	-7818.51	-7015.43	-7245.64	-6531.93	-7194.29	-7454.53	-7421.12	-6813.05
771850	3859245000	-89565.3	-86945.5	-2619.79	24.2473	16194.4	0.161864	0.139116	0.131223	0.126693	0.0714813	0.0941829	0.0675184	0.0459346	0.0426695	0.0401351	0.0266147	0.0209462	0.00870689	0.00389846	0.00488637	0.00468056	0.0048189	0.00347232	0.00115629	0.455299	0.0008	0.0115603	0.156152	0.140719	0.135386	0.132144	0.149121	0.142319	0.153808	0.170167	0.176122	0.147218	0.135987	0.182346	0.257123	-7772.93	-6986.02	-7250.63	-6495.21	-7234.28	-7470.59	-7433.49	-6819.04
470560	2352795000	-89606.7	-86957.9	-2648.84	24.8918	15958.1	0.163603	0.142911	0.127927	0.121055	0.0736951	0.0920488	0.0705066	0.0443273	0.0448217	0.0411531	0.0270952	0.0228786	0.00815991	0.00405688	0.00440119	0.00430582	0.0033612	0.00232022	0.00137306	0.465013	0.0008	0.0192464	0.158045	0.139261	0.145745	0.134782	0.149084	0.144897	0.149389	0.164452	0.175476	0.150228	0.134961	0.178411	0.249399	-7767.27	-7042.45	-7246.38	-6497.2	-7200.76	-7453.12	-7458.61	-6791.87
711044	3555215000	-89578.9	-86920.4	-2658.51	24.8412	16100	0.161921	0.142883	0.129951	0.125022	0.0742679	0.09093	0.0674979	0.0462984	0.0449593	0.0409499	0.0253677	0.0193265	0.00829759	0.00405011	0.00515918	0.00371424	0.00458596	0.00308858	0.00172999	0.458338	0.0008	0.0187805	0.153773	0.140845	0.143325	0.132139	0.149393	0.149931	0.144322	0.167989	0.175385	0.151273	0.136641	0.184328	0.273231	-7750.5	-6996.62	-7283.18	-6468.47	-7220.46	-7455.14	-7431.76	-6839.63
584709	2923540000	-89517.3	-86889.2	-2628.16	24.8606	16100.2	0.160301	0.14455	0.127925	0.12875	0.0754335	0.0894888	0.0659002	0.047835	0.0449943	0.0400674	0.0261296	0.0189801	0.00819705	0.00385841	0.00473471	0.00386352	0.0042714	0.00308344	0.00163632	0.449686	0.0008	0.0123269	0.148476	0.138647	0.144739	0.13706	0.153359	0.138266	0.148543	0.165944	0.174356	0.151207	0.13852	0.185776	0.269421	-7774.29	-6995.62	-7283.61	-6465.98	-7212.73	-7449.35	-7427.66	-6811.77
1135740	5678695000	-89580	-86965.3	-2614.66	24.4976	15853	0.16112	0.140372	0.129184	0.125281	0.0731902	0.0935373	0.0700167	0.046864	0.0430549	0.0401168	0.0266601	0.0210155	0.00873793	0.00381243	0.00448797	0.00397875	0.00431017	0.0027833	0.00147628	0.473902	0.0008	0.0215411	0.155296	0.136459	0.143475	0.13704	0.14537	0.149928	0.153754	0.177593	0.178034	0.155817	0.132366	0.195883	0.258699	-7803.76	-7007.83	-7252.02	-6547.9	-7190.64	-7510.79	-7440.88	-6795.99
827394	4136965000	-89664.1	-86994.6	-2669.54	24.678	16757.3	0.162052	0.145146	0.129041	0.130511	0.0726067	0.0904294	0.0661954	0.0455941	0.0427084	0.0402516	0.0263813	0.0194178	0.00843608	0.00413529	0.00456718	0.00354532	0.00411888	0.00310655	0.001757	0.438761	0.0008	0.017748	0.150819	0.138259	0.137981	0.131627	0.147146	0.14032	0.148924	0.157248	0.170847	0.145555	0.127785	0.176992	0.267124	-7780.07	-7031.39	-7275.61	-6533.86	-7250.47	-7484.04	-7418.66	-6805.23
651131	3255650000	-89497.7	-86920.7	-2576.99	23.2406	15011.9	0.166141	0.138789	0.131683	0.126444	0.0740272	0.0891996	0.0658343	0.047529	0.0430425	0.0398042	0.0249469	0.0210386	0.00854966	0.00386092	0.00550219	0.00475201	0.0044373	0.00276629	0.00165143	0.495692	0.0008	0.0289949	0.167855	0.150126	0.155151	0.140888	0.165562	0.155637	0.160631	0.177443	0.195486	0.164805	0.150698	0.205333	0.28074	-7781.97	-7024.7	-7258.65	-6479.64	-7195.59	-7497.03	-7407.22	-6806.87
931054	4655265000	-89503.9	-86858.2	-2645.7	24.7472	16219.6	0.16328	0.141353	0.128145	0.123355	0.0778308	0.0924443	0.0662378	0.0456839	0.0431867	0.0411916	0.0257457	0.0219315	0.0077845	0.00481098	0.00429893	0.00387232	0.00490602	0.00231698	0.0016238	0.48365	0.0008	0.0507971	0.155579	0.137913	0.145775	0.133198	0.150727	0.14472	0.15108	0.161296	0.179572	0.146998	0.136479	0.177425	0.261845	-7785.74	-7014.16	-7259.23	-6470.04	-7212.77	-7443.32	-7451.15	-6787.76
972685	4863420000	-89514.8	-86889.7	-2625.12	24.8865	15934.9	0.163782	0.143527	0.124128	0.125089	0.0741671	0.092161	0.0678258	0.0480088	0.0413928	0.0406554	0.0268905	0.0218603	0.00844838	0.00399772	0.00513989	0.0041887	0.00424168	0.00317171	0.0013246	0.486328	0.0008	0.0483268	0.154817	0.139878	0.140833	0.136684	0.149624	0.144123	0.153056	0.172338	0.17768	0.157184	0.140055	0.187309	0.240373	-7780.26	-7033.22	-7235.3	-6524.62	-7164.19	-7455.6	-7394.03	-6777.01
793095	3965470000	-89653.9	-87027.3	-2626.55	24.8708	15851	0.162863	0.142693	0.125162	0.126868	0.0761094	0.095088	0.0644466	0.0481676	0.0414459	0.0397265	0.0261948	0.0216124	0.00845081	0.00417836	0.00478704	0.00428651	0.00417518	0.00277666	0.00096884	0.467448	0.0008	0.0165116	0.157402	0.13641	0.148064	0.139784	0.148273	0.151935	0.162906	0.171593	0.179543	0.157703	0.14702	0.18266	0.278332	-7817.69	-6998.38	-7262.65	-6517.67	-7190.76	-7483.8	-7419.09	-6816.53
1069242	5346205000	-89554.2	-86930.7	-2623.49	24.7608	15685.2	0.160483	0.145302	0.126566	0.128269	0.0718122	0.0908547	0.0677875	0.048762	0.0422822	0.0397447	0.0279026	0.0204606	0.00853974	0.00355331	0.00549056	0.00424294	0.00402526	0.0026294	0.0012923	0.503981	0.0008	0.0534814	0.165196	0.143664	0.143356	0.141866	0.14787	0.150575	0.152899	0.179476	0.17759	0.152264	0.146208	0.195621	0.269669	-7784.22	-6986.17	-7236.63	-6518.97	-7187.08	-7501.8	-7413.43	-6790.53
73732	368655000	-89624.8	-86972.8	-2651.92	24.9813	16497.2	0.160495	0.140961	0.128514	0.124734	0.0722131	0.0941086	0.0666694	0.0500824	0.0470399	0.040555	0.0255885	0.0190689	0.00865726	0.00420342	0.0042366	0.00435397	0.00423365	0.00265211	0.00163293	0.445355	0.0008	0.014069	0.156204	0.136904	0.139382	0.129491	0.146802	0.139192	0.148883	0.163309	0.1738	0.152556	0.131546	0.185421	0.246475	-7827.03	-7007.17	-7248.34	-6500.22	-7223.99	-7439.06	-7413.53	-6780.69
393973	1969860000	-89600.6	-86953.2	-2647.38	24.9112	16241.2	0.166097	0.140739	0.124563	0.128079	0.0752403	0.0885694	0.0673144	0.0470238	0.0458316	0.0406398	0.0266655	0.0209691	0.00846026	0.00406935	0.00440507	0.00351393	0.0039683	0.00236801	0.00148184	0.479858	0.0008	0.053054	0.156455	0.135776	0.140714	0.13533	0.1485	0.140897	0.146393	0.160206	0.172775	0.143839	0.129205	0.177963	0.270189	-7789.4	-7048.53	-7222.04	-6533.86	-7240.24	-7465.63	-7424.83	-6818.88
724602	3623005000	-89832	-87265.9	-2566.11	23.7371	15817.8	0.160071	0.141728	0.128163	0.129262	0.0732634	0.0908232	0.0647724	0.0514112	0.0436985	0.0417875	0.0251728	0.0198373	0.00804296	0.0040092	0.00540447	0.00404575	0.00423551	0.00315403	0.00111679	0.468075	0.0008	0.021832	0.161662	0.142464	0.146279	0.137126	0.151684	0.149501	0.148405	0.179062	0.180435	0.158011	0.138835	0.192326	0.270514	-7791.05	-7034.74	-7286.19	-6508.03	-7193.04	-7445.94	-7497.5	-6832.35
622351	3111750000	-89620.4	-86969.9	-2650.54	24.6206	16165.8	0.159401	0.14342	0.128605	0.121557	0.0767198	0.0912752	0.068088	0.0474722	0.0455859	0.04061	0.0269333	0.0215365	0.00864989	0.00389908	0.00450606	0.00387594	0.00396651	0.00253746	0.00136108	0.469851	0.0008	0.0281567	0.153751	0.137114	0.138177	0.134826	0.144138	0.152632	0.151805	0.160104	0.180047	0.149989	0.140434	0.18599	0.259328	-7779.28	-6996.85	-7259.82	-6533.81	-7236.59	-7470.9	-7421.89	-6793.15
407804	2039015000	-89581.5	-86989.5	-2591.95	24.7554	15512	0.162934	0.141955	0.124092	0.126646	0.0727379	0.0916353	0.0699129	0.0482385	0.0428736	0.0404193	0.026483	0.0223538	0.00823924	0.00392357	0.00533761	0.00363054	0.00382641	0.00346517	0.00129695	0.493835	0.0008	0.0319002	0.162015	0.146817	0.140021	0.139217	0.154127	0.146718	0.146839	0.170256	0.181288	0.159275	0.145727	0.191656	0.255893	-7811.68	-7019.71	-7269.63	-6514.88	-7218.92	-7493.46	-7406.46	-6773.92
802006	4010025000	-89713.8	-87057.1	-2656.76	24.8585	16059.3	0.162277	0.141253	0.129766	0.124655	0.0748	0.0908595	0.0660582	0.047763	0.0453664	0.0407882	0.0265553	0.020329	0.0083145	0.00380904	0.00491831	0.00350763	0.00372293	0.00325045	0.00200705	0.491474	0.0008	0.0537134	0.155326	0.139304	0.143914	0.134281	0.148475	0.148205	0.152485	0.175883	0.182411	0.154435	0.13474	0.193595	0.2717	-7785.48	-7001.1	-7296.94	-6524.74	-7215.08	-7468.16	-7434.84	-6786.42
248094	1240465000	-89524.7	-86931.8	-2592.96	24.8945	15649.8	0.161307	0.139741	0.128606	0.126715	0.0730153	0.0900235	0.0679313	0.0471086	0.0448823	0.0421606	0.0273528	0.0216838	0.0091083	0.00359529	0.00455206	0.00403527	0.00390652	0.00310075	0.00117481	0.488595	0.0008	0.0389692	0.155628	0.140593	0.146669	0.137905	0.157482	0.14718	0.155619	0.16962	0.183798	0.155293	0.137623	0.184043	0.261078	-7771.12	-7011.51	-7252.17	-6495.17	-7215.84	-7449.7	-7384.21	-6831.12
935651	4678250000	-89564.1	-86935.5	-2628.59	24.9054	15683.8	0.161608	0.14393	0.128165	0.125901	0.0739172	0.0905158	0.0685121	0.0477803	0.0438347	0.04057	0.0264423	0.0201233	0.00849156	0.0042694	0.00457814	0.00398078	0.00400388	0.00231073	0.00106721	0.465558	0.0008	0.0245718	0.158142	0.138291	0.148138	0.139501	0.159944	0.145557	0.162251	0.169187	0.17911	0.152954	0.145513	0.19013	0.246071	-7806.81	-7030.5	-7280.84	-6507.91	-7199.04	-7470.16	-7445.97	-6828.86
832829	4164140000	-89556.9	-86903.2	-2653.74	24.9675	16226.1	0.163986	0.141882	0.127327	0.127649	0.0739055	0.092439	0.0655612	0.0463948	0.0436329	0.040753	0.0262999	0.0212075	0.00807084	0.00318135	0.00532934	0.00431497	0.00449215	0.00193847	0.00163532	0.482346	0.0008	0.0467612	0.157228	0.136574	0.140742	0.137606	0.150646	0.147659	0.147587	0.164169	0.176075	0.148128	0.136811	0.185648	0.277259	-7788.75	-7013.29	-7310.58	-6506.03	-7241.83	-7432.34	-7408.58	-6820.58
98049	490240000	-89552	-86942.3	-2609.75	24.7369	15753.4	0.162051	0.142819	0.126057	0.125287	0.0750789	0.0904808	0.0649541	0.0506227	0.0441799	0.0409916	0.0263923	0.0212818	0.0076116	0.00358958	0.00433882	0.00501663	0.0043471	0.00305821	0.00184132	0.469402	0.0008	0.0196517	0.158902	0.14519	0.144702	0.135675	0.154637	0.154695	0.156091	0.172846	0.176012	0.153114	0.142572	0.192917	0.273836	-7789.38	-7015.71	-7284.16	-6472.8	-7148.74	-7446.02	-7459.77	-6795.53
1077601	5388000000	-89560.4	-86926.2	-2634.23	24.979	16115.6	0.161551	0.142819	0.129915	0.121294	0.0764949	0.0886385	0.0679291	0.047346	0.0423859	0.0422018	0.027275	0.0206918	0.00946707	0.00339356	0.0047988	0.00360128	0.00508481	0.00336414	0.00174907	0.465329	0.0008	0.0229116	0.160354	0.141352	0.137784	0.134274	0.153156	0.143648	0.164371	0.172719	0.181951	0.150241	0.137072	0.192575	0.270923	-7789.31	-7017.52	-7226.03	-6546.63	-7214.83	-7456.41	-7413.15	-6781.34
279238	1396185000	-89852.6	-87234.3	-2618.3	24.9193	16135.9	0.160972	0.142952	0.129024	0.123027	0.0730577	0.0921921	0.0690715	0.0463601	0.0449975	0.0416799	0.025205	0.0217507	0.00915639	0.00393447	0.0048427	0.00325206	0.0040772	0.00301434	0.00143381	0.455654	0.0008	0.0198431	0.155036	0.135939	0.140665	0.132343	0.157296	0.141705	0.155997	0.167637	0.173805	0.156293	0.142687	0.183539	0.25052	-7819.66	-7019.27	-7276.96	-6415.31	-7223.37	-7510.45	-7490.1	-6826.18
1015122	5075605000	-89487.7	-86891.4	-2596.3	24.8664	15801.9	0.163225	0.142351	0.128492	0.126565	0.0744061	0.0907659	0.067881	0.045823	0.0423599	0.0421527	0.0249608	0.021206	0.00934824	0.00311297	0.00508973	0.00378099	0.00418605	0.00251643	0.00177824	0.48105	0.0008	0.0306065	0.154215	0.137499	0.139719	0.140917	0.145654	0.157692	0.152736	0.167774	0.171028	0.154646	0.139007	0.19322	0.252884	-7791.04	-6994.26	-7247.31	-6529.91	-7179.06	-7472.76	-7465.51	-6789.55
94144	470715000	-89591.8	-86978.5	-2613.27	24.9829	15916	0.162353	0.140068	0.128215	0.126608	0.0746708	0.0920622	0.0658105	0.04759	0.0433503	0.0425681	0.0281601	0.0208142	0.00803837	0.00322224	0.00468036	0.0040191	0.00394145	0.00256765	0.00126148	0.463199	0.0008	0.0187378	0.158669	0.142391	0.144366	0.13193	0.153979	0.145151	0.149853	0.170257	0.175505	0.155444	0.136239	0.181274	0.259535	-7774.98	-7029.14	-7246.68	-6513.78	-7216.15	-7481.59	-7390.85	-6804.89
722978	3614885000	-90312.9	-87684.1	-2628.84	23.858	15995.1	0.162601	0.145734	0.13043	0.126389	0.0739371	0.0900398	0.065697	0.0473607	0.0425655	0.0417355	0.0253294	0.0199094	0.00749966	0.00376401	0.00467226	0.00424937	0.00363333	0.00313855	0.00131474	0.471893	0.0008	0.0373542	0.157525	0.143226	0.143392	0.137696	0.146406	0.149819	0.153807	0.167884	0.174898	0.159288	0.138735	0.192571	0.26819	-7825.58	-7016.35	-7271	-6576.59	-7185.11	-7499.69	-7564.46	-6887.19
216518	1082585000	-89637	-86992	-2644.96	24.7723	15722.8	0.163938	0.142297	0.129873	0.126738	0.0744447	0.0876407	0.0662564	0.0488906	0.0431659	0.0402335	0.0255098	0.0208145	0.0084706	0.00403853	0.00441141	0.00430528	0.00463519	0.00299334	0.00134338	0.501652	0.0008	0.0561816	0.161858	0.144172	0.146943	0.139086	0.151646	0.150038	0.15324	0.169657	0.174438	0.154613	0.13867	0.183662	0.266643	-7760	-7032.82	-7297.87	-6473.58	-7243.4	-7445.22	-7443.74	-6812.36
449689	2248440000	-89622.8	-86988.8	-2634.06	24.7117	16231.6	0.162937	0.141751	0.126767	0.124767	0.0741755	0.0927319	0.0701226	0.0462527	0.0445117	0.0397722	0.0246989	0.0206378	0.00819225	0.00424891	0.00573866	0.00375046	0.00425794	0.00317634	0.00151038	0.487107	0.0008	0.0555761	0.15248	0.132645	0.142882	0.128455	0.148235	0.145931	0.14868	0.169545	0.177817	0.152205	0.137501	0.177321	0.246153	-7824	-7045.41	-7214.09	-6498.97	-7197.58	-7497.51	-7406.16	-6805.08
108672	543355000	-89537.6	-86920.2	-2617.39	24.9772	15741.3	0.158376	0.143266	0.127881	0.126941	0.0772855	0.0934359	0.0675523	0.0481818	0.0425972	0.0414583	0.0248875	0.0191233	0.00894552	0.00326186	0.00439622	0.00360257	0.00415795	0.00298374	0.0016669	0.478126	0.0008	0.0343136	0.152449	0.13904	0.145769	0.13733	0.154464	0.155027	0.157936	0.168785	0.177843	0.156636	0.139682	0.194512	0.265312	-7772.16	-7017.9	-7257.22	-6503.81	-7194.05	-7473.06	-7409.56	-6816.08
59995	299970000	-89505.5	-86924.3	-2581.17	24.856	15165.6	0.163546	0.141275	0.127289	0.125608	0.0745936	0.0904229	0.0657791	0.0477601	0.0429908	0.0429133	0.0261948	0.022116	0.00799628	0.00346382	0.00540123	0.00416103	0.00343774	0.00357307	0.00147775	0.500537	0.0008	0.0345603	0.16929	0.146156	0.153389	0.146666	0.163522	0.148598	0.162101	0.181004	0.188522	0.166382	0.149063	0.205784	0.266098	-7803.51	-7002.09	-7279.05	-6506.49	-7192.57	-7412.48	-7464.49	-6809.56
684086	3420425000	-89630.8	-86976.6	-2654.25	24.4327	16549	0.161445	0.139162	0.128567	0.127376	0.0761325	0.0902352	0.0664675	0.0478765	0.0435319	0.0435985	0.0252496	0.0216797	0.00849157	0.00342839	0.00478453	0.00332266	0.00397162	0.00304335	0.00163607	0.461435	0.0008	0.0345294	0.15292	0.136198	0.136005	0.129535	0.152821	0.136135	0.145103	0.169842	0.175271	0.146547	0.136706	0.178901	0.256949	-7780.92	-7022.82	-7255.99	-6503.64	-7234.66	-7454.98	-7441.76	-6852.53
358295	1791470000	-89571.5	-86946.2	-2625.3	24.6139	16077.8	0.16389	0.140968	0.131058	0.127259	0.0724955	0.0909315	0.0630103	0.0476571	0.0444546	0.0420044	0.0253412	0.021913	0.0083735	0.00358829	0.00469566	0.00392155	0.0039856	0.00280449	0.00164821	0.461357	0.0008	0.0224431	0.155757	0.13321	0.147139	0.135368	0.145751	0.149027	0.149327	0.163407	0.174809	0.150036	0.132303	0.18701	0.252743	-7799.85	-6999.95	-7272.65	-6508.37	-7250.66	-7506.25	-7412.72	-6768.82
1088444	5442215000	-89584.2	-86948.9	-2635.29	24.8119	15940.7	0.164347	0.143006	0.126223	0.125924	0.0751125	0.0898657	0.0671164	0.0478413	0.0448346	0.038293	0.0260757	0.0224691	0.00792817	0.00381908	0.00503248	0.00399642	0.00424385	0.00239825	0.00147245	0.46052	0.0008	0.0143275	0.15592	0.142836	0.145567	0.140782	0.149507	0.146032	0.153714	0.162773	0.175271	0.151564	0.137951	0.188567	0.253605	-7779.9	-7022.45	-7225.08	-6497.8	-7199.19	-7508.92	-7498.29	-6789.48
823650	4118245000	-89528.6	-86883.4	-2645.17	24.3463	15970	0.163191	0.142548	0.129446	0.125143	0.074872	0.0903085	0.0688684	0.045686	0.0429728	0.040113	0.0249134	0.0217977	0.00902447	0.00403831	0.00445639	0.00376383	0.00427564	0.00313825	0.00144403	0.480207	0.0008	0.0421186	0.150149	0.138599	0.143559	0.134466	0.151027	0.142347	0.150789	0.174927	0.174593	0.148398	0.141074	0.192922	0.246542	-7772.05	-6988.52	-7277.12	-6521.05	-7202.92	-7440.95	-7413.81	-6779.97
783186	3915925000	-89598	-86983.9	-2614.09	24.9047	15727.4	0.165604	0.138078	0.125546	0.122929	0.0762185	0.0905063	0.0662579	0.0489868	0.0445156	0.0415174	0.0267623	0.0220378	0.00928383	0.00460504	0.00468676	0.00430091	0.00454587	0.00246391	0.00115425	0.485814	0.0008	0.0397576	0.160668	0.148099	0.146152	0.139002	0.153901	0.154545	0.155234	0.172409	0.183136	0.151309	0.146476	0.186549	0.247068	-7769.73	-7020.69	-7280.08	-6560.87	-7182.78	-7455.56	-7416.06	-6836.08
754312	3771555000	-89570.9	-86958	-2612.91	24.5201	15638.2	0.161113	0.143957	0.131199	0.124947	0.0743976	0.0895802	0.0692329	0.045228	0.0450579	0.0408767	0.0242395	0.0208387	0.00808015	0.00380377	0.00469783	0.00387548	0.00387456	0.00343195	0.00156819	0.469859	0.0008	0.0184817	0.156858	0.14854	0.143614	0.137887	0.150611	0.149458	0.164975	0.174248	0.182514	0.16223	0.145419	0.193294	0.230694	-7776.44	-7045.42	-7246.05	-6510.2	-7203.16	-7471.16	-7402.02	-6801.67
806569	4032840000	-89589.2	-86967.9	-2621.28	23.8498	15877.3	0.162325	0.142154	0.12478	0.124751	0.0754981	0.0899296	0.0675495	0.0493727	0.0462057	0.0395016	0.0276639	0.0207435	0.00882488	0.0036248	0.00474767	0.00390377	0.00439334	0.00245535	0.00157526	0.499144	0.0008	0.0592667	0.15883	0.141458	0.14842	0.138053	0.144448	0.147482	0.150812	0.172976	0.181495	0.151512	0.136139	0.197401	0.249473	-7762.51	-7027.45	-7254.08	-6539.55	-7211.77	-7436.68	-7421.52	-6812.32
54124	270615000	-89533.1	-86932.6	-2600.55	24.1553	16050.9	0.162284	0.141082	0.126536	0.126494	0.0731446	0.0922031	0.065637	0.0472567	0.0447476	0.041964	0.0264307	0.0211541	0.00911367	0.00403719	0.00496494	0.00410024	0.00463187	0.00271759	0.00150133	0.455998	0.0008	0.0147901	0.153828	0.142031	0.139877	0.135419	0.14638	0.14558	0.14968	0.164245	0.180237	0.149968	0.133307	0.187438	0.261449	-7781.76	-7040.43	-7255.75	-6499.5	-7180.5	-7444.27	-7415.33	-6838.95
217737	1088680000	-89505.7	-86889.4	-2616.34	24.2777	15487.5	0.164201	0.143211	0.124766	0.126217	0.0768965	0.0905662	0.067021	0.046632	0.0429063	0.0404272	0.0264744	0.0217681	0.00733992	0.00401924	0.00475641	0.00430528	0.00401753	0.00313108	0.00134338	0.481922	0.0008	0.0261228	0.160438	0.144852	0.149335	0.14282	0.157045	0.156536	0.152512	0.169861	0.192186	0.161943	0.138916	0.196987	0.280779	-7758.52	-7023.45	-7295.62	-6516.49	-7231.11	-7463.64	-7425.91	-6780.26
569132	2845655000	-89547	-86976.8	-2570.26	24.6292	15223.2	0.162631	0.141886	0.131506	0.122474	0.0745527	0.0896134	0.0667685	0.0477511	0.0444753	0.0401999	0.0275903	0.0211719	0.00809289	0.00382627	0.00447329	0.00438254	0.00409563	0.00334322	0.00116693	0.50061	0.0008	0.0314907	0.163741	0.147931	0.146323	0.144887	0.158943	0.153388	0.161928	0.179361	0.195118	0.160369	0.156498	0.189636	0.264337	-7776.84	-7019.64	-7258.87	-6486.71	-7218.95	-7439.5	-7428.33	-6803.54
772907	3864530000	-89563.9	-86952.6	-2611.29	24.6421	15953.8	0.162852	0.142436	0.128634	0.125265	0.0747253	0.0914698	0.0657902	0.0489669	0.0441153	0.0388745	0.0279163	0.0198379	0.00818801	0.00378087	0.00504429	0.00378782	0.00385417	0.00282344	0.00163816	0.457997	0.0008	0.0168204	0.158395	0.132702	0.145179	0.142227	0.146835	0.149162	0.158678	0.168474	0.18169	0.153684	0.139564	0.181102	0.271026	-7777.74	-6972.63	-7244.26	-6513.78	-7204.12	-7465.25	-7442.86	-6811.15
1152713	5763560000	-89571.2	-86979.1	-2592.17	24.6835	15419.3	0.161758	0.144283	0.123443	0.120858	0.0750626	0.0933305	0.0680218	0.049147	0.042414	0.0430773	0.0252244	0.0224234	0.0085644	0.00324229	0.0053942	0.00416588	0.00493276	0.00340629	0.00124994	0.484189	0.0008	0.0188489	0.162213	0.142378	0.161161	0.136185	0.157585	0.158211	0.157058	0.170679	0.174511	0.158906	0.150314	0.196315	0.268081	-7805.42	-7005.21	-7298.74	-6472.8	-7213.15	-7450.98	-7411.14	-6815.99
781296	3906475000	-89444.3	-86872	-2572.32	24.2037	15245.2	0.164401	0.144016	0.125624	0.12266	0.0758357	0.0895107	0.0665493	0.0482227	0.0441242	0.0427475	0.0267918	0.019817	0.00861748	0.0034284	0.00446578	0.00476945	0.00408141	0.00252401	0.00181282	0.505395	0.0008	0.0406894	0.164655	0.143544	0.146824	0.142637	0.15836	0.146522	0.159304	0.173108	0.184198	0.164833	0.145103	0.191453	0.25453	-7772.18	-7012.78	-7273.59	-6519.75	-7197.58	-7437.68	-7432.13	-6828.92
741603	3708010000	-89552.8	-86941.1	-2611.73	24.4851	15712.3	0.161778	0.14101	0.128885	0.124709	0.0739748	0.0924243	0.0683848	0.0477436	0.0442949	0.0395463	0.0277461	0.0198151	0.00859713	0.00367213	0.00520385	0.00395785	0.00377506	0.00297873	0.00150466	0.47018	0.0008	0.021534	0.160523	0.143413	0.148451	0.134748	0.157657	0.147009	0.156672	0.17019	0.181478	0.159382	0.143467	0.1925	0.262637	-7792.39	-7016.85	-7224.2	-6533.86	-7203.79	-7487.36	-7448.73	-6827.59
510529	2552640000	-89615	-86957.4	-2657.68	24.9896	16314.9	0.161125	0.145038	0.128747	0.12502	0.074738	0.0930773	0.0690946	0.0461209	0.0404978	0.041827	0.0245848	0.0199346	0.00828263	0.00435701	0.00568783	0.00359652	0.004144	0.00278418	0.00134272	0.452558	0.0008	0.0167246	0.154324	0.132513	0.138952	0.128757	0.147641	0.14927	0.151955	0.16921	0.172795	0.150014	0.142024	0.188791	0.245361	-7797.53	-6997.58	-7272.18	-6513.12	-7202.05	-7479.26	-7481.64	-6816.26
653354	3266765000	-89562.5	-86912.3	-2650.28	24.7996	16411.1	0.165276	0.140682	0.128038	0.121179	0.0785047	0.0941281	0.0666581	0.0467763	0.0425679	0.0404065	0.025426	0.0226849	0.00798383	0.00337215	0.00434969	0.00388002	0.0035486	0.00237681	0.00216056	0.461986	0.0008	0.0309537	0.153068	0.134986	0.137919	0.130743	0.145887	0.141757	0.153898	0.169586	0.166309	0.149484	0.139836	0.177111	0.243357	-7774.87	-7013.12	-7267.94	-6451.95	-7187.63	-7478.69	-7421.52	-6838.13
531040	2655195000	-89590.4	-86977.1	-2613.3	24.8991	15697.4	0.162662	0.141535	0.130632	0.125003	0.0758916	0.0898038	0.0670388	0.0470175	0.0436697	0.0405224	0.0257204	0.0212258	0.00930167	0.00361081	0.00469054	0.00389777	0.00349002	0.00305968	0.00122777	0.488186	0.0008	0.0375355	0.161848	0.142843	0.149062	0.133423	0.152007	0.154253	0.15595	0.170047	0.175332	0.155045	0.14135	0.195473	0.265693	-7773.61	-7012.9	-7315.39	-6482.39	-7208.02	-7475.64	-7445.66	-6814.66
34551	172750000	-89601.8	-86991.4	-2610.35	24.0941	15412.8	0.1654	0.143403	0.127554	0.12283	0.0740844	0.0908394	0.0659916	0.0474945	0.0449266	0.0412226	0.0257556	0.0201081	0.00861569	0.00343301	0.00474584	0.00489033	0.00451174	0.00286957	0.00132382	0.478894	0.0008	0.016579	0.163582	0.144315	0.149051	0.139716	0.153096	0.1488	0.152391	0.168215	0.181894	0.15358	0.143735	0.191446	0.25365	-7798.92	-7026.77	-7247.08	-6492.49	-7209.26	-7453.85	-7422.62	-6821.13
1064220	5321095000	-89549	-86898.8	-2650.24	24.9485	15961.8	0.166337	0.143382	0.125862	0.12463	0.0758743	0.0911311	0.0688812	0.0453435	0.0414136	0.0391716	0.0261923	0.0223825	0.00851026	0.00424927	0.00506842	0.00324929	0.00399772	0.00308909	0.00123497	0.508332	0.0008	0.0731482	0.159581	0.13828	0.144513	0.134421	0.149274	0.144907	0.152224	0.16443	0.17106	0.151603	0.140265	0.187079	0.251349	-7778	-7032.99	-7288.15	-6519.44	-7180.32	-7442.21	-7406.98	-6772.64
241212	1206055000	-89551.4	-86912.8	-2638.58	24.7716	15908.2	0.162265	0.142635	0.12684	0.126265	0.0732248	0.0927721	0.0662518	0.0474752	0.0433246	0.0409328	0.0278953	0.0203391	0.00840153	0.0043525	0.00438286	0.00405944	0.00430259	0.00262647	0.00165383	0.45109	0.0008	0.0049221	0.155771	0.138972	0.146639	0.130087	0.149631	0.143144	0.156865	0.174841	0.184294	0.154424	0.137867	0.191764	0.252261	-7769.9	-7013.94	-7260.47	-6467.53	-7206.1	-7435.09	-7404.02	-6819.59
750052	3750255000	-89573.6	-86922.9	-2650.74	24.6312	16730.1	0.161417	0.141435	0.126894	0.124669	0.077806	0.0912106	0.0687411	0.047391	0.0438635	0.0416398	0.0269191	0.0202878	0.00885506	0.00371317	0.00423216	0.00359132	0.00341647	0.00241186	0.00150578	0.435031	0.0008	0.00422717	0.152431	0.128481	0.136201	0.125733	0.142938	0.14079	0.145417	0.152771	0.1679	0.146023	0.133083	0.177578	0.251572	-7787.5	-7002.38	-7228.64	-6529.7	-7190.39	-7481.41	-7420.58	-6817.14
127611	638050000	-89523.1	-86927.2	-2595.95	24.5287	15615	0.162235	0.140372	0.126831	0.127779	0.0755275	0.0908886	0.0687542	0.0452629	0.0450021	0.0415144	0.0255184	0.022148	0.0091252	0.00371533	0.00416072	0.00326174	0.00405213	0.00247387	0.0013782	0.497404	0.0008	0.0408288	0.157196	0.141544	0.148783	0.13588	0.159743	0.15686	0.151801	0.171235	0.177941	0.154756	0.144293	0.200607	0.244227	-7783.25	-7036.73	-7269.2	-6496.74	-7162.58	-7454.78	-7396	-6796.26
921206	4606025000	-89506.9	-86925.1	-2581.76	24.5171	15084.2	0.1655	0.143686	0.12654	0.12477	0.074592	0.0916054	0.0671348	0.0471423	0.0402213	0.0383268	0.0269758	0.0223763	0.00859688	0.00453389	0.00489346	0.00418679	0.00452306	0.00329732	0.00109884	0.499809	0.0008	0.0297428	0.163939	0.148573	0.151986	0.143959	0.156023	0.155851	0.154841	0.176268	0.187827	0.160724	0.150161	0.201331	0.270513	-7797.37	-6984.18	-7238.29	-6518.14	-7177.99	-7495.03	-7436.84	-6828.62
860442	4302205000	-89545.8	-86923.2	-2622.54	24.9381	15801.2	0.161949	0.14139	0.128223	0.126024	0.0762783	0.0889024	0.0671843	0.0461098	0.0442176	0.0425462	0.026638	0.0216193	0.00817851	0.00322554	0.00491115	0.00408601	0.00442994	0.00244835	0.00163857	0.482269	0.0008	0.0313973	0.166031	0.137071	0.136777	0.134847	0.15393	0.144831	0.160389	0.165924	0.181901	0.151648	0.136223	0.193536	0.257842	-7783.64	-6996.4	-7297.72	-6524.34	-7256.91	-7416.2	-7436.91	-6838.21
369648	1848235000	-89576.3	-86908.4	-2667.81	24.8596	16210.5	0.163572	0.14792	0.127591	0.120083	0.0746661	0.0916932	0.0649788	0.0478119	0.0432152	0.0425383	0.0278058	0.0188811	0.00865164	0.00379172	0.00462278	0.00394449	0.00440508	0.00270456	0.00112308	0.471274	0.0008	0.0319081	0.161863	0.137061	0.142995	0.130842	0.141764	0.144679	0.149532	0.167016	0.181922	0.144079	0.138979	0.189615	0.248618	-7783.61	-7024.33	-7248.54	-6525.71	-7191.64	-7498.06	-7455.89	-6719.4
265822	1329105000	-89604.4	-86973	-2631.45	24.835	16104	0.167432	0.139324	0.128152	0.125087	0.0746052	0.0931403	0.069354	0.0476237	0.0418857	0.0388815	0.0236243	0.0205392	0.00881966	0.00425907	0.00437682	0.00422572	0.00447843	0.00278624	0.00140617	0.475524	0.0008	0.0411598	0.155091	0.136962	0.144927	0.136425	0.150745	0.142907	0.153557	0.17039	0.176654	0.150792	0.137034	0.185181	0.265749	-7752.18	-6976.29	-7294.38	-6456.01	-7215.56	-7468.23	-7433.23	-6795.63
85688	428435000	-89615.3	-87015.5	-2599.8	24.8829	15468.7	0.166432	0.139518	0.130529	0.126947	0.0736117	0.089657	0.0684442	0.0448725	0.0410624	0.0397973	0.0270655	0.0219309	0.00873073	0.00392902	0.00535739	0.00416946	0.00404185	0.00261629	0.00128804	0.467034	0.0008	0.0114405	0.161278	0.141414	0.143897	0.13811	0.154954	0.150531	0.15511	0.172761	0.184791	0.15828	0.144617	0.201235	0.262976	-7800.87	-7018.67	-7263.68	-6534.65	-7204.26	-7500.41	-7439.04	-6810.13
953854	4769265000	-89461.2	-86863.4	-2597.77	24.5849	15268.8	0.16194	0.142701	0.125957	0.127404	0.0759116	0.0914929	0.0682145	0.0459777	0.0445251	0.0385278	0.0258631	0.0212862	0.00833222	0.00356666	0.00495143	0.00426456	0.00449427	0.00292322	0.00166618	0.515734	0.0008	0.049879	0.160363	0.142425	0.147944	0.139397	0.15724	0.157737	0.158532	0.175391	0.191979	0.16599	0.143422	0.206427	0.276361	-7793.63	-7022.42	-7241.58	-6527.32	-7176.38	-7476.32	-7420.6	-6798.35
719298	3596485000	-89619.6	-87002.8	-2616.83	24.9837	15869.5	0.16642	0.146597	0.127613	0.121054	0.0718794	0.0901177	0.066435	0.04715	0.0464884	0.0397066	0.0260099	0.0204099	0.009827	0.00365599	0.00479076	0.00407368	0.00426188	0.00215566	0.00135368	0.500561	0.0008	0.050105	0.155382	0.137068	0.142203	0.137333	0.153915	0.14657	0.152743	0.168754	0.187563	0.1501	0.140973	0.184947	0.259258	-7766.53	-7018.89	-7261.59	-6518.23	-7200.28	-7472.54	-7464.54	-6832.11
289576	1447875000	-89657.3	-87020.6	-2636.74	24.7499	16307.7	0.161069	0.14384	0.129849	0.125209	0.0726998	0.0913513	0.0666686	0.0474216	0.0453485	0.0393651	0.0256427	0.0216484	0.00833993	0.00369623	0.00480827	0.00465831	0.00433739	0.00279387	0.00125298	0.448286	0.0008	0.0114882	0.156308	0.132865	0.142716	0.131416	0.151521	0.14505	0.150484	0.171255	0.170857	0.151131	0.137411	0.191297	0.242787	-7844.89	-7033.61	-7241.17	-6492.72	-7269.95	-7452.7	-7444.93	-6783.82
1082878	5414385000	-89784.5	-87139.3	-2645.19	24.7403	16179.6	0.16391	0.144636	0.125962	0.124909	0.073444	0.0921302	0.0682497	0.0470587	0.0405175	0.0426974	0.0250373	0.021164	0.00832193	0.00426584	0.0053991	0.003473	0.00441236	0.00313737	0.00127487	0.458322	0.0008	0.0241541	0.155932	0.130981	0.142008	0.130571	0.143662	0.149543	0.147935	0.161246	0.171793	0.147232	0.141528	0.186668	0.271069	-7804.69	-7049.63	-7267.45	-6492.65	-7231.98	-7496.61	-7463.71	-6819.3
831847	4159230000	-89527.9	-86872.2	-2655.65	24.5491	15969	0.161299	0.140474	0.12845	0.127458	0.07292	0.0927866	0.0688206	0.0460678	0.0428599	0.0412703	0.0262761	0.020089	0.00916407	0.00406834	0.00532511	0.0040797	0.00404974	0.00290718	0.00163532	0.455683	0.0008	0.0113149	0.155365	0.141319	0.14392	0.132136	0.15176	0.144829	0.153873	0.164489	0.173497	0.155975	0.136431	0.183923	0.251872	-7766.66	-6998.84	-7271.8	-6527.71	-7225.07	-7466.27	-7421.23	-6793.25
576745	2883720000	-89571.9	-86947.4	-2624.5	24.8677	15788.8	0.162784	0.142018	0.124267	0.125889	0.0732116	0.0916144	0.0699123	0.047032	0.0433218	0.0406143	0.0263485	0.021708	0.00930708	0.00368196	0.00518578	0.00426484	0.0043936	0.00301146	0.00143326	0.526658	0.0008	0.0866784	0.156261	0.140953	0.152404	0.136569	0.154786	0.140837	0.158298	0.177432	0.183364	0.15881	0.139187	0.18958	0.252457	-7787.3	-6989.43	-7294.66	-6450.57	-7205.3	-7416.49	-7467.67	-6851.73
278247	1391230000	-90013.6	-87398.3	-2615.35	24.5439	15851.4	0.161686	0.142798	0.124265	0.121413	0.0751077	0.0944058	0.0664028	0.0494077	0.0453869	0.0410004	0.025827	0.021907	0.00915639	0.00404686	0.00435121	0.0033313	0.00466134	0.00301434	0.00183198	0.462826	0.0008	0.0109834	0.157321	0.140189	0.149501	0.138404	0.16191	0.151761	0.160607	0.168633	0.17808	0.161555	0.146788	0.189772	0.288748	-7803.09	-7051.04	-7306.47	-6426.1	-7229.49	-7516.09	-7500.09	-6840.4
679546	3397725000	-89568.6	-86933.6	-2635.05	23.5366	15900.5	0.161126	0.145222	0.125906	0.126414	0.0742431	0.087818	0.0670333	0.0481186	0.0423144	0.0428793	0.0268726	0.0217029	0.00922463	0.00373534	0.00470712	0.0043737	0.00421678	0.00246241	0.00162914	0.464245	0.0008	0.0185762	0.164201	0.135108	0.148305	0.130187	0.154878	0.155856	0.155191	0.167829	0.175074	0.152121	0.140073	0.187631	0.261239	-7763.22	-7048.85	-7279.44	-6464.43	-7239.52	-7466.55	-7440.66	-6789.36
217258	1086285000	-89549.1	-86916.9	-2632.24	24.699	15882.9	0.162149	0.145874	0.125423	0.123976	0.0753729	0.0918838	0.0678556	0.0493757	0.0422488	0.0387863	0.0255098	0.0217509	0.00886694	0.00401924	0.00475641	0.00430528	0.00370234	0.00279994	0.00134338	0.462829	0.0008	0.0169725	0.154352	0.138287	0.143826	0.130745	0.154681	0.14833	0.156256	0.164805	0.172373	0.15325	0.137714	0.186126	0.253938	-7736.56	-7022.11	-7259.27	-6510.97	-7229.43	-7479.39	-7427.47	-6776.07
1081740	5408695000	-89813.8	-87175.5	-2638.33	24.9182	16131.4	0.161844	0.138374	0.125394	0.12512	0.0776256	0.0925631	0.0689673	0.0469353	0.0445418	0.0419365	0.0250834	0.0216735	0.00921742	0.00325008	0.00519887	0.00388185	0.00398924	0.00272771	0.00167683	0.479895	0.0008	0.0455884	0.151333	0.134002	0.137375	0.13246	0.149234	0.146339	0.15841	0.160911	0.184667	0.14995	0.12966	0.188587	0.256215	-7797.49	-7035.11	-7287.47	-6476.08	-7199.2	-7515.84	-7486.84	-6820.23
362526	1812625000	-89627.8	-87019.1	-2608.78	24.9942	15410.3	0.159782	0.143357	0.126187	0.122711	0.0737289	0.0976826	0.068804	0.0463978	0.0430544	0.0430456	0.0258219	0.0190758	0.00821972	0.00402742	0.00515819	0.00405965	0.00433361	0.00306368	0.00148999	0.49796	0.0008	0.0430923	0.164521	0.139732	0.156123	0.14317	0.153446	0.152574	0.156837	0.171498	0.185694	0.152673	0.14165	0.192506	0.256405	-7796.88	-7030	-7288.31	-6531.02	-7224.79	-7495.25	-7411.61	-6773.32
1159861	5799300000	-89559.9	-86973.8	-2586.16	24.82	15373.5	0.168093	0.141373	0.12561	0.123622	0.0755129	0.0900242	0.0677939	0.046799	0.043279	0.039873	0.0258297	0.0211581	0.00920039	0.00324474	0.00494754	0.00436169	0.00426959	0.00323559	0.00177375	0.537177	0.0008	0.0819147	0.167416	0.144538	0.148069	0.138843	0.155668	0.148614	0.157577	0.178327	0.18061	0.159974	0.140366	0.195787	0.272102	-7806.63	-7040.95	-7258.36	-6497.53	-7200.04	-7450.95	-7448.62	-6781.34
270761	1353800000	-89500	-86929.7	-2570.33	23.8177	14958.3	0.163206	0.143398	0.12614	0.127704	0.0749372	0.0880435	0.0676359	0.0445067	0.0454851	0.0424048	0.0263068	0.020084	0.00844401	0.00443347	0.00505488	0.00415697	0.00357359	0.00318069	0.00130426	0.509492	0.0008	0.0441285	0.16588	0.146363	0.148914	0.147051	0.166885	0.159362	0.161618	0.177901	0.196944	0.1683	0.144843	0.197652	0.283553	-7764.46	-6995.69	-7281.54	-6477.96	-7192.7	-7465.47	-7414.63	-6778.5
46540	232695000	-89601.4	-86970.7	-2630.69	24.5795	15978.8	0.159771	0.142417	0.129825	0.127479	0.0751948	0.0894771	0.0654237	0.0484381	0.0447638	0.0419499	0.0258787	0.0203557	0.00808903	0.00371843	0.00513465	0.00388628	0.00427725	0.00246197	0.00145918	0.457025	0.0008	0.0154339	0.16285	0.138857	0.142861	0.135462	0.148042	0.145406	0.149391	0.170996	0.179145	0.145439	0.136736	0.19633	0.277967	-7825.09	-7020.93	-7276.05	-6528.94	-7214.65	-7461.19	-7444.67	-6794.14
703647	3518230000	-89595.6	-86948.4	-2647.18	24.9264	16362.6	0.161758	0.144364	0.128169	0.121857	0.0751786	0.091459	0.0666252	0.0480719	0.0430685	0.0413115	0.0260909	0.0216318	0.00872445	0.00377623	0.00439122	0.00471161	0.00464088	0.00266038	0.00151003	0.453663	0.0008	0.020214	0.153339	0.135638	0.135026	0.130348	0.149515	0.141154	0.140773	0.16984	0.173399	0.151788	0.131854	0.179955	0.261352	-7777.1	-7040.29	-7254.06	-6483.86	-7222.5	-7444.08	-7439.99	-6822.56
26320	131595000	-89565.4	-86923.8	-2641.6	24.9407	16003.3	0.161556	0.144689	0.129656	0.127959	0.0742011	0.0915112	0.0683616	0.0453107	0.0426011	0.0395285	0.0245217	0.0217007	0.00811552	0.00380229	0.00436028	0.00423976	0.00364549	0.00280436	0.00143576	0.47393	0.0008	0.0321084	0.15518	0.133932	0.139869	0.131904	0.149397	0.14235	0.15289	0.164279	0.180128	0.150089	0.139128	0.192816	0.25252	-7777.24	-7046.91	-7271.39	-6482.16	-7209.16	-7432.78	-7407.78	-6786.62
49924	249615000	-89585.8	-86951	-2634.76	24.3324	16028.6	0.153408	0.143709	0.129445	0.125913	0.0779901	0.0915048	0.0675277	0.0486627	0.0430445	0.0397352	0.0272133	0.0216703	0.00909119	0.00367446	0.00493157	0.00393389	0.00426646	0.00258786	0.00169071	0.483641	0.0008	0.0442272	0.160166	0.134675	0.146491	0.136496	0.150481	0.147775	0.147449	0.168253	0.176737	0.156152	0.138571	0.182643	0.257103	-7812.37	-7028.17	-7282.75	-6470.92	-7212.05	-7469.27	-7432.76	-6793.08
53748	268735000	-89537	-86902	-2634.98	24.9608	15931.2	0.163043	0.140864	0.129019	0.125123	0.0712492	0.0919903	0.065637	0.0472696	0.0447476	0.040904	0.0262241	0.0219262	0.00855833	0.00424768	0.00496494	0.00518245	0.00463187	0.00291652	0.00150133	0.458374	0.0008	0.0119753	0.156596	0.137827	0.14707	0.137462	0.147467	0.147445	0.15167	0.172029	0.179254	0.155325	0.142951	0.185018	0.259499	-7800.74	-7011.54	-7282.03	-6477.58	-7200.76	-7452.62	-7410.61	-6838.3
1154191	5770950000	-89567.7	-86935.4	-2632.23	24.6787	15992.1	0.162007	0.140759	0.129695	0.126311	0.074713	0.0933091	0.0658878	0.047116	0.0439931	0.0418186	0.0265699	0.0204073	0.00860816	0.00365888	0.00459241	0.00355816	0.00344516	0.00250175	0.00104915	0.467832	0.0008	0.0271466	0.15535	0.139551	0.146405	0.133952	0.150092	0.148217	0.153125	0.164504	0.175822	0.149409	0.131732	0.196629	0.276154	-7784.98	-7004.66	-7268.82	-6474.33	-7221.55	-7447.19	-7443.57	-6779.84
329708	1648535000	-89567.7	-86908.7	-2659.04	24.85	16324.9	0.165653	0.139257	0.130014	0.123398	0.0730838	0.0903671	0.0682892	0.0472935	0.0435084	0.0414563	0.0257366	0.0210914	0.0097501	0.00354195	0.00432388	0.00477072	0.00356018	0.00306967	0.00183497	0.483603	0.0008	0.0539797	0.160538	0.132773	0.137559	0.135083	0.147661	0.144599	0.147528	0.164649	0.175946	0.154629	0.134696	0.178591	0.240566	-7802.53	-7012.57	-7256.1	-6490.28	-7225.59	-7481.25	-7419.35	-6749.5
1117143	5585710000	-89574	-86973	-2600.98	24.9948	15590.2	0.164416	0.13868	0.130212	0.126037	0.0740624	0.0891368	0.0660911	0.048125	0.04236	0.0417274	0.0274366	0.0220576	0.00860801	0.00433838	0.00471927	0.00365221	0.00439045	0.00274581	0.00120486	0.468764	0.0008	0.0169286	0.162018	0.146	0.14252	0.134431	0.152962	0.155054	0.159163	0.171179	0.1811	0.153848	0.142028	0.189483	0.25789	-7797.54	-7002.61	-7291.26	-6531.01	-7200.21	-7458.07	-7413.53	-6827.15
40671	203350000	-89556.9	-86935.9	-2620.99	24.7904	15675.3	0.159831	0.140446	0.130431	0.123393	0.0747608	0.0907548	0.0654538	0.0487893	0.0450344	0.0420795	0.026616	0.0218444	0.00950703	0.00430829	0.00493509	0.00427728	0.00388251	0.00273294	0.00092341	0.490388	0.0008	0.0396687	0.159216	0.140503	0.147856	0.13699	0.148602	0.148056	0.151657	0.176444	0.186048	0.158733	0.142398	0.189946	0.262804	-7799.41	-7019.76	-7255.31	-6538.64	-7181.41	-7436.89	-7442.92	-6813.23
889526	4447625000	-89533	-86934.8	-2598.24	24.2159	15491.4	0.162373	0.144696	0.126326	0.123425	0.0735086	0.0915886	0.0687139	0.0459892	0.0426026	0.0434209	0.0275803	0.0197105	0.00832102	0.00382533	0.00580927	0.00394048	0.00454181	0.00223701	0.00138947	0.516171	0.0008	0.0590617	0.159221	0.14358	0.14636	0.137213	0.156433	0.146884	0.152841	0.165486	0.182307	0.167322	0.142918	0.200903	0.295501	-7794.68	-6979.45	-7251.77	-6553.93	-7237.75	-7458.27	-7439.73	-6771.25
110205	551020000	-89610.4	-86978.7	-2631.72	24.7465	15899.4	0.159789	0.14409	0.127817	0.126296	0.0769081	0.0899987	0.0663923	0.0462523	0.0432844	0.0420269	0.0259417	0.0211244	0.00855885	0.00422907	0.00421835	0.00451716	0.00453786	0.00268691	0.00133147	0.473805	0.0008	0.0240862	0.157739	0.142639	0.144675	0.14212	0.149581	0.143488	0.159034	0.175749	0.179393	0.158651	0.139727	0.184706	0.260082	-7798.02	-7054.85	-7287.07	-6489.16	-7153.21	-7434.02	-7439.33	-6828.66
395149	1975740000	-89571.3	-86952.5	-2618.86	24.9105	15632.8	0.158666	0.145426	0.125157	0.12636	0.0721453	0.0909155	0.0687942	0.0494595	0.0452667	0.0400589	0.0253032	0.0209093	0.00867089	0.00403705	0.00540907	0.00495189	0.0041377	0.00236801	0.00196267	0.509338	0.0008	0.0548074	0.158349	0.145529	0.143203	0.136951	0.151747	0.149923	0.157521	0.166562	0.184685	0.161669	0.139217	0.19297	0.263623	-7804.58	-7044.06	-7206.34	-6538.07	-7206.69	-7447.16	-7429.58	-6781.32
642882	3214405000	-89518.7	-86903	-2615.67	24.6527	15553	0.159225	0.142714	0.128866	0.126862	0.075586	0.0927926	0.0665173	0.0465995	0.0446838	0.0401905	0.0255723	0.0209935	0.00780896	0.00395197	0.00488283	0.00399999	0.00400998	0.0028817	0.00186292	0.466302	0.0008	0.00709408	0.160684	0.14754	0.150589	0.134522	0.157503	0.149608	0.157063	0.181128	0.182244	0.150914	0.143423	0.19946	0.258041	-7763.77	-6983.2	-7288.79	-6527.85	-7226.17	-7471.26	-7394.71	-6785.82
1133275	5666370000	-89518.9	-86895.7	-2623.16	24.231	15663.3	0.163808	0.14393	0.131012	0.122396	0.0740291	0.0920323	0.0675948	0.0490174	0.0416804	0.0406819	0.0265034	0.0202137	0.00828659	0.00361848	0.00436203	0.0038097	0.00343671	0.00236704	0.00122093	0.486686	0.0008	0.0360138	0.164387	0.144624	0.144305	0.138099	0.150254	0.146175	0.157414	0.168205	0.179456	0.152867	0.148302	0.192513	0.267451	-7793.16	-7015.97	-7280.05	-6579.36	-7173.95	-7482.14	-7423.59	-6787.98
237636	1188175000	-89588.3	-86961	-2627.29	24.5247	15953.5	0.162274	0.142562	0.12632	0.124724	0.0768023	0.0938046	0.0648233	0.0481897	0.0432441	0.0418194	0.0252017	0.0210373	0.00779846	0.0030178	0.00489114	0.00461897	0.00404127	0.00346904	0.00136081	0.472711	0.0008	0.0228051	0.153018	0.137051	0.142999	0.137321	0.150753	0.149304	0.160732	0.162468	0.173423	0.153154	0.142616	0.179704	0.248087	-7781.91	-7032.39	-7253.93	-6490.11	-7246.9	-7423.44	-7417.6	-6800.23
578142	2890705000	-89500.3	-86912.5	-2587.82	24.5054	15318.2	0.165056	0.135589	0.127842	0.127857	0.0761841	0.0916464	0.0663631	0.046828	0.0464426	0.0400308	0.0252571	0.0211627	0.00841801	0.0037529	0.00484481	0.00444556	0.00380409	0.00315352	0.00132269	0.483082	0.0008	0.0218085	0.16272	0.142861	0.14467	0.140696	0.161101	0.151065	0.158251	0.180447	0.183836	0.159199	0.147613	0.195185	0.272018	-7762.97	-7023.03	-7240.02	-6490.52	-7233.26	-7454.22	-7473.9	-6802.2
861565	4307820000	-89511.2	-86930.6	-2580.53	24.7515	15133.7	0.162291	0.14363	0.129953	0.124506	0.0751714	0.0915296	0.0661941	0.0465369	0.0426517	0.0413307	0.0270558	0.0211878	0.00716066	0.00365633	0.00437672	0.00422533	0.0043845	0.00244835	0.00171049	0.541475	0.0008	0.072386	0.165113	0.147543	0.150568	0.144381	0.15283	0.151633	0.157655	0.172543	0.185499	0.157074	0.148528	0.196198	0.277611	-7781.1	-6972.28	-7242.06	-6483.7	-7283.68	-7465.04	-7429.55	-6849.32
77647	388230000	-89530.4	-86931.7	-2598.73	24.5393	15655	0.161255	0.14208	0.126999	0.123463	0.074127	0.0922352	0.0681867	0.0477256	0.043766	0.0407153	0.027039	0.0212241	0.008148	0.00400576	0.00545181	0.00412205	0.00448261	0.0033275	0.0016469	0.463259	0.0008	0.0145822	0.157627	0.141193	0.148697	0.141793	0.156095	0.146638	0.153359	0.172185	0.174749	0.156557	0.14413	0.194113	0.260555	-7797.91	-6994.91	-7269.08	-6499.65	-7196.72	-7491.92	-7439.4	-6801.1
90280	451395000	-89571.5	-86941.7	-2629.79	24.4872	15841.2	0.164112	0.139425	0.129637	0.125615	0.0739501	0.092792	0.0657215	0.0494478	0.0434357	0.0416036	0.0241952	0.0213333	0.0075014	0.0045413	0.00444032	0.00363724	0.00370294	0.00328443	0.00162359	0.481867	0.0008	0.0388317	0.165705	0.139338	0.143944	0.140677	0.15753	0.148981	0.154231	0.172687	0.179815	0.148825	0.141511	0.195241	0.248441	-7768.71	-7008.46	-7256.96	-6549.07	-7185.41	-7465.81	-7440.4	-6773.95
551973	2759860000	-89536.2	-86908.6	-2627.6	24.6043	15754.2	0.161136	0.141489	0.129482	0.124362	0.0749362	0.0922152	0.0631874	0.0496941	0.0430799	0.041598	0.0263739	0.0216985	0.00962041	0.00397062	0.00488571	0.00386955	0.0044387	0.0028209	0.00114178	0.471348	0.0008	0.0295522	0.154452	0.137345	0.140694	0.143629	0.153068	0.151129	0.157191	0.165712	0.187624	0.154596	0.135848	0.193629	0.259914	-7767.85	-7016.47	-7307.84	-6529.48	-7194.46	-7478.08	-7427.38	-6795.6
1080639	5403190000	-89815.5	-87205.1	-2610.35	24.9751	15704.9	0.162491	0.142807	0.130016	0.124393	0.075532	0.0924077	0.0662092	0.0479167	0.0421484	0.039952	0.0244001	0.0212552	0.00899408	0.00368392	0.00480534	0.0041792	0.00445405	0.00267776	0.00167683	0.469945	0.0008	0.014997	0.16513	0.139103	0.147597	0.139379	0.15448	0.139612	0.158289	0.171009	0.174766	0.152832	0.142415	0.190641	0.268071	-7796.63	-7040.96	-7309.91	-6464.58	-7207.05	-7484.14	-7495.13	-6865.67
604037	3020180000	-89563	-86920.1	-2642.92	24.9294	16206.7	0.162587	0.14135	0.13042	0.122719	0.0731591	0.0908653	0.067987	0.049922	0.0438022	0.0414137	0.0255319	0.0209768	0.00772788	0.00395495	0.00442421	0.00431493	0.00450538	0.002949	0.00139035	0.471183	0.0008	0.0348931	0.157885	0.135153	0.140178	0.131789	0.14863	0.141793	0.151986	0.168531	0.166043	0.151355	0.136972	0.187639	0.257006	-7774.96	-7007.55	-7256.93	-6483.31	-7217.66	-7439.96	-7440.35	-6808.06
518232	2591155000	-89536.8	-86895.7	-2641.14	24.6	16209.6	0.159816	0.141525	0.128148	0.126321	0.0753454	0.0916275	0.067131	0.0492659	0.0422249	0.0411644	0.0241619	0.0217849	0.00931357	0.00385338	0.00524632	0.00396255	0.00427147	0.00299505	0.00184189	0.444395	0.0008	0.0103135	0.152256	0.133759	0.142683	0.134492	0.151075	0.143877	0.151625	0.163056	0.17925	0.151642	0.132081	0.182624	0.276256	-7775.99	-7007.05	-7266.22	-6470.95	-7180.63	-7485.93	-7444.84	-6833.64
781119	3905590000	-89550.5	-86941	-2609.42	24.2423	15797.1	0.160802	0.139898	0.128601	0.121517	0.0766877	0.0940196	0.0707178	0.0481812	0.0420442	0.0399934	0.0265217	0.0220752	0.0085667	0.0034284	0.00467919	0.00455725	0.00408141	0.00252401	0.00110299	0.502397	0.0008	0.0574149	0.161661	0.137055	0.142466	0.136709	0.151277	0.153758	0.156381	0.165994	0.175776	0.151663	0.140809	0.193925	0.276934	-7793.55	-7005.73	-7291	-6536.82	-7215.36	-7449.77	-7446.55	-6837.47
411747	2058730000	-89543.6	-86913.2	-2630.42	24.0482	15698.1	0.163616	0.137817	0.127858	0.127364	0.0726423	0.0921612	0.070821	0.0474362	0.0427706	0.0414441	0.0241703	0.0209595	0.00942049	0.00445399	0.00444967	0.00467453	0.00404326	0.00235249	0.00154586	0.482556	0.0008	0.0346808	0.162132	0.142419	0.147045	0.143551	0.151333	0.153746	0.156414	0.171063	0.177648	0.152497	0.146034	0.196504	0.276881	-7848.1	-7018.5	-7238.5	-6479.21	-7233.02	-7466.94	-7408.36	-6795.76
1051154	5255765000	-89563	-86895	-2667.95	24.8357	16392.5	0.16377	0.143163	0.129903	0.126084	0.0752698	0.0910996	0.0648366	0.046821	0.0435539	0.0396895	0.0260934	0.0194259	0.00912198	0.003824	0.00519305	0.00435821	0.00374256	0.00275165	0.0012984	0.451396	0.0008	0.0174546	0.157461	0.131592	0.14565	0.133323	0.147424	0.146348	0.151514	0.166521	0.176174	0.153733	0.12879	0.188988	0.245608	-7782.54	-6949.16	-7260.38	-6549.09	-7183.89	-7488.44	-7423.67	-6781.68
39063	195310000	-89588.9	-86983.4	-2605.49	24.9052	15614	0.164793	0.141785	0.124986	0.129238	0.075807	0.0895486	0.0662453	0.0465512	0.0443529	0.0387572	0.0276329	0.0203796	0.00845396	0.00387934	0.00466294	0.00470832	0.00419093	0.00248112	0.0015468	0.497678	0.0008	0.0462455	0.161205	0.145932	0.145238	0.139112	0.16019	0.151689	0.164279	0.176677	0.176276	0.15545	0.148075	0.192644	0.27594	-7783.7	-6994.16	-7262.56	-6508.17	-7191.96	-7475.56	-7422.18	-6824.81
865580	4327895000	-89493.3	-86863.7	-2629.52	24.9416	16048.4	0.160899	0.140761	0.132915	0.122685	0.0769247	0.0933463	0.0635867	0.0469105	0.0442531	0.0420057	0.0275817	0.0192477	0.00859587	0.00418889	0.00413215	0.00371256	0.00433892	0.00254694	0.00136823	0.46367	0.0008	0.023488	0.159582	0.131684	0.143262	0.131592	0.15541	0.144363	0.150927	0.164247	0.180778	0.154724	0.138048	0.185439	0.251185	-7764.06	-7009.42	-7232.76	-6500.32	-7276.84	-7467.68	-7430.37	-6792.47
1023707	5118530000	-89627	-86978.8	-2648.2	24.8865	16222.3	0.161798	0.143459	0.125242	0.1269	0.0737613	0.0929004	0.0669313	0.0485423	0.0422558	0.0401056	0.0256887	0.0214439	0.00945712	0.00422743	0.00458131	0.00402545	0.00472738	0.00271733	0.00123561	0.467832	0.0008	0.0277301	0.149278	0.133986	0.141816	0.136905	0.147209	0.144226	0.150304	0.165941	0.171066	0.154158	0.132986	0.181019	0.256176	-7810.79	-6986.11	-7273.48	-6508.36	-7218.71	-7477.82	-7424.75	-6799.57
878082	4390405000	-89521.5	-86940.9	-2580.6	24.4849	14964.5	0.162395	0.144754	0.129818	0.125588	0.0705546	0.0914732	0.0672238	0.0453597	0.0430463	0.042603	0.0260537	0.0200267	0.0100185	0.00366309	0.00467547	0.00393688	0.0038031	0.00354736	0.00145862	0.499126	0.0008	0.0274185	0.167949	0.15351	0.153064	0.146073	0.163969	0.157844	0.160372	0.178101	0.190525	0.154597	0.14772	0.210657	0.290209	-7793.39	-6990.73	-7252.49	-6553.88	-7189.05	-7464.24	-7448.62	-6787.36
927855	4639270000	-89505.6	-86889.9	-2615.67	24.7887	15538.6	0.165891	0.140171	0.127404	0.127692	0.0756208	0.0904455	0.0666903	0.0471974	0.0424208	0.0406011	0.025046	0.0207765	0.00831175	0.00371331	0.00452122	0.00480384	0.00419176	0.00305411	0.00144754	0.468277	0.0008	0.01507	0.168457	0.145479	0.149253	0.136379	0.16024	0.144925	0.149067	0.174997	0.180486	0.150821	0.144781	0.196476	0.25374	-7771.62	-7005.46	-7288.83	-6512.61	-7203.03	-7468.05	-7431.41	-6803.29
202063	1010310000	-89495.8	-86895.8	-2600.06	24.3322	15586.9	0.164039	0.13714	0.129958	0.127477	0.0768643	0.0895109	0.0670658	0.0451749	0.0425172	0.0427671	0.0241025	0.0222632	0.00793436	0.00472711	0.00504767	0.00459028	0.00417763	0.00334158	0.00130239	0.484981	0.0008	0.0351982	0.157748	0.136081	0.151745	0.13831	0.155017	0.150752	0.155962	0.177267	0.188895	0.153281	0.146342	0.195236	0.263545	-7784.79	-7001.68	-7256.91	-6473.93	-7241.65	-7451.87	-7425.46	-6782.14
631348	3156735000	-89589.7	-86948.1	-2641.54	24.8044	16202.9	0.163276	0.146544	0.127126	0.128639	0.0751007	0.0888916	0.0660539	0.0478665	0.0434689	0.037635	0.025598	0.0202488	0.00826853	0.00361745	0.00422969	0.00453368	0.00423363	0.00319208	0.00147676	0.461602	0.0008	0.0218486	0.155228	0.13213	0.148202	0.134991	0.144369	0.143902	0.149427	0.166337	0.17509	0.150097	0.138598	0.186115	0.24977	-7793.47	-6998.51	-7293.41	-6507.74	-7199.47	-7477.55	-7404.27	-6803.45
696747	3483730000	-89614	-86976.2	-2637.77	24.7023	15835.5	0.16119	0.143354	0.131889	0.124729	0.0732401	0.0921154	0.0668529	0.0463399	0.0426225	0.0404167	0.025151	0.0216831	0.00798726	0.00355433	0.00480964	0.0048912	0.00484805	0.00258714	0.00173895	0.47024	0.0008	0.0207877	0.160117	0.139662	0.146789	0.129264	0.157103	0.144487	0.155247	0.166314	0.17967	0.155719	0.14462	0.179259	0.25081	-7785.19	-6996.75	-7263.09	-6469.68	-7247.04	-7478.73	-7454.98	-6821.16
1081772	5408855000	-89839.7	-87198.5	-2641.22	24.941	16080.8	0.161844	0.138374	0.125394	0.12512	0.0776256	0.0925631	0.0689673	0.0469353	0.0438639	0.0419365	0.0250834	0.0216735	0.00921742	0.00325008	0.00519887	0.00388185	0.00466712	0.00272771	0.00167683	0.516269	0.0008	0.0776612	0.152829	0.141327	0.140329	0.128838	0.147679	0.147156	0.150532	0.162055	0.180543	0.15091	0.135626	0.18509	0.256362	-7790.33	-7036.85	-7301.89	-6486.45	-7183.77	-7498.62	-7527.93	-6839.8
628919	3144590000	-89550.6	-86936.2	-2614.44	24.6793	15628.1	0.160234	0.144877	0.129737	0.127818	0.0723844	0.0920917	0.0671328	0.0454766	0.0429928	0.0404686	0.0253475	0.0212009	0.00871277	0.00403704	0.00462531	0.004676	0.0045644	0.00276366	0.00085943	0.497046	0.0008	0.0453374	0.159628	0.142162	0.149767	0.138596	0.148116	0.150589	0.152705	0.173161	0.175687	0.160092	0.138569	0.197142	0.264615	-7769.7	-7042.44	-7284.05	-6490.83	-7251.26	-7491.92	-7443.81	-6803.77
104851	524250000	-89652.1	-87022.9	-2629.17	24.7485	16050.5	0.163595	0.141676	0.128247	0.123166	0.0737736	0.0917013	0.0683855	0.0486057	0.0440913	0.0410562	0.023605	0.0212768	0.0101734	0.00429456	0.0044014	0.0042009	0.0044216	0.00209705	0.00123158	0.485865	0.0008	0.0518072	0.154946	0.140849	0.145918	0.136653	0.147332	0.146257	0.158692	0.17677	0.172897	0.152106	0.139426	0.19743	0.260993	-7778.92	-7042.52	-7283.78	-6478.92	-7180.15	-7435.26	-7442.84	-6818.54
44342	221705000	-89583.9	-86971.2	-2612.66	24.5883	15856.4	0.159105	0.143348	0.130133	0.126279	0.0731602	0.0923264	0.0658294	0.0462654	0.0445051	0.0406447	0.0272193	0.0209946	0.00850864	0.00379414	0.00476103	0.00438893	0.00423092	0.00281766	0.00168881	0.463789	0.0008	0.0175765	0.157352	0.147103	0.143467	0.131233	0.148403	0.15055	0.151836	0.169624	0.186043	0.155303	0.137612	0.188953	0.27507	-7796.7	-7029.5	-7270.25	-6452.5	-7226.98	-7448.09	-7471.83	-6815.21
490991	2454950000	-89491.6	-86888.8	-2602.85	24.7063	15788.1	0.157524	0.144012	0.126386	0.124754	0.0766277	0.0911076	0.0678052	0.048984	0.0435421	0.0407563	0.027224	0.0210072	0.00936189	0.00343518	0.00502438	0.00423408	0.00377667	0.00313354	0.00130582	0.463456	0.0008	0.0195519	0.153561	0.141765	0.144835	0.135517	0.14999	0.150553	0.151108	0.173981	0.176685	0.155475	0.137916	0.192125	0.278107	-7794.42	-6985.52	-7243.4	-6475.83	-7196.94	-7473.27	-7461.41	-6806.14
635949	3179740000	-89655	-87009.3	-2645.76	24.7502	16338.2	0.161989	0.140119	0.127249	0.12693	0.0737087	0.0931423	0.0686576	0.0473962	0.041703	0.0397347	0.0272253	0.0215735	0.00809836	0.00431066	0.00543413	0.00407342	0.00458652	0.00288163	0.00118787	0.450999	0.0008	0.021424	0.156672	0.133167	0.141657	0.131373	0.146465	0.145109	0.147344	0.162115	0.168663	0.151307	0.138139	0.185509	0.261222	-7796.59	-7023.52	-7281.88	-6508.07	-7189.99	-7500.91	-7431.21	-6812.65
395625	1978120000	-89549.7	-86943.9	-2605.78	24.9651	15533.6	0.158386	0.140424	0.129619	0.122865	0.0740891	0.0916174	0.0706841	0.0485058	0.0414029	0.0414852	0.0272336	0.0236387	0.00867089	0.00320774	0.00540907	0.00410572	0.0043251	0.00236801	0.00196267	0.46905	0.0008	0.00982031	0.165222	0.142057	0.145534	0.135758	0.155056	0.153343	0.150647	0.17407	0.174484	0.153882	0.142258	0.198867	0.254164	-7828.39	-7050.87	-7221.18	-6526.63	-7185.75	-7464.85	-7419.37	-6770.63
1147902	5739505000	-89621.8	-86961.1	-2660.77	24.9658	16375.1	0.164078	0.137507	0.128164	0.12835	0.0746501	0.0879613	0.0668602	0.0499993	0.0449246	0.0402389	0.0268371	0.0196256	0.0090085	0.0038673	0.00547503	0.0041189	0.00368001	0.00306675	0.00158746	0.461787	0.0008	0.0297275	0.155946	0.133443	0.135121	0.127608	0.141762	0.143315	0.148064	0.163948	0.171438	0.144943	0.136555	0.175377	0.247974	-7819.11	-7011.67	-7269.62	-6479.11	-7183.69	-7494.57	-7469.91	-6791.18
357657	1788280000	-89582.8	-86938.9	-2643.9	24.9918	16298.5	0.162948	0.141057	0.128737	0.125491	0.0767215	0.0910484	0.0698811	0.0467377	0.0453471	0.0382497	0.0260659	0.0206818	0.00775246	0.00358829	0.00450458	0.00364239	0.00357725	0.00280449	0.00116296	0.451245	0.0008	0.0201667	0.151382	0.140085	0.134551	0.134491	0.154046	0.145794	0.153277	0.164207	0.176929	0.148097	0.132272	0.183079	0.236339	-7801.67	-6986.51	-7260	-6496.15	-7253.89	-7471.6	-7396.36	-6784.03
286800	1433995000	-89705.3	-87101.6	-2603.78	24.8707	15973.5	0.162301	0.139612	0.127753	0.126375	0.0755529	0.0932174	0.0664026	0.0483087	0.043327	0.0398484	0.0262827	0.0199903	0.00964646	0.00367395	0.00490497	0.00355126	0.00470697	0.00323109	0.00131339	0.451045	0.0008	0.00501195	0.161091	0.135707	0.146009	0.133587	0.151034	0.147965	0.151083	0.168385	0.181163	0.156777	0.138257	0.189307	0.274597	-7814.18	-7046.12	-7255.1	-6484.58	-7233.61	-7481.6	-7364.5	-6799.13
714663	3573310000	-89567.9	-86948.5	-2619.42	24.9683	15645.7	0.163871	0.141042	0.127799	0.127482	0.0758145	0.0918953	0.0676607	0.0479596	0.0424308	0.0400344	0.0258638	0.0202387	0.00821139	0.00364366	0.00481802	0.00388648	0.00386052	0.00216929	0.00131859	0.485992	0.0008	0.0302654	0.16342	0.146626	0.150111	0.140397	0.15661	0.148876	0.156931	0.170336	0.180223	0.158006	0.142435	0.192946	0.261348	-7778.59	-7011.71	-7266.41	-6515.26	-7217.36	-7441.39	-7446.78	-6826.19
1051326	5256625000	-89525.8	-86898.1	-2627.79	24.8151	15877.4	0.16377	0.141616	0.126136	0.12705	0.0765913	0.0910996	0.0672924	0.046821	0.0428881	0.0396895	0.0276409	0.0194259	0.00912198	0.00381362	0.00404115	0.00435821	0.00459401	0.00275165	0.0012984	0.463353	0.0008	0.0149183	0.161487	0.13395	0.143282	0.136086	0.149195	0.148509	0.152217	0.16445	0.17791	0.150046	0.143179	0.185662	0.258979	-7815.79	-6976.74	-7258.05	-6536.54	-7174.28	-7486.82	-7415.6	-6771.13
389680	1948395000	-89556.5	-86960.3	-2596.25	24.8442	15354.9	0.161644	0.143358	0.130533	0.128717	0.0715542	0.0919324	0.0663771	0.0463342	0.0432325	0.0390035	0.0263324	0.0203903	0.0085818	0.00360796	0.00542896	0.00475401	0.00445267	0.00219686	0.00156926	0.484028	0.0008	0.0202946	0.166376	0.145947	0.153427	0.145204	0.158959	0.152707	0.156343	0.171738	0.184505	0.15828	0.144642	0.195016	0.261231	-7814.17	-7038.4	-7218.58	-6526.22	-7211.05	-7477.03	-7407.42	-6789.22
1070065	5350320000	-89618.5	-86968.7	-2649.76	24.2304	16086.6	0.162227	0.139513	0.128726	0.127189	0.0758665	0.090782	0.0660518	0.0490092	0.043202	0.0404333	0.0265294	0.0205997	0.00839346	0.00438546	0.00506907	0.00395201	0.00363394	0.00323848	0.00119828	0.463731	0.0008	0.0246617	0.158931	0.141327	0.142957	0.129191	0.150598	0.146853	0.152061	0.169734	0.176515	0.149388	0.138097	0.182434	0.253245	-7787.97	-6998.22	-7271.36	-6499.96	-7205.55	-7490.81	-7396.61	-6799.53
144996	724975000	-89595.1	-86973.3	-2621.84	24.27	15600.6	0.164384	0.137841	0.127594	0.125239	0.0741022	0.0914121	0.0679799	0.0489253	0.0437352	0.0412557	0.0263891	0.0204658	0.00878052	0.00386444	0.00531989	0.00423245	0.00435754	0.00267626	0.00144553	0.469766	0.0008	0.0219556	0.161691	0.144526	0.14891	0.139998	0.152487	0.143458	0.157258	0.169775	0.179724	0.155239	0.138659	0.187624	0.277566	-7774.29	-7041.77	-7251.13	-6502.36	-7231.65	-7408.76	-7477.92	-6781.9
891370	4456845000	-89598.4	-86953.1	-2645.22	24.8061	16182	0.163084	0.140886	0.129656	0.124958	0.0764315	0.089453	0.0643584	0.0473443	0.0458871	0.0401433	0.0260421	0.0206504	0.00823635	0.00441744	0.00476353	0.00426869	0.00445781	0.00358986	0.00137173	0.466328	0.0008	0.0280746	0.155877	0.138595	0.144645	0.133638	0.15195	0.14717	0.150205	0.171802	0.176248	0.154293	0.135606	0.181708	0.274377	-7811.36	-6962.94	-7266.79	-6544.5	-7250.03	-7475.93	-7431.18	-6819.39
627979	3139890000	-89544.5	-86911.6	-2632.94	24.8715	15612.5	0.160152	0.146758	0.126758	0.124724	0.074506	0.0923629	0.0677129	0.0475048	0.0414033	0.0400731	0.0255218	0.0201135	0.0082351	0.00454209	0.00584535	0.00447795	0.00452255	0.00295768	0.0018296	0.494214	0.0008	0.0410318	0.166027	0.140483	0.146964	0.134417	0.154904	0.148408	0.156224	0.176893	0.188173	0.152666	0.140112	0.195896	0.272582	-7791.48	-7023.41	-7236.66	-6492.9	-7242.64	-7470.53	-7435.17	-6831.34
102653	513260000	-89603.1	-86962.8	-2640.29	24.8116	16231.7	0.165136	0.142308	0.127597	0.121469	0.073422	0.0948257	0.0661015	0.0508695	0.0408998	0.0400471	0.0268661	0.0212153	0.00731314	0.00396781	0.00430286	0.00465281	0.0043241	0.00317834	0.00150399	0.44528	0.0008	0.00621003	0.154131	0.141628	0.138279	0.135715	0.152428	0.143838	0.150089	0.164658	0.173575	0.149245	0.129417	0.181276	0.247371	-7829.99	-7011.19	-7269.86	-6483.29	-7188.56	-7450.77	-7420.71	-6824.17
286130	1430645000	-89648	-87055.5	-2592.48	24.7559	15796.4	0.161336	0.145012	0.1278	0.127652	0.0732742	0.090171	0.0659576	0.0467827	0.0439266	0.0405788	0.02543	0.0205251	0.0107166	0.00364771	0.00446947	0.00419933	0.00470697	0.00247362	0.00133963	0.47467	0.0008	0.0274323	0.158652	0.141854	0.147098	0.139365	0.15909	0.146989	0.156191	0.172573	0.184845	0.160128	0.152807	0.183437	0.272679	-7821.9	-7035.87	-7248.37	-6494.12	-7235.17	-7457.13	-7426.29	-6814.3
97541	487700000	-89597	-86960.9	-2636.17	24.5731	15766.7	0.163074	0.141013	0.126252	0.12581	0.0758642	0.0917575	0.0673902	0.0459636	0.0439019	0.0412395	0.0283992	0.0215875	0.0076116	0.00326246	0.00484216	0.00378114	0.00384376	0.00258906	0.00181849	0.478729	0.0008	0.0353188	0.158278	0.143494	0.14638	0.13151	0.153177	0.147434	0.153587	0.172023	0.179583	0.1584	0.139348	0.189209	0.267556	-7806.29	-7023.06	-7253.72	-6470.48	-7178.23	-7452.53	-7415.8	-6823.26
1089205	5446020000	-89682.2	-87043.7	-2638.45	24.9878	16211.1	0.16455	0.140451	0.131976	0.123314	0.0730291	0.0905712	0.0679129	0.0467716	0.0439517	0.0391028	0.0270027	0.0213898	0.0081593	0.00381908	0.00488837	0.00435497	0.00481712	0.00239825	0.00154021	0.452626	0.0008	0.014632	0.158065	0.142259	0.141489	0.133508	0.153866	0.147464	0.153236	0.160026	0.180595	0.145999	0.134631	0.188673	0.261164	-7770.38	-7022.04	-7234.52	-6532.05	-7201.21	-7507.76	-7496.92	-6817.4
954760	4773795000	-89608.3	-86974.4	-2633.96	24.9544	15833.3	0.163598	0.143408	0.128686	0.12433	0.0750877	0.0892876	0.0650497	0.048234	0.0443599	0.0411733	0.0254026	0.0204839	0.00879739	0.00410675	0.0047471	0.00430233	0.0046317	0.00258216	0.00173184	0.543233	0.0008	0.106422	0.157914	0.143613	0.139613	0.138781	0.152957	0.14881	0.153762	0.167063	0.171192	0.153682	0.141156	0.188688	0.260624	-7769.24	-7017.76	-7244.81	-6514.56	-7224.64	-7438.08	-7431.84	-6814.11
661718	3308585000	-89633.8	-86976.7	-2657.1	24.9696	16384.3	0.164566	0.140412	0.130844	0.126525	0.0746636	0.0889223	0.0655429	0.046737	0.0432837	0.0407922	0.0259615	0.0209357	0.00896268	0.0045458	0.00414097	0.00464159	0.00433337	0.00293955	0.0012497	0.442338	0.0008	0.00837999	0.151981	0.132069	0.141375	0.132676	0.150206	0.146391	0.152445	0.164092	0.175064	0.146548	0.138257	0.190407	0.254633	-7778.91	-6987.24	-7268.41	-6430.67	-7256.24	-7435.49	-7429.81	-6795.3
667498	3337485000	-89602	-86983.1	-2618.92	24.8004	15845.3	0.16566	0.13866	0.131512	0.127213	0.0764742	0.0880408	0.0661769	0.0452148	0.0417861	0.0425012	0.027485	0.0197782	0.00820423	0.00392372	0.00510854	0.00346445	0.00427299	0.00318644	0.00133625	0.467858	0.0008	0.0168238	0.156638	0.140399	0.148321	0.141786	0.151659	0.145812	0.154287	0.170808	0.18207	0.157884	0.145543	0.187007	0.238771	-7786.08	-7014	-7268.18	-6490.44	-7216.85	-7473	-7405.92	-6829.71
321430	1607145000	-89607.1	-86929.5	-2677.65	24.9147	16640.1	0.162703	0.140245	0.129131	0.126934	0.075098	0.0910747	0.0679399	0.0451174	0.0452316	0.0403253	0.0255092	0.0215617	0.00855697	0.00462644	0.00472922	0.00360873	0.00381753	0.00259226	0.001199	0.464405	0.0008	0.0473623	0.149096	0.134716	0.135342	0.12864	0.14138	0.142345	0.146108	0.16218	0.171014	0.150629	0.134397	0.1732	0.2491	-7802.49	-7009.89	-7243.18	-6510	-7210.32	-7509.87	-7463.32	-6748.96
590498	2952485000	-89498.9	-86851.6	-2647.23	24.7021	16268	0.160393	0.146183	0.128704	0.121504	0.074856	0.0896072	0.0667395	0.0484171	0.0437897	0.0402829	0.0273542	0.0214627	0.00907945	0.00490021	0.0045097	0.00395253	0.00352144	0.00319391	0.00154966	0.448803	0.0008	0.00967344	0.154129	0.135709	0.13849	0.138447	0.148796	0.147418	0.147456	0.170781	0.17698	0.149099	0.140045	0.186361	0.280014	-7794.71	-6981.95	-7263.69	-6501	-7229.57	-7461.18	-7403.73	-6819.6
236630	1183145000	-89552.8	-86941.3	-2611.54	24.8453	15675.3	0.164463	0.141089	0.125309	0.124618	0.0787182	0.0916652	0.0685692	0.0468771	0.039741	0.0409723	0.0262092	0.0210948	0.0085831	0.00482277	0.00420101	0.00406714	0.00447589	0.00316315	0.00136081	0.476611	0.0008	0.0245154	0.158629	0.144877	0.147694	0.14134	0.157652	0.156317	0.150437	0.164788	0.179498	0.158528	0.146425	0.194703	0.249974	-7790.68	-7002.78	-7225.85	-6512.54	-7222.57	-7447.1	-7427.03	-6793.28
130072	650355000	-89609.1	-86967	-2642.11	24.9799	15862.8	0.163156	0.140803	0.129954	0.124329	0.0730796	0.0921869	0.0693963	0.0466223	0.0420289	0.0409335	0.0265047	0.0198779	0.00892	0.00473587	0.00535633	0.00366332	0.00397273	0.00273945	0.00173976	0.462547	0.0008	0.020901	0.15801	0.142551	0.14608	0.134271	0.154636	0.146607	0.150009	0.176536	0.178586	0.159715	0.142244	0.190068	0.263641	-7768.99	-7035.74	-7295.83	-6506.01	-7179.73	-7467.26	-7415.25	-6782.12
734646	3673225000	-89646.1	-87047.6	-2598.51	24.8258	15826	0.161103	0.144184	0.128109	0.123526	0.0759695	0.0909594	0.0677063	0.0461705	0.0442717	0.0408915	0.0264683	0.0220857	0.00778512	0.00392495	0.00483436	0.00397381	0.00421448	0.00256598	0.00125582	0.476515	0.0008	0.0243664	0.161986	0.137093	0.149557	0.133763	0.154402	0.147788	0.153512	0.166916	0.173097	0.154131	0.140149	0.194176	0.269155	-7816.1	-7017.49	-7294.85	-6504.24	-7170.56	-7488.83	-7482.14	-6819.4
737808	3689035000	-89661.9	-86986.6	-2675.3	24.9776	16802.7	0.163744	0.142835	0.125881	0.125726	0.0725702	0.0925012	0.0673158	0.0484617	0.0427498	0.0401784	0.0254167	0.0209708	0.00916046	0.00386867	0.00508888	0.00442684	0.00419013	0.00352791	0.0013862	0.455455	0.0008	0.0386458	0.148	0.131982	0.136859	0.123773	0.142942	0.143963	0.143445	0.159685	0.175236	0.138386	0.131196	0.179069	0.245234	-7761.77	-7000.53	-7241.53	-6521.28	-7165.86	-7491.19	-7446.45	-6784.54
1091035	5455170000	-89704.7	-87030	-2674.7	24.9737	16702.8	0.162498	0.144646	0.128242	0.12404	0.0715968	0.0924973	0.0680727	0.0474624	0.0430258	0.0394481	0.0255616	0.0217258	0.00875867	0.00409064	0.00469948	0.00418245	0.00527028	0.00264147	0.00154021	0.470861	0.0008	0.0474838	0.146944	0.130313	0.139887	0.129296	0.147008	0.143534	0.147699	0.157633	0.173428	0.145795	0.132397	0.183279	0.257223	-7802.84	-6992.2	-7226.74	-6534.28	-7193.6	-7500.55	-7495.57	-6798.68
47132	235655000	-89527.1	-86931.4	-2595.77	24.8959	15904.1	0.161488	0.141698	0.129764	0.126955	0.0746114	0.0898051	0.0669227	0.0484177	0.0442703	0.0390385	0.0258787	0.0215141	0.00923232	0.00301812	0.00513465	0.00372932	0.00430176	0.00276192	0.00145918	0.45658	0.0008	0.0102365	0.159106	0.1391	0.139144	0.137127	0.150358	0.148377	0.149967	0.168157	0.176971	0.152362	0.134709	0.188616	0.271944	-7804.65	-7025.93	-7260.75	-6490.78	-7185.28	-7460.92	-7441.33	-6783.73
315901	1579500000	-89601.4	-86932.2	-2669.17	24.9865	16332.3	0.160936	0.138145	0.126184	0.128425	0.0753373	0.0916482	0.0680777	0.0463654	0.0422189	0.0426721	0.0280339	0.0215384	0.00868251	0.00414471	0.00464114	0.00489902	0.00394215	0.00275053	0.0013575	0.519241	0.0008	0.0982471	0.153455	0.132765	0.136291	0.127405	0.149408	0.141007	0.142131	0.163466	0.171619	0.149133	0.140088	0.188708	0.238182	-7810.18	-7004.79	-7253.81	-6533.2	-7181.58	-7494.7	-7424.85	-6768.3
87794	438965000	-89557.7	-86969.5	-2588.12	24.6403	14944.5	0.165473	0.142256	0.128947	0.125183	0.0729227	0.092854	0.06692	0.0466305	0.0451607	0.0408597	0.0243055	0.0199882	0.00835923	0.00364922	0.00488828	0.00318576	0.00477853	0.00222548	0.00141306	0.531731	0.0008	0.0600123	0.17182	0.14924	0.15728	0.142784	0.1675	0.159353	0.161506	0.17302	0.183738	0.16225	0.148357	0.200713	0.263534	-7807.18	-7020.52	-7272.9	-6522.82	-7208.05	-7469.4	-7456.53	-6799.78
849973	4249860000	-89516.1	-86918.4	-2597.72	23.4399	15530.2	0.162587	0.145098	0.125176	0.123904	0.0751962	0.0943165	0.0658949	0.0466984	0.0444265	0.0423519	0.0253629	0.0188259	0.00822892	0.00386144	0.00501003	0.00470192	0.00398982	0.00287117	0.00149882	0.507991	0.0008	0.0520853	0.165462	0.139753	0.150576	0.140139	0.150064	0.15488	0.158831	0.170827	0.176843	0.15673	0.138641	0.192774	0.258313	-7786.5	-6994.62	-7250.31	-6489.3	-7219.12	-7435.65	-7427.04	-6815.73
685235	3426170000	-89535.9	-86908.1	-2627.82	24.951	15615.3	0.164516	0.143008	0.125857	0.127854	0.0718433	0.0905816	0.0667668	0.0468393	0.0432944	0.0410942	0.0267194	0.0201742	0.00852115	0.00363039	0.00555357	0.0050282	0.0042026	0.00304335	0.00147222	0.493599	0.0008	0.0425571	0.161465	0.140761	0.144828	0.135563	0.158121	0.152798	0.152924	0.17151	0.182641	0.15807	0.142444	0.192188	0.283793	-7785.86	-7027.44	-7239.77	-6456.9	-7223.29	-7427.76	-7474.72	-6810.82
1064308	5321535000	-89553.8	-86954.9	-2598.9	24.8311	15700.2	0.166337	0.143633	0.125862	0.12463	0.075795	0.0911311	0.0688812	0.0453435	0.0418563	0.0391716	0.0261923	0.0219399	0.00851026	0.00424927	0.00506842	0.00324929	0.00374666	0.00316836	0.00123497	0.506802	0.0008	0.0595682	0.156029	0.13667	0.137093	0.140573	0.154089	0.14383	0.162627	0.174809	0.182864	0.153415	0.147662	0.193083	0.251176	-7798.66	-7015.82	-7254.49	-6527.98	-7186.91	-7465.55	-7446.7	-6759.6
672122	3360605000	-89626.4	-86989.6	-2636.75	23.8913	16152.5	0.167019	0.14409	0.12461	0.125106	0.074874	0.092189	0.0644026	0.0458052	0.0455315	0.0396251	0.0273567	0.019429	0.00796983	0.00425807	0.00467931	0.0044299	0.00452191	0.00283092	0.00127127	0.463636	0.0008	0.0329093	0.149885	0.136518	0.144036	0.134944	0.147384	0.146909	0.150994	0.160313	0.178194	0.158324	0.138276	0.186951	0.253284	-7765.6	-7025.21	-7279.9	-6492.94	-7269.39	-7468.03	-7404.68	-6770.59
1114353	5571760000	-89506.7	-86919.9	-2586.83	24.6529	15242.3	0.162897	0.140517	0.126465	0.128373	0.074786	0.0898237	0.0668875	0.0454503	0.0441119	0.0425092	0.026503	0.0211334	0.00852824	0.00333209	0.00530573	0.00365262	0.00466949	0.00368227	0.00137301	0.49546	0.0008	0.0358374	0.168961	0.146539	0.144864	0.133654	0.165999	0.152792	0.163738	0.178363	0.177313	0.161776	0.147022	0.195354	0.296798	-7820.49	-6989.23	-7249.3	-6495.12	-7183.98	-7472.97	-7450.7	-6829.19
517206	2586025000	-89601.4	-86953	-2648.45	24.9613	16263.9	0.162773	0.141903	0.125349	0.120449	0.0764862	0.0928165	0.0705683	0.0470755	0.0425598	0.0410936	0.026243	0.0220114	0.00951018	0.00381121	0.00558405	0.0042113	0.00359638	0.00264932	0.00130922	0.449004	0.0008	0.0133957	0.156268	0.137703	0.141486	0.128859	0.143227	0.143125	0.149771	0.169006	0.170828	0.150733	0.135838	0.179716	0.242473	-7753.86	-7007.74	-7270.32	-6479.96	-7174.71	-7491.42	-7461.04	-6825.65
706581	3532900000	-89672.4	-87041.2	-2631.15	24.8925	16046.2	0.166362	0.139201	0.125565	0.130207	0.0716185	0.0912198	0.068414	0.0469026	0.0450619	0.0422358	0.0246086	0.0194908	0.00881714	0.00350229	0.00508211	0.00367611	0.00409432	0.00286983	0.00107044	0.471408	0.0008	0.0321853	0.15985	0.13629	0.139589	0.128291	0.156116	0.149007	0.148923	0.165743	0.179065	0.154986	0.142891	0.187842	0.264135	-7787.58	-7022.05	-7243.27	-6497.35	-7237.44	-7481.65	-7427.43	-6845.24
641691	3208450000	-89555.4	-86964.7	-2590.67	24.7603	15570.6	0.162653	0.139756	0.127766	0.128014	0.0760071	0.0893834	0.0682247	0.0471907	0.0442255	0.042148	0.0250589	0.0204251	0.00802123	0.00454398	0.00468707	0.00314917	0.00428679	0.0030367	0.00142295	0.482677	0.0008	0.0299777	0.157711	0.137161	0.146849	0.135545	0.155219	0.150451	0.160849	0.170476	0.189203	0.152879	0.146359	0.196111	0.251253	-7781.74	-7024.09	-7260.96	-6475.58	-7211	-7467.74	-7440.78	-6825.77
843687	4218430000	-89609.9	-86953.7	-2656.18	24.3479	16454.2	0.161617	0.13823	0.131882	0.123954	0.0761183	0.0907037	0.0676473	0.0495247	0.0443143	0.0398814	0.0256221	0.0205903	0.00933205	0.00377399	0.00440332	0.0042547	0.00398023	0.00288037	0.00129162	0.455201	0.0008	0.0250309	0.152603	0.141754	0.137947	0.131276	0.140531	0.149582	0.152424	0.163419	0.178532	0.149233	0.136894	0.177981	0.247395	-7771.82	-7024.78	-7265.88	-6468.83	-7226.85	-7449.01	-7466.21	-6810.23
655766	3278825000	-89542.9	-86893.2	-2649.76	24.843	16306.2	0.161988	0.141965	0.130422	0.127331	0.0744426	0.0881961	0.066503	0.0466319	0.044215	0.0406933	0.0255076	0.020971	0.0093371	0.00332844	0.0055794	0.00382353	0.00421423	0.00325312	0.00159707	0.452028	0.0008	0.0190039	0.148622	0.138021	0.145477	0.12793	0.145458	0.146583	0.145481	0.157473	0.175135	0.149133	0.137565	0.183765	0.252029	-7779.76	-7012.2	-7270.75	-6453.4	-7180.27	-7457.57	-7401.15	-6816.2
1043335	5216670000	-89556.8	-86927.2	-2629.63	24.9308	16046.5	0.162095	0.141719	0.12816	0.125313	0.0753067	0.0937797	0.0669793	0.0469641	0.0420098	0.0413097	0.0262152	0.0205274	0.00850722	0.00388501	0.00469778	0.00395033	0.0039977	0.00282511	0.00175837	0.489837	0.0008	0.0552659	0.159946	0.133646	0.143201	0.130436	0.149939	0.146018	0.15375	0.173074	0.175787	0.15001	0.14332	0.186876	0.245049	-7769.99	-6958.58	-7254.28	-6537.97	-7203.28	-7479.99	-7409.34	-6784.51
686879	3434390000	-89578.3	-86950.6	-2627.7	24.6829	16087.8	0.159561	0.143422	0.126936	0.125952	0.0783437	0.0891065	0.0676659	0.0452636	0.0421233	0.0402921	0.0278922	0.0227602	0.0081474	0.00358993	0.0051792	0.00450646	0.00454255	0.0030685	0.00164788	0.469328	0.0008	0.0349834	0.154224	0.133663	0.141084	0.136745	0.15024	0.142709	0.15294	0.161237	0.170463	0.150677	0.13992	0.190229	0.265754	-7784.66	-7028.85	-7242.06	-6479.29	-7212.24	-7444.7	-7443.16	-6847.83
224491	1122450000	-89594.9	-86939.8	-2655.12	24.7347	16419.2	0.162475	0.142134	0.126513	0.126534	0.0715362	0.0920532	0.0694156	0.0477287	0.0434767	0.041965	0.0257125	0.0207755	0.00807245	0.00412508	0.00508635	0.00392172	0.00428079	0.00314087	0.00105276	0.496316	0.0008	0.0810385	0.154634	0.134274	0.140774	0.12992	0.152527	0.147428	0.144331	0.16659	0.166007	0.147241	0.139797	0.177918	0.261098	-7775.93	-7022.75	-7264.56	-6472.21	-7226.24	-7458.95	-7436.42	-6812.03
729373	3646860000	-89756.3	-87178.2	-2578.15	24.9166	15753.3	0.166815	0.138236	0.129659	0.125043	0.0762525	0.0916336	0.0654534	0.0483831	0.0428231	0.0424202	0.0244517	0.0197146	0.00917848	0.0034725	0.00485278	0.00379235	0.00387781	0.00251641	0.00142438	0.461163	0.0008	0.0123609	0.15903	0.139663	0.140788	0.144664	0.151387	0.153142	0.154585	0.171548	0.179611	0.155793	0.135379	0.183555	0.267725	-7819.25	-7028.21	-7253.94	-6534.1	-7162.27	-7462.66	-7477.04	-6804.33
242752	1213755000	-89543.8	-86916.4	-2627.45	24.7843	16233	0.160638	0.140974	0.125002	0.124977	0.0751226	0.0916966	0.0692779	0.0481299	0.0461624	0.0404494	0.0259343	0.0214331	0.00799043	0.00406062	0.00525328	0.00418094	0.00406865	0.00332857	0.00132049	0.473285	0.0008	0.036253	0.153697	0.132454	0.144768	0.134819	0.149102	0.142518	0.150179	0.169232	0.17875	0.150699	0.140246	0.184452	0.241382	-7776.27	-7001.42	-7250.87	-6467.61	-7219.49	-7446.21	-7425.07	-6807.64
372390	1861945000	-89654.5	-87010.8	-2643.67	24.6218	16137.9	0.162389	0.141817	0.126897	0.126107	0.0746629	0.0909275	0.0647099	0.0474672	0.0441408	0.0429339	0.027466	0.0202895	0.0086591	0.00379814	0.00508095	0.00401972	0.0049899	0.0024793	0.00116533	0.492114	0.0008	0.0542936	0.15884	0.130572	0.145989	0.136781	0.149903	0.149706	0.148731	0.173511	0.181006	0.14942	0.141411	0.192436	0.238347	-7802.66	-7030.33	-7234.69	-6524.24	-7197.82	-7468.49	-7462.12	-6778.01
518415	2592070000	-89565.9	-86968.2	-2597.68	24.8882	15783.3	0.159816	0.141924	0.128407	0.124487	0.0734599	0.0915842	0.0676382	0.0493659	0.0431476	0.0421217	0.0269966	0.0203529	0.00771735	0.00360063	0.00507737	0.00397801	0.00501887	0.00379956	0.00150826	0.461358	0.0008	0.0178748	0.155069	0.146975	0.143736	0.139097	0.150967	0.147045	0.156737	0.169704	0.185897	0.154249	0.140987	0.197175	0.268795	-7773.67	-7006.83	-7262.13	-6454.17	-7192.52	-7493.37	-7441.32	-6843.6
238607	1193030000	-89549.3	-86938.6	-2610.7	24.5412	15788.2	0.162692	0.138806	0.127824	0.125112	0.0733516	0.0963141	0.0669778	0.0501031	0.0421519	0.0402546	0.0257993	0.0208734	0.00893504	0.00370571	0.00404984	0.00430371	0.00453134	0.00247594	0.00173861	0.468513	0.0008	0.0213809	0.158645	0.140597	0.146776	0.135214	0.147581	0.146117	0.150348	0.166128	0.176707	0.152955	0.139933	0.191605	0.25261	-7778.7	-7012.7	-7263.84	-6502.72	-7208.79	-7422.86	-7417.16	-6824.28
765636	3828175000	-89524.8	-86928.7	-2596.12	23.9278	15568.7	0.164694	0.143477	0.125072	0.127001	0.0764787	0.0908257	0.0675294	0.0461314	0.0420887	0.0415415	0.0262579	0.0205052	0.00802577	0.00341649	0.00487268	0.00349312	0.00463215	0.0025509	0.00140577	0.501395	0.0008	0.0538449	0.157264	0.140379	0.147249	0.140394	0.164088	0.155355	0.155848	0.174762	0.185672	0.155835	0.148221	0.19668	0.274784	-7780.2	-6977.07	-7272.26	-6517.2	-7185.45	-7459.76	-7453	-6786.75
150781	753900000	-89580.2	-86938.6	-2641.57	24.6927	16546.7	0.163336	0.143174	0.126468	0.122312	0.0749979	0.089091	0.0682985	0.0469288	0.0432754	0.0438593	0.0270377	0.0206212	0.00823525	0.00425028	0.00507521	0.00389805	0.00402734	0.00343364	0.0016796	0.468174	0.0008	0.0401794	0.151673	0.12693	0.13709	0.132052	0.149772	0.135942	0.145519	0.159411	0.169601	0.147932	0.135045	0.173591	0.251881	-7768.65	-7013.2	-7255.39	-6482.93	-7216.2	-7473.16	-7422.91	-6805.36
314400	1571995000	-89589.3	-86983.9	-2605.38	23.8642	15769.8	0.166916	0.144232	0.126564	0.126979	0.0732655	0.0880495	0.066745	0.0466743	0.0423422	0.0399788	0.0262729	0.0209763	0.00835848	0.00373063	0.00594978	0.0041828	0.00424297	0.0029797	0.00155915	0.487185	0.0008	0.0379219	0.157193	0.136546	0.147882	0.139104	0.150126	0.146846	0.157447	0.17489	0.182123	0.156402	0.142237	0.195303	0.256026	-7818.85	-6979.85	-7225.29	-6528.37	-7214.71	-7484.25	-7432.89	-6823.36
779764	3898815000	-89535.2	-86884.7	-2650.45	24.8477	16261	0.162747	0.141114	0.129633	0.127456	0.0772829	0.0889582	0.0672836	0.0464635	0.041485	0.0403781	0.0261576	0.0215587	0.00895883	0.00344993	0.0048879	0.00427828	0.00359063	0.00285032	0.00146732	0.459184	0.0008	0.0223073	0.157258	0.137278	0.147476	0.134349	0.14665	0.140187	0.15578	0.159376	0.173485	0.145802	0.132521	0.185604	0.250879	-7783.14	-7011.28	-7248.54	-6521.53	-7233.62	-7434.88	-7424.93	-6839.63
1046862	5234305000	-89568.5	-86917.4	-2651.08	24.9759	16395.7	0.164026	0.142215	0.129541	0.118671	0.0748479	0.0909669	0.0676246	0.0491091	0.0465882	0.0403992	0.0256836	0.0203807	0.00899559	0.00397559	0.00506829	0.00346025	0.00414026	0.00288846	0.00141922	0.449737	0.0008	0.0184878	0.159088	0.139183	0.140183	0.135038	0.144912	0.138947	0.144111	0.166427	0.173974	0.146276	0.13454	0.187821	0.245065	-7778.44	-7005.58	-7262.09	-6536.09	-7186.88	-7462.34	-7431.93	-6782.44
208685	1043420000	-89546.6	-86944.7	-2601.93	24.9817	15752.5	0.15948	0.139139	0.128319	0.127964	0.0713144	0.0931473	0.0701723	0.0495226	0.0427861	0.0405905	0.0253464	0.0219122	0.00872425	0.00385835	0.0042128	0.00452423	0.00468813	0.00285106	0.00144767	0.495898	0.0008	0.0485261	0.157856	0.138001	0.143958	0.139658	0.153141	0.154827	0.157216	0.165342	0.179992	0.152177	0.14202	0.186749	0.264146	-7778.08	-7037.74	-7299.97	-6486.17	-7219.29	-7430.96	-7411.38	-6797.38
112821	564100000	-89462.6	-86903.9	-2558.78	23.6291	14712.5	0.165228	0.142391	0.124337	0.127788	0.0763742	0.0903885	0.0658478	0.045639	0.0430451	0.0405247	0.0266186	0.0210911	0.00898593	0.00372313	0.00519031	0.00380381	0.00480827	0.00270892	0.00150664	0.502076	0.0008	0.0243418	0.166462	0.147425	0.155089	0.148232	0.166336	0.155916	0.157916	0.177148	0.19042	0.16371	0.150882	0.210011	0.279859	-7761.47	-6988.94	-7234.96	-6523.2	-7204.76	-7453.4	-7406.38	-6823.4
137600	687995000	-89573.9	-86935.9	-2638.02	24.9413	15906.8	0.162711	0.139405	0.125776	0.126015	0.0743868	0.0903622	0.0683869	0.0483517	0.044211	0.0412173	0.0256804	0.0230282	0.00897253	0.00399621	0.0046764	0.0044235	0.0039159	0.00269625	0.00178728	0.529765	0.0008	0.0791818	0.158538	0.137412	0.141708	0.137408	0.15081	0.150009	0.151774	0.163539	0.178908	0.152452	0.137705	0.187903	0.249777	-7758.56	-7019.67	-7289	-6510.1	-7182.72	-7441.03	-7431.74	-6800.07
858309	4291540000	-89480.6	-86859.9	-2620.69	24.8811	15781.4	0.163147	0.142983	0.130085	0.12317	0.074989	0.0929129	0.0690941	0.0456	0.042859	0.0412572	0.0250221	0.0209971	0.00775003	0.00350256	0.00413256	0.0043748	0.00356566	0.00308556	0.00147306	0.453434	0.0008	0.00411738	0.157982	0.140784	0.145584	0.135768	0.150813	0.148044	0.150624	0.162152	0.177816	0.15486	0.140278	0.195611	0.255887	-7800.4	-6998.66	-7265.51	-6512.98	-7280	-7468.99	-7406.88	-6767.16
1047639	5238190000	-89511.1	-86845.9	-2665.25	24.8339	16439.7	0.163031	0.139359	0.12286	0.126681	0.0769872	0.0934157	0.0687237	0.0491091	0.0422702	0.0411351	0.0252733	0.0211815	0.00809041	0.00437173	0.00515406	0.003805	0.00379667	0.00288846	0.00186603	0.457287	0.0008	0.0294397	0.153396	0.13102	0.135394	0.130227	0.147536	0.147748	0.148627	0.160158	0.173725	0.150399	0.133241	0.186881	0.256392	-7787.86	-6993.63	-7270.44	-6531.9	-7165.28	-7458.04	-7392.21	-6780.64
168563	842810000	-89543.8	-86903.6	-2640.24	24.816	16159.5	0.165707	0.142768	0.129937	0.12502	0.0744689	0.0903845	0.0649438	0.0479121	0.0411671	0.0400595	0.0271393	0.020484	0.00872045	0.00377409	0.00448201	0.00455589	0.00421431	0.00291809	0.00134383	0.473877	0.0008	0.0375728	0.151395	0.132656	0.144695	0.130686	0.153965	0.153157	0.150542	0.175323	0.17494	0.147604	0.137998	0.181502	0.239697	-7772.19	-7012.14	-7278.59	-6492.81	-7217.52	-7486.99	-7412.46	-6783.95
749564	3747815000	-89582.8	-86969.4	-2613.37	24.9782	15565.9	0.163461	0.142411	0.126848	0.122877	0.0742623	0.0924929	0.0684054	0.0478321	0.043867	0.0391147	0.0251698	0.0215725	0.00950441	0.00454921	0.00454079	0.00401394	0.00453054	0.00285944	0.00168878	0.49401	0.0008	0.0384765	0.159541	0.142866	0.1486	0.138442	0.155895	0.148371	0.157381	0.172815	0.185147	0.152188	0.140416	0.186509	0.262098	-7793.55	-7023.57	-7255.77	-6509.68	-7179.27	-7444.42	-7421.37	-6845.79
3619	18090000	-89624.2	-87009.9	-2614.29	24.9031	15563.8	0.166254	0.138804	0.131272	0.123366	0.0744103	0.0905188	0.0674599	0.0490255	0.042973	0.0391404	0.0283273	0.0208556	0.00836843	0.0034417	0.00441333	0.00432321	0.00343834	0.00269703	0.00091113	0.478665	0.0008	0.0245953	0.170426	0.142489	0.145763	0.133418	0.15915	0.144568	0.161594	0.16821	0.183645	0.153924	0.137748	0.191666	0.268198	-7801.7	-7029.9	-7280.64	-6486.81	-7231.59	-7430.04	-7459.23	-6785.91
993068	4965335000	-89581.8	-86982.8	-2598.96	24.5616	15510.7	0.166862	0.144168	0.123873	0.125177	0.0735511	0.0899705	0.0674731	0.0469762	0.0459685	0.0415409	0.0231583	0.0210017	0.00830253	0.0038704	0.0052307	0.00453757	0.00437487	0.00256912	0.0013947	0.544168	0.0008	0.0928677	0.163572	0.139526	0.146102	0.139459	0.157978	0.15164	0.15765	0.179604	0.186192	0.148271	0.14412	0.196447	0.2678	-7803.13	-7015.37	-7275.24	-6529.08	-7204.37	-7452.91	-7431.42	-6797.48
311106	1555525000	-89590.3	-86936.9	-2653.41	24.9139	15950.7	0.163224	0.142368	0.1281	0.128639	0.074233	0.0911923	0.0648723	0.0479522	0.0442659	0.039118	0.0255701	0.0203298	0.00835536	0.00412065	0.00552331	0.00387902	0.00430723	0.00267891	0.00127132	0.48342	0.0008	0.0494934	0.155987	0.135025	0.150342	0.137772	0.154788	0.148657	0.152798	0.163462	0.179633	0.148829	0.135062	0.186354	0.260845	-7813.35	-7019.59	-7231.79	-6543.68	-7241.86	-7463.1	-7407.38	-6816.58
915483	4577410000	-89567.8	-86959.4	-2608.39	23.7735	15460.1	0.157781	0.143028	0.129707	0.126448	0.0746648	0.0915032	0.0674619	0.0483756	0.0429704	0.0408544	0.0261246	0.0202456	0.00905295	0.00397799	0.0045656	0.00405276	0.00410741	0.00352924	0.00154896	0.488708	0.0008	0.030094	0.16135	0.142869	0.150752	0.14284	0.155682	0.147384	0.158766	0.176565	0.18625	0.158273	0.142811	0.191633	0.256853	-7774.2	-6999.18	-7275.96	-6504.24	-7203.68	-7470.4	-7403.91	-6801.65
758841	3794200000	-89568	-86990	-2577.95	24.8286	15439.3	0.167104	0.140722	0.127863	0.122763	0.0748083	0.0948507	0.0678988	0.0466946	0.0409112	0.0406573	0.0264041	0.0215407	0.00862912	0.00377001	0.00472031	0.00318146	0.00337309	0.00231418	0.0017947	0.501011	0.0008	0.0474489	0.15915	0.143482	0.147411	0.141399	0.155032	0.156867	0.154933	0.178622	0.18561	0.161447	0.14394	0.195752	0.233571	-7790.43	-7001.19	-7286.06	-6476.31	-7155.51	-7463.61	-7445.36	-6825.43
388586	1942925000	-89516	-86922.5	-2593.51	24.8155	15800.5	0.163479	0.139608	0.129174	0.126909	0.0726661	0.0895038	0.0672563	0.0472078	0.043839	0.0432964	0.0265628	0.0210542	0.00899455	0.00357861	0.00504034	0.00388314	0.00380774	0.00287714	0.00126229	0.465252	0.0008	0.0107217	0.160057	0.143096	0.14212	0.139515	0.153576	0.143237	0.154276	0.162279	0.177815	0.152314	0.143479	0.190868	0.258951	-7794.65	-7015.9	-7239.46	-6505.68	-7255.82	-7461.62	-7393.83	-6758.1
741343	3706710000	-89571.8	-86981.5	-2590.34	23.7488	15334.5	0.158372	0.144644	0.13116	0.125509	0.0747332	0.0924974	0.0661461	0.0471982	0.0440937	0.0399264	0.0244691	0.020714	0.00844311	0.00450449	0.00520385	0.00440459	0.00365903	0.00287862	0.00144425	0.47808	0.0008	0.021906	0.169256	0.149463	0.150724	0.136387	0.146905	0.153196	0.156438	0.172477	0.18318	0.159833	0.149522	0.200697	0.256542	-7817.57	-7020.04	-7242.07	-6505.99	-7178.88	-7481.38	-7416.78	-6810.36
321520	1607595000	-89629.1	-86980.5	-2648.65	24.4555	16269.4	0.162703	0.140245	0.129131	0.125743	0.075098	0.0910747	0.0673283	0.0451174	0.0442241	0.0403253	0.0277071	0.0215617	0.00855697	0.00462644	0.00472922	0.00422024	0.00381753	0.00259226	0.001199	0.467859	0.0008	0.0324199	0.154547	0.137145	0.140532	0.131029	0.152549	0.149586	0.149811	0.159081	0.176066	0.152999	0.131409	0.184207	0.234662	-7806.99	-7036.86	-7229.11	-6510.95	-7208.2	-7522.38	-7423.6	-6768.4
157939	789690000	-89595.5	-86955.7	-2639.8	24.6451	16236	0.160408	0.143657	0.127501	0.124809	0.0756342	0.0915246	0.0678347	0.0476094	0.0430649	0.0407037	0.0259421	0.0231678	0.00799776	0.00375883	0.00389375	0.00381063	0.00465081	0.00256192	0.00147007	0.487985	0.0008	0.0489017	0.158828	0.136236	0.143612	0.129356	0.143882	0.143003	0.150008	0.163338	0.176258	0.154799	0.129298	0.187573	0.255923	-7786.01	-6991.32	-7264.88	-6462.66	-7229.11	-7480.56	-7456.46	-6771.35
1041556	5207775000	-89561.1	-86887.5	-2673.62	24.9487	16003.7	0.159064	0.143307	0.130273	0.123961	0.0770579	0.0920246	0.0654092	0.0481931	0.04248	0.0407373	0.0257335	0.0212902	0.00848032	0.00329053	0.00528614	0.00412675	0.00430799	0.00340963	0.00156816	0.489434	0.0008	0.0526797	0.156849	0.141848	0.148159	0.137068	0.149479	0.145264	0.149186	0.166677	0.176812	0.149675	0.138215	0.196488	0.25712	-7756.01	-6985.09	-7307.22	-6524.88	-7201.71	-7457.94	-7407.99	-6751.92
1114523	5572610000	-89556.3	-86951.6	-2604.69	24.6131	15545.5	0.164582	0.140269	0.124369	0.128695	0.0743019	0.090359	0.0663888	0.0454503	0.0435766	0.0427631	0.026503	0.0211334	0.0082744	0.00333209	0.00530573	0.00497118	0.00466949	0.00368227	0.00137301	0.493544	0.0008	0.0347296	0.166396	0.144413	0.150826	0.142892	0.1548	0.150209	0.159148	0.175293	0.187498	0.150027	0.14439	0.191341	0.272112	-7819.52	-7025.86	-7267.56	-6486.53	-7186.15	-7469.93	-7459.59	-6803.25
694432	3472155000	-89538.4	-86934.9	-2603.53	24.3688	15614.7	0.159304	0.1463	0.130225	0.123263	0.0747269	0.0920699	0.0652486	0.047837	0.0433132	0.0387805	0.0265514	0.0221693	0.0080983	0.00484966	0.00471315	0.00444692	0.00442991	0.00261141	0.0010622	0.469578	0.0008	0.0141747	0.161708	0.140711	0.14705	0.141164	0.164514	0.155925	0.157932	0.172135	0.177761	0.158834	0.140035	0.184078	0.273764	-7783.89	-7001.78	-7265.01	-6500.38	-7222.66	-7461.97	-7450.68	-6832.76
633904	3169515000	-89558	-86927.2	-2630.72	24.7075	15994.7	0.164302	0.141837	0.125139	0.124641	0.0738895	0.0880131	0.0697684	0.0488349	0.0445519	0.0422389	0.0246161	0.0209195	0.00793086	0.00388698	0.00604345	0.00402695	0.00475954	0.00325048	0.00135019	0.475597	0.0008	0.0338039	0.155008	0.140151	0.13937	0.134597	0.151031	0.151728	0.147385	0.166251	0.17671	0.155584	0.142358	0.182607	0.24088	-7773.22	-7033	-7265.01	-6492.39	-7186.44	-7498.83	-7437.92	-6794.96
709188	3545935000	-89595.3	-86950.7	-2644.58	24.9592	16070.3	0.162339	0.145141	0.129526	0.123182	0.0732063	0.0890132	0.0663022	0.0467161	0.0433184	0.0433711	0.0261062	0.0225312	0.00829555	0.00411791	0.00466216	0.00397105	0.00399168	0.00265676	0.00155244	0.472197	0.0008	0.033853	0.155403	0.135662	0.146807	0.134742	0.147482	0.144734	0.151236	0.168441	0.177432	0.149541	0.139809	0.187551	0.269014	-7763.9	-7036.36	-7242.12	-6514.93	-7240.43	-7475.81	-7442.02	-6835.45
596135	2980670000	-89545.3	-86928.2	-2617.07	24.6337	15660.5	0.165126	0.143801	0.130171	0.128409	0.0734518	0.0891066	0.0661333	0.0455491	0.0415269	0.04104	0.0261611	0.020601	0.00820311	0.00413477	0.00397962	0.00402441	0.0039509	0.00300799	0.00162124	0.477162	0.0008	0.0264259	0.164103	0.141144	0.146196	0.13725	0.152369	0.148861	0.153745	0.174428	0.178631	0.149636	0.142163	0.183421	0.274808	-7800.86	-7015.42	-7263.8	-6470.21	-7257.75	-7453.81	-7435.3	-6782.91
935533	4677660000	-89569.7	-86904.2	-2665.52	24.9214	16309.1	0.162926	0.14393	0.128165	0.126103	0.0739172	0.0903553	0.0672236	0.0477803	0.0425164	0.04057	0.0264423	0.0213702	0.00849156	0.0042694	0.00457814	0.00398078	0.00400388	0.00231073	0.00106721	0.465916	0.0008	0.0282593	0.160408	0.137141	0.140918	0.134638	0.15179	0.14551	0.14959	0.163897	0.175066	0.144456	0.13058	0.186943	0.24669	-7777.25	-7019.09	-7281.23	-6489.9	-7221.89	-7460.1	-7437.86	-6814.42
200246	1001225000	-89646.7	-87002.1	-2644.63	24.6253	16282.1	0.165096	0.144219	0.127048	0.127617	0.0738325	0.0914139	0.0665326	0.0479224	0.0441613	0.0396731	0.0245291	0.019305	0.0082004	0.00339219	0.00477425	0.00338095	0.00404971	0.00345522	0.00139759	0.446497	0.0008	0.00854313	0.15504	0.137092	0.144042	0.133981	0.151027	0.143018	0.145174	0.169801	0.167093	0.150498	0.140606	0.191363	0.253995	-7782.52	-7025.35	-7278.49	-6534.41	-7218.86	-7470.85	-7417.82	-6786.72
1155322	5776605000	-89617.6	-86943.7	-2673.9	24.9001	16240.6	0.162893	0.14233	0.127035	0.126163	0.0732501	0.0922155	0.0670918	0.0480121	0.0434267	0.0406578	0.0262104	0.0205121	0.00869203	0.00398433	0.00473139	0.00375656	0.00415379	0.00271826	0.0021659	0.455583	0.0008	0.0295323	0.148776	0.140212	0.146558	0.127169	0.150411	0.139622	0.146929	0.159812	0.174935	0.149668	0.131599	0.188974	0.243572	-7792.61	-7017.81	-7276.36	-6451.86	-7204.52	-7444.71	-7437.38	-6807.6
614882	3074405000	-89593.2	-86947.3	-2645.94	24.9671	16157.2	0.162852	0.145427	0.130927	0.122977	0.073173	0.0880969	0.0699253	0.0470192	0.0437059	0.0395476	0.0245151	0.0219568	0.00829024	0.00453195	0.00475438	0.00397788	0.00386201	0.00303145	0.00142917	0.495183	0.0008	0.0634408	0.152447	0.135947	0.140099	0.134928	0.14859	0.151332	0.146028	0.168068	0.173217	0.153633	0.138648	0.187206	0.247136	-7766.98	-7013.97	-7273.82	-6522.56	-7234.49	-7484.91	-7437.72	-6814.13
24044	120215000	-89582.7	-86971.2	-2611.42	24.804	15746.9	0.164381	0.146776	0.125972	0.125613	0.0711946	0.0886175	0.0688939	0.0467444	0.042786	0.0413123	0.0270939	0.021538	0.00836436	0.0036236	0.00506021	0.00357361	0.00421022	0.00269053	0.00155325	0.484441	0.0008	0.0330945	0.154863	0.14562	0.143451	0.133537	0.151919	0.147886	0.155459	0.165988	0.173906	0.156978	0.139092	0.196641	0.265513	-7834.43	-7019.12	-7299.1	-6482.2	-7218.97	-7434.54	-7403.41	-6803.86
362520	1812595000	-89569.4	-86945.2	-2624.21	24.972	15366.1	0.159782	0.143357	0.126187	0.122711	0.0737289	0.0976826	0.068804	0.0463978	0.0430544	0.0430456	0.0258219	0.0190758	0.00821972	0.00402742	0.00515819	0.00405965	0.00433361	0.00306368	0.00148999	0.526725	0.0008	0.077448	0.167165	0.146812	0.150977	0.139133	0.145766	0.153513	0.162685	0.171876	0.185202	0.167356	0.144645	0.199976	0.2573	-7803.51	-7030.2	-7285.81	-6553.18	-7197.79	-7487	-7405.76	-6762.43
750542	3752705000	-89555.5	-86931.5	-2624.04	24.9005	15745.4	0.160597	0.138143	0.133379	0.124041	0.0751919	0.0940544	0.0667491	0.0474746	0.0428205	0.04125	0.0273688	0.020033	0.00693472	0.0038031	0.00556301	0.00372831	0.00464802	0.00240858	0.00181269	0.475861	0.0008	0.0264265	0.157185	0.143043	0.146239	0.138642	0.151212	0.150254	0.153918	0.172156	0.18619	0.151746	0.140248	0.194295	0.287204	-7768.93	-7033.19	-7235.01	-6500.12	-7194.39	-7440.9	-7421.61	-6833.8
243365	1216820000	-89547.2	-86921.5	-2625.72	24.7309	15990.6	0.157587	0.141214	0.13036	0.125025	0.0751029	0.0916832	0.0666034	0.0483698	0.0460736	0.0408402	0.0254324	0.0213539	0.00911364	0.00381434	0.00500828	0.00418094	0.00382851	0.00308815	0.00132049	0.458226	0.0008	0.0126644	0.161521	0.142589	0.1473	0.133727	0.149403	0.150036	0.153545	0.16371	0.178213	0.150452	0.1378	0.194786	0.258149	-7796.91	-7009.49	-7251.45	-6485.44	-7233.47	-7475.77	-7428.93	-6818.26
70393	351960000	-89584.2	-86970.1	-2614.14	24.6451	15939.5	0.161626	0.142921	0.128016	0.12654	0.0729029	0.0915764	0.0693937	0.0478495	0.0418684	0.040223	0.0253866	0.0216754	0.00969345	0.00340456	0.00494911	0.0037294	0.00420615	0.00248936	0.00154876	0.466048	0.0008	0.0178235	0.163871	0.137397	0.144221	0.136185	0.150371	0.147737	0.152998	0.1661	0.179756	0.15214	0.14044	0.187194	0.251029	-7804.81	-7021.33	-7258.7	-6509.56	-7166.93	-7460.64	-7437.68	-6796.16
755710	3778545000	-89524.5	-86929	-2595.42	24.6843	15315.3	0.159634	0.14145	0.128263	0.126985	0.0760562	0.0906995	0.0694541	0.0477511	0.0454897	0.0386847	0.0251839	0.0209851	0.00801288	0.00355847	0.00454415	0.00482684	0.00438556	0.00287908	0.001158	0.47324	0.0008	0.0153738	0.167042	0.142129	0.153606	0.144724	0.156818	0.15459	0.161899	0.174748	0.188273	0.163496	0.14844	0.202058	0.268619	-7778.74	-6999.75	-7256.3	-6500.9	-7176.18	-7462.3	-7406.82	-6838.74
351381	1756900000	-89556.4	-86967.3	-2589.11	24.7757	15652	0.165274	0.140679	0.128962	0.125075	0.0759735	0.0897855	0.0662277	0.0467289	0.0440775	0.0409507	0.0253777	0.0210252	0.00886587	0.00366122	0.00436735	0.00440581	0.00418068	0.00279665	0.00158629	0.482149	0.0008	0.0314304	0.160593	0.14135	0.151047	0.14287	0.155056	0.150142	0.158578	0.172898	0.182763	0.160909	0.140395	0.194201	0.256656	-7800.64	-6991.29	-7205.14	-6543.87	-7262.48	-7504.34	-7421.24	-6750.29
727714	3638565000	-89722	-87085.6	-2636.44	24.7975	16354.1	0.159874	0.143499	0.128252	0.12307	0.0742822	0.0898355	0.0685253	0.0478489	0.044749	0.0416318	0.0246717	0.0234213	0.00822991	0.00421692	0.00538819	0.00359343	0.00454145	0.00269367	0.00167493	0.489713	0.0008	0.0609901	0.156355	0.136412	0.136561	0.135328	0.146378	0.142943	0.148468	0.166124	0.17552	0.147839	0.139053	0.181938	0.254263	-7807.87	-7026.93	-7253.89	-6536.12	-7131.41	-7445.64	-7471.22	-6824.23
405984	2029915000	-89618.3	-86985.3	-2633.02	24.8805	16080	0.162856	0.142449	0.128997	0.123984	0.0744689	0.0937276	0.0664253	0.0467851	0.0421361	0.0401132	0.0271492	0.0207806	0.00881753	0.00410214	0.00501911	0.00427915	0.00374793	0.00262075	0.00154115	0.449087	0.0008	0.00623916	0.156838	0.134529	0.142711	0.13296	0.150965	0.150555	0.159083	0.162276	0.182922	0.150697	0.137292	0.194048	0.271689	-7820.52	-7011.35	-7245.04	-6517.76	-7221.17	-7489.2	-7456.2	-6804.43
414194	2070965000	-89640.1	-87015.3	-2624.82	24.9233	15918.4	0.1622	0.137263	0.128304	0.124614	0.077138	0.0900898	0.0668199	0.0475627	0.0456455	0.0422993	0.0275629	0.0208325	0.00816411	0.00374722	0.00489914	0.00395804	0.00409869	0.0033099	0.00149045	0.476624	0.0008	0.030997	0.160143	0.14411	0.144507	0.133225	0.156168	0.150644	0.154788	0.170041	0.175157	0.147696	0.144382	0.175941	0.272527	-7832.37	-7015.27	-7254.91	-6478.1	-7201.38	-7495.82	-7469.18	-6787.49
391644	1958215000	-89625.9	-86971.7	-2654.15	24.8368	16336.9	0.165567	0.138951	0.128664	0.123664	0.0737252	0.0931174	0.0676582	0.0480636	0.0433709	0.040783	0.0260968	0.0210715	0.0079696	0.00417761	0.00469911	0.00428107	0.00401564	0.00278201	0.00134282	0.450655	0.0008	0.0197945	0.151583	0.13843	0.144594	0.129185	0.157219	0.143791	0.144171	0.168165	0.174043	0.14595	0.138704	0.189353	0.247721	-7802.47	-7038.43	-7214.49	-6507.54	-7224.2	-7487.78	-7439.64	-6776.39
358064	1790315000	-89615.3	-86950.3	-2665.01	24.9157	15990.4	0.163947	0.141203	0.131261	0.127259	0.0735266	0.0904721	0.0637035	0.0466031	0.0444546	0.0420033	0.0255806	0.0212607	0.0083735	0.00358829	0.00469566	0.00362978	0.0039856	0.00280449	0.00164821	0.450973	0.0008	0.00929353	0.155158	0.143607	0.146987	0.134797	0.149644	0.151529	0.148584	0.170543	0.187308	0.148378	0.134522	0.179627	0.255186	-7794.43	-6992.45	-7239.52	-6523.51	-7258.58	-7479.48	-7420.43	-6783.5
343286	1716425000	-89645.7	-87029.4	-2616.28	24.8318	15953	0.162464	0.141034	0.125606	0.123853	0.0749797	0.092306	0.0661086	0.0497744	0.0439364	0.0416532	0.0270177	0.0199015	0.00963698	0.00406919	0.00475176	0.00481049	0.00403056	0.00296191	0.0011051	0.463536	0.0008	0.0198824	0.16165	0.137031	0.144433	0.141924	0.155927	0.147421	0.1642	0.166028	0.18437	0.152824	0.140518	0.188734	0.258577	-7790.07	-6996.54	-7243.76	-6573.75	-7226.38	-7467.77	-7466	-6765.33
986205	4931020000	-89643.7	-87015.3	-2628.39	24.6794	15530	0.16137	0.144537	0.128082	0.126748	0.0752756	0.0885672	0.0664594	0.0463716	0.0416879	0.0429617	0.0262946	0.0216357	0.00891635	0.00336265	0.00462634	0.00384849	0.00450531	0.00298583	0.00176369	0.48728	0.0008	0.0351045	0.163315	0.139723	0.149175	0.136092	0.156239	0.153889	0.155322	0.174181	0.186808	0.161225	0.145202	0.198783	0.252479	-7756.44	-6980.97	-7265.53	-6527.06	-7218.21	-7470.06	-7457.46	-6787.2
762790	3813945000	-89581.8	-86951.5	-2630.32	24.7317	16015.7	0.160773	0.14311	0.129616	0.127462	0.0765573	0.0917025	0.0651823	0.046412	0.0430056	0.0403537	0.0260056	0.0197999	0.00923082	0.00379455	0.00466757	0.00423179	0.00396819	0.00272264	0.00140373	0.471333	0.0008	0.0270389	0.156142	0.137647	0.147027	0.139502	0.153577	0.1462	0.150626	0.170044	0.169226	0.150264	0.14145	0.183574	0.257023	-7803.32	-6980.72	-7255.15	-6528.65	-7187.94	-7451.68	-7434.89	-6818.09
205039	1025190000	-89559.4	-86923.8	-2635.5	24.7694	15748.3	0.158806	0.142125	0.132778	0.129082	0.0746738	0.0908731	0.066994	0.0454712	0.0414102	0.0405667	0.0265025	0.0205037	0.00874702	0.00405273	0.00519493	0.00392195	0.00396595	0.00289713	0.00143346	0.481326	0.0008	0.0353735	0.163144	0.141173	0.149246	0.140545	0.149407	0.150601	0.153619	0.168376	0.176761	0.150071	0.139975	0.195213	0.252286	-7778.21	-7035.22	-7289.41	-6499.93	-7223.2	-7431.49	-7387.66	-6815.49
785931	3929650000	-89616.4	-86967.9	-2648.49	24.9847	16184.6	0.165105	0.13781	0.12681	0.126642	0.0747505	0.0914797	0.0688452	0.0463668	0.0427703	0.0421673	0.0264953	0.0210442	0.00685646	0.00421958	0.00490542	0.00465296	0.00415132	0.00331563	0.00161254	0.465674	0.0008	0.0329023	0.155277	0.137541	0.145657	0.131838	0.148021	0.146101	0.153276	0.168392	0.177329	0.155414	0.139598	0.181028	0.252452	-7780.92	-6997.74	-7277.21	-6500.15	-7234.51	-7453.75	-7416.31	-6801.78
1139405	5697020000	-89593.8	-86970.5	-2623.37	24.5796	15894.6	0.16175	0.146482	0.127132	0.125205	0.0755377	0.0896783	0.0658429	0.04845	0.0420517	0.0412523	0.02688	0.0204758	0.00816531	0.00365886	0.00476122	0.00399962	0.00441547	0.00272442	0.00153692	0.500823	0.0008	0.057815	0.157558	0.144271	0.142314	0.134728	0.155761	0.147856	0.155586	0.169936	0.187362	0.154742	0.144527	0.180745	0.264035	-7799.32	-6994.85	-7284.68	-6503.54	-7210.61	-7495.26	-7470.64	-6791.67
244372	1221855000	-89557.7	-86931.2	-2626.51	24.9755	15973.8	0.163652	0.14296	0.130427	0.1233	0.0767687	0.0907195	0.0655011	0.0465883	0.0451884	0.0392718	0.0259523	0.0203743	0.00896901	0.00328471	0.00477969	0.00399554	0.00382851	0.00281592	0.00162262	0.465017	0.0008	0.0265453	0.15748	0.137301	0.14445	0.130902	0.155445	0.147476	0.150551	0.165834	0.175914	0.154292	0.135894	0.189461	0.248498	-7783.51	-6996.31	-7252.8	-6484.61	-7228.7	-7437.11	-7402.13	-6829.64
387316	1936575000	-89519.7	-86940.1	-2579.58	24.1028	15200	0.161672	0.144414	0.127986	0.124712	0.0756167	0.0896398	0.0685784	0.0485196	0.0426626	0.0405282	0.0259163	0.0215606	0.00751912	0.00330988	0.00465571	0.00385368	0.00435016	0.00261675	0.00188811	0.496776	0.0008	0.0324039	0.159315	0.148861	0.150034	0.13912	0.154556	0.149012	0.161014	0.173462	0.187158	0.157995	0.1433	0.192927	0.27769	-7822.36	-7020.7	-7208.25	-6487.16	-7239.94	-7458.35	-7430.52	-6732.55
551768	2758835000	-89499.9	-86887.2	-2612.76	24.6326	15593	0.163824	0.143162	0.126407	0.123492	0.0740637	0.0913672	0.0666802	0.0468461	0.0437335	0.0412225	0.0280167	0.0216947	0.00823837	0.00361655	0.00477035	0.00410415	0.00479357	0.0028209	0.00114561	0.475663	0.0008	0.0239285	0.157221	0.141661	0.148098	0.144557	0.155019	0.148125	0.151068	0.170063	0.178179	0.157252	0.143106	0.19592	0.26282	-7748.29	-7015.95	-7306.29	-6517.97	-7193.74	-7470.47	-7443.65	-6767.09
185476	927375000	-89467.1	-86853	-2614.06	24.5309	15847.1	0.162293	0.145413	0.127086	0.122748	0.075125	0.0938943	0.0652257	0.0468935	0.0438911	0.0407779	0.0270257	0.0202678	0.00818031	0.00428595	0.00436717	0.00418274	0.00447426	0.00253006	0.00133845	0.513635	0.0008	0.0791409	0.159868	0.135772	0.145617	0.137409	0.145467	0.146814	0.15608	0.167513	0.181922	0.15897	0.139707	0.192436	0.258183	-7765.84	-7031.51	-7276.64	-6493.88	-7197.09	-7451.88	-7417.87	-6767.09
746935	3734670000	-89604.7	-86956.2	-2648.5	24.9848	16030.8	0.163252	0.141958	0.126545	0.127746	0.0747523	0.0890438	0.0674087	0.0475098	0.0426242	0.0412857	0.0262729	0.0214275	0.00825732	0.00352016	0.00552468	0.00450073	0.00384214	0.00275329	0.00177627	0.458166	0.0008	0.0182146	0.157198	0.139092	0.140053	0.129597	0.149732	0.147118	0.150264	0.170053	0.170974	0.15274	0.136197	0.193956	0.275377	-7768.25	-6998.4	-7231.48	-6503.48	-7207.32	-7486.21	-7437.91	-6839.31
1088842	5444205000	-89615.7	-86970.9	-2644.79	24.9657	16365.7	0.164347	0.142166	0.126663	0.126591	0.0727448	0.0891425	0.0638494	0.0479084	0.0464573	0.0424279	0.0260757	0.0220371	0.0081593	0.00381908	0.00488837	0.00460879	0.00424385	0.00239825	0.00147245	0.495377	0.0008	0.0644687	0.15145	0.133404	0.13635	0.128952	0.154781	0.140355	0.151916	0.170019	0.173741	0.149828	0.138672	0.182254	0.272616	-7773.91	-7010.64	-7252.03	-6510.95	-7201.2	-7496.79	-7498.17	-6787.26
1043202	5216005000	-89580	-86947.3	-2632.69	24.9193	16062.7	0.162318	0.141819	0.127433	0.124801	0.0753067	0.0938619	0.0669793	0.0471966	0.0420098	0.0418134	0.0262152	0.0208945	0.00850722	0.00388501	0.00469778	0.00385087	0.0039977	0.00273735	0.00167618	0.456085	0.0008	0.0106622	0.154746	0.140778	0.139258	0.135429	0.147665	0.150923	0.1548	0.16593	0.177606	0.151951	0.138	0.192844	0.275165	-7777.16	-6968.4	-7262.67	-6512.99	-7180.27	-7484.35	-7426.12	-6794.87
311101	1555500000	-89553.2	-86923.6	-2629.59	24.6989	15861.3	0.163224	0.142368	0.1281	0.128639	0.074233	0.0911923	0.0648723	0.0479522	0.0442659	0.039118	0.0255701	0.0203298	0.00835536	0.00412065	0.00552331	0.00387902	0.00430723	0.00267891	0.00127132	0.45778	0.0008	0.0135997	0.157523	0.140157	0.146372	0.135937	0.155828	0.150431	0.151331	0.166061	0.186279	0.14945	0.1414	0.192427	0.271134	-7818.53	-7006.71	-7234.86	-6536.72	-7244.37	-7459.4	-7409.57	-6817.53
1067286	5336425000	-89520.6	-86913.8	-2606.81	24.8373	16040.8	0.162271	0.142145	0.128725	0.12673	0.0747536	0.0904154	0.066402	0.0467756	0.0435406	0.0406734	0.0262489	0.0208289	0.00862966	0.00379227	0.00463647	0.00441529	0.00484246	0.00281172	0.00136164	0.49344	0.0008	0.0502752	0.154128	0.140329	0.141918	0.139446	0.155151	0.153799	0.153564	0.167949	0.171989	0.149999	0.139391	0.198235	0.247608	-7794.15	-7001.72	-7263.1	-6505.81	-7202.11	-7487.33	-7393.78	-6795.39
520716	2603575000	-89578.7	-86965.3	-2613.41	24.6999	15690.1	0.162599	0.141257	0.132152	0.126231	0.072189	0.0904846	0.0689458	0.0458481	0.0430328	0.0400933	0.0267539	0.0213293	0.0087477	0.00379703	0.00488268	0.00373114	0.00378145	0.00259692	0.0015467	0.470703	0.0008	0.0180401	0.152442	0.144655	0.148347	0.137562	0.156728	0.148081	0.157159	0.174099	0.179039	0.154611	0.137516	0.202466	0.285668	-7780.08	-7021.45	-7281.89	-6482.25	-7163.74	-7469.96	-7470.12	-6856.59
937781	4688900000	-89489.7	-86899	-2590.71	24.7661	15398.1	0.164832	0.137515	0.126288	0.12816	0.0725621	0.0909385	0.065798	0.0482733	0.0455848	0.041104	0.0269949	0.0223049	0.00952183	0.00341736	0.0046703	0.00439905	0.00378331	0.00273237	0.00111992	0.49043	0.0008	0.025276	0.165222	0.145619	0.146068	0.140735	0.159379	0.153043	0.15756	0.176543	0.181115	0.161343	0.146952	0.194912	0.283052	-7809.66	-6997.37	-7278.04	-6475.35	-7183.87	-7461.1	-7435.15	-6809.17
715023	3575110000	-89538.7	-86925.5	-2613.2	24.8011	15511.2	0.160327	0.143224	0.132277	0.127479	0.0747012	0.0927378	0.0644452	0.0476301	0.0412198	0.040096	0.0250316	0.0215588	0.00769834	0.00345168	0.00506658	0.00426931	0.00452963	0.00293814	0.00131859	0.478447	0.0008	0.0211487	0.162903	0.144425	0.146276	0.136057	0.159494	0.149731	0.156713	0.177441	0.187443	0.152754	0.142259	0.189654	0.27309	-7751.2	-6979.57	-7266.07	-6517.18	-7238.42	-7457.2	-7438.7	-6805.81
500749	2503740000	-89590.5	-86948.6	-2641.88	24.889	16105.9	0.160628	0.143734	0.12827	0.124041	0.0761998	0.0904625	0.0676769	0.0470936	0.0439141	0.0401485	0.0271172	0.021968	0.00786393	0.00356055	0.00501908	0.00367079	0.00418706	0.00312238	0.00132262	0.465085	0.0008	0.0277945	0.157078	0.140976	0.140247	0.129595	0.150597	0.14291	0.15291	0.168718	0.180353	0.148157	0.138209	0.184522	0.243599	-7790.14	-7024.92	-7226.93	-6457.38	-7204.84	-7484.16	-7424.16	-6798.32
756774	3783865000	-89561.1	-86962.6	-2598.44	24.9663	15905.3	0.16031	0.14394	0.129353	0.124	0.0745336	0.0903853	0.0678901	0.0474736	0.0442137	0.0423901	0.025473	0.0214044	0.00788635	0.00411997	0.00493142	0.00399477	0.0040622	0.00214417	0.00149471	0.490828	0.0008	0.0494969	0.155804	0.140271	0.146104	0.130548	0.151611	0.145225	0.153223	0.176309	0.173873	0.153607	0.138633	0.183172	0.257866	-7768.11	-7009.83	-7260.72	-6500.88	-7181.69	-7481.37	-7431.79	-6819.08
104047	520230000	-89645.1	-87012.1	-2633.05	24.563	15543.6	0.161773	0.142829	0.125675	0.126365	0.0771654	0.0925575	0.0689726	0.0470994	0.0435085	0.038474	0.0244407	0.0218611	0.00927146	0.00315533	0.00414624	0.0042009	0.0042166	0.00285204	0.00143657	0.475621	0.0008	0.0253261	0.158538	0.143633	0.15392	0.13682	0.153141	0.149341	0.16022	0.175625	0.187973	0.153528	0.141744	0.195619	0.262054	-7780.98	-7014.77	-7308.25	-6506.37	-7166.87	-7455.75	-7449.17	-6840
24969	124840000	-89632.8	-86990.8	-2641.93	24.651	16050.7	0.164456	0.14104	0.126672	0.124602	0.073199	0.0941191	0.0670705	0.0476992	0.0437851	0.0413165	0.025816	0.021372	0.00876968	0.00380229	0.00483189	0.00372171	0.00362123	0.0027898	0.00131686	0.469983	0.0008	0.0326987	0.16073	0.132845	0.142517	0.125761	0.147818	0.141068	0.152898	0.169124	0.180279	0.153701	0.141096	0.192011	0.24681	-7750.14	-7028	-7254.62	-6492.1	-7222.05	-7447.25	-7402.47	-6808.8
657057	3285280000	-89590.8	-86941.1	-2649.66	24.8638	16094	0.163206	0.142019	0.130862	0.122929	0.0739436	0.0931388	0.0680393	0.0453308	0.0447297	0.040244	0.0259174	0.0195783	0.00749131	0.00372116	0.00543882	0.00435196	0.0041085	0.003124	0.00182729	0.489868	0.0008	0.0612611	0.161997	0.134081	0.138866	0.131792	0.150881	0.14418	0.153429	0.168461	0.179599	0.150673	0.139834	0.187225	0.267233	-7787.48	-7019.63	-7265.23	-6481.09	-7234.34	-7441.62	-7437.32	-6801.54
60466	302325000	-89579.3	-86928.5	-2650.8	24.7612	16182.7	0.162106	0.142216	0.128374	0.123756	0.0745876	0.0902128	0.0661932	0.0473402	0.0447972	0.0425379	0.0256879	0.0214934	0.00848239	0.00382441	0.00528701	0.00416103	0.00435999	0.00286526	0.00171808	0.49556	0.0008	0.0595594	0.158325	0.13597	0.143518	0.1333	0.146886	0.142811	0.150254	0.161077	0.178007	0.151078	0.135439	0.192058	0.254349	-7805.14	-6980.14	-7277.78	-6500.56	-7209.21	-7443.81	-7493.25	-6781.11
1109834	5549165000	-89602.2	-87002.6	-2599.65	24.7404	15384.1	0.162574	0.143235	0.127865	0.125565	0.0748074	0.0922978	0.067506	0.0480606	0.0417052	0.0422589	0.0243744	0.0201319	0.00864113	0.00416018	0.00456068	0.00339074	0.00457042	0.00266013	0.00163599	0.493739	0.0008	0.0367615	0.15551	0.143542	0.155826	0.149241	0.160122	0.148041	0.15832	0.170077	0.183517	0.154232	0.146185	0.197096	0.263518	-7813.57	-7011.23	-7245.74	-6521.5	-7193.9	-7464.64	-7442.81	-6784.79
563563	2817810000	-89523.8	-86911.3	-2612.5	24.568	15781.2	0.162529	0.143443	0.129606	0.125011	0.0721459	0.092365	0.0677422	0.0464893	0.0423602	0.0415692	0.0273671	0.0199338	0.0079493	0.00407996	0.00486617	0.00448367	0.00433684	0.00243625	0.00128537	0.49987	0.0008	0.0551481	0.163355	0.137341	0.14405	0.13568	0.152907	0.150085	0.154752	0.170304	0.181068	0.15029	0.135415	0.197399	0.285379	-7786.15	-7002.69	-7274.3	-6524.83	-7199.8	-7466.84	-7412.93	-6753.79
616132	3080655000	-89565.4	-86942.2	-2623.22	24.6165	15893.3	0.16476	0.138878	0.128125	0.123224	0.0751296	0.0905433	0.0685451	0.0474293	0.0434279	0.0418416	0.0270535	0.0228475	0.00833206	0.00342756	0.00427745	0.00386503	0.0043017	0.00266735	0.00132462	0.488169	0.0008	0.0505859	0.160377	0.135549	0.145018	0.13226	0.154147	0.146607	0.157653	0.166886	0.172314	0.152235	0.137624	0.190324	0.278091	-7776.64	-7004.91	-7278.94	-6540.53	-7208.05	-7489.23	-7435.93	-6838.32
209173	1045860000	-89541.3	-86945.3	-2595.99	24.8385	15638.5	0.16168	0.147287	0.1274	0.125258	0.0732056	0.0885897	0.0667995	0.0477664	0.0423428	0.043031	0.0264889	0.0199226	0.00885808	0.00422868	0.00457672	0.0035787	0.00468813	0.00285106	0.00144767	0.484494	0.0008	0.0236791	0.150284	0.133391	0.145748	0.136212	0.153914	0.158316	0.152772	0.176873	0.180488	0.159379	0.1387	0.193827	0.27511	-7787.24	-7058.8	-7281.36	-6492.17	-7197.08	-7430.05	-7410.37	-6794.71
332017	1660080000	-89571.8	-86933.4	-2638.42	24.4073	16035.6	0.164866	0.14158	0.128233	0.123081	0.0741923	0.0894584	0.0686508	0.0481196	0.0423	0.0413141	0.02578	0.0214181	0.00881631	0.00488827	0.00428258	0.00465983	0.00457129	0.00239047	0.00139744	0.463155	0.0008	0.0204929	0.15607	0.141402	0.144747	0.134571	0.156375	0.148568	0.149366	0.163485	0.180574	0.151918	0.141402	0.191152	0.26756	-7789.58	-7004.64	-7236.03	-6475.99	-7217.61	-7489.13	-7418.18	-6748.5
804290	4021445000	-89607.8	-87000.8	-2606.93	23.7828	15425.3	0.157441	0.143072	0.126007	0.125879	0.0727288	0.0920221	0.0685006	0.047567	0.0440449	0.0423052	0.0281461	0.0219921	0.00955013	0.00355653	0.00459218	0.00398059	0.00412163	0.00299041	0.001503	0.488919	0.0008	0.0380827	0.167722	0.144613	0.151043	0.138549	0.152591	0.150993	0.15799	0.171262	0.187637	0.153675	0.149057	0.194586	0.257886	-7797.32	-6974.17	-7274.22	-6551.54	-7217.47	-7432.28	-7425.39	-6784.91
707488	3537435000	-89580.3	-86991.7	-2588.58	24.5979	15230	0.162538	0.141067	0.128563	0.12645	0.0754477	0.0882933	0.0650736	0.0495568	0.0432801	0.0411127	0.0253663	0.0226386	0.00875475	0.00454101	0.00466354	0.00427494	0.00409266	0.00263474	0.00165195	0.491069	0.0008	0.030984	0.159995	0.14363	0.145302	0.139077	0.15735	0.159562	0.154099	0.176326	0.191012	0.157935	0.146222	0.199666	0.266198	-7775.24	-7028.91	-7244.33	-6466.44	-7206.26	-7487.05	-7400.49	-6860.3
33966	169825000	-89588.2	-86941.8	-2646.41	24.9624	15940.8	0.16088	0.142003	0.128915	0.127093	0.0741551	0.0902175	0.0669757	0.0478677	0.0434444	0.0424972	0.0252541	0.0208839	0.00844755	0.00392265	0.00474584	0.00399293	0.00404102	0.00286957	0.00179454	0.493295	0.0008	0.0506593	0.163835	0.139247	0.142233	0.137264	0.149116	0.145405	0.155965	0.168558	0.17482	0.151167	0.143626	0.190367	0.284272	-7806.85	-7015.7	-7264.97	-6478.44	-7191.81	-7449.15	-7427.18	-6790.65
234178	1170885000	-89547.3	-86952.1	-2595.23	24.6642	15361	0.165901	0.14558	0.131698	0.128372	0.0710797	0.0907822	0.0634159	0.0459796	0.0433895	0.0382369	0.025552	0.0200295	0.0079755	0.00390493	0.00498053	0.00418508	0.00447312	0.00309953	0.00136553	0.490659	0.0008	0.0327862	0.162734	0.138041	0.148928	0.141715	0.157495	0.158822	0.157782	0.170833	0.185352	0.157155	0.146735	0.1896	0.249332	-7785.06	-7008.69	-7260.55	-6479.62	-7228.2	-7490.2	-7441.27	-6801.61
867401	4337000000	-89595.2	-86960.4	-2634.79	24.9018	16332.8	0.160749	0.142383	0.129049	0.125226	0.0771753	0.0923703	0.068758	0.0471232	0.0440622	0.0393112	0.0242923	0.0194621	0.00941095	0.00391204	0.00471397	0.00449443	0.00375992	0.00228997	0.00145723	0.469638	0.0008	0.0340171	0.147886	0.13179	0.139717	0.13846	0.152378	0.140701	0.149185	0.161827	0.173894	0.148732	0.128948	0.1889	0.249831	-7769.18	-6991.84	-7258.87	-6507.06	-7269.74	-7461.01	-7426.98	-6788.33
474318	2371585000	-89566.2	-86921.7	-2644.42	24.1785	16103.5	0.160157	0.145121	0.129602	0.124766	0.0733127	0.0912987	0.0664163	0.0474603	0.0436742	0.0419132	0.0252862	0.0198346	0.00920556	0.00375336	0.00500746	0.00404134	0.00447822	0.00311385	0.00155954	0.485669	0.0008	0.0570004	0.155189	0.132664	0.143463	0.138078	0.14751	0.149154	0.151776	0.1699	0.169996	0.147844	0.130573	0.180201	0.249492	-7813.54	-7021.69	-7265.55	-6538.6	-7206.3	-7485.28	-7431.86	-6826.36
873865	4369320000	-89517.4	-86896.1	-2621.31	24.7335	15772.3	0.164918	0.148142	0.126547	0.126632	0.0718088	0.0911988	0.0652803	0.0483287	0.0429969	0.0403857	0.025205	0.02097	0.00813142	0.00325301	0.00500085	0.00370277	0.00388099	0.00254112	0.00107675	0.460932	0.0008	0.0113255	0.158886	0.136218	0.147259	0.143218	0.153995	0.146393	0.159371	0.169244	0.179565	0.150166	0.141098	0.183516	0.257675	-7775.39	-6969.28	-7250.27	-6522.91	-7210.39	-7472.49	-7433.69	-6804.53
435540	2177695000	-89593.6	-86938.6	-2655.02	24.903	16275.4	0.164109	0.139752	0.128347	0.122904	0.0750919	0.0919082	0.0665342	0.0485391	0.0433338	0.0401621	0.0257797	0.0219023	0.00938855	0.00409012	0.00540903	0.0040043	0.00398355	0.003185	0.00157623	0.500399	0.0008	0.0677129	0.15548	0.132037	0.14307	0.130229	0.157554	0.147109	0.148643	0.159573	0.171106	0.145283	0.136451	0.186546	0.243143	-7791.55	-6993.65	-7266.76	-6505.36	-7236.33	-7434.86	-7443.62	-6782.23
1138338	5691685000	-89537.4	-86946.4	-2591.02	24.7002	15416.8	0.161866	0.14358	0.126678	0.126041	0.0739495	0.0904154	0.0649308	0.0487488	0.0443745	0.0409179	0.0260367	0.0226126	0.00828576	0.00461846	0.00431915	0.00388412	0.00395779	0.00329889	0.00148521	0.475694	0.0008	0.0152413	0.158996	0.138652	0.151273	0.140163	0.157325	0.150251	0.162256	0.170732	0.179691	0.157156	0.144191	0.191093	0.25882	-7776.2	-7034.61	-7283.63	-6503.17	-7197.64	-7482.04	-7435.55	-6762.32
698778	3493885000	-89559.3	-86894.9	-2664.43	24.1632	16036.6	0.161062	0.145661	0.125831	0.125123	0.074186	0.0918475	0.0666249	0.0477122	0.0435996	0.0407742	0.0269116	0.0207741	0.00887561	0.00338001	0.0044534	0.00444617	0.00404977	0.00334776	0.00133989	0.523107	0.0008	0.0915188	0.154423	0.135518	0.147735	0.129802	0.152954	0.151533	0.151605	0.166939	0.173265	0.153918	0.141896	0.184682	0.242922	-7793.64	-7000.72	-7240.68	-6535.77	-7219.27	-7449.76	-7388.38	-6847.63
1134036	5670175000	-89585.8	-86945.5	-2640.3	24.9708	16144	0.16516	0.143238	0.126382	0.130153	0.0732847	0.0920779	0.06728	0.0478256	0.0433611	0.0386914	0.0249427	0.0204277	0.00797885	0.00420699	0.0043027	0.00347554	0.00331698	0.00267422	0.00122093	0.478363	0.0008	0.033321	0.154831	0.134127	0.14495	0.135061	0.152876	0.149466	0.154973	0.163362	0.173204	0.14929	0.1394	0.186248	0.257934	-7802.34	-7026.48	-7261.79	-6528.81	-7183.2	-7504.02	-7465.8	-6766.6
737613	3688060000	-89712.9	-87079.3	-2633.54	24.9419	16348.5	0.162682	0.142649	0.128752	0.126532	0.0711439	0.088997	0.0679782	0.0500565	0.0432049	0.0397519	0.0263695	0.0211681	0.0091064	0.00386867	0.00514167	0.00422954	0.00429955	0.00252587	0.0015436	0.462116	0.0008	0.0379264	0.150013	0.136443	0.143977	0.132496	0.148048	0.140062	0.156324	0.167781	0.176957	0.146665	0.135262	0.177936	0.243487	-7778.44	-7023.28	-7266.49	-6511.37	-7170.44	-7510.35	-7447.59	-6798.58
637835	3189170000	-89577	-86968.8	-2608.24	24.9472	15494.2	0.160641	0.139257	0.132828	0.125698	0.0736189	0.0943492	0.0671338	0.0457534	0.0440409	0.0411905	0.0249585	0.0208315	0.00902251	0.0035527	0.00485848	0.00425247	0.00438428	0.00242471	0.00120435	0.480874	0.0008	0.0251338	0.165415	0.14132	0.152986	0.140232	0.153754	0.155716	0.160174	0.180249	0.181939	0.161173	0.142513	0.194619	0.261465	-7776.54	-6995.26	-7261.8	-6496.67	-7225.9	-7488.45	-7471.26	-6813.02
1104323	5521610000	-89582.9	-86950.8	-2632.04	24.8255	15973.2	0.16348	0.140466	0.128363	0.126649	0.0781581	0.0927185	0.06416	0.0459225	0.0432836	0.0386573	0.0262121	0.0207228	0.00790974	0.00401983	0.00528314	0.00454678	0.00426492	0.00354375	0.00163891	0.476053	0.0008	0.0332458	0.160907	0.136935	0.142966	0.132216	0.153398	0.146563	0.149383	0.170447	0.178558	0.147851	0.132233	0.192927	0.277748	-7772.3	-7008.81	-7252.07	-6535.67	-7209.62	-7499.9	-7439.15	-6809.83
29259	146290000	-89518.7	-86879.6	-2639.14	24.7778	16120.3	0.162565	0.147107	0.130328	0.125595	0.0756591	0.0908433	0.0626155	0.0465879	0.0427169	0.0412801	0.0259369	0.0208806	0.00814183	0.00363405	0.00461977	0.00390193	0.00349723	0.00254678	0.00154344	0.51252	0.0008	0.0812295	0.158251	0.136372	0.146116	0.133325	0.153662	0.148416	0.152869	0.167149	0.176352	0.15793	0.13704	0.183615	0.271535	-7789.5	-7026.55	-7252.35	-6452.68	-7186.1	-7434.27	-7441.92	-6762.52
876891	4384450000	-89468.7	-86888.5	-2580.2	24.3117	15397	0.159849	0.14083	0.128441	0.125251	0.0739923	0.0899206	0.0677793	0.0500928	0.0439393	0.0409531	0.0257493	0.0230097	0.00937005	0.00392076	0.00358685	0.00387499	0.00507477	0.00293679	0.00142928	0.492324	0.0008	0.0327871	0.16132	0.146768	0.150274	0.143527	0.163008	0.151586	0.157548	0.165736	0.188935	0.160774	0.145259	0.19163	0.267944	-7790.87	-7003.99	-7237.37	-6513.53	-7214.44	-7433.18	-7432.54	-6813.63
791820	3959095000	-89648.7	-86990.1	-2658.67	24.9087	16363.9	0.170596	0.141901	0.127826	0.124131	0.0744058	0.0930288	0.0646986	0.0451835	0.0435817	0.0413196	0.025171	0.0192256	0.00820772	0.00425926	0.00482651	0.00333229	0.00411122	0.00266523	0.00152807	0.46109	0.0008	0.0313705	0.160536	0.129305	0.138911	0.136523	0.148578	0.139602	0.149274	0.163014	0.169965	0.147491	0.133613	0.184768	0.245071	-7798.15	-6978.81	-7264.79	-6532.65	-7206.24	-7474.13	-7453.13	-6799.83
828998	4144985000	-89458.7	-86861.8	-2596.93	24.7964	15696.6	0.161038	0.142574	0.127022	0.124698	0.0779165	0.0934135	0.0660382	0.047349	0.043337	0.0401776	0.0255713	0.0196819	0.00848925	0.00474079	0.00518115	0.00397617	0.00424818	0.00325834	0.00128911	0.47429	0.0008	0.0212053	0.160948	0.136526	0.146492	0.13912	0.15005	0.151471	0.157656	0.170164	0.182578	0.154924	0.140968	0.185369	0.276852	-7782.64	-6971.16	-7254.96	-6529.56	-7191.74	-7467.83	-7447.96	-6778.18
512114	2560565000	-89615.6	-86947	-2668.57	24.9011	16705.2	0.164113	0.142827	0.131105	0.126155	0.0753173	0.0875233	0.0664158	0.0475192	0.042216	0.0403154	0.025107	0.0205772	0.00868507	0.0040558	0.00485975	0.0040128	0.00486114	0.00237481	0.0019595	0.476332	0.0008	0.0590708	0.148765	0.130346	0.138875	0.129651	0.150041	0.139227	0.144788	0.161907	0.169688	0.147748	0.136791	0.179162	0.248228	-7783.42	-7021.73	-7275.36	-6462.24	-7227.99	-7454.7	-7415.4	-6826.94
370353	1851760000	-89631.9	-86990.9	-2641.04	24.9849	15879.1	0.166116	0.143726	0.12437	0.123042	0.0729575	0.092623	0.0682631	0.0490078	0.0447354	0.0399494	0.0264831	0.0197846	0.00880448	0.00379172	0.0042716	0.00436207	0.00351476	0.0025208	0.00167685	0.472581	0.0008	0.0355292	0.157231	0.138085	0.148874	0.136678	0.151799	0.149725	0.152577	0.172958	0.17915	0.155192	0.143562	0.194718	0.279405	-7810.44	-7011.97	-7264.33	-6503.34	-7197.23	-7496.55	-7447.29	-6759.21
1062655	5313270000	-89575.4	-86938.8	-2636.62	24.8738	16060.2	0.161882	0.142812	0.128987	0.129456	0.0750635	0.0892596	0.0685546	0.046875	0.0434809	0.038005	0.0242422	0.0222192	0.00742741	0.00415862	0.00528062	0.00418502	0.00422416	0.00243412	0.00145264	0.480454	0.0008	0.0372786	0.155605	0.137441	0.147359	0.131865	0.149833	0.144483	0.15452	0.15509	0.177697	0.149276	0.139071	0.187478	0.277783	-7795.61	-6999.6	-7273.7	-6532.6	-7172.12	-7478.77	-7421.94	-6801.02
1133447	5667230000	-89569.6	-86952.6	-2617.05	24.8287	15712	0.163808	0.140328	0.131513	0.123254	0.0740291	0.0940401	0.069798	0.0465764	0.042488	0.0406273	0.0265034	0.0202137	0.00828659	0.00361848	0.00441658	0.00347554	0.00343671	0.00236704	0.00122093	0.492101	0.0008	0.04232	0.161982	0.141453	0.145688	0.143798	0.155355	0.155987	0.157216	0.171229	0.176001	0.146036	0.14509	0.193967	0.262876	-7832.39	-6998.67	-7259.04	-6544.82	-7204.2	-7471.04	-7456.25	-6812.9
128647	643230000	-89609.6	-86960.2	-2649.39	24.595	16326.3	0.159843	0.14428	0.127834	0.125034	0.0747251	0.0930556	0.0674967	0.0472695	0.043359	0.0412094	0.0263386	0.0203977	0.00927541	0.00398948	0.00462316	0.00363081	0.00405213	0.00226833	0.00131764	0.474118	0.0008	0.0364364	0.158513	0.135068	0.138781	0.131514	0.150821	0.142412	0.142111	0.173501	0.175615	0.147972	0.136187	0.1834	0.245713	-7766.63	-7049.29	-7255.54	-6466.2	-7203.56	-7446.36	-7384.8	-6817.79
604313	3021560000	-89544.4	-86927	-2617.46	24.4442	15518.4	0.16659	0.14175	0.126547	0.124762	0.0743762	0.0892393	0.0687751	0.0476165	0.0432562	0.0402831	0.0263927	0.0209304	0.00783849	0.00395495	0.00447229	0.00431493	0.00450538	0.00249793	0.00189793	0.481906	0.0008	0.0255953	0.155043	0.140176	0.144059	0.141052	0.154965	0.152484	0.151841	0.17017	0.190786	0.153011	0.141557	0.188482	0.290642	-7753.55	-7020.97	-7294.14	-6463.53	-7253.68	-7478.24	-7394.38	-6811.87
195012	975055000	-89606.4	-86943.3	-2663.1	24.9973	16268.1	0.161264	0.144998	0.127869	0.127248	0.0754091	0.0933119	0.0629855	0.0442613	0.0437016	0.0420727	0.0249335	0.0207978	0.00855927	0.00434567	0.00560879	0.00361338	0.0046381	0.00297863	0.00140386	0.55981	0.0008	0.136218	0.156061	0.13366	0.143716	0.128703	0.146391	0.14539	0.148641	0.165518	0.175645	0.152224	0.139474	0.188249	0.250727	-7777.66	-6976.43	-7259.04	-6535.7	-7176.24	-7474.5	-7406.37	-6793.56
870901	4354500000	-89564.6	-86968	-2596.54	24.8871	15644.5	0.163911	0.145062	0.126541	0.124263	0.0757194	0.0913706	0.0673164	0.045776	0.0423495	0.0419247	0.0248875	0.0207915	0.00899767	0.00388208	0.00470895	0.00444001	0.00422427	0.00253089	0.00130234	0.474963	0.0008	0.016433	0.155792	0.144846	0.147168	0.131522	0.148019	0.147958	0.15584	0.172157	0.182943	0.151486	0.14218	0.195212	0.24974	-7789.29	-6979.24	-7251.99	-6547.09	-7200.2	-7474.4	-7432.19	-6825.42
513562	2567805000	-89497.5	-86920.4	-2577.08	23.6973	15116.6	0.162946	0.147115	0.127983	0.123925	0.0731509	0.0894309	0.0654663	0.0480612	0.044931	0.0399497	0.026869	0.0204398	0.00850462	0.00392176	0.00457093	0.00424586	0.00506061	0.00242949	0.00099936	0.504442	0.0008	0.0270752	0.167321	0.150112	0.143981	0.143061	0.159125	0.152693	0.157619	0.179388	0.180818	0.163687	0.149033	0.20318	0.275388	-7782.72	-6997.23	-7285.12	-6448.08	-7207.15	-7476.88	-7408.73	-6815.31
951369	4756840000	-89526.4	-86932.9	-2593.46	24.8664	15553.9	0.159275	0.14835	0.12697	0.1223	0.0747639	0.0901337	0.0668032	0.0484475	0.0447503	0.0406764	0.024706	0.0206935	0.00882611	0.00381148	0.00569007	0.00415587	0.00447927	0.00351864	0.00164857	0.472357	0.0008	0.0119336	0.161634	0.140961	0.148001	0.138444	0.156059	0.147349	0.160373	0.171438	0.181655	0.156886	0.144501	0.194707	0.265106	-7779.3	-7002.08	-7249.59	-6509.92	-7255	-7474.75	-7411.94	-6770.85
880737	4403680000	-89510	-86896	-2614.02	24.3928	15938.8	0.162081	0.143069	0.129472	0.123238	0.0764246	0.0916699	0.0658925	0.0469476	0.0432352	0.0432831	0.0245104	0.0196151	0.00944197	0.00404875	0.00422043	0.00483392	0.00402963	0.0029029	0.00108383	0.46829	0.0008	0.0218429	0.157668	0.142582	0.141761	0.139687	0.152355	0.145122	0.153309	0.169827	0.170929	0.149091	0.136752	0.193106	0.260066	-7765.82	-7003.09	-7216.88	-6544.75	-7214.99	-7455.89	-7431.3	-6801.38
880781	4403900000	-89562.8	-86909.4	-2653.36	24.9938	16282.8	0.162081	0.143069	0.128372	0.123238	0.0763723	0.0916699	0.0658925	0.0480476	0.0432352	0.0432831	0.0245104	0.0196151	0.00949433	0.00404875	0.00422043	0.00483392	0.00402963	0.0029029	0.00108383	0.468138	0.0008	0.0352577	0.152914	0.130451	0.138953	0.135086	0.144678	0.146658	0.145304	0.169622	0.178183	0.152918	0.133983	0.187509	0.238653	-7767.53	-6994.95	-7248.7	-6561.33	-7240.85	-7435.22	-7425.41	-6802.48
414640	2073195000	-89619.1	-86977.7	-2641.34	24.5512	16204.9	0.160393	0.141477	0.126595	0.127146	0.0768448	0.0935279	0.0664076	0.0458557	0.0416732	0.0400868	0.0268816	0.0222252	0.00935087	0.00409503	0.00442419	0.00444166	0.00409869	0.00298528	0.00149045	0.473272	0.0008	0.0369459	0.159348	0.136148	0.141837	0.137612	0.148112	0.142871	0.151672	0.162362	0.173235	0.147111	0.138417	0.183917	0.267151	-7816.26	-7039.55	-7248.95	-6518.37	-7224.14	-7470.96	-7402.05	-6808.79
442625	2213120000	-89565.2	-86925.9	-2639.3	24.8615	15909.3	0.162663	0.142289	0.125525	0.126865	0.0737749	0.0956248	0.0641303	0.0494954	0.0430715	0.0399675	0.0252946	0.0210432	0.00863559	0.00332133	0.00534689	0.00407738	0.00503702	0.00252241	0.00131512	0.498675	0.0008	0.0503654	0.158259	0.140884	0.144133	0.138393	0.151246	0.147223	0.152641	0.163073	0.179915	0.148754	0.139818	0.180777	0.250468	-7815.61	-7014.74	-7212.3	-6521.78	-7190.93	-7488.99	-7478.04	-6791.38
1149735	5748670000	-89600.9	-86991.1	-2609.84	24.6192	15949.1	0.162503	0.144378	0.128267	0.127813	0.0751007	0.0903637	0.0673667	0.0463782	0.0408634	0.0408524	0.0251795	0.0202912	0.00870119	0.00436686	0.0048113	0.004183	0.00389591	0.00287596	0.0018096	0.473441	0.0008	0.0297569	0.155682	0.138465	0.143271	0.135881	0.147039	0.144212	0.154358	0.168141	0.179639	0.152037	0.145882	0.188791	0.281319	-7823.15	-7016.36	-7270.99	-6475.51	-7212.16	-7484.08	-7500.12	-6770.91
634491	3172450000	-89532.6	-86944.7	-2587.93	24.8399	15459.5	0.161397	0.140511	0.12702	0.126572	0.0767119	0.0885936	0.0669814	0.0480888	0.0461242	0.0429722	0.0258774	0.0195706	0.00799007	0.00413809	0.00540161	0.00350998	0.00396824	0.00288805	0.00168365	0.476299	0.0008	0.0183848	0.159129	0.138319	0.155192	0.139418	0.155373	0.152878	0.155357	0.175165	0.18102	0.153862	0.140595	0.195696	0.24336	-7776.01	-7031.04	-7271.27	-6480.3	-7211.73	-7495.18	-7429.07	-6803.93
980722	4903605000	-89592.2	-86965.2	-2626.93	24.9754	15815.7	0.162634	0.141328	0.128527	0.124532	0.076927	0.0877791	0.0650169	0.0473764	0.0445598	0.0431675	0.0255223	0.0217881	0.00821045	0.00452046	0.00491297	0.00445061	0.00401077	0.00324441	0.00149195	0.476635	0.0008	0.0319331	0.15874	0.138935	0.15019	0.130628	0.151505	0.145407	0.156281	0.169949	0.174495	0.161326	0.140694	0.176109	0.252706	-7783.26	-6989.05	-7276.54	-6523.87	-7259.07	-7472.98	-7432.6	-6793.47
260140	1300695000	-89553.3	-86921.3	-2631.98	24.7596	16067.4	0.160829	0.141136	0.132815	0.122821	0.0742774	0.0910146	0.0683657	0.0464541	0.0417603	0.0421482	0.0269866	0.0209202	0.009461	0.00378583	0.00531789	0.00395269	0.00402377	0.00266752	0.0012633	0.50387	0.0008	0.0669451	0.156869	0.13446	0.147722	0.133021	0.153347	0.145562	0.15578	0.163172	0.174359	0.154868	0.138438	0.176855	0.24673	-7777.14	-7044.06	-7280.51	-6481.72	-7228.72	-7445.62	-7403.96	-6792.21
845214	4226065000	-89566.4	-86910.1	-2656.25	24.9613	16512.8	0.16422	0.147268	0.125766	0.120516	0.0756305	0.091807	0.0685049	0.0473132	0.0442611	0.0415394	0.0255524	0.0195582	0.008024	0.00381547	0.00442514	0.00391814	0.00360366	0.00285484	0.0014215	0.508996	0.0008	0.0820728	0.155922	0.136709	0.13476	0.13295	0.145565	0.140429	0.146047	0.16561	0.174947	0.148983	0.132775	0.182695	0.245803	-7769.13	-7028.94	-7255.37	-6483.41	-7221.41	-7476.16	-7456.4	-6793.45
787638	3938185000	-89625.9	-86940.5	-2685.41	24.9515	16518.9	0.159902	0.140322	0.126332	0.12596	0.0782946	0.0930917	0.0667337	0.0481977	0.0439953	0.0409596	0.0267979	0.0203993	0.00785395	0.0039253	0.00434864	0.00422288	0.00395668	0.00331843	0.00138831	0.457776	0.0008	0.0261354	0.145601	0.137223	0.14334	0.127101	0.146725	0.145902	0.151198	0.163916	0.168277	0.147604	0.13397	0.18011	0.248215	-7771.4	-7007.11	-7264.32	-6491.38	-7222.26	-7458.55	-7398.51	-6781.17
1113992	5569955000	-89604	-86975.1	-2628.9	24.879	15988.4	0.162897	0.140009	0.127024	0.125745	0.074786	0.0944028	0.0675814	0.0468757	0.0415165	0.0425092	0.026503	0.0203388	0.0088935	0.00362876	0.00530573	0.00365262	0.00382446	0.00334754	0.00115888	0.489817	0.0008	0.0541667	0.157326	0.141932	0.145127	0.137706	0.156458	0.1457	0.150018	0.171301	0.171908	0.152632	0.13871	0.18992	0.263728	-7788.97	-7007.83	-7288.78	-6472.79	-7180.14	-7458.73	-7452.77	-6826.64
176462	882305000	-89581	-86934.2	-2646.84	24.5726	16087.1	0.159981	0.145569	0.126326	0.124333	0.0754469	0.0934034	0.0670885	0.0457548	0.042676	0.0414591	0.0265494	0.0218728	0.00926097	0.00357409	0.0039343	0.00388554	0.00426774	0.00253938	0.00207858	0.502431	0.0008	0.0643812	0.155979	0.137205	0.145121	0.138764	0.146731	0.14251	0.148657	0.164999	0.177658	0.154121	0.139311	0.192373	0.260052	-7783.89	-7021.68	-7237.26	-6511.01	-7179.72	-7451.31	-7421.44	-6829.01
636041	3180200000	-89598.5	-86971.6	-2626.93	24.461	16118.6	0.161234	0.143772	0.127807	0.127368	0.0735542	0.0901929	0.0686576	0.0456852	0.0448151	0.0409167	0.0262301	0.0203469	0.00908647	0.00389264	0.00477252	0.00407342	0.00352542	0.00288163	0.00118787	0.486613	0.0008	0.0457606	0.157032	0.137028	0.148057	0.139576	0.142735	0.14795	0.153241	0.167075	0.175916	0.14921	0.13948	0.18685	0.258952	-7767.37	-7024.75	-7277.55	-6517.76	-7219.23	-7461.96	-7402.14	-6815.53
135908	679535000	-89519.8	-86892.3	-2627.45	24.9902	15981.1	0.159506	0.144452	0.130171	0.12216	0.0742281	0.090837	0.069054	0.0499576	0.0432937	0.0397437	0.02527	0.0213229	0.00882446	0.00385425	0.00494831	0.0039925	0.00413874	0.00293601	0.00131031	0.487813	0.0008	0.0490378	0.161148	0.138991	0.138875	0.138982	0.152309	0.145185	0.158633	0.166508	0.18193	0.154465	0.138353	0.192829	0.262242	-7761.53	-7006.44	-7266.23	-6475.46	-7202.91	-7442.02	-7444.67	-6793.55
872069	4360340000	-89604.6	-87042.3	-2562.3	24.8117	15162.9	0.161575	0.141915	0.125255	0.123736	0.0766577	0.0939444	0.0651522	0.0464844	0.0450218	0.0426639	0.0263885	0.0215068	0.00842928	0.00465646	0.00470895	0.00373831	0.00447191	0.00253089	0.00116331	0.47731	0.0008	0.013218	0.163557	0.144055	0.151995	0.143443	0.161923	0.149183	0.160837	0.182609	0.195225	0.159017	0.15235	0.202564	0.243924	-7795.68	-6973.96	-7248.11	-6554.11	-7219.12	-7468.5	-7442.62	-6835.08
968920	4844595000	-89544	-86962.9	-2581.14	24.4177	15185.5	0.165599	0.141186	0.126557	0.122367	0.0749491	0.0921106	0.0682703	0.048941	0.0449836	0.040632	0.0261955	0.0196072	0.00820419	0.0038071	0.0049932	0.00392104	0.0036238	0.00263665	0.00141614	0.489768	0.0008	0.0250301	0.166224	0.14559	0.153433	0.144941	0.161915	0.153644	0.156426	0.174729	0.18383	0.160539	0.150933	0.19741	0.256742	-7765.19	-7019.4	-7255.6	-6567.16	-7181.32	-7474.85	-7397.31	-6789.88
409508	2047535000	-89537.9	-86873.2	-2664.65	24.9275	15999.5	0.164765	0.140181	0.129769	0.120749	0.0745567	0.0923782	0.0668412	0.0493154	0.0431169	0.038782	0.0260161	0.0217697	0.00811665	0.00433273	0.00463362	0.00427903	0.0050934	0.00379924	0.0015043	0.494108	0.0008	0.0570904	0.156078	0.143118	0.142037	0.130555	0.155142	0.147324	0.152255	0.165138	0.178043	0.149634	0.133979	0.183147	0.258594	-7803.07	-7021.94	-7265.36	-6460.19	-7217.37	-7485.69	-7396.23	-6787.55
786890	3934445000	-89577.2	-86989.5	-2587.67	24.6335	15545	0.168685	0.141908	0.128245	0.125254	0.0750436	0.0891956	0.0666748	0.0454748	0.0426465	0.0402927	0.0274647	0.0206779	0.00798005	0.00402245	0.0041798	0.00432196	0.0041337	0.00237475	0.00142462	0.478656	0.0008	0.019582	0.164578	0.142253	0.143532	0.139592	0.15766	0.154047	0.152907	0.172363	0.183206	0.158338	0.150674	0.191284	0.270417	-7781.57	-6989.83	-7275.81	-6511.18	-7207.48	-7459.83	-7398.19	-6804.44
487745	2438720000	-89597.6	-86972.8	-2624.72	24.7407	15710.8	0.158847	0.142768	0.130612	0.125515	0.0731463	0.0901437	0.0683761	0.0471044	0.0459692	0.039812	0.0259143	0.0206469	0.00939171	0.00467101	0.00415224	0.00384697	0.00386668	0.0033901	0.00182593	0.475366	0.0008	0.0296147	0.161482	0.140651	0.148914	0.134851	0.158251	0.156689	0.162684	0.172795	0.180254	0.157136	0.138626	0.195397	0.260284	-7792.21	-7024.08	-7257.62	-6503.35	-7206.86	-7471.53	-7474.39	-6830.56
257554	1287765000	-89553.1	-86914.9	-2638.21	24.9781	15949.3	0.161702	0.141348	0.12691	0.126638	0.0742813	0.0920888	0.0706312	0.0457439	0.0417956	0.0423806	0.0260015	0.0199437	0.00831225	0.00442912	0.00486865	0.00398561	0.00418951	0.00299438	0.00175447	0.458859	0.0008	0.0149756	0.159036	0.134697	0.14515	0.129771	0.151065	0.146788	0.15616	0.171935	0.181445	0.153788	0.137163	0.193428	0.238863	-7780.73	-7013.99	-7239.38	-6487.54	-7234.47	-7446.08	-7415.23	-6826.94
359032	1795155000	-89591.1	-86974.3	-2616.8	24.9217	15694.1	0.166624	0.140646	0.13131	0.122171	0.0764123	0.0895809	0.0662081	0.0472301	0.0426927	0.0401588	0.027242	0.0212002	0.00824278	0.00329938	0.00471305	0.00394102	0.00414017	0.00254004	0.00164821	0.481791	0.0008	0.0323704	0.158169	0.141935	0.147968	0.139618	0.155534	0.144153	0.154132	0.164937	0.179548	0.15796	0.141713	0.19383	0.254464	-7781.71	-7013.83	-7258.71	-6570.84	-7234.68	-7470.57	-7441.73	-6781.37
420162	2100805000	-89594.6	-86962.9	-2631.68	24.8743	16161.8	0.161098	0.139826	0.129006	0.125346	0.0759379	0.0946174	0.0658249	0.0503298	0.0421131	0.040087	0.0254071	0.0209674	0.0087152	0.00374552	0.00501905	0.00356362	0.00441737	0.00282824	0.00115052	0.492402	0.0008	0.0617037	0.160104	0.132489	0.141775	0.129983	0.150807	0.148882	0.151073	0.162719	0.179872	0.144209	0.134841	0.182193	0.246607	-7815.55	-7033.85	-7269.67	-6503.37	-7210.1	-7503.51	-7435.46	-6783.59
924904	4624515000	-89462.2	-86882.7	-2579.45	24.7966	15089.3	0.163565	0.144755	0.128214	0.127075	0.0725481	0.0884805	0.0640397	0.0500316	0.0425157	0.0420106	0.0267014	0.020727	0.00878231	0.00307282	0.00458574	0.00389415	0.00473888	0.00255695	0.00170555	0.514394	0.0008	0.0477658	0.16262	0.145479	0.152801	0.142702	0.166362	0.159606	0.16456	0.179248	0.184912	0.158817	0.144661	0.211311	0.27533	-7788.09	-7023.03	-7248.77	-6531.14	-7203.51	-7472.7	-7452.87	-6760.08
1125492	5627455000	-89564	-86924.8	-2639.22	24.1023	16156.2	0.161905	0.142367	0.123848	0.128567	0.0782137	0.0906331	0.0684072	0.0467618	0.043443	0.0400837	0.0252951	0.0207529	0.00875373	0.00413006	0.00500443	0.00361351	0.00397833	0.00257156	0.0016713	0.449928	0.0008	0.0140307	0.157272	0.138726	0.138437	0.131459	0.147403	0.142627	0.153597	0.163984	0.175622	0.150388	0.134614	0.184672	0.266748	-7762.34	-7022	-7288.8	-6547.5	-7178.15	-7511.96	-7432.18	-6776.48
466227	2331130000	-89519	-86924.3	-2594.7	24.9783	15574.3	0.162547	0.140967	0.127191	0.124512	0.0759623	0.0909061	0.0663092	0.0475311	0.0413099	0.0431339	0.0261713	0.0215972	0.00866814	0.00455479	0.00514982	0.00434412	0.00432391	0.00293265	0.00188913	0.535608	0.0008	0.0802607	0.164228	0.145797	0.146648	0.136939	0.155467	0.149137	0.157441	0.175513	0.180976	0.153168	0.141204	0.197217	0.272046	-7769.45	-7020.54	-7255.42	-6520.29	-7181.97	-7472.45	-7438.93	-6813.26
797258	3986285000	-89625.4	-86972.9	-2652.55	24.8793	16215.1	0.164287	0.137465	0.127867	0.125605	0.0765397	0.0939204	0.0675397	0.0459909	0.0442762	0.0404636	0.0248995	0.0218667	0.0087972	0.00369325	0.00430219	0.00390705	0.00411664	0.00284206	0.00162031	0.479719	0.0008	0.0363715	0.156397	0.136421	0.135182	0.13388	0.145445	0.143303	0.150632	0.163236	0.171674	0.150726	0.137412	0.190456	0.256771	-7788.56	-6973.85	-7253.24	-6593.56	-7221.68	-7466.22	-7414.82	-6782.5
607205	3036020000	-89612.8	-86989.7	-2623.12	24.8316	16016.9	0.162481	0.141521	0.128472	0.125008	0.0767493	0.0921496	0.066088	0.0471521	0.0446227	0.0402966	0.0264265	0.0205477	0.0077429	0.00355513	0.00484626	0.00386063	0.00406572	0.00283523	0.0015797	0.466823	0.0008	0.0233564	0.160624	0.142197	0.147091	0.133152	0.1449	0.148485	0.149759	0.163399	0.183281	0.148824	0.133782	0.190068	0.248003	-7775.05	-7037.58	-7266.62	-6485.33	-7184.47	-7474.43	-7436.18	-6778.99
1108784	5543915000	-89567	-86911.9	-2655.11	24.9907	16091.9	0.163017	0.140444	0.127898	0.125435	0.0712953	0.0918409	0.0680115	0.0473205	0.0450456	0.0413439	0.0270857	0.0215837	0.00849903	0.00391182	0.00473161	0.00427254	0.00348492	0.00314241	0.00163599	0.450211	0.0008	0.0211841	0.156994	0.13475	0.142365	0.134696	0.150466	0.143883	0.151749	0.16582	0.183366	0.154605	0.138448	0.178793	0.283181	-7798.61	-7029.82	-7261.25	-6501.77	-7149.8	-7465.28	-7435.49	-6794.56
792163	3960810000	-89587.2	-86956.3	-2630.87	24.9042	15981	0.164553	0.138266	0.124113	0.126144	0.0776606	0.0959794	0.0674678	0.047176	0.0434607	0.0404901	0.0250386	0.020967	0.00769719	0.00408269	0.00488744	0.00442884	0.00356529	0.0025423	0.00147986	0.472054	0.0008	0.0364843	0.15195	0.134279	0.142913	0.131696	0.152959	0.145986	0.151589	0.172314	0.177887	0.152046	0.138493	0.194469	0.275845	-7775.25	-6975.24	-7283.79	-6529.15	-7196.16	-7465.34	-7430.59	-6827.46
215295	1076470000	-89605.8	-86973.7	-2632.12	24.4469	15611.8	0.163229	0.140251	0.1288	0.128326	0.0743566	0.0901347	0.066727	0.0450583	0.0438002	0.0417348	0.0259858	0.0210744	0.00838667	0.00387305	0.00451174	0.00473004	0.00446482	0.00328816	0.00126761	0.477087	0.0008	0.0257018	0.157459	0.14598	0.152478	0.134289	0.152122	0.152576	0.157175	0.167764	0.183544	0.153502	0.143707	0.196595	0.248031	-7767.18	-7046.68	-7304.28	-6484.62	-7218.49	-7487.29	-7428.73	-6816.76
1103817	5519080000	-89586.7	-86977.8	-2608.88	24.5059	15421	0.163926	0.139928	0.128987	0.125216	0.0768043	0.093492	0.0656582	0.0469579	0.0440563	0.0389201	0.025655	0.0201688	0.00831422	0.00366693	0.00504468	0.00411016	0.00426492	0.00319115	0.00163891	0.48734	0.0008	0.0238007	0.162882	0.14762	0.151147	0.138501	0.162547	0.153081	0.153293	0.177333	0.184967	0.162507	0.14181	0.185857	0.255996	-7792.43	-7011.14	-7270.29	-6530.16	-7189.75	-7503.86	-7417.89	-6777.95
828263	4141310000	-89539.7	-86899.8	-2639.91	24.7841	16090.5	0.162109	0.14577	0.129317	0.121772	0.0733284	0.0902271	0.0648031	0.0481629	0.0444201	0.0416931	0.0255235	0.0221627	0.00875034	0.00413529	0.00472804	0.00454359	0.00448295	0.00293693	0.00113374	0.466618	0.0008	0.0314901	0.155028	0.13874	0.142789	0.139086	0.145292	0.149147	0.152592	0.165328	0.17715	0.152535	0.138995	0.187754	0.243499	-7781.77	-6981.41	-7242.46	-6524.86	-7184.1	-7458.25	-7417.22	-6802.59
867545	4337720000	-89543.6	-86911.4	-2632.17	24.8557	15715.4	0.160749	0.141965	0.127785	0.125226	0.0771753	0.0917682	0.068758	0.0484344	0.0440622	0.0393112	0.0255562	0.0194621	0.00819179	0.00432987	0.00462193	0.00449443	0.00375992	0.00289211	0.00145723	0.476013	0.0008	0.0248615	0.155706	0.14412	0.14769	0.133921	0.155328	0.145041	0.159596	0.172317	0.179554	0.151761	0.142954	0.200095	0.289856	-7810.64	-6984.37	-7248.61	-6538.73	-7266.02	-7468.01	-7437.6	-6772.64
1112050	5560245000	-89640.9	-86995.6	-2645.4	24.6059	15902.7	0.162005	0.144038	0.125868	0.128309	0.0750331	0.0884295	0.0650539	0.048778	0.0443764	0.0422393	0.0271646	0.0207665	0.00768408	0.00347934	0.00450466	0.00392887	0.00441626	0.00244908	0.00147688	0.45379	0.0008	0.00784167	0.158934	0.138537	0.146188	0.133311	0.154225	0.150476	0.152248	0.166526	0.186504	0.154006	0.140329	0.190854	0.248959	-7805.74	-7011.13	-7282.08	-6507.21	-7202.19	-7497.7	-7438.26	-6796.28
389418	1947085000	-89531.4	-86923.8	-2607.55	24.7627	15920.7	0.160564	0.14306	0.130106	0.126764	0.0754299	0.0908731	0.0658808	0.0460164	0.0437781	0.0397081	0.0263324	0.0214026	0.00900036	0.0044455	0.00443727	0.00398272	0.00445267	0.00219686	0.00156926	0.45921	0.0008	0.0148219	0.15845	0.140745	0.145916	0.134428	0.150865	0.140771	0.151692	0.167883	0.180695	0.15237	0.139228	0.190035	0.26077	-7791.01	-7037.56	-7203.07	-6533.03	-7251.21	-7473.6	-7401.82	-6789.85
599629	2998140000	-89577.7	-86955.3	-2622.4	24.7893	15744.8	0.158611	0.14335	0.13001	0.123917	0.0741293	0.0961981	0.0661418	0.048169	0.0433029	0.0390944	0.0256544	0.0216066	0.007752	0.00410453	0.00552794	0.00409319	0.00449118	0.00228471	0.00156187	0.464338	0.0008	0.0146824	0.164287	0.143266	0.14922	0.143074	0.153165	0.149264	0.154815	0.176122	0.174086	0.156134	0.142241	0.192784	0.254942	-7777.5	-7005.43	-7245.34	-6469.4	-7204.67	-7451.45	-7456.88	-6817.82
194580	972895000	-89547.8	-86925.7	-2622.16	24.5324	16009.8	0.162244	0.138826	0.128397	0.124927	0.0747775	0.0938126	0.0661485	0.0471894	0.0460973	0.0415443	0.0259661	0.0191567	0.00855927	0.00413766	0.00560879	0.00358714	0.0046381	0.00297863	0.00140386	0.473752	0.0008	0.0342402	0.159952	0.133393	0.14661	0.141462	0.147519	0.143526	0.149031	0.166438	0.177543	0.155955	0.137596	0.174948	0.260931	-7780.77	-6979.85	-7298.17	-6513.91	-7156.57	-7488.96	-7398.3	-6800.89
292225	1461120000	-89658.6	-87050.4	-2608.27	24.8174	15722.1	0.164071	0.142394	0.130653	0.123987	0.0740258	0.0887427	0.0697327	0.0470025	0.04342	0.0401932	0.0260575	0.0210602	0.00825472	0.00352455	0.00456165	0.00393547	0.0041148	0.00276931	0.00150021	0.467831	0.0008	0.0197402	0.163341	0.142378	0.148545	0.141829	0.159465	0.149439	0.153907	0.183772	0.184771	0.150106	0.144145	0.196867	0.251211	-7826.33	-6981.5	-7237.35	-6474.03	-7217.59	-7479.74	-7476.25	-6814.11
114937	574680000	-89583.4	-86951.6	-2631.86	24.5368	16166.3	0.162938	0.14444	0.124835	0.122205	0.0764901	0.0932887	0.0676935	0.0477371	0.0439131	0.042319	0.0249597	0.0206313	0.00800212	0.00383961	0.00441863	0.00458201	0.00382798	0.00278164	0.00109741	0.476176	0.0008	0.0410971	0.161421	0.1356	0.144523	0.12458	0.151173	0.141549	0.149652	0.169489	0.177258	0.155043	0.138592	0.191784	0.275983	-7795.75	-7025.14	-7260.68	-6484.46	-7155.74	-7479.11	-7408	-6798.24
437366	2186825000	-89571.3	-86934.4	-2636.85	24.897	15873.6	0.159977	0.142984	0.126002	0.123749	0.0759356	0.0902615	0.0690982	0.0475662	0.0434851	0.0397753	0.0270544	0.0219492	0.00897214	0.00396501	0.00492683	0.00446255	0.00479196	0.00297995	0.00206365	0.468749	0.0008	0.0220043	0.156025	0.140092	0.145351	0.13283	0.1516	0.151423	0.152081	0.167852	0.185784	0.156169	0.137033	0.188017	0.251779	-7806.5	-7041.65	-7277.71	-6484.8	-7199.93	-7459.42	-7449.74	-6792.58
759514	3797565000	-89588.5	-86953.5	-2634.91	24.3301	15620.1	0.158641	0.139439	0.127769	0.129389	0.0732493	0.0916435	0.0673807	0.0481882	0.0451063	0.0417419	0.0255023	0.0215661	0.00841186	0.00316575	0.00542093	0.00417866	0.00481108	0.00273275	0.00166252	0.475557	0.0008	0.0206696	0.158604	0.139462	0.143008	0.141551	0.152952	0.152345	0.16415	0.16742	0.178897	0.161704	0.143934	0.201351	0.255953	-7819.13	-7001.37	-7269.93	-6479.89	-7182.18	-7488.35	-7441.49	-6776.52
618141	3090700000	-89610.6	-86937.1	-2673.52	24.9032	16505.7	0.163284	0.141471	0.126097	0.126213	0.0760999	0.091529	0.0670523	0.0468728	0.0420014	0.0418672	0.0265191	0.0204615	0.00924685	0.00394669	0.0049142	0.00406205	0.00420281	0.00262528	0.0015337	0.467794	0.0008	0.0429983	0.156484	0.131074	0.139572	0.132537	0.146479	0.143899	0.145452	0.168864	0.172382	0.149347	0.135992	0.179932	0.257495	-7803.18	-7026.66	-7259.77	-6510.19	-7236.23	-7467.88	-7442.8	-6795.88
853247	4266230000	-89553.7	-86920.5	-2633.21	24.9572	15986.9	0.16162	0.140813	0.128763	0.128856	0.0757981	0.0891926	0.0695006	0.0443019	0.0434991	0.0416567	0.0259979	0.0209422	0.00851757	0.00339178	0.00491331	0.00401024	0.00427321	0.00260225	0.00135083	0.467215	0.0008	0.0239909	0.154375	0.136365	0.140431	0.13826	0.154891	0.141496	0.147211	0.165898	0.170599	0.149499	0.13775	0.187531	0.263512	-7777.17	-7019.95	-7295.18	-6523.78	-7251.7	-7421.82	-7449.32	-6790.93
149087	745430000	-89586.7	-86974.1	-2612.65	23.5077	15212.8	0.161911	0.140059	0.128094	0.124435	0.0773924	0.0912686	0.0689338	0.0460638	0.044695	0.0410918	0.026369	0.0200816	0.00857479	0.0041584	0.00495646	0.00394089	0.00352116	0.00259202	0.00186076	0.489888	0.0008	0.0323443	0.172022	0.145745	0.156052	0.143666	0.157168	0.155752	0.164986	0.171843	0.194056	0.158662	0.145438	0.192857	0.298536	-7782.21	-7012.26	-7254.34	-6494.75	-7223.17	-7487.77	-7427.74	-6801.97
824288	4121435000	-89528.4	-86934.7	-2593.75	24.7232	15587.4	0.157589	0.141151	0.130921	0.125756	0.0749584	0.0942665	0.0675683	0.0465392	0.0444419	0.0411644	0.0250563	0.0190988	0.00966774	0.00403831	0.00533343	0.00376383	0.00427564	0.00313825	0.0012715	0.488336	0.0008	0.0369188	0.157295	0.143539	0.14778	0.136678	0.154127	0.154418	0.158175	0.178476	0.186936	0.159636	0.142156	0.198138	0.266094	-7772.29	-7019.49	-7266.47	-6477.62	-7178.94	-7425.78	-7437.94	-6829.23
398900	1994495000	-89590.1	-86954.4	-2635.71	24.9432	16153.9	0.163576	0.143916	0.127636	0.127447	0.073701	0.090945	0.0660376	0.0458281	0.0449016	0.0410038	0.0255755	0.0214998	0.0081689	0.00404016	0.00407821	0.00395538	0.00414751	0.00234043	0.00120217	0.454427	0.0008	0.013115	0.156872	0.134492	0.14143	0.13171	0.150113	0.145248	0.156715	0.166814	0.17752	0.156704	0.140691	0.178534	0.276735	-7795.07	-7017.87	-7198.62	-6521.7	-7241.64	-7488.57	-7402.89	-6786.6
375932	1879655000	-89545.1	-86931.5	-2613.6	24.8899	15673.3	0.162575	0.141725	0.127229	0.121396	0.0741911	0.0916972	0.0678202	0.0465218	0.044475	0.0426374	0.0262549	0.0226852	0.00838459	0.00429754	0.00536204	0.00451861	0.00406129	0.00272571	0.00144157	0.506382	0.0008	0.0585507	0.157997	0.139945	0.146576	0.13556	0.153424	0.149704	0.15446	0.169791	0.183496	0.154727	0.138091	0.18574	0.261526	-7806.57	-7025.12	-7210.76	-6554.84	-7161.47	-7524.52	-7448.02	-6768.22
384975	1924870000	-89499.4	-86918.9	-2580.41	24.3742	15450.1	0.160629	0.141448	0.131695	0.127915	0.0743805	0.092686	0.0660687	0.0467272	0.0418618	0.0402672	0.0269226	0.0207709	0.00747323	0.00404569	0.00497477	0.00366789	0.00431538	0.00275651	0.00139481	0.508616	0.0008	0.0488745	0.157268	0.144971	0.147025	0.140688	0.148569	0.153075	0.155949	0.168232	0.185027	0.159411	0.141975	0.199116	0.263102	-7794.45	-7002.4	-7247.71	-6548.54	-7238.46	-7462.98	-7439.98	-6732.13
866052	4330255000	-89533.6	-86921.4	-2612.24	24.962	16001.8	0.165006	0.13946	0.130271	0.124103	0.0750107	0.0882401	0.0678873	0.0449785	0.0442531	0.041205	0.0264923	0.0224638	0.00936274	0.00403829	0.00465809	0.0044929	0.00426732	0.00229148	0.00151882	0.45338	0.0008	0.0106166	0.155157	0.133164	0.145	0.129658	0.150863	0.144069	0.148995	0.16843	0.175731	0.155143	0.135295	0.189802	0.25379	-7767.01	-7007.49	-7265.36	-6529.59	-7232.39	-7480.36	-7459.49	-6790.35
456943	2284710000	-89541.7	-86920.5	-2621.2	24.734	15432.8	0.16191	0.139938	0.12687	0.126032	0.0731081	0.0931718	0.0683579	0.0464818	0.0440102	0.0407254	0.0276538	0.0214755	0.00843393	0.00350799	0.00488152	0.00475379	0.00455739	0.00242583	0.00170549	0.486691	0.0008	0.0262208	0.161479	0.146544	0.150318	0.143328	0.156087	0.159401	0.165954	0.16817	0.182604	0.157137	0.144799	0.195003	0.288795	-7787.74	-7019.86	-7303.93	-6499.36	-7185.21	-7477.56	-7429.87	-6802.65
101829	509140000	-89554.4	-86950.9	-2603.49	24.3954	15997.7	0.161195	0.141422	0.130349	0.126816	0.0761984	0.090356	0.064143	0.0482368	0.043544	0.0424696	0.0249493	0.0220858	0.00828209	0.00425823	0.00441373	0.00344356	0.00389061	0.00244403	0.00150399	0.48963	0.0008	0.0427847	0.157228	0.141009	0.141684	0.137983	0.152372	0.145131	0.159056	0.16916	0.183019	0.15601	0.135965	0.192955	0.265923	-7807.7	-7019.54	-7245.04	-6476.61	-7197.78	-7417.57	-7439.82	-6806.93
341048	1705235000	-89617.6	-86978.5	-2639.1	24.764	16063.3	0.166841	0.142594	0.124276	0.122972	0.0742574	0.0910209	0.0650543	0.0480496	0.0445143	0.0432186	0.0253566	0.0214993	0.00962486	0.00448699	0.00391926	0.00385186	0.00381148	0.00293613	0.00171494	0.468799	0.0008	0.0260971	0.154184	0.134775	0.145933	0.135647	0.147761	0.147213	0.148664	0.167858	0.173863	0.157452	0.137858	0.183729	0.233599	-7815.7	-6982.82	-7247.03	-6585.74	-7218.37	-7465.54	-7428.89	-6774.9
396344	1981715000	-89587.7	-86947.6	-2640.11	24.9508	16052.4	0.161965	0.141842	0.124604	0.125238	0.0771112	0.0912564	0.0667878	0.0467935	0.0459494	0.0406163	0.0261511	0.0210227	0.00967642	0.00441708	0.00463426	0.00405098	0.00405793	0.00250211	0.00132397	0.453122	0.0008	0.0143372	0.15777	0.133153	0.139223	0.133322	0.154819	0.151609	0.152943	0.169519	0.175927	0.148446	0.137544	0.190504	0.255316	-7825.99	-7023.43	-7233.7	-6497.39	-7259.71	-7439.52	-7397.79	-6758.8
620877	3104380000	-89521.2	-86877.8	-2643.4	24.7296	16187.3	0.160212	0.145061	0.129187	0.12789	0.0739423	0.0896101	0.066386	0.0467	0.044097	0.0415398	0.0254775	0.0197661	0.00834766	0.0034874	0.00456736	0.00435284	0.0049659	0.00311026	0.00130014	0.463861	0.0008	0.0297881	0.156698	0.138588	0.139623	0.135414	0.149081	0.148412	0.149065	0.159246	0.174786	0.156477	0.13538	0.193513	0.231776	-7785.77	-7034.19	-7271.65	-6463.44	-7192.18	-7466.18	-7455.41	-6782.27
337657	1688280000	-89568.1	-86953.8	-2614.26	24.9875	15831.5	0.164152	0.141671	0.128003	0.125508	0.0737628	0.0910774	0.0661271	0.0476389	0.0426627	0.0412358	0.0261875	0.0234053	0.00788141	0.00365263	0.00466747	0.00438296	0.00355141	0.00317823	0.00125328	0.460475	0.0008	0.0121686	0.164157	0.140563	0.143511	0.14322	0.156283	0.143291	0.156205	0.169755	0.181753	0.15367	0.144824	0.192945	0.248207	-7810.69	-6996.92	-7214.27	-6521.41	-7203.95	-7525.19	-7439.79	-6763.33
638647	3193230000	-89634.2	-86992.3	-2641.89	24.9692	16059.5	0.165804	0.142288	0.125663	0.125972	0.0699749	0.0915036	0.0684735	0.0474609	0.0440203	0.0416754	0.0263599	0.0202429	0.0082705	0.0043547	0.00420207	0.00531964	0.00422537	0.00260718	0.00158286	0.483194	0.0008	0.0451728	0.160868	0.143365	0.143761	0.134151	0.156875	0.14894	0.151949	0.167147	0.173091	0.153693	0.13922	0.192616	0.280392	-7789.37	-7017.17	-7284.99	-6484.25	-7205.32	-7449.21	-7441.52	-6815.52
922770	4613845000	-89542.8	-86905.5	-2637.33	24.8944	15947	0.161487	0.144442	0.124968	0.123122	0.0754009	0.092989	0.0669169	0.0463835	0.0456538	0.0418193	0.0254651	0.0218704	0.00827799	0.00382374	0.00500843	0.00398581	0.00380228	0.00291713	0.0016665	0.457974	0.0008	0.014208	0.159625	0.134408	0.144621	0.137862	0.15079	0.148898	0.148304	0.170892	0.185483	0.152462	0.142369	0.187371	0.246633	-7793.8	-7025.58	-7234.43	-6499.01	-7199.44	-7469.22	-7421.96	-6788.05
764741	3823700000	-89595.7	-86981.8	-2613.86	24.9213	15922	0.161809	0.140746	0.130616	0.127414	0.0736533	0.0904094	0.0671437	0.048799	0.0434339	0.0397217	0.0253435	0.0205045	0.00889494	0.00461236	0.00448781	0.00413475	0.003871	0.00271261	0.00169347	0.462444	0.0008	0.0180115	0.15506	0.131516	0.150079	0.138335	0.148249	0.150293	0.156035	0.175188	0.172608	0.153503	0.139927	0.188739	0.26152	-7783.08	-6980.85	-7250.76	-6510.82	-7229.57	-7445.21	-7419.59	-6831.23
921239	4606190000	-89493.4	-86892.9	-2600.56	24.7828	15257.9	0.167562	0.143686	0.12654	0.121007	0.074592	0.0916054	0.0671348	0.0471423	0.041922	0.0383268	0.0269758	0.0223763	0.00859688	0.00453389	0.00489346	0.00418679	0.00452306	0.00329732	0.00109884	0.486915	0.0008	0.0244956	0.166815	0.151671	0.153056	0.14179	0.15817	0.157175	0.162946	0.174496	0.191812	0.16077	0.147436	0.20723	0.286228	-7816.83	-7002.35	-7228.83	-6521.86	-7191.86	-7470.48	-7408.08	-6808.53
325884	1629415000	-89629.9	-86992.8	-2637.1	24.7919	16406.3	0.15955	0.145335	0.129991	0.126194	0.0756072	0.0914263	0.066186	0.046929	0.04335	0.0401646	0.026427	0.0187714	0.0084751	0.00429717	0.00536268	0.00388064	0.00352406	0.00308777	0.00144132	0.448548	0.0008	0.0159591	0.154479	0.132237	0.132741	0.136146	0.144587	0.143109	0.147086	0.163201	0.166594	0.149379	0.130726	0.185621	0.238802	-7809.29	-7016.05	-7263.88	-6527.59	-7192.38	-7498.84	-7408.67	-6760.78
1101377	5506880000	-89561.3	-86956.7	-2604.56	24.3337	15599	0.163909	0.14521	0.123855	0.126327	0.0749085	0.0889958	0.0668305	0.04485	0.0439425	0.0419175	0.0273615	0.0224546	0.00881848	0.00372621	0.00416995	0.00463302	0.00439532	0.00256134	0.00113415	0.486625	0.0008	0.0350229	0.155006	0.14999	0.143926	0.139916	0.152135	0.148811	0.151839	0.182112	0.186638	0.155668	0.143997	0.197415	0.293621	-7780.46	-7015.04	-7273.65	-6509.69	-7186.65	-7458.16	-7436.58	-6805.92
141949	709740000	-89604.9	-86942.8	-2662.1	24.5686	16052.5	0.165461	0.141895	0.129554	0.123998	0.0761112	0.090218	0.0683253	0.0452195	0.0439373	0.0413037	0.026824	0.0188575	0.00837407	0.00329128	0.00516422	0.00271957	0.00431851	0.00281763	0.00161117	0.46457	0.0008	0.0171815	0.160244	0.135507	0.141379	0.137064	0.144875	0.14752	0.147979	0.167628	0.179112	0.152345	0.136023	0.190413	0.240647	-7785.57	-7051.22	-7276.96	-6497.65	-7230.47	-7438.71	-7456.32	-6776.81
1094876	5474375000	-89698.2	-87065.6	-2632.63	24.8845	16107.2	0.16364	0.136186	0.127802	0.127667	0.074755	0.0900234	0.0694268	0.0498484	0.0438144	0.040497	0.026998	0.0206742	0.00812939	0.00387305	0.00461149	0.00418684	0.00375361	0.00238952	0.00172458	0.489283	0.0008	0.0518366	0.156236	0.134956	0.1485	0.133702	0.152749	0.146542	0.15177	0.168783	0.182538	0.152331	0.144229	0.185009	0.250666	-7757.48	-7015.6	-7249.69	-6568.56	-7227.78	-7495.24	-7440.26	-6829.32
939260	4696295000	-89568.4	-86917.7	-2650.69	24.8129	16375.8	0.165827	0.138643	0.13249	0.1255	0.0728667	0.0914935	0.0657317	0.0453087	0.0437156	0.0417205	0.0246005	0.0221282	0.00886177	0.00447215	0.00509219	0.00416829	0.00344672	0.00273585	0.00119746	0.449869	0.0008	0.0178938	0.150751	0.128672	0.143344	0.12911	0.147955	0.1454	0.149305	0.158223	0.169862	0.146768	0.134521	0.183206	0.244403	-7766.34	-7003.49	-7258.55	-6505.9	-7223.73	-7480.25	-7432.88	-6781
486695	2433470000	-89500.2	-86935.5	-2564.68	24.6504	15052.2	0.163154	0.1452	0.126861	0.124675	0.0739265	0.0873151	0.0658657	0.0493572	0.0466884	0.0392449	0.0259391	0.022759	0.00770703	0.00390466	0.00516298	0.00365086	0.00439675	0.0026159	0.00157604	0.51155	0.0008	0.0414448	0.174731	0.14868	0.153229	0.136755	0.158112	0.155044	0.16546	0.178089	0.18713	0.163318	0.145791	0.205682	0.275817	-7784.08	-6991.45	-7265.09	-6522.26	-7208.78	-7490.39	-7427.51	-6804.84
521628	2608135000	-89556.8	-86961.8	-2594.99	24.7188	15504.4	0.163341	0.140426	0.128611	0.125881	0.0754115	0.0907316	0.068971	0.0462731	0.0438733	0.0403701	0.0248288	0.0216513	0.0076606	0.00438194	0.00522109	0.00401844	0.00393792	0.00287339	0.0015373	0.491582	0.0008	0.0364365	0.163688	0.143985	0.146275	0.143835	0.154048	0.149279	0.160514	0.172884	0.181735	0.150195	0.140039	0.196697	0.244298	-7804.78	-6997.09	-7249.78	-6482.68	-7215.24	-7466.91	-7468.9	-6822.86
387396	1936975000	-89573.7	-86944.7	-2628.98	24.2888	15779.4	0.161672	0.144414	0.127986	0.124541	0.0756167	0.0896398	0.06588	0.0488682	0.0426626	0.0431036	0.0245264	0.0215606	0.008909	0.00348065	0.00465571	0.00385368	0.00435016	0.00261675	0.00166246	0.470588	0.0008	0.0122751	0.160269	0.135978	0.142275	0.134313	0.153299	0.147216	0.152097	0.170148	0.181939	0.158897	0.139281	0.189744	0.248252	-7801.98	-7041.89	-7226.02	-6537.49	-7217.55	-7483.53	-7426.27	-6732.12
416833	2084160000	-89590.1	-86952.2	-2637.85	24.6785	16090.3	0.166128	0.14131	0.128406	0.125106	0.0721135	0.0887019	0.0665659	0.0480004	0.04436	0.0419271	0.0275823	0.0201739	0.00837333	0.00389585	0.00454392	0.00419594	0.00432824	0.00285658	0.00143081	0.470427	0.0008	0.0351576	0.153256	0.133109	0.141308	0.137009	0.150505	0.140895	0.147367	0.177769	0.182342	0.153319	0.134716	0.189436	0.2627	-7807.34	-7041.13	-7236.17	-6506.4	-7206.23	-7504.88	-7422.01	-6782.21
317630	1588145000	-89595.8	-86941.1	-2654.74	24.5667	16256.5	0.159822	0.145596	0.130857	0.124293	0.0775347	0.0909007	0.0659648	0.0462275	0.0428775	0.0399502	0.0258057	0.0212074	0.00817993	0.00387416	0.00512624	0.00437368	0.00369756	0.00237604	0.00133623	0.461294	0.0008	0.02641	0.154625	0.135677	0.142048	0.132598	0.150245	0.144387	0.151229	0.171537	0.173795	0.150566	0.136991	0.186388	0.231563	-7813.34	-7029.35	-7241.37	-6493.82	-7206.17	-7519.21	-7399.58	-6786.63
860777	4303880000	-89560.5	-86945.1	-2615.39	24.9228	15427.1	0.161949	0.141259	0.12997	0.126024	0.0742425	0.0911434	0.0678463	0.0461098	0.0442176	0.0425462	0.0243971	0.0211065	0.00817851	0.00322554	0.00491115	0.00459881	0.00442994	0.00244835	0.00139593	0.472732	0.0008	0.0207763	0.162754	0.141767	0.151821	0.134435	0.1543	0.151446	0.155568	0.170045	0.180626	0.1591	0.146409	0.193778	0.225585	-7780	-6964.85	-7261.5	-6508.48	-7284.68	-7456.81	-7435.07	-6834.41
285745	1428720000	-89572.2	-87022.7	-2549.46	24.4439	14943	0.160781	0.139172	0.129811	0.126591	0.0749212	0.0927928	0.065405	0.0485855	0.0452342	0.0398884	0.0247371	0.0230035	0.00751051	0.00382073	0.0042895	0.00402631	0.00470697	0.00338381	0.00133963	0.489694	0.0008	0.0140394	0.168728	0.142386	0.15462	0.146804	0.163038	0.163429	0.160662	0.179636	0.192554	0.165109	0.147008	0.210494	0.273005	-7804.25	-7022.03	-7253.32	-6476.31	-7239.38	-7448.83	-7433.28	-6808.19
766297	3831480000	-89553.5	-86963.6	-2589.97	24.5226	15389.9	0.162824	0.143723	0.128952	0.124745	0.0754268	0.0920386	0.0673669	0.0447627	0.0443832	0.0393595	0.0256932	0.0204865	0.00890545	0.00427851	0.00454757	0.00424953	0.00474145	0.00232857	0.00118709	0.48816	0.0008	0.0242439	0.167393	0.143201	0.150913	0.138845	0.154544	0.152432	0.162534	0.180132	0.186784	0.155706	0.144201	0.196705	0.261581	-7782.94	-6995.01	-7233.67	-6504.33	-7164.6	-7498.41	-7433.81	-6814.88
590923	2954610000	-89566.3	-86939.4	-2626.94	24.8354	15436	0.162546	0.140674	0.127841	0.123941	0.076898	0.094138	0.0662386	0.0455759	0.0435944	0.0419858	0.025905	0.0206932	0.00880283	0.00457157	0.00463298	0.00380338	0.00389287	0.00248351	0.00178086	0.471164	0.0008	0.00968812	0.165234	0.140949	0.14503	0.139214	0.15615	0.14629	0.156654	0.178035	0.182977	0.163993	0.144031	0.194826	0.236952	-7781.38	-6999.72	-7302.25	-6474.4	-7209.62	-7468.31	-7434.43	-6806.1
248961	1244800000	-89519.3	-86872.5	-2646.83	24.8781	16024.2	0.16261	0.142781	0.126714	0.130289	0.0722017	0.0887593	0.0662496	0.0483729	0.0445373	0.0407539	0.0263883	0.0214609	0.00795318	0.00327634	0.00540687	0.00357895	0.00391059	0.00310075	0.001655	0.460786	0.0008	0.0180972	0.157815	0.142974	0.140964	0.13024	0.154798	0.148822	0.148688	0.167224	0.173092	0.150166	0.1386	0.182891	0.261253	-7785.6	-7019.38	-7254.04	-6485.8	-7210.89	-7455.08	-7385.48	-6832.96
767412	3837055000	-89535.8	-86907.9	-2627.94	24.7913	15863	0.160805	0.140909	0.129007	0.123154	0.0716439	0.0953403	0.0678529	0.0475737	0.0450473	0.0401469	0.0274741	0.0204515	0.0084468	0.00421139	0.00539445	0.00431867	0.00364961	0.00336349	0.00120906	0.464242	0.0008	0.0237579	0.157337	0.142067	0.145671	0.139371	0.149399	0.150099	0.154908	0.1625	0.180179	0.153674	0.142629	0.181752	0.237262	-7771.23	-7005.83	-7232.79	-6477.19	-7179.16	-7453.56	-7428.9	-6808.49
693592	3467955000	-89543.5	-86911	-2632.53	24.4592	15636.3	0.166481	0.141791	0.129303	0.126618	0.0728599	0.0863714	0.0660554	0.047841	0.0438264	0.0443037	0.024308	0.0204569	0.0080605	0.00349505	0.00576153	0.00365284	0.00483132	0.00280763	0.0011763	0.492743	0.0008	0.0371821	0.159824	0.14303	0.141678	0.13656	0.154528	0.145368	0.151543	0.171224	0.176607	0.153764	0.139778	0.188043	0.258661	-7780.6	-7005.12	-7231.21	-6499.47	-7220.59	-7467.76	-7469.47	-6828.6
1137382	5686905000	-89535	-86915.2	-2619.78	24.1306	15709.5	0.162489	0.140521	0.128602	0.125828	0.0773802	0.0902571	0.0673521	0.0480284	0.0417398	0.039718	0.0261587	0.0221501	0.00870456	0.0043849	0.00494955	0.00405688	0.00370491	0.00266457	0.00130949	0.513318	0.0008	0.0641138	0.155358	0.136377	0.145948	0.14193	0.151296	0.151108	0.151313	0.169255	0.178116	0.157688	0.144797	0.192697	0.24663	-7791.45	-6991.98	-7236.39	-6561.99	-7215.08	-7491.68	-7460.06	-6752.06
842591	4212950000	-89526.1	-86876.6	-2649.51	24.9044	16054.8	0.162258	0.141932	0.131211	0.119021	0.0751727	0.0917503	0.0676363	0.0485281	0.0433137	0.0422781	0.0261988	0.0211206	0.00903401	0.00377399	0.00441258	0.00372739	0.0045385	0.00246316	0.00163035	0.457105	0.0008	0.0227996	0.160003	0.130607	0.145458	0.134069	0.153791	0.143257	0.152895	0.165108	0.177733	0.153757	0.14007	0.184593	0.265922	-7772.47	-7018.36	-7253.97	-6506.63	-7230.86	-7439.15	-7431.29	-6803.52
675540	3377695000	-89504.2	-86922.5	-2581.7	24.5229	15481	0.161131	0.141066	0.129088	0.127429	0.0747262	0.0931882	0.0690583	0.0469264	0.0438512	0.039394	0.0239282	0.0211331	0.00766053	0.00439671	0.00467862	0.00391701	0.00434313	0.00298044	0.00110357	0.501189	0.0008	0.0413094	0.163564	0.138646	0.150446	0.134804	0.160009	0.15143	0.163233	0.174842	0.180811	0.157747	0.144392	0.195628	0.250792	-7772.17	-7027.24	-7264.11	-6497.76	-7240.41	-7466.91	-7421.2	-6783.74
1147074	5735365000	-89555.9	-86925.1	-2630.79	24.4644	15935	0.168662	0.140115	0.128593	0.124515	0.0755546	0.0916796	0.065185	0.0453833	0.0427316	0.040871	0.0269526	0.0206762	0.00775658	0.00429909	0.00452435	0.00460395	0.00361357	0.00295649	0.00132716	0.463516	0.0008	0.0164621	0.160036	0.146857	0.144278	0.13415	0.154451	0.146844	0.153512	0.170338	0.176108	0.155847	0.139032	0.184314	0.258734	-7805.28	-7021.16	-7281.87	-6492.11	-7181.25	-7449.32	-7451.86	-6784.4
812367	4061830000	-89587.7	-86963.9	-2623.78	24.9734	15934.8	0.16312	0.145072	0.128767	0.124714	0.0734364	0.0892813	0.0661888	0.0468329	0.0450298	0.0420406	0.0250783	0.0206892	0.00885752	0.00331577	0.0041124	0.00391113	0.00480285	0.00344506	0.00130428	0.459699	0.0008	0.0135334	0.160043	0.137686	0.147004	0.141785	0.149692	0.148525	0.154595	0.165212	0.177778	0.152893	0.136425	0.182402	0.268365	-7787.87	-7013.59	-7268.36	-6535.66	-7210.16	-7472.86	-7434.1	-6794.52
448315	2241570000	-89544.8	-86976.8	-2567.98	24.9423	15268.6	0.16414	0.139462	0.128045	0.127636	0.0751217	0.0896316	0.0631854	0.0495579	0.0448781	0.0424235	0.0255361	0.0205727	0.00932756	0.0040442	0.0045492	0.00381666	0.00407354	0.002387	0.00161036	0.506135	0.0008	0.0450996	0.163306	0.144331	0.148956	0.142407	0.165378	0.155222	0.157632	0.171342	0.186655	0.165147	0.145048	0.19367	0.28424	-7803.44	-7035.31	-7220.1	-6516.07	-7247.71	-7479.44	-7431.84	-6779.46
316089	1580440000	-89571.8	-86944.7	-2627.14	24.9022	16064.2	0.164046	0.138838	0.129912	0.125988	0.0738107	0.0889271	0.0680122	0.0455578	0.0437621	0.0403754	0.026848	0.0217454	0.00868251	0.00457778	0.00500975	0.00489902	0.00490062	0.00275053	0.0013575	0.470452	0.0008	0.0313212	0.163279	0.140695	0.144875	0.126496	0.150938	0.149421	0.151222	0.162907	0.172839	0.146406	0.135235	0.194722	0.268391	-7834.74	-6999.83	-7245.93	-6529.12	-7168.85	-7511.52	-7391.05	-6790.24
570183	2850910000	-89587.6	-86979.1	-2608.58	24.2899	15372.2	0.162075	0.143975	0.128891	0.121749	0.0732755	0.0942829	0.0660898	0.0462735	0.0431969	0.0416892	0.0244286	0.0218855	0.00881663	0.00391594	0.00500126	0.00496838	0.00495652	0.00296156	0.00156699	0.466972	0.0008	0.00855504	0.164108	0.142439	0.143114	0.143516	0.156992	0.149105	0.158769	0.174709	0.185951	0.159182	0.142818	0.200212	0.276215	-7813.13	-6999.28	-7278.58	-6522.5	-7207.28	-7472.83	-7428.2	-6780.62
686803	3434010000	-89636	-87009.7	-2626.24	24.4378	16156.4	0.159561	0.142386	0.131724	0.126333	0.0742168	0.0891065	0.0649681	0.0479614	0.0456817	0.0402921	0.0248081	0.0227602	0.0081474	0.00387259	0.0051792	0.00450646	0.00433135	0.00251532	0.00164788	0.44459	0.0008	0.00295454	0.147246	0.132943	0.143271	0.137422	0.150318	0.146659	0.1544	0.164016	0.183293	0.158436	0.136031	0.17907	0.256044	-7774.97	-6992.17	-7264.51	-6496.05	-7215.71	-7451.72	-7449.28	-6822.35
339862	1699305000	-89621.5	-87001.7	-2619.84	24.9107	15914.8	0.162143	0.145969	0.127163	0.126098	0.0747628	0.0935622	0.0650528	0.0463974	0.0410513	0.0398785	0.0269844	0.020604	0.00828486	0.00394976	0.00540366	0.00408783	0.00403507	0.00296325	0.00160866	0.474137	0.0008	0.0295619	0.161789	0.137854	0.146087	0.137863	0.151038	0.150619	0.150382	0.174136	0.176553	0.15563	0.13976	0.183208	0.269129	-7797.19	-7011.39	-7233.89	-6521.4	-7248.69	-7467.74	-7471.08	-6783.51
966612	4833055000	-89554.1	-86953.7	-2600.41	24.7422	15292.7	0.164982	0.143917	0.127977	0.124594	0.073341	0.0911064	0.0642153	0.0498401	0.0434193	0.0412229	0.0275409	0.0195177	0.00781978	0.00343241	0.0047569	0.00373705	0.00464524	0.00250686	0.00142772	0.479868	0.0008	0.0185281	0.164862	0.145352	0.150587	0.146313	0.162533	0.155495	0.155424	0.177383	0.185553	0.15774	0.14525	0.200265	0.266841	-7797.28	-7001.18	-7224.28	-6544.48	-7179.32	-7506.1	-7442.39	-6797.4
129213	646060000	-89660.8	-87026.2	-2634.61	24.6212	15661.8	0.163628	0.142985	0.129337	0.126825	0.0739262	0.0870014	0.0686346	0.0469253	0.043359	0.0409928	0.0253766	0.0207069	0.00945468	0.00398948	0.00383405	0.00421339	0.00405213	0.00323035	0.00152769	0.55715	0.0008	0.117985	0.160769	0.14139	0.149747	0.146595	0.157864	0.149471	0.151724	0.174237	0.182932	0.155182	0.146119	0.195131	0.256104	-7749.02	-7068.04	-7221.63	-6532.15	-7211.29	-7474.76	-7406.52	-6808.17
660559	3302790000	-89504.5	-86883.5	-2621	24.8207	15548.5	0.163084	0.144559	0.127444	0.122068	0.0764834	0.0901569	0.0665675	0.0500714	0.0429564	0.0414213	0.0250551	0.0212761	0.00924852	0.00364122	0.0040445	0.00360361	0.00391061	0.0028102	0.0015978	0.479871	0.0008	0.0234107	0.159754	0.1416	0.14972	0.13839	0.153961	0.150968	0.158949	0.182688	0.186853	0.152991	0.140887	0.197954	0.274656	-7779.73	-7012.35	-7285.18	-6470.07	-7209.84	-7457.61	-7432.62	-6796.14
954736	4773675000	-89594.5	-86967.1	-2627.37	24.4921	15582.9	0.163598	0.144975	0.126097	0.122763	0.0750877	0.0892876	0.0676381	0.048234	0.0443599	0.0411733	0.0254026	0.0204839	0.00879739	0.00410675	0.0047471	0.00430233	0.0046317	0.00258216	0.00173184	0.465314	0.0008	0.0123361	0.161465	0.142403	0.141319	0.140127	0.160047	0.158222	0.151686	0.174125	0.187869	0.15856	0.146834	0.184662	0.236823	-7784.03	-7005.55	-7241.92	-6536.53	-7214.73	-7454.34	-7430.8	-6816.58
359979	1799890000	-89655.1	-87040	-2615.12	24.9989	15911.8	0.162595	0.144838	0.13062	0.122877	0.075233	0.091545	0.0664083	0.0464485	0.0418246	0.0411455	0.0246631	0.0235119	0.0083099	0.00306623	0.00461482	0.00397634	0.00436926	0.00230583	0.00164821	0.463724	0.0008	0.0159342	0.159013	0.139322	0.141227	0.136666	0.154932	0.152684	0.154414	0.171296	0.177711	0.149351	0.144768	0.185095	0.259471	-7822.19	-7016.85	-7262.6	-6499.83	-7257.1	-7489.88	-7444.85	-6809.65
321286	1606425000	-89568.6	-86959.7	-2608.88	24.1701	15857.5	0.162703	0.142626	0.129131	0.126934	0.0766262	0.0907961	0.0655587	0.045396	0.0450758	0.0403253	0.0255092	0.0205203	0.00855697	0.00429535	0.00472922	0.00360873	0.00381753	0.00259226	0.001199	0.467042	0.0008	0.0174196	0.158932	0.139456	0.139825	0.135161	0.153017	0.150644	0.153643	0.171789	0.178439	0.15361	0.136312	0.201229	0.247691	-7796.04	-6998.74	-7217.94	-6531.46	-7236.32	-7502.15	-7426.48	-6748.07
1059432	5297155000	-89565.3	-86985.6	-2579.65	24.1616	15252.4	0.163894	0.140897	0.127674	0.124609	0.0760959	0.0933943	0.0683914	0.0455106	0.043093	0.0395511	0.026496	0.0199218	0.00885359	0.00424678	0.00497004	0.00442392	0.00397557	0.0028333	0.00116869	0.487933	0.0008	0.0235642	0.163029	0.142115	0.153995	0.14749	0.150471	0.151082	0.162277	0.179504	0.192691	0.16281	0.148305	0.198882	0.266154	-7806.3	-7012.69	-7285.15	-6536.92	-7191.7	-7474.22	-7428.29	-6817.8
781486	3907425000	-89581	-86937.4	-2643.66	24.803	16224.9	0.159585	0.140616	0.12855	0.126466	0.0788682	0.091182	0.0674411	0.0471544	0.0442244	0.0404231	0.0248342	0.0202781	0.00861748	0.00365456	0.00512707	0.00476945	0.00385359	0.00275183	0.00160321	0.443944	0.0008	0.00508413	0.152628	0.136215	0.143573	0.133393	0.149659	0.144612	0.151762	0.16874	0.17919	0.14936	0.140564	0.178591	0.252394	-7779.09	-6977.6	-7244.9	-6525.44	-7215.3	-7443.19	-7438.92	-6840.54
683566	3417825000	-89537.4	-86897	-2640.44	24.7221	15804.6	0.159848	0.146878	0.129512	0.12659	0.0742012	0.0896795	0.0641489	0.0476035	0.0414938	0.0412693	0.0252352	0.0222551	0.00879321	0.00449497	0.00479077	0.00484786	0.00401956	0.00291421	0.00142484	0.47765	0.0008	0.027993	0.156406	0.137355	0.149002	0.135938	0.153141	0.146391	0.153343	0.16797	0.181379	0.155187	0.141769	0.186682	0.265918	-7785.51	-7033.36	-7234.85	-6541.52	-7211.07	-7459.62	-7421.76	-6842.86
630521	3152600000	-89526.9	-86918	-2608.87	24.1509	15682.3	0.163047	0.140593	0.129088	0.125454	0.0786467	0.0917429	0.0672031	0.0445853	0.0443214	0.0400596	0.0264941	0.0197498	0.00889181	0.00330653	0.00434133	0.0038638	0.00424967	0.00324621	0.00111602	0.485436	0.0008	0.0356435	0.158413	0.140097	0.144669	0.139268	0.148955	0.151651	0.154621	0.162948	0.184003	0.160979	0.141439	0.195984	0.271196	-7741.69	-7035.52	-7263.4	-6523.15	-7204.89	-7456.34	-7434.31	-6855.34
1094595	5472970000	-89667.6	-87072.7	-2594.85	24.5301	15537.4	0.161013	0.138977	0.127403	0.128139	0.074755	0.0921	0.0695007	0.0476725	0.0438144	0.0400012	0.0268062	0.0206742	0.00860605	0.00437813	0.00461149	0.00368176	0.0036764	0.00246673	0.00172458	0.478407	0.0008	0.0196003	0.157789	0.139044	0.150718	0.14615	0.156257	0.149085	0.162341	0.168849	0.185611	0.162244	0.140154	0.198537	0.266448	-7768.97	-7028.18	-7242.15	-6569.29	-7232.65	-7473.81	-7443.93	-6827.82
558161	2790800000	-89585.2	-86962.2	-2623	23.7117	15808.4	0.161585	0.139753	0.130706	0.124168	0.0787322	0.0880009	0.0653408	0.0494626	0.0451095	0.0385203	0.0273696	0.0217073	0.00790025	0.00442086	0.0046262	0.00362618	0.00448741	0.0030911	0.00139331	0.475502	0.0008	0.0299538	0.160471	0.143273	0.137156	0.138539	0.144846	0.150475	0.155257	0.169791	0.177554	0.160978	0.148643	0.192422	0.26246	-7800.54	-7001.35	-7263.57	-6519.27	-7185.13	-7475.05	-7415.05	-6791.17
1042096	5210475000	-89543.7	-86917.1	-2626.54	24.2594	15948.9	0.16058	0.145294	0.125964	0.127841	0.0747772	0.0914925	0.0674862	0.0456323	0.0415489	0.0408614	0.0266804	0.0212902	0.00873582	0.00329053	0.00528614	0.00434711	0.00430799	0.00301568	0.00156816	0.464782	0.0008	0.020322	0.159216	0.143402	0.147722	0.132115	0.148738	0.145969	0.146694	0.1613	0.174918	0.158075	0.140102	0.192689	0.2567	-7766.84	-6964.2	-7266.03	-6548.08	-7210.73	-7459.83	-7399.48	-6737.32
929649	4648240000	-89542.3	-86926.4	-2615.9	24.757	15719.8	0.167845	0.141922	0.127876	0.126783	0.0744265	0.089178	0.0675682	0.0476488	0.0421585	0.0401371	0.0243696	0.0215128	0.00742661	0.00382802	0.00518903	0.00399789	0.00363104	0.00305411	0.00144754	0.458533	0.0008	0.00476506	0.161951	0.144263	0.14874	0.134487	0.152674	0.149804	0.163814	0.164133	0.178746	0.156211	0.142117	0.187484	0.273214	-7760.75	-6978.13	-7276.52	-6501.06	-7229.75	-7458.98	-7450.51	-6820.76
566246	2831225000	-89479.2	-86858.3	-2620.84	24.9906	15904.9	0.16256	0.142582	0.1286	0.126093	0.0758792	0.090556	0.0677164	0.0459053	0.044756	0.0404711	0.0257112	0.0209556	0.0084514	0.00347322	0.00411008	0.00373932	0.00414575	0.00280529	0.00148989	0.474686	0.0008	0.0298879	0.1555	0.140897	0.154081	0.137731	0.154698	0.150282	0.15421	0.170044	0.181526	0.154561	0.144299	0.193583	0.268839	-7754.5	-6997.73	-7262.18	-6516.47	-7205.04	-7451.59	-7404.23	-6820.21
117489	587440000	-89533.2	-86910.5	-2622.75	24.9102	16261.9	0.165532	0.146523	0.127191	0.124619	0.0702075	0.0925772	0.068521	0.0458815	0.0427019	0.0392489	0.0266079	0.0213114	0.00835018	0.00339541	0.00523508	0.00390376	0.00402781	0.00260085	0.00156468	0.464601	0.0008	0.0290867	0.15641	0.135372	0.143177	0.142316	0.145197	0.14179	0.147805	0.167935	0.182171	0.151037	0.139186	0.181215	0.276501	-7781.26	-6997.97	-7276.65	-6515.88	-7164.87	-7438.33	-7458.23	-6765.35
733903	3669510000	-89625.5	-87037.7	-2587.8	24.8146	15458.7	0.164905	0.143319	0.125729	0.12613	0.0747134	0.0946445	0.0650355	0.0468062	0.0426129	0.0409274	0.0252022	0.0203722	0.00812952	0.00414203	0.00483993	0.00399444	0.00428541	0.00283364	0.001379	0.472814	0.0008	0.00674256	0.163101	0.143055	0.150028	0.144115	0.15875	0.153864	0.159013	0.172	0.183109	0.160248	0.138326	0.196676	0.268303	-7810.59	-7001.88	-7237.6	-6522.01	-7195.4	-7468.59	-7496.22	-6828.17
469921	2349600000	-89612.2	-86971.3	-2640.95	24.8759	16206.7	0.162128	0.142083	0.132179	0.127045	0.074186	0.0898242	0.0680493	0.0457037	0.0445746	0.0391552	0.0246673	0.0212256	0.00844157	0.00396068	0.00454433	0.00422667	0.00387006	0.00281356	0.00132147	0.457562	0.0008	0.0165197	0.158747	0.137444	0.140945	0.127565	0.149439	0.147445	0.155426	0.16802	0.180923	0.152687	0.13468	0.194838	0.247558	-7780.19	-7032.74	-7269.17	-6505.53	-7190.65	-7475.14	-7456.33	-6765.51
933646	4668225000	-89581.2	-86952.2	-2629	24.7692	15766.2	0.161902	0.144456	0.128406	0.124363	0.0756914	0.0911725	0.0665667	0.0455029	0.0423401	0.0406698	0.0253289	0.0220685	0.00976715	0.00414421	0.0050361	0.00416428	0.00374871	0.00329051	0.0013812	0.460955	0.0008	0.0122833	0.162403	0.141161	0.144692	0.134473	0.150467	0.154955	0.150846	0.172073	0.17528	0.152241	0.141102	0.188941	0.268838	-7798.84	-7010.91	-7283.37	-6497.75	-7233.18	-7475.93	-7435.52	-6824.75
746606	3733025000	-89619.8	-86989.3	-2630.49	24.529	16028.1	0.166206	0.140021	0.126632	0.126262	0.0725967	0.0925811	0.0654755	0.0485116	0.043243	0.0425906	0.0249375	0.0215156	0.0078394	0.00352016	0.00509478	0.00410233	0.00453697	0.00288262	0.00145173	0.47624	0.0008	0.0409042	0.156089	0.142364	0.143144	0.130644	0.154244	0.151266	0.149151	0.168651	0.177998	0.153742	0.140808	0.195219	0.259899	-7767.83	-7006.66	-7226.02	-6524.82	-7218.01	-7466.29	-7453.64	-6839.81
802903	4014510000	-89617.4	-86980	-2637.36	24.3719	16029.2	0.16536	0.145611	0.125904	0.12433	0.0758572	0.0914639	0.0669124	0.0458115	0.0435361	0.0395359	0.026564	0.020739	0.00860935	0.00332821	0.00514858	0.00350763	0.00328829	0.00299041	0.001503	0.453818	0.0008	0.0109999	0.160424	0.137026	0.139726	0.135659	0.149056	0.147059	0.153995	0.161163	0.173056	0.147925	0.138678	0.197764	0.26912	-7796.2	-6994.35	-7294.13	-6511.58	-7202.46	-7471.47	-7435.74	-6778.5
773841	3869200000	-89539.5	-86930.2	-2609.27	24.5011	15860.8	0.163116	0.139569	0.129138	0.119944	0.0765422	0.0949004	0.0687463	0.0478354	0.0419577	0.0407772	0.0253566	0.0218949	0.00889161	0.00373824	0.00488788	0.004388	0.00440533	0.00227265	0.00163816	0.45804	0.0008	0.0153899	0.153402	0.140847	0.142371	0.13714	0.158162	0.150851	0.151718	0.167806	0.175583	0.149571	0.149207	0.195289	0.254912	-7785.21	-7008.32	-7229.33	-6471.47	-7246.85	-7471.48	-7416.13	-6820.96
901455	4507270000	-89600.2	-86955.2	-2645.08	24.937	15998	0.164731	0.144282	0.12511	0.128256	0.0733816	0.0912262	0.0640366	0.0491159	0.0436549	0.03969	0.0263327	0.0206583	0.00896926	0.00396127	0.00445978	0.00413879	0.0036444	0.00306199	0.00128995	0.470641	0.0008	0.032594	0.157065	0.138	0.142914	0.132071	0.147481	0.157457	0.146519	0.163988	0.172359	0.153036	0.142345	0.187282	0.25918	-7808.04	-6991.36	-7286.61	-6521.2	-7235.6	-7478.91	-7421.72	-6765.74
715450	3577245000	-89605.4	-86971	-2634.37	24.281	16059.1	0.165699	0.142246	0.127514	0.122792	0.0740376	0.093371	0.0679903	0.0471135	0.0417913	0.0434999	0.0237751	0.0205472	0.00808282	0.0034941	0.00479879	0.00402974	0.00464524	0.00293814	0.00163321	0.461567	0.0008	0.0227404	0.159192	0.135655	0.139967	0.130679	0.145666	0.150903	0.15143	0.167208	0.176787	0.151411	0.135643	0.179093	0.261257	-7758.54	-7001.14	-7246.76	-6526.28	-7232.61	-7472.38	-7429.32	-6841.75
648705	3243520000	-89563.2	-86936.6	-2626.63	24.9722	16106.6	0.159396	0.143811	0.126988	0.127822	0.0733648	0.0919158	0.0676092	0.0470361	0.0444657	0.0418922	0.025019	0.0204007	0.00878375	0.003866	0.0046734	0.00383638	0.00457636	0.00295421	0.00159017	0.501968	0.0008	0.0666682	0.156449	0.134029	0.139932	0.128402	0.149351	0.145449	0.154645	0.167284	0.173433	0.157565	0.142374	0.188258	0.258944	-7788.97	-7023.51	-7225.47	-6497.74	-7226.09	-7464.04	-7429.07	-6837.34
442865	2214320000	-89617.3	-86988.4	-2628.84	24.5764	15563.8	0.161952	0.142289	0.126036	0.127726	0.0737749	0.0920636	0.0664549	0.0493644	0.0435895	0.04254	0.0254256	0.0196354	0.00863559	0.00332133	0.00534689	0.00407738	0.00358787	0.0028656	0.00131512	0.478478	0.0008	0.0236841	0.165304	0.14487	0.146675	0.142438	0.151613	0.15633	0.159048	0.175232	0.186194	0.158071	0.14107	0.196062	0.262579	-7805.63	-7003	-7209.27	-6523.77	-7194.98	-7491.46	-7504.51	-6762.97
219729	1098640000	-89548.2	-86927.2	-2620.94	24.3991	15962.9	0.162875	0.140016	0.131683	0.127059	0.0743235	0.0901958	0.0662738	0.0457328	0.0438236	0.0408886	0.0251297	0.0221204	0.00826953	0.00385123	0.00501583	0.00386704	0.00498946	0.00254567	0.00134031	0.469496	0.0008	0.0264169	0.159267	0.142017	0.146996	0.132296	0.1516	0.146041	0.158256	0.167964	0.17889	0.154242	0.135919	0.18994	0.25976	-7753.66	-7032.53	-7303.83	-6486.67	-7241.24	-7466.37	-7417.06	-6782.26
276672	1383355000	-90635.7	-87981.7	-2654.05	24.6451	16637.4	0.163399	0.142928	0.125614	0.124633	0.0742216	0.0938423	0.0652528	0.0478739	0.043115	0.0409295	0.0273064	0.0212581	0.00876467	0.00393174	0.00497722	0.00393202	0.00379886	0.0024859	0.00173617	0.438975	0.0008	0.0189252	0.153642	0.135974	0.136601	0.1294	0.1398	0.144357	0.150368	0.164031	0.172565	0.147577	0.134798	0.185957	0.237815	-7855.33	-7141	-7307.34	-6478.01	-7247.23	-7538.13	-7528.82	-6897.51
900789	4503940000	-89513	-86905.4	-2607.54	24.4224	15403.3	0.15888	0.147627	0.125063	0.12721	0.0716468	0.0912262	0.0673644	0.0465096	0.0438325	0.0427163	0.0263739	0.0219963	0.00913498	0.00396127	0.00445978	0.00413879	0.00400182	0.00256729	0.00128995	0.50339	0.0008	0.0490452	0.166701	0.144728	0.14977	0.138368	0.158057	0.15634	0.152312	0.174059	0.177457	0.157243	0.145009	0.200232	0.28604	-7793.05	-7000.68	-7280.55	-6514.61	-7292.43	-7445.22	-7432.45	-6786.74
873286	4366425000	-89594.6	-86978.4	-2616.18	24.8941	15666.8	0.163507	0.141706	0.132037	0.120399	0.0752797	0.0911091	0.068525	0.047829	0.0437951	0.0412044	0.025402	0.0198843	0.00922327	0.00325301	0.00516793	0.00373831	0.00418824	0.00231736	0.00143377	0.502618	0.0008	0.055939	0.157285	0.138668	0.150121	0.137875	0.153477	0.149831	0.157431	0.170372	0.179805	0.152902	0.144506	0.194364	0.269189	-7779.09	-6988.5	-7300.27	-6544.51	-7212.13	-7465.4	-7457.86	-6800.99
659068	3295335000	-89531.7	-86924.7	-2607.02	24.7748	15538.7	0.165619	0.140188	0.130984	0.120752	0.0747549	0.0931761	0.0677519	0.0440133	0.045037	0.0404599	0.0265756	0.0203194	0.00791634	0.00435788	0.00495172	0.00447104	0.00421638	0.0031147	0.00134018	0.490215	0.0008	0.0328167	0.163942	0.144807	0.149445	0.141049	0.152424	0.156611	0.15632	0.167423	0.179933	0.157884	0.146288	0.190534	0.248152	-7778.94	-7033.22	-7284.44	-6461.03	-7172.72	-7459.5	-7384.51	-6790.89
644633	3223160000	-89564.3	-86943.9	-2620.4	24.7683	15683.8	0.160012	0.140948	0.128394	0.124565	0.0737687	0.093887	0.0674753	0.0475462	0.0423667	0.0440678	0.024483	0.0212988	0.00960133	0.00402851	0.00571086	0.00369527	0.00396542	0.00291749	0.00126871	0.466142	0.0008	0.0150252	0.162308	0.140517	0.145459	0.135857	0.154678	0.152443	0.153067	0.169839	0.183129	0.156568	0.145856	0.196084	0.281444	-7790.55	-6995.31	-7271.82	-6474.86	-7217.94	-7461.01	-7439.04	-6800.59
625209	3126040000	-89583.1	-86967.4	-2615.76	24.6033	15850.8	0.161143	0.144923	0.129342	0.123827	0.0740602	0.0892718	0.0657739	0.0490516	0.044	0.0435619	0.0248311	0.0196245	0.00807834	0.00394083	0.00494955	0.00447443	0.00449178	0.00278329	0.00187111	0.495791	0.0008	0.0458175	0.157792	0.137892	0.149129	0.137495	0.154829	0.151143	0.153663	0.170368	0.188322	0.148886	0.13904	0.183726	0.253945	-7760.08	-7008.37	-7262.09	-6524.99	-7243.3	-7483.74	-7419.06	-6797.64
850330	4251645000	-89565	-86956.3	-2608.74	24.675	15664.8	0.163751	0.145098	0.127138	0.124876	0.0743028	0.0899791	0.0690094	0.0462141	0.044366	0.042433	0.0240981	0.0190197	0.00822892	0.00386144	0.00501003	0.00361673	0.00462751	0.00287117	0.00149882	0.458055	0.0008	0.00976559	0.162289	0.139213	0.148151	0.142311	0.158756	0.150078	0.160184	0.173319	0.179407	0.153801	0.141924	0.19984	0.239026	-7770.5	-7003.96	-7272.34	-6520.51	-7248.51	-7436.44	-7417.7	-6822.4
702072	3510355000	-89661.6	-87025.3	-2636.32	24.9372	16027.1	0.160353	0.143528	0.130439	0.122091	0.0715028	0.0956451	0.0680853	0.046892	0.0429354	0.0416217	0.0250268	0.0210159	0.00920351	0.00413688	0.00471519	0.00344008	0.005148	0.00268697	0.00153324	0.46577	0.0008	0.0232505	0.162737	0.143074	0.142777	0.132993	0.154767	0.151759	0.156502	0.169714	0.173541	0.151696	0.140005	0.185503	0.29361	-7779.77	-7015.68	-7265.57	-6532.2	-7250.64	-7437.67	-7436.69	-6822.38
124483	622410000	-89560.8	-86928.2	-2632.58	24.7416	16025.7	0.165551	0.144335	0.129237	0.126576	0.0728587	0.089608	0.0653125	0.046436	0.0424439	0.0421566	0.0254354	0.021878	0.00785319	0.00348588	0.00485651	0.00388877	0.00406065	0.00232457	0.00170162	0.479071	0.0008	0.0360964	0.156596	0.135658	0.145044	0.135977	0.149316	0.143878	0.152971	0.169899	0.176503	0.160732	0.138581	0.199013	0.261999	-7772.11	-6991.82	-7282.56	-6523.25	-7169.69	-7471.02	-7424.78	-6793.12
1117838	5589185000	-89565.4	-86985	-2580.48	24.6865	15602.4	0.165029	0.141465	0.128555	0.126735	0.0720565	0.0912087	0.0657688	0.0477452	0.0427143	0.0415941	0.0262669	0.0222858	0.00844377	0.00408349	0.0043351	0.00409627	0.00419572	0.00227226	0.00114824	0.492975	0.0008	0.0382373	0.160456	0.141384	0.147178	0.141604	0.154896	0.154781	0.157282	0.168007	0.177989	0.154987	0.143424	0.189049	0.29349	-7827.41	-6973.76	-7297.86	-6507.66	-7175.23	-7464.06	-7405.79	-6802.21
518619	2593090000	-89567.7	-86934.7	-2632.93	24.9221	15658.6	0.163151	0.14242	0.131759	0.128294	0.072891	0.0886354	0.0674446	0.0482614	0.043192	0.0384906	0.0257292	0.0198181	0.00880535	0.00386556	0.00416088	0.00398598	0.00422967	0.00335802	0.00150826	0.483489	0.0008	0.0385142	0.156242	0.144331	0.152632	0.13995	0.155754	0.155255	0.15798	0.171232	0.186873	0.163481	0.148562	0.187141	0.272911	-7788.82	-7009.13	-7268.45	-6450.7	-7197.1	-7497.99	-7431.21	-6828.31
766975	3834870000	-89586.2	-86946.8	-2639.48	24.8814	15828.8	0.163718	0.141598	0.127054	0.127322	0.0743175	0.0947448	0.0658575	0.0475256	0.0424456	0.0392319	0.0263796	0.0195006	0.00808085	0.00404201	0.00478838	0.0040506	0.00466903	0.00325826	0.00141528	0.468401	0.0008	0.0179786	0.15558	0.143382	0.142206	0.135163	0.15479	0.149295	0.156025	0.177833	0.177359	0.152831	0.143656	0.188022	0.252964	-7788.7	-7004.46	-7222.43	-6492.31	-7208.69	-7457.76	-7408.88	-6844.56
185615	928070000	-89630.5	-86973.4	-2657.11	24.9748	16116.1	0.162293	0.144303	0.127958	0.122964	0.0749106	0.0908124	0.0653746	0.0486077	0.0438911	0.0409113	0.0255545	0.0233497	0.00821408	0.00413147	0.00436717	0.00418274	0.00430712	0.00253006	0.00133845	0.479386	0.0008	0.0405931	0.15011	0.135484	0.146209	0.135194	0.148084	0.145439	0.150356	0.159927	0.173859	0.149601	0.138378	0.18442	0.254492	-7779.3	-7051.93	-7257.49	-6525.3	-7182.72	-7452.2	-7400.63	-6799.12
852891	4264450000	-89543.1	-86916	-2627.06	24.9846	15865.6	0.15913	0.139488	0.128896	0.1268	0.0748523	0.0911399	0.0704234	0.0484591	0.0433714	0.0397093	0.0273752	0.0208307	0.00851757	0.00339178	0.00502478	0.00456181	0.00427321	0.00240426	0.00135083	0.465503	0.0008	0.0162937	0.152515	0.13535	0.14709	0.138864	0.151964	0.14501	0.161097	0.173099	0.180983	0.151304	0.140781	0.192405	0.282208	-7773.72	-7030.23	-7290.14	-6481.44	-7212.21	-7446.7	-7449.45	-6788.75
637170	3185845000	-89569.4	-86964.1	-2605.34	24.5825	15918.3	0.164114	0.139988	0.129431	0.122564	0.076158	0.0924236	0.0662574	0.0483045	0.0453085	0.0383348	0.0264021	0.0202958	0.00990311	0.00388058	0.00513722	0.0038523	0.00402361	0.00208228	0.00153833	0.460777	0.0008	0.0175193	0.157628	0.141446	0.14514	0.136395	0.147679	0.147	0.149221	0.172088	0.181507	0.151332	0.139575	0.190789	0.260089	-7775.07	-7035.25	-7259.01	-6479.49	-7212.54	-7461.51	-7443.48	-6801.32
945611	4728050000	-89539.3	-86930	-2609.24	24.6096	15597.7	0.164052	0.142464	0.127222	0.125737	0.0746084	0.0927266	0.065458	0.047621	0.0431177	0.0393531	0.0269993	0.0218114	0.00823119	0.0037461	0.00552183	0.00342325	0.00402278	0.00263368	0.00125107	0.488067	0.0008	0.0385947	0.14928	0.145306	0.145579	0.144717	0.157002	0.149145	0.158712	0.174163	0.181813	0.147131	0.141075	0.187992	0.276771	-7801.43	-7003.85	-7263.26	-6523.75	-7234.02	-7483.15	-7414.33	-6774.4
973375	4866870000	-89522.4	-86896.6	-2625.8	24.5695	15991.2	0.163234	0.141895	0.130313	0.125323	0.0744924	0.092161	0.0644797	0.0468925	0.0432422	0.0406554	0.0255682	0.0216672	0.00844838	0.00409378	0.00513989	0.00397734	0.00424168	0.00293123	0.00124434	0.457683	0.0008	0.0141806	0.161876	0.136108	0.134692	0.136777	0.148976	0.150725	0.151488	0.167955	0.171397	0.152548	0.141527	0.188247	0.270593	-7772.34	-7010.56	-7214.89	-6533.49	-7202.4	-7474.47	-7419.78	-6783.73
627036	3135175000	-89575.8	-86941	-2634.76	24.9327	15707.3	0.163122	0.142918	0.132013	0.127178	0.0731643	0.0888833	0.0653906	0.0473857	0.0441159	0.0382818	0.0257913	0.0206024	0.00842375	0.0040478	0.00532161	0.00431363	0.00443839	0.00328933	0.00131933	0.536096	0.0008	0.0911286	0.158045	0.138564	0.143758	0.136099	0.159029	0.154266	0.151732	0.174586	0.183107	0.147971	0.140998	0.188407	0.275966	-7753.35	-7024.16	-7228.92	-6493.13	-7265.6	-7489.17	-7426.79	-6834.55
695261	3476300000	-89536.7	-86902.8	-2633.98	24.7129	15677.9	0.164624	0.142243	0.126595	0.121552	0.0757784	0.0910268	0.0662985	0.0466956	0.0462231	0.0408086	0.0257884	0.0204799	0.00949872	0.00422698	0.00490566	0.0044111	0.00454803	0.0027175	0.00157954	0.518034	0.0008	0.0777984	0.16626	0.144154	0.144949	0.139127	0.155647	0.152189	0.159688	0.172523	0.184777	0.150876	0.142971	0.184724	0.260272	-7805.1	-7003.68	-7232.47	-6493.64	-7196.51	-7435.79	-7471.83	-6854.99
3637	18180000	-89525.2	-86913.6	-2611.6	24.9619	15684.8	0.166254	0.138804	0.131272	0.123366	0.0744103	0.0905188	0.0674599	0.0490255	0.042973	0.0391404	0.0283273	0.0208556	0.00836843	0.0034417	0.00441333	0.00432321	0.00343834	0.00269703	0.00091113	0.466696	0.0008	0.00991092	0.166982	0.14367	0.148902	0.141406	0.15294	0.155698	0.156624	0.164951	0.181378	0.159186	0.139495	0.191446	0.265994	-7793.73	-7032.71	-7263.03	-6473.3	-7224.46	-7435.22	-7450.73	-6792.36
345060	1725295000	-89595.3	-86951.9	-2643.4	24.7004	15963.4	0.160901	0.144909	0.125977	0.126435	0.0757894	0.089411	0.0664195	0.0493883	0.0430982	0.0402353	0.0251129	0.022031	0.00886875	0.00447722	0.00504063	0.00350997	0.00385	0.00300934	0.00153718	0.507904	0.0008	0.0663715	0.158528	0.138613	0.146028	0.137545	0.151858	0.146174	0.154839	0.169329	0.175791	0.152747	0.143038	0.182233	0.274374	-7785.63	-6981.71	-7210.51	-6538	-7221.43	-7476.39	-7431.52	-6796.86
524586	2622925000	-89601.8	-86964.9	-2636.88	24.6457	16324.8	0.163705	0.142874	0.12882	0.124351	0.0754403	0.0880567	0.0660389	0.0482637	0.041884	0.0422977	0.0271385	0.0211351	0.00887658	0.00393778	0.00539077	0.00373475	0.00400686	0.00247913	0.00156886	0.459656	0.0008	0.0301816	0.151797	0.141929	0.141371	0.128712	0.147005	0.141559	0.157309	0.163832	0.179491	0.145915	0.137921	0.18133	0.241185	-7783.78	-7032.83	-7263.39	-6464.22	-7188.41	-7466.49	-7447.51	-6817.66
361198	1805985000	-89592.5	-86962.2	-2630.25	24.7767	15536.1	0.161546	0.145134	0.125789	0.125495	0.0739255	0.0937696	0.0676045	0.0462457	0.0415363	0.0401047	0.0262282	0.0228241	0.00849459	0.00401616	0.0048326	0.0042821	0.00391227	0.00261198	0.00164821	0.474068	0.0008	0.0287079	0.165774	0.138675	0.150997	0.143606	0.161213	0.153575	0.159427	0.172837	0.184305	0.154676	0.144265	0.191678	0.27143	-7790.21	-6995.54	-7275.21	-6519.18	-7249.08	-7498.55	-7443.45	-6780.01
463397	2316980000	-89609.1	-86965.3	-2643.82	24.9898	15869	0.163315	0.141053	0.125852	0.125707	0.0774331	0.0940873	0.0656493	0.0477701	0.0437623	0.0400589	0.0238566	0.0228103	0.00809655	0.0039195	0.0046105	0.00422723	0.00399885	0.00250143	0.00129046	0.476544	0.0008	0.0289344	0.155349	0.136366	0.143249	0.134608	0.152763	0.1478	0.15427	0.16787	0.179707	0.15347	0.136299	0.182621	0.254673	-7808.37	-7016.61	-7262.95	-6519.06	-7191.29	-7490.89	-7459.92	-6815.66
821744	4108715000	-89595.5	-86934.1	-2661.37	24.8467	16234.2	0.161763	0.144252	0.131465	0.125285	0.0751295	0.0884364	0.0666439	0.0466069	0.044689	0.0394278	0.0246643	0.0221724	0.00912528	0.00434893	0.00430479	0.00404659	0.00384023	0.00249653	0.00130254	0.474622	0.0008	0.0401837	0.160415	0.139123	0.142499	0.132333	0.146827	0.151254	0.146431	0.170186	0.1681	0.152139	0.134419	0.178438	0.252515	-7786.73	-6985.39	-7248.36	-6554.48	-7199.94	-7447.8	-7414.12	-6802.46
937662	4688305000	-89506.3	-86897.2	-2609.05	24.7243	15637.5	0.165094	0.137073	0.126288	0.12816	0.0725621	0.0909385	0.065798	0.0473413	0.0455848	0.0419564	0.0269949	0.0220427	0.00952183	0.00341736	0.0046703	0.00502867	0.00378331	0.00262479	0.00111992	0.489686	0.0008	0.0379746	0.163867	0.143054	0.144119	0.140152	0.149588	0.143972	0.152603	0.172298	0.180388	0.157589	0.140228	0.19456	0.249753	-7788.78	-6989.88	-7260.36	-6500.14	-7194.83	-7486.16	-7459.68	-6804.04
1093258	5466285000	-89614.5	-86998	-2616.46	24.9476	15703.1	0.164744	0.140556	0.12578	0.126364	0.0735076	0.0901711	0.0677346	0.0472278	0.0448944	0.0392264	0.0289005	0.0201148	0.00835866	0.0045238	0.00482701	0.00421671	0.00363205	0.00333388	0.00188621	0.499148	0.0008	0.0432887	0.163618	0.140089	0.145811	0.137429	0.156212	0.155415	0.153289	0.170538	0.179479	0.151821	0.142296	0.183324	0.261277	-7775.31	-6962.61	-7249.99	-6548.97	-7212.53	-7500.31	-7472.21	-6802.55
585530	2927645000	-89485.8	-86915.7	-2570.12	24.9864	15228	0.160071	0.143084	0.12942	0.124246	0.07451	0.0913591	0.0661722	0.0497048	0.0446873	0.0424702	0.0238638	0.0213131	0.00736002	0.00486423	0.00470243	0.00366772	0.00457898	0.00285999	0.00106543	0.489182	0.0008	0.0207397	0.161168	0.146777	0.144429	0.142223	0.161074	0.155967	0.165164	0.176305	0.195195	0.163723	0.148739	0.197909	0.251649	-7770.93	-7026.2	-7255.18	-6494.46	-7225.18	-7459.4	-7442.74	-6791.16
1030370	5151845000	-89549.9	-86890.5	-2659.42	24.4357	16210.5	0.16383	0.141202	0.128089	0.124786	0.0726833	0.0918949	0.0673397	0.0459299	0.0447561	0.0432722	0.0262128	0.0205039	0.00830319	0.00404202	0.00461761	0.00398379	0.00421341	0.00310374	0.00123622	0.478236	0.0008	0.0485889	0.149104	0.138214	0.139502	0.13461	0.145963	0.144241	0.150456	0.167966	0.177508	0.147883	0.138506	0.179616	0.268782	-7782.83	-6997.09	-7255.98	-6548.12	-7208.66	-7454.51	-7464.4	-6771.34
445419	2227090000	-89574	-86917.9	-2656.11	24.4653	16428.7	0.164211	0.142615	0.126079	0.128214	0.0740227	0.090833	0.0663704	0.0490604	0.0440197	0.0397995	0.0251472	0.021904	0.00797578	0.00312295	0.00443648	0.003841	0.00439836	0.00269417	0.00125572	0.43881	0.0008	0.00865103	0.149643	0.13142	0.14136	0.131438	0.144506	0.147237	0.145846	0.157759	0.174005	0.14807	0.137846	0.18133	0.269393	-7796.38	-6980.08	-7291.63	-6504.1	-7195.11	-7437.84	-7424.68	-6782.31
1138332	5691655000	-89558.7	-86957.1	-2601.64	24.9806	15665.4	0.161866	0.14358	0.126678	0.126041	0.0739495	0.0904154	0.0649308	0.0487488	0.0443745	0.0409179	0.0260367	0.0226126	0.00828576	0.00461846	0.00431915	0.00388412	0.00395779	0.00329889	0.00148521	0.471434	0.0008	0.0179588	0.161057	0.135139	0.145857	0.140719	0.151353	0.149372	0.15933	0.164099	0.182346	0.155568	0.141979	0.187193	0.272966	-7788.06	-7030.8	-7268.73	-6501.33	-7214.97	-7513.82	-7432.51	-6741.24
760056	3800275000	-89518.9	-86886.8	-2632.09	24.8863	16197.6	0.168649	0.139637	0.126401	0.124412	0.0740208	0.0903476	0.0667969	0.0483277	0.0454734	0.0392852	0.0272095	0.0215225	0.00778652	0.00319499	0.00495009	0.00373348	0.00369321	0.00312673	0.0014332	0.455178	0.0008	0.0174017	0.152491	0.13703	0.145619	0.131502	0.147308	0.14903	0.157158	0.164406	0.174434	0.154594	0.13108	0.194412	0.271121	-7795.55	-6998.68	-7260.99	-6500.18	-7161.74	-7462.92	-7436.12	-6796.13
381151	1905750000	-89508.5	-86900	-2608.52	24.8824	15919.3	0.163613	0.138553	0.129398	0.123802	0.0749364	0.0883513	0.0678045	0.0479406	0.0451411	0.0430514	0.0245082	0.0221729	0.0081295	0.00426669	0.0054273	0.00404118	0.00369731	0.00354019	0.00162531	0.469279	0.0008	0.0223655	0.156877	0.141089	0.148048	0.13847	0.150261	0.144718	0.150671	0.161996	0.177596	0.15222	0.13703	0.185596	0.254281	-7799.68	-7034.94	-7239.06	-6515.15	-7198.53	-7505.35	-7394.13	-6773.65
833779	4168890000	-89487.6	-86942.9	-2544.75	24.1235	14870.8	0.161083	0.142512	0.126393	0.127653	0.0744952	0.0892406	0.0643024	0.0497694	0.0466111	0.0401248	0.0263933	0.0211107	0.00869826	0.00386767	0.00464475	0.00454011	0.00421346	0.00271175	0.00163532	0.496909	0.0008	0.0220942	0.167196	0.146738	0.151132	0.142526	0.169158	0.16028	0.165495	0.173381	0.191538	0.169339	0.15535	0.197054	0.267156	-7786.1	-6997.44	-7285.85	-6494.66	-7238.07	-7439.33	-7451.71	-6809.95
309392	1546955000	-89602.5	-86942.6	-2659.88	24.7648	16128.7	0.16371	0.136473	0.127188	0.127279	0.076281	0.0894532	0.0683696	0.0483646	0.0443819	0.0424914	0.0254386	0.0210009	0.00854585	0.00375474	0.00503264	0.00399454	0.00382403	0.0028979	0.00152025	0.450398	0.0008	0.0121256	0.157541	0.137796	0.142627	0.134025	0.149378	0.14449	0.147607	0.170787	0.179914	0.160682	0.136191	0.189638	0.25705	-7818.57	-7018.18	-7256.64	-6516.02	-7224.87	-7468.52	-7453.6	-6805.69
707885	3539420000	-89595.7	-87026.8	-2568.9	24.0654	15173	0.163227	0.142146	0.128536	0.124608	0.0726895	0.0895112	0.065503	0.0508723	0.0427133	0.0447875	0.0257898	0.0200779	0.00919689	0.00330387	0.00535358	0.00347058	0.00409266	0.00275262	0.0013679	0.476816	0.0008	0.00965814	0.167522	0.14237	0.156541	0.139393	0.164477	0.153377	0.164786	0.1716	0.186729	0.159124	0.145484	0.201466	0.268708	-7755.41	-7044.09	-7246.26	-6505.42	-7245.9	-7495.75	-7412.36	-6813.35
174764	873815000	-89615.7	-86984.8	-2630.94	24.8687	16183.6	0.160286	0.140878	0.128097	0.127188	0.074976	0.0897616	0.0703928	0.047722	0.0427834	0.0419501	0.0258905	0.0209146	0.00807165	0.00401133	0.00440405	0.004423	0.00415206	0.00253938	0.00155843	0.499719	0.0008	0.0679462	0.158785	0.136426	0.146984	0.138344	0.146424	0.148051	0.149208	0.160972	0.172324	0.15211	0.137534	0.185798	0.266681	-7785.16	-7001.83	-7241.59	-6497.42	-7189.91	-7479.29	-7443.81	-6843.09
722455	3612270000	-90724.4	-88146.1	-2578.32	24.0421	15621	0.163	0.139473	0.127828	0.128478	0.0762706	0.0906524	0.0694346	0.0467156	0.0435035	0.0397882	0.0255151	0.0201725	0.00845079	0.00458132	0.00398553	0.00364134	0.00455028	0.00284389	0.001116	0.502922	0.0008	0.0488487	0.167866	0.140246	0.146505	0.147957	0.158974	0.154301	0.163493	0.173988	0.180302	0.158436	0.148006	0.200193	0.27065	-7832.97	-7044.19	-7340.85	-6533.13	-7198.36	-7558.67	-7649.29	-6907.04
146998	734985000	-89563.6	-86902.5	-2661.06	24.9911	16272.4	0.162113	0.144098	0.124553	0.122951	0.0738079	0.0949045	0.0678006	0.0463901	0.0450057	0.0419914	0.0263594	0.0207137	0.00797242	0.00336734	0.00452778	0.00418964	0.00462087	0.00318143	0.00145252	0.449632	0.0008	0.0150837	0.156187	0.129151	0.145432	0.130831	0.144303	0.142315	0.149298	0.16272	0.174166	0.14992	0.134082	0.188332	0.253663	-7786.95	-7028.23	-7294.09	-6469.57	-7217.82	-7437.47	-7417.98	-6788.32
355270	1776345000	-89619.2	-86990.3	-2628.91	24.7393	15331.9	0.163651	0.14259	0.127517	0.124597	0.0758196	0.0893639	0.0697893	0.0465288	0.0434519	0.041472	0.0253115	0.0200461	0.0093272	0.00421692	0.00404494	0.00428888	0.00408913	0.00287435	0.0010204	0.493794	0.0008	0.0318475	0.165469	0.149693	0.145402	0.139752	0.165558	0.157011	0.157639	0.180298	0.178106	0.163124	0.151656	0.196008	0.274181	-7780.19	-7018.83	-7255.92	-6516.26	-7222.83	-7472.17	-7440.72	-6788.27
1045129	5225640000	-89562.9	-86906.8	-2656.14	24.9212	16224.5	0.16508	0.141718	0.128648	0.123578	0.0779835	0.0924112	0.0691628	0.0467236	0.0429804	0.0387792	0.0239972	0.019512	0.00827352	0.00391654	0.00475664	0.00340451	0.00431447	0.00292046	0.00184011	0.48308	0.0008	0.050647	0.152156	0.13596	0.142736	0.126735	0.147037	0.143749	0.141526	0.161941	0.178237	0.153562	0.139132	0.185695	0.257836	-7778.07	-6968.13	-7275.03	-6542.05	-7186.67	-7475.66	-7433.02	-6786.18
831208	4156035000	-89583	-87016.8	-2566.22	23.9787	15314.8	0.161081	0.142418	0.129435	0.129859	0.0740506	0.0920956	0.0653631	0.0435241	0.0442234	0.0407689	0.025731	0.0214541	0.00861548	0.00410395	0.00504858	0.00390567	0.00404974	0.00290718	0.00136574	0.47016	0.0008	0.00630711	0.168588	0.139879	0.149589	0.141591	0.156549	0.151363	0.158225	0.175199	0.181012	0.161414	0.145199	0.203653	0.287994	-7778.44	-7018.69	-7251.22	-6571.71	-7188.2	-7470.28	-7452.26	-6800.71
907849	4539240000	-89612.5	-87000	-2612.46	24.3625	15495.7	0.164298	0.143517	0.129832	0.124442	0.0731094	0.0900654	0.0675604	0.0458226	0.0424869	0.0402035	0.026174	0.0221154	0.00886685	0.00399552	0.00466455	0.00467223	0.00433736	0.00266057	0.00117678	0.510879	0.0008	0.0502706	0.160268	0.143277	0.151988	0.137473	0.15688	0.154834	0.159945	0.168418	0.18482	0.158532	0.142042	0.196427	0.282645	-7822.27	-7029.58	-7288.81	-6554.16	-7221.93	-7487.91	-7434.13	-6781.66
29111	145550000	-89566.1	-86934.7	-2631.43	24.9737	15857.3	0.162565	0.147107	0.12809	0.125595	0.0756591	0.0896732	0.0637856	0.0463532	0.0447404	0.0417286	0.0249483	0.0208806	0.00869482	0.00363405	0.00406679	0.00390193	0.00448583	0.00254678	0.00154344	0.476991	0.0008	0.0368317	0.160549	0.144361	0.144668	0.133182	0.154016	0.151621	0.151204	0.168972	0.184704	0.157514	0.141549	0.18453	0.250728	-7771.36	-7031.21	-7259.61	-6451.83	-7178.7	-7460.73	-7419.35	-6765.85
428795	2143970000	-89618.9	-86988	-2630.85	24.8308	16331	0.158214	0.149026	0.125349	0.122144	0.0741272	0.0898335	0.0693901	0.0468481	0.0438744	0.0413687	0.027185	0.0218812	0.00980333	0.00394558	0.00508545	0.00410171	0.00443439	0.0019911	0.00139786	0.450872	0.0008	0.017859	0.15406	0.140135	0.137638	0.133844	0.148461	0.141744	0.142582	0.166584	0.178999	0.14872	0.132044	0.179952	0.250912	-7785.58	-7042.98	-7229.93	-6535.54	-7178.26	-7493.14	-7423.13	-6809.13
533220	2666095000	-89524.4	-86923.6	-2600.79	24.3614	15339.7	0.161386	0.144407	0.125426	0.123452	0.0767313	0.0926107	0.0667394	0.0471465	0.0438641	0.042388	0.0264931	0.020154	0.00931156	0.00380084	0.0045695	0.00340589	0.00408952	0.00293286	0.00109141	0.477926	0.0008	0.01788	0.165512	0.144772	0.154147	0.140433	0.161558	0.149417	0.16076	0.173937	0.187411	0.153764	0.149965	0.197292	0.257168	-7771.91	-7010.39	-7309.2	-6500.12	-7194.15	-7460.61	-7417.5	-6774.63
1027731	5138650000	-89583.3	-86907.3	-2676.06	24.7132	16684.2	0.163784	0.140868	0.126698	0.128726	0.075249	0.0923748	0.0635131	0.0466004	0.0447547	0.0420936	0.0250925	0.0207803	0.00795185	0.00365476	0.00516049	0.00439238	0.00428239	0.00257944	0.00144335	0.465048	0.0008	0.0409023	0.145846	0.129365	0.137982	0.129207	0.143218	0.139537	0.149374	0.157136	0.171905	0.146679	0.129773	0.17624	0.244023	-7761.41	-6989.8	-7276.91	-6510.5	-7256.62	-7454.55	-7444.73	-6778.67
894767	4473830000	-89521.3	-86936.9	-2584.37	24.1792	14863	0.16547	0.142466	0.127566	0.124172	0.0767022	0.0889954	0.0685436	0.048525	0.0439238	0.0403928	0.0249572	0.0197284	0.00860546	0.00346527	0.00487789	0.00316912	0.0041573	0.00265391	0.00162919	0.516967	0.0008	0.0432428	0.164971	0.149884	0.154412	0.143133	0.160264	0.161633	0.164414	0.182366	0.188478	0.162318	0.149218	0.198087	0.279529	-7798.59	-7006.47	-7264.11	-6548.49	-7253.85	-7469.44	-7434.26	-6776.55
421670	2108345000	-89595.9	-86951.3	-2644.64	24.8097	16061.4	0.16483	0.139247	0.124969	0.12614	0.0771795	0.0886174	0.0687348	0.0490735	0.0438817	0.0409742	0.0260591	0.0209859	0.00857182	0.00369707	0.00453249	0.00402462	0.0040552	0.00282824	0.00159814	0.458672	0.0008	0.0121467	0.153153	0.13648	0.143833	0.137704	0.143748	0.148763	0.154334	0.160569	0.175581	0.143542	0.133314	0.188087	0.255792	-7806.81	-7009.51	-7221.11	-6489.48	-7202.69	-7494.58	-7426.76	-6792.54
1127197	5635980000	-89611.4	-87001.1	-2610.27	24.8379	15830.5	0.159828	0.141251	0.128438	0.127207	0.0726922	0.0920353	0.0715074	0.0480914	0.0429404	0.0403993	0.0258773	0.0197682	0.00830045	0.00373024	0.0045065	0.00382462	0.00483333	0.00325771	0.00151224	0.473598	0.0008	0.026714	0.164042	0.143189	0.141992	0.137256	0.149453	0.149733	0.155793	0.162135	0.179879	0.154631	0.13858	0.196533	0.267992	-7793.16	-6995.61	-7285.24	-6546.42	-7169.59	-7505.45	-7463.26	-6788.55
780634	3903165000	-89565.3	-86929.1	-2636.14	24.5289	16002.5	0.161528	0.140859	0.129928	0.128053	0.0767371	0.0910482	0.0661137	0.0451238	0.0422273	0.0420476	0.0274196	0.0217214	0.00748611	0.00377498	0.00423469	0.00350312	0.00392519	0.00300517	0.00126356	0.456591	0.0008	0.0151511	0.154443	0.135335	0.144742	0.137909	0.149243	0.144271	0.154115	0.168515	0.177542	0.154901	0.137408	0.185494	0.275115	-7770.36	-6992.73	-7277.54	-6539.83	-7240.3	-7411.47	-7450.48	-6815.95
829085	4145420000	-89562.2	-86930.7	-2631.52	24.7044	16051.4	0.161038	0.143431	0.126944	0.124776	0.0754908	0.0934135	0.0660382	0.0461427	0.043337	0.0395344	0.027783	0.0208883	0.00831654	0.0049135	0.00518115	0.00397617	0.00424818	0.00325834	0.00128911	0.450319	0.0008	0.00796611	0.155859	0.131076	0.147586	0.134859	0.151599	0.146099	0.153824	0.172684	0.178805	0.155179	0.141461	0.187914	0.260321	-7791.6	-6983.96	-7267.33	-6537.03	-7198.47	-7463.3	-7464.01	-6791.52
301938	1509685000	-89572.3	-86938.5	-2633.82	24.8611	16130.3	0.162325	0.142434	0.125687	0.123602	0.0733205	0.0935763	0.0670917	0.0449918	0.0449027	0.042378	0.0265844	0.022635	0.00880211	0.00456625	0.00523557	0.00334058	0.00403849	0.0027572	0.00173179	0.468521	0.0008	0.0218469	0.152985	0.137253	0.140444	0.138389	0.150842	0.146636	0.152651	0.167886	0.177539	0.148311	0.13455	0.194556	0.256523	-7813.71	-6993.14	-7225.06	-6519.46	-7230.21	-7480.7	-7429.04	-6773.71
601714	3008565000	-89589.4	-86952.3	-2637.17	24.4744	16030.6	0.162467	0.141515	0.132474	0.126004	0.0722003	0.0898809	0.0671671	0.0499754	0.0439743	0.0398099	0.0265284	0.020826	0.00762868	0.00398929	0.00429831	0.00432023	0.00365622	0.0023361	0.00094861	0.486873	0.0008	0.0496929	0.154223	0.142673	0.143705	0.129435	0.151826	0.142943	0.151138	0.162488	0.179279	0.152135	0.143157	0.188137	0.245506	-7756.36	-7011.64	-7292.58	-6483.91	-7279.45	-7465.77	-7416.65	-6784.22
1121496	5607475000	-89588.4	-86922.8	-2665.67	24.8894	16349.7	0.160331	0.14342	0.127193	0.125552	0.0739695	0.0924331	0.065895	0.0478416	0.0451949	0.0407344	0.0258829	0.0202798	0.00846859	0.0034411	0.00538011	0.00449027	0.0048135	0.00317712	0.00150173	0.506486	0.0008	0.0790601	0.149493	0.134881	0.135073	0.133349	0.145903	0.143061	0.14685	0.158449	0.173671	0.145436	0.137511	0.180724	0.257784	-7780.66	-6996.55	-7276.07	-6501.04	-7149.85	-7487.11	-7448.76	-6826.45
47307	236530000	-89614.1	-86948.4	-2665.72	24.7289	16688.1	0.163682	0.141881	0.129677	0.12378	0.0746114	0.0898051	0.0670402	0.0484177	0.043579	0.0418719	0.0258787	0.0216016	0.00747412	0.00331486	0.00513465	0.00372932	0.00430176	0.00276192	0.00145918	0.459565	0.0008	0.0408162	0.152941	0.135294	0.137645	0.127228	0.14519	0.143955	0.143777	0.156291	0.171046	0.142526	0.132014	0.179816	0.254981	-7794.92	-7018.92	-7248.42	-6494.64	-7219.93	-7457.79	-7467.97	-6778.46
920895	4604470000	-89560.1	-86914.3	-2645.88	24.9243	16012.5	0.166203	0.143534	0.125858	0.123334	0.0720306	0.0925639	0.0661537	0.0471038	0.0440496	0.0400049	0.0269758	0.0210976	0.00859688	0.00453389	0.00489346	0.00418679	0.00452306	0.00299841	0.00135841	0.461966	0.0008	0.0275224	0.163004	0.14125	0.14444	0.136121	0.154308	0.146604	0.148317	0.174324	0.177303	0.157117	0.14165	0.189	0.258734	-7808.25	-7011.11	-7224.52	-6522.53	-7210.52	-7460.31	-7441.54	-6803.2
12669	63340000	-89514.4	-86876	-2638.4	24.481	15766.9	0.161597	0.141946	0.12663	0.125275	0.0761213	0.0918983	0.0678046	0.0454082	0.0436627	0.0421819	0.0268156	0.0217004	0.00838498	0.00367327	0.00473388	0.00406788	0.00358713	0.00294249	0.00156855	0.462582	0.0008	0.0200677	0.159242	0.135352	0.141217	0.13681	0.157038	0.148773	0.146276	0.164485	0.176902	0.146354	0.135543	0.194364	0.253794	-7790.03	-7015.67	-7266.55	-6461.28	-7189	-7471.62	-7415.73	-6806.74
447156	2235775000	-89573.6	-86934.2	-2639.43	24.8918	16126.5	0.161513	0.141811	0.125621	0.123384	0.0746212	0.0916504	0.0695911	0.0486219	0.0434973	0.0413419	0.0269445	0.0224952	0.00814568	0.00353647	0.00439313	0.00400701	0.00457675	0.00307269	0.0011753	0.459773	0.0008	0.0217322	0.151439	0.140417	0.139073	0.138924	0.147151	0.149353	0.149984	0.16941	0.173438	0.142549	0.13608	0.18982	0.257052	-7796.18	-7047.2	-7238.36	-6493.74	-7208.7	-7469.9	-7429.64	-6758.11
94621	473100000	-89622.8	-87028.6	-2594.13	24.8828	15453.8	0.159223	0.14015	0.127554	0.126152	0.0732491	0.0943215	0.0664737	0.0508151	0.0472291	0.0414882	0.0263184	0.0193196	0.00818295	0.00322224	0.00437376	0.0043257	0.00394145	0.00239908	0.00126148	0.492179	0.0008	0.0344218	0.160164	0.142393	0.151643	0.139181	0.157383	0.151429	0.156114	0.173563	0.179719	0.160644	0.13865	0.19081	0.260344	-7800.32	-7008.06	-7278.88	-6519.62	-7219.49	-7474.89	-7428.62	-6809.29
918776	4593875000	-89497	-86904.8	-2592.14	24.0369	15335.2	0.159988	0.1426	0.126306	0.123633	0.0751338	0.093166	0.0693215	0.0442445	0.0447336	0.0424325	0.0256257	0.0209689	0.00927526	0.00453325	0.00432144	0.00482413	0.00443344	0.00267571	0.00178329	0.480322	0.0008	0.0173944	0.167184	0.142041	0.151602	0.140395	0.158079	0.15494	0.155853	0.176338	0.183152	0.160643	0.143192	0.200589	0.269115	-7792.98	-6987.71	-7283.92	-6515.73	-7181.72	-7460.93	-7428.2	-6825.36
946994	4734965000	-89571.1	-86962.1	-2609	24.2427	15684.1	0.160273	0.136947	0.126939	0.129768	0.0761553	0.0942654	0.0684327	0.0467821	0.0429016	0.0388428	0.026946	0.0202103	0.00973443	0.00454774	0.00454428	0.00365078	0.0045191	0.00324142	0.00129838	0.499105	0.0008	0.0462688	0.164599	0.138177	0.147961	0.138245	0.156797	0.149912	0.155097	0.171944	0.175328	0.150888	0.146303	0.200104	0.275221	-7790.36	-7012.14	-7239.89	-6519.11	-7216.6	-7494.53	-7439.58	-6790.08
442519	2212590000	-89674.9	-87041.7	-2633.28	24.6807	15679.2	0.162663	0.141278	0.125525	0.126865	0.0737749	0.0946091	0.0641303	0.0486281	0.0438776	0.041845	0.0252946	0.0210432	0.00863559	0.00332133	0.00454076	0.00407738	0.00503702	0.00353821	0.00131512	0.486606	0.0008	0.0326855	0.157442	0.139766	0.148281	0.144503	0.151925	0.160845	0.163094	0.171404	0.185503	0.152974	0.146914	0.185472	0.242243	-7824.65	-7038.5	-7242.28	-6534.69	-7190.35	-7512.1	-7456.8	-6784.87
690270	3451345000	-89563.8	-86953.3	-2610.47	24.7544	15780.2	0.164916	0.144982	0.127625	0.122998	0.0762332	0.089137	0.0653005	0.0505058	0.0427709	0.0405447	0.0246195	0.020832	0.0084589	0.00367281	0.0051089	0.00462551	0.00391594	0.00245104	0.00130289	0.478193	0.0008	0.0301761	0.160343	0.139121	0.146279	0.131206	0.152807	0.150817	0.155366	0.169227	0.183014	0.159749	0.143428	0.186794	0.262894	-7790.88	-7016.06	-7264.59	-6484.02	-7207.02	-7459.68	-7406.68	-6809.36
90478	452385000	-89584.5	-86955.4	-2629.02	24.7225	16427.5	0.162482	0.140896	0.129586	0.125667	0.0756707	0.092792	0.0657215	0.0494478	0.0420012	0.0416036	0.0241952	0.0213333	0.0075014	0.0045413	0.00444032	0.00363724	0.00370294	0.00315789	0.00162359	0.458118	0.0008	0.0251431	0.156018	0.137981	0.137986	0.129837	0.143769	0.13957	0.152661	0.169391	0.173865	0.14926	0.135794	0.181379	0.245828	-7780.63	-7011.77	-7282.44	-6502.22	-7225.74	-7444.09	-7433.28	-6824.87
419650	2098245000	-89678.9	-87018.1	-2660.83	24.9465	16224.4	0.164514	0.140805	0.124516	0.129392	0.0759379	0.0912417	0.0658249	0.0465762	0.0440836	0.0398755	0.0253045	0.0220033	0.00775555	0.00374552	0.00550469	0.00410256	0.00441737	0.00282824	0.0015712	0.46114	0.0008	0.0213029	0.160249	0.141141	0.142268	0.132524	0.150663	0.142504	0.148894	0.156077	0.17667	0.152325	0.131318	0.188953	0.239957	-7801.08	-7029.95	-7248.02	-6499.43	-7222.17	-7475.93	-7420.53	-6788.82
398583	1992910000	-89575	-86958.5	-2616.5	24.4318	15455.6	0.162989	0.144721	0.127636	0.128416	0.0735792	0.090945	0.0651439	0.0458281	0.0454881	0.0408349	0.0247708	0.0215929	0.0081689	0.00404016	0.00407821	0.00395538	0.00414751	0.00234043	0.00132397	0.503685	0.0008	0.0445202	0.162024	0.144935	0.149319	0.13944	0.159578	0.151671	0.157552	0.171623	0.175653	0.158389	0.141932	0.192271	0.27004	-7791.92	-7049.51	-7212.21	-6543.1	-7223.86	-7469.53	-7403.2	-6787.63
1027948	5139735000	-89623.4	-86955.5	-2667.95	24.6118	16439.5	0.162235	0.145065	0.125374	0.128254	0.0752103	0.0916475	0.0635131	0.0463031	0.0447934	0.0420719	0.0264171	0.0203019	0.00792041	0.00365476	0.0044653	0.00439238	0.00435841	0.00257944	0.00144335	0.574127	0.0008	0.157641	0.156198	0.133326	0.143736	0.133075	0.146842	0.142595	0.152581	0.168574	0.176482	0.150698	0.131168	0.190384	0.263963	-7790.11	-7000.43	-7276.37	-6509.46	-7216.45	-7458.61	-7450.01	-6816.19
513852	2569255000	-89554.8	-86882	-2672.8	24.9929	16835.4	0.163506	0.1422	0.12791	0.124931	0.076684	0.0903335	0.0674661	0.0461073	0.0419163	0.0399497	0.0277181	0.0216591	0.00897205	0.00351994	0.00452464	0.00384785	0.00401904	0.00316165	0.0015735	0.450135	0.0008	0.0338254	0.155054	0.132484	0.132285	0.128273	0.143763	0.134044	0.147692	0.157248	0.171642	0.143969	0.129266	0.173466	0.250567	-7816.37	-7006.25	-7244.43	-6477.32	-7168.22	-7459.87	-7434.73	-6819.8
596722	2983605000	-89598.6	-86985.6	-2613.06	24.8517	15404.6	0.161933	0.140087	0.128724	0.127313	0.0742929	0.0945705	0.0645991	0.0476263	0.0436744	0.0415759	0.0262735	0.0216247	0.00831692	0.00329168	0.00363167	0.0040149	0.00407651	0.0028669	0.00150746	0.485014	0.0008	0.0211774	0.15889	0.14694	0.153603	0.143741	0.157895	0.152269	0.158457	0.170778	0.18544	0.161886	0.139978	0.19476	0.269415	-7760.16	-6998.93	-7277.72	-6454.3	-7232.63	-7456.82	-7429.25	-6779.38
35226	176125000	-89651.4	-87021.2	-2630.29	24.6755	16003.1	0.163168	0.139238	0.130068	0.126626	0.0742473	0.0912974	0.0665541	0.0469341	0.0430484	0.0409906	0.0265295	0.0214748	0.00861569	0.00433083	0.00418008	0.00394485	0.00448401	0.00286957	0.00139921	0.460655	0.0008	0.0225562	0.156024	0.130609	0.139836	0.136765	0.149969	0.143894	0.152779	0.16616	0.176628	0.160467	0.139104	0.191636	0.26375	-7793.28	-7011.1	-7257.66	-6533.97	-7236.45	-7473.95	-7424.17	-6841.1
473888	2369435000	-89573.5	-86978.1	-2595.41	24.4276	15750.6	0.167167	0.141122	0.127877	0.126058	0.0739339	0.0901589	0.0649345	0.0490012	0.0447295	0.0405794	0.0254024	0.0188275	0.00887246	0.00370149	0.00500746	0.00388844	0.0040452	0.00315473	0.00153868	0.478588	0.0008	0.026063	0.15957	0.136074	0.14836	0.136225	0.155875	0.146554	0.156214	0.176445	0.17332	0.156253	0.137576	0.198361	0.27634	-7799.49	-7020.22	-7260.99	-6509.43	-7201.21	-7464.98	-7446.22	-6816.95
475131	2375650000	-89474.9	-86910.7	-2564.23	24.1561	15027.6	0.164647	0.138344	0.126669	0.122845	0.0735956	0.0939973	0.0661921	0.0476207	0.0439208	0.0415561	0.0275291	0.0218911	0.00875133	0.00387595	0.00574917	0.00420353	0.00399868	0.00346208	0.00115201	0.503756	0.0008	0.0355	0.168107	0.13948	0.149491	0.153582	0.165336	0.155607	0.160754	0.183661	0.185544	0.166446	0.149334	0.198401	0.275868	-7789.42	-7027.85	-7247.7	-6513.8	-7227.99	-7469	-7434.52	-6779.31
16209	81040000	-89579.3	-86955.1	-2624.16	24.7689	16130.4	0.16064	0.142349	0.128942	0.127636	0.0739578	0.0898635	0.0661075	0.0463276	0.0431184	0.0417203	0.025746	0.0221932	0.00902475	0.00401236	0.00559272	0.00400794	0.00466458	0.00256076	0.00153589	0.453007	0.0008	0.012008	0.153785	0.139676	0.145318	0.142396	0.148585	0.147729	0.151313	0.1652	0.181457	0.152752	0.140053	0.182442	0.244099	-7776.4	-7033	-7259.77	-6503.52	-7224.79	-7450.93	-7403.39	-6825.97
270088	1350435000	-89582.4	-86944.6	-2637.84	24.894	16164.9	0.160856	0.138531	0.127422	0.127641	0.0793741	0.0908911	0.0679976	0.0484415	0.0417872	0.0407121	0.0248244	0.0212	0.00850648	0.0042043	0.00475857	0.0039364	0.00443095	0.00318069	0.00130426	0.467445	0.0008	0.0296201	0.160009	0.137361	0.140875	0.134598	0.146166	0.147637	0.151632	0.170575	0.173022	0.152966	0.138353	0.181871	0.252228	-7783.05	-6971.75	-7274.01	-6439.86	-7223.43	-7460.45	-7425.74	-6795.2
329199	1645990000	-89579.4	-86973.8	-2605.54	24.3657	15573.2	0.163266	0.14286	0.12546	0.125628	0.0775232	0.092247	0.0657059	0.0469152	0.044083	0.0419093	0.025417	0.0210598	0.00831233	0.00367271	0.00450372	0.00394471	0.00388725	0.0027942	0.00081067	0.463759	0.0008	0.0058519	0.160774	0.140603	0.146349	0.134288	0.151486	0.156267	0.159484	0.174959	0.183381	0.159883	0.140968	0.19275	0.246717	-7792.29	-7004.6	-7233.57	-6527.11	-7219.82	-7497.46	-7421.24	-6746.98
484717	2423580000	-89595.8	-86961.2	-2634.65	24.83	16326.2	0.160777	0.14323	0.128329	0.126848	0.0745199	0.0925578	0.0691004	0.0461215	0.041601	0.03912	0.0254654	0.0213799	0.00899304	0.00370366	0.00496068	0.00401734	0.0041439	0.00326266	0.00186967	0.454684	0.0008	0.0157387	0.159944	0.134128	0.147046	0.126386	0.149435	0.143439	0.151449	0.159956	0.168521	0.144458	0.13705	0.184297	0.263498	-7780.18	-7015.36	-7280.55	-6486.51	-7196.32	-7459.31	-7461.17	-6805.76
7433	37160000	-89637.2	-86954	-2683.21	24.7599	16739.3	0.168171	0.143082	0.123631	0.124157	0.0743562	0.0927594	0.0656608	0.0478904	0.0435659	0.0404838	0.0251808	0.0213961	0.00806613	0.00409534	0.00440172	0.00421216	0.0040646	0.00318361	0.00164246	0.446156	0.0008	0.0194305	0.156596	0.135339	0.131928	0.126955	0.14938	0.139866	0.150336	0.159299	0.168749	0.147538	0.13424	0.180719	0.251791	-7799.14	-7013.82	-7252.97	-6451.67	-7210.7	-7459.12	-7415.25	-6802.85
293195	1465970000	-89573.2	-86977.2	-2596	24.7011	15397.5	0.163862	0.139984	0.127763	0.125608	0.0746152	0.0916149	0.0690786	0.0446278	0.0449314	0.0403983	0.0254401	0.0227332	0.00826034	0.00352455	0.00469887	0.00393547	0.0044589	0.00296538	0.00150021	0.475193	0.0008	0.0178178	0.164513	0.141598	0.155723	0.142007	0.153036	0.150834	0.156179	0.175191	0.182796	0.160037	0.141145	0.193338	0.263321	-7826.44	-7018.76	-7248.98	-6481.25	-7196.07	-7464.66	-7442.26	-6811.19
476196	2380975000	-89617	-86992.1	-2624.93	24.978	16376	0.164884	0.139092	0.126677	0.124576	0.0773135	0.0923009	0.0667445	0.0469788	0.0419462	0.0403092	0.0263154	0.0218125	0.00842544	0.00524444	0.00505632	0.0036482	0.00387133	0.0028703	0.00193434	0.452997	0.0008	0.0185515	0.150135	0.13508	0.14273	0.127661	0.147347	0.139464	0.14696	0.169603	0.17324	0.142905	0.134995	0.190935	0.249826	-7777.39	-7024.44	-7281.39	-6510.65	-7211.88	-7496.92	-7490.34	-6823.07
801258	4006285000	-89635.1	-86993.3	-2641.83	24.7645	16177.1	0.164172	0.142376	0.130008	0.122605	0.072685	0.0913077	0.0668034	0.0466246	0.0454261	0.0424596	0.0265984	0.019865	0.00921716	0.00351979	0.00456446	0.00350763	0.00351582	0.00325045	0.00149408	0.463681	0.0008	0.0315343	0.147978	0.133507	0.143185	0.135395	0.149015	0.144202	0.152808	0.17348	0.179516	0.147335	0.134434	0.182939	0.254653	-7782.92	-7025.31	-7285.2	-6542.84	-7206.74	-7459.81	-7418.69	-6798.77
936477	4682380000	-89564.6	-86943.4	-2621.23	24.5839	15352.4	0.160875	0.139608	0.128913	0.125983	0.0732149	0.0943043	0.0667739	0.0471813	0.0439539	0.0423384	0.0261132	0.0209799	0.00849156	0.0033123	0.00533188	0.00447703	0.00400388	0.00307716	0.00106721	0.488099	0.0008	0.0272879	0.167755	0.141384	0.147795	0.13672	0.155058	0.159883	0.159288	0.181423	0.180624	0.158616	0.14669	0.195828	0.262317	-7790.79	-7039.32	-7269.03	-6482.31	-7196.36	-7483.36	-7450.06	-6813.08
1044208	5221035000	-89602.3	-86939.8	-2662.5	24.9436	16331.9	0.161171	0.144061	0.130459	0.122751	0.0726893	0.0930926	0.0671292	0.0496699	0.0435995	0.040074	0.024628	0.0205346	0.00904587	0.00405413	0.00448001	0.00351022	0.00456804	0.002725	0.00175837	0.464404	0.0008	0.031739	0.153264	0.133817	0.140493	0.134535	0.144471	0.138845	0.146347	0.165368	0.177097	0.15174	0.136474	0.181142	0.271436	-7774.49	-6964.93	-7252.91	-6576.47	-7174.86	-7474.98	-7395.24	-6793.69
813193	4065960000	-89548.3	-86905.6	-2642.72	24.8339	16406.7	0.165265	0.142291	0.126482	0.124479	0.0726481	0.0932265	0.0674164	0.0494468	0.0418745	0.0416007	0.0239467	0.0224287	0.00809627	0.00371119	0.00508121	0.00383382	0.0043109	0.00255724	0.00130428	0.447838	0.0008	0.0182638	0.156237	0.137874	0.142182	0.133924	0.146721	0.140869	0.151025	0.160164	0.172877	0.149043	0.138117	0.180958	0.254095	-7748.78	-6996.03	-7274.09	-6529.34	-7207.86	-7447.69	-7412.18	-6809.25
944408	4722035000	-89555.1	-86896.5	-2658.55	24.9324	16050.7	0.163341	0.144673	0.125099	0.127297	0.0755435	0.0920685	0.0670604	0.0468734	0.0439146	0.0403038	0.0251461	0.0198494	0.00835916	0.00405032	0.00460991	0.00407606	0.00380959	0.00267439	0.00125107	0.45258	0.0008	0.0151004	0.155298	0.138586	0.142319	0.143873	0.153573	0.143864	0.156145	0.170438	0.174182	0.150229	0.142077	0.181484	0.237883	-7776.11	-7009.81	-7264.19	-6550.98	-7225.78	-7474.43	-7432.63	-6766.38
243855	1219270000	-89602.4	-86971.7	-2630.75	24.9823	16186.5	0.162347	0.139803	0.129501	0.124149	0.075828	0.0935544	0.0650337	0.0465883	0.0461876	0.0405869	0.0254139	0.0206288	0.00903227	0.00381434	0.00487569	0.00399554	0.00382851	0.00281592	0.0020148	0.475008	0.0008	0.0397384	0.156268	0.130611	0.147745	0.131036	0.154626	0.146113	0.155474	0.16831	0.180653	0.149648	0.136248	0.182642	0.240128	-7790.88	-7004.96	-7258.41	-6455.18	-7224.68	-7463.58	-7430.38	-6829.57
912800	4563995000	-89521.7	-86915.3	-2606.45	24.7196	15747.6	0.16684	0.14159	0.130493	0.122921	0.0746458	0.0868129	0.0651911	0.0493101	0.0424796	0.0416347	0.0263783	0.0206199	0.00907263	0.0042439	0.00540996	0.00360559	0.00366995	0.00316321	0.00191841	0.469923	0.0008	0.0157737	0.159812	0.134706	0.143462	0.137577	0.156829	0.149658	0.153925	0.169457	0.180567	0.150019	0.138706	0.193024	0.249162	-7782.45	-7004.13	-7271.4	-6549.36	-7263.8	-7457.51	-7422.23	-6794.83
758632	3793155000	-89590.8	-86978.6	-2612.22	24.9029	15641.4	0.164521	0.141861	0.127945	0.122763	0.0742186	0.0907451	0.0715359	0.0467869	0.0422431	0.0402944	0.0263383	0.0204075	0.00862912	0.00377001	0.00576313	0.00422673	0.00366039	0.0027922	0.00149878	0.472976	0.0008	0.0184772	0.159328	0.136904	0.144494	0.142814	0.150011	0.157959	0.153233	0.170899	0.176682	0.156005	0.144557	0.189942	0.277654	-7786.72	-7010.15	-7222.99	-6473.18	-7179.26	-7485.7	-7469.58	-6814.82
97246	486225000	-89476.9	-86901.9	-2574.98	24.1666	14737.5	0.164111	0.143071	0.127565	0.124421	0.0734356	0.0923175	0.0665378	0.0482622	0.0431269	0.0407087	0.0283992	0.0195117	0.00897161	0.00357525	0.00461228	0.00378114	0.00384376	0.00258906	0.00115968	0.537655	0.0008	0.0595472	0.170671	0.154664	0.156117	0.147746	0.167932	0.164484	0.165015	0.178411	0.200234	0.166124	0.151572	0.202306	0.273661	-7786.4	-7017.04	-7283.52	-6473.55	-7201.76	-7453.6	-7446.21	-6787.82
790130	3950645000	-89560.8	-86971.2	-2589.55	24.3552	15640.1	0.162002	0.140889	0.129676	0.128247	0.0750016	0.0877019	0.0666638	0.0472353	0.0422634	0.0422833	0.0270949	0.0216491	0.0087444	0.0034485	0.00428277	0.00462033	0.00421782	0.00257622	0.00140323	0.512107	0.0008	0.0661535	0.165808	0.137285	0.149023	0.14248	0.159009	0.148244	0.15492	0.173088	0.18703	0.162366	0.141802	0.193473	0.273766	-7809.89	-6980.64	-7280.72	-6472.57	-7193.54	-7448.11	-7413.1	-6809.58
577421	2887100000	-89505.5	-86915	-2590.47	24.958	15158.7	0.16006	0.14109	0.129151	0.125641	0.0756616	0.0905952	0.0687296	0.0469115	0.0442668	0.0428846	0.0246716	0.0201885	0.00875973	0.00374582	0.00544691	0.00427996	0.00382656	0.00273373	0.00135636	0.501919	0.0008	0.0299012	0.16789	0.14096	0.149734	0.144984	0.166918	0.152078	0.151869	0.178115	0.183568	0.160666	0.146178	0.190767	0.267187	-7753.11	-7042.5	-7286.96	-6482.63	-7251.18	-7437.54	-7432.96	-6825.86
331012	1655055000	-89588.9	-86944.7	-2644.22	24.7924	16244.4	0.158629	0.143637	0.128585	0.125009	0.0730766	0.0910578	0.0666658	0.0465542	0.0433085	0.0428091	0.028459	0.0212948	0.00816679	0.00437779	0.00499239	0.00477072	0.00445308	0.00277227	0.00138163	0.44607	0.0008	0.0148129	0.151171	0.13187	0.139308	0.13468	0.149816	0.145857	0.149279	0.163305	0.178643	0.147481	0.138484	0.180853	0.25808	-7800.17	-6950.72	-7264.99	-6502.97	-7244.44	-7501.86	-7446.23	-6728.89
632378	3161885000	-89477.2	-86884.5	-2592.71	24.4789	15643.5	0.161952	0.143867	0.125436	0.12616	0.0756968	0.0922145	0.0649528	0.0488125	0.0437003	0.0391136	0.0260266	0.0226182	0.00883612	0.0038483	0.00505405	0.00376173	0.00353203	0.00307792	0.00133989	0.477269	0.0008	0.0182373	0.15571	0.145803	0.143717	0.137205	0.15353	0.148923	0.155276	0.173713	0.18733	0.146759	0.144167	0.196104	0.263472	-7758.14	-7009.05	-7259.64	-6510.67	-7249.92	-7460.41	-7403.32	-6810.63
482980	2414895000	-89627.7	-86992.4	-2635.21	24.701	16076.1	0.164983	0.143281	0.126907	0.125751	0.075535	0.0891133	0.067697	0.0471218	0.0425051	0.041278	0.025835	0.0207426	0.00786115	0.00358537	0.00482399	0.0044086	0.0040212	0.00325007	0.00129824	0.452554	0.0008	0.014346	0.162218	0.137147	0.140196	0.134378	0.150162	0.145652	0.157164	0.170726	0.172922	0.145239	0.136683	0.187715	0.255747	-7781.07	-7016.55	-7259.43	-6496.72	-7217.41	-7484.32	-7469.12	-6838.41
428250	2141245000	-89550.4	-86931.1	-2619.33	24.5619	15638.4	0.159532	0.14163	0.125168	0.127354	0.0746751	0.0931312	0.0642554	0.0475915	0.0448219	0.0416007	0.0271245	0.0221388	0.00930804	0.00387008	0.00472181	0.00410171	0.00464866	0.00255674	0.00176912	0.468899	0.0008	0.0128898	0.165963	0.137768	0.147748	0.139613	0.157701	0.152731	0.154438	0.16845	0.171309	0.158928	0.141073	0.189607	0.247075	-7806.57	-6999.06	-7197.64	-6524.43	-7197.13	-7475.15	-7437.55	-6802.28
975541	4877700000	-89508.7	-86907.2	-2601.54	24.9113	15564.8	0.163618	0.143006	0.12424	0.126164	0.0740969	0.0926722	0.0676209	0.0487778	0.0429687	0.0421277	0.0247178	0.0221464	0.00809269	0.00342072	0.00425357	0.00420839	0.00394047	0.00239707	0.00153014	0.466037	0.0008	0.00245897	0.16262	0.13958	0.147247	0.141516	0.155627	0.149618	0.156915	0.172266	0.180158	0.152081	0.147989	0.192434	0.254062	-7811.78	-6984.05	-7248.62	-6518.64	-7208.77	-7454.26	-7391.23	-6778.58
884273	4421360000	-89565.7	-86919	-2646.69	24.8676	15899.9	0.159708	0.142369	0.126638	0.126389	0.0784637	0.0907065	0.0649678	0.04682	0.043991	0.0424571	0.0260727	0.0212431	0.00820657	0.0034789	0.00525872	0.00471051	0.00415332	0.00315439	0.0012116	0.480342	0.0008	0.0411767	0.161612	0.137926	0.144955	0.132353	0.155831	0.146005	0.152518	0.165227	0.188054	0.153484	0.141937	0.18412	0.260196	-7768.02	-7005.91	-7245.83	-6567.68	-7214.25	-7474.2	-7409.99	-6789.36
688477	3442380000	-89602.3	-86951.9	-2650.38	24.4214	16266.1	0.167231	0.144477	0.13037	0.124049	0.0723863	0.0910579	0.0650014	0.0472535	0.0427241	0.0399927	0.0254513	0.0203751	0.00976343	0.00339421	0.00462951	0.00399388	0.00362023	0.0029913	0.00123879	0.466694	0.0008	0.0263212	0.153415	0.13493	0.140342	0.130709	0.147056	0.143293	0.151617	0.163343	0.174164	0.150616	0.13808	0.188614	0.247342	-7773.65	-7012.72	-7275.7	-6475.55	-7211.74	-7435.8	-7448.94	-6797.52
448773	2243860000	-89585.8	-86920.2	-2665.57	24.9487	16350.8	0.165722	0.141875	0.128854	0.124428	0.0745115	0.093562	0.0631854	0.0474679	0.0424171	0.0421814	0.0249108	0.0217537	0.00799221	0.00413575	0.00450596	0.00406918	0.00407354	0.00274432	0.00161036	0.476947	0.0008	0.0485966	0.150635	0.132845	0.140133	0.13866	0.155053	0.140511	0.150985	0.162092	0.173979	0.142115	0.133758	0.187991	0.274423	-7824.96	-7031.35	-7199.41	-6516.23	-7209.21	-7496.64	-7457.19	-6780.33
40263	201310000	-89565.6	-86968.7	-2596.97	24.3802	15512.1	0.161659	0.141631	0.127482	0.125516	0.0745532	0.0907548	0.0680407	0.047355	0.0457435	0.0412142	0.0232972	0.0218444	0.00950703	0.00430829	0.00493509	0.00356824	0.00409011	0.00273294	0.00176738	0.466443	0.0008	0.0095657	0.166125	0.14173	0.148692	0.133497	0.147715	0.154525	0.164438	0.172735	0.184939	0.159147	0.142562	0.197864	0.279452	-7780.47	-7019.44	-7282.26	-6489.24	-7223.35	-7434.86	-7460.19	-6790.59
540183	2700910000	-89614.7	-86982.9	-2631.81	24.6837	16004.1	0.1625	0.141497	0.126797	0.122323	0.0729112	0.0921086	0.0678848	0.0497521	0.0442911	0.0427292	0.0264058	0.0207275	0.0087163	0.00395676	0.00497952	0.00400905	0.0046022	0.0022348	0.00157483	0.506967	0.0008	0.0598512	0.15899	0.13487	0.141761	0.13792	0.153976	0.140313	0.152976	0.172319	0.177768	0.150749	0.135826	0.187487	0.250718	-7755.26	-7021.74	-7231.24	-6482.85	-7203.89	-7471	-7420.94	-6846.38
233355	1166770000	-89558.4	-86932.1	-2626.24	24.899	15823.9	0.158694	0.143643	0.127933	0.127967	0.0762017	0.0920888	0.0655547	0.0472819	0.0428028	0.0405096	0.0268185	0.0228841	0.00778772	0.00392519	0.00418501	0.00376367	0.00393501	0.00250764	0.00151675	0.474456	0.0008	0.0277422	0.158178	0.139147	0.145199	0.13639	0.153217	0.149096	0.153969	0.171917	0.185023	0.15309	0.144811	0.182832	0.261926	-7777.06	-7004.91	-7263.47	-6479.06	-7210.37	-7480.47	-7439.15	-6803.6
771622	3858105000	-89561.1	-86917.2	-2643.86	24.9396	16439.1	0.166011	0.142566	0.128597	0.124697	0.0762737	0.089836	0.0681861	0.045374	0.0427596	0.0408496	0.0237985	0.0210922	0.00840038	0.00395404	0.0048458	0.00376282	0.00436818	0.00347232	0.00115629	0.471028	0.0008	0.0415006	0.147893	0.137142	0.140813	0.132983	0.151029	0.141376	0.146949	0.15692	0.177157	0.141509	0.135183	0.190112	0.239735	-7793.66	-6993.19	-7257	-6472.47	-7232	-7443.8	-7407.76	-6803.41
1129582	5647905000	-89594.6	-86963.4	-2631.24	24.9313	15705.2	0.165539	0.145416	0.127885	0.1206	0.0759224	0.0889109	0.0666449	0.0462425	0.0442221	0.0408379	0.0283605	0.020961	0.00828058	0.00405245	0.0045065	0.00370988	0.00386311	0.00286576	0.00118028	0.476904	0.0008	0.0267181	0.159253	0.145088	0.150505	0.13595	0.147502	0.154452	0.152993	0.175961	0.175456	0.155576	0.140586	0.194998	0.241518	-7762.42	-7019.02	-7247.42	-6522.25	-7214.35	-7522.39	-7438.12	-6799.37
475710	2378545000	-89636.9	-86995.7	-2641.15	24.9184	15896.7	0.161367	0.140391	0.129157	0.123633	0.0753583	0.0914766	0.0674423	0.0480105	0.0434235	0.0421899	0.0267611	0.0209504	0.00891654	0.00396837	0.00432292	0.00316732	0.00421364	0.00331612	0.00193434	0.487012	0.0008	0.0438641	0.154928	0.139362	0.139658	0.138243	0.153975	0.149689	0.157421	0.16538	0.17964	0.151555	0.136028	0.18992	0.248483	-7765.41	-7046.97	-7258.95	-6523.6	-7210.87	-7501.21	-7471.13	-6794.26
43284	216415000	-89525.9	-86925.3	-2600.63	24.9074	15136.7	0.163405	0.141789	0.130343	0.125058	0.0741869	0.089387	0.0683957	0.0476536	0.0421107	0.0406612	0.0247836	0.0207661	0.00796167	0.00450234	0.00492968	0.00448723	0.00473788	0.00324061	0.00160036	0.5499	0.0008	0.0880295	0.165035	0.142969	0.15016	0.144563	0.162541	0.15758	0.162369	0.180479	0.193226	0.163185	0.146815	0.20175	0.250928	-7796.93	-7008.31	-7266.79	-6491.04	-7211.63	-7445.37	-7453.9	-6816.48
619207	3096030000	-89522.7	-86916.3	-2606.46	24.8764	15712	0.163357	0.144152	0.129045	0.126375	0.0705361	0.0899899	0.0696951	0.0436812	0.0449761	0.0411042	0.025402	0.0218781	0.00886908	0.00368888	0.00497276	0.00444287	0.00396462	0.00263914	0.00123022	0.513154	0.0008	0.0621761	0.157255	0.141	0.14402	0.137946	0.156349	0.147033	0.161585	0.166165	0.185577	0.148021	0.14453	0.199597	0.264637	-7803.35	-7012.97	-7241.95	-6509.34	-7242.14	-7475.89	-7449.62	-6812.14
1050989	5254940000	-89577.9	-86917.9	-2659.94	24.4759	16236	0.164914	0.143173	0.127475	0.126084	0.0727479	0.0910996	0.0648366	0.0484661	0.0437019	0.0421179	0.0260934	0.0194259	0.00851505	0.0038143	0.00491315	0.00435821	0.00421423	0.00275165	0.0012984	0.445631	0.0008	0.0155336	0.152495	0.139528	0.139794	0.133588	0.145158	0.144644	0.152361	0.169811	0.181598	0.145881	0.13748	0.193042	0.244073	-7793.76	-6977.69	-7260.5	-6507.18	-7184.23	-7483.93	-7437.54	-6769.62
163311	816550000	-89596.5	-86915.3	-2681.14	24.9095	16586.4	0.167544	0.139405	0.124732	0.123679	0.0763027	0.0913355	0.0690677	0.047772	0.0432644	0.0407931	0.0257447	0.020385	0.00753691	0.00413348	0.00506803	0.00419356	0.00442214	0.00332589	0.00129528	0.469139	0.0008	0.0487909	0.149009	0.133358	0.142991	0.132357	0.14102	0.135085	0.144508	0.153715	0.169245	0.14983	0.136553	0.17809	0.257667	-7767.72	-7021.67	-7237.66	-6483.07	-7219.11	-7494.64	-7420.84	-6771.27
883133	4415660000	-89604	-86974.8	-2629.19	24.462	15724.6	0.164709	0.142205	0.129214	0.122966	0.0733907	0.090748	0.0664425	0.0502943	0.0425497	0.0422905	0.0253933	0.0205809	0.00884059	0.0034789	0.0048538	0.00363222	0.00431996	0.00287835	0.0012116	0.488278	0.0008	0.0439929	0.160562	0.138301	0.147597	0.139361	0.154404	0.151333	0.15611	0.165257	0.179651	0.150915	0.139098	0.188384	0.261	-7763.99	-6998.39	-7260.82	-6542.55	-7276.8	-7482.09	-7413.07	-6823.18
167228	836135000	-89459.2	-86897.3	-2561.9	24.1722	15159.4	0.163499	0.145971	0.126033	0.124851	0.0750349	0.0921518	0.0673066	0.0487974	0.0430472	0.0391871	0.0255846	0.0197814	0.00826928	0.00310446	0.00448201	0.00456704	0.0037583	0.00322984	0.00134383	0.491542	0.0008	0.024112	0.169668	0.147425	0.152887	0.146124	0.157978	0.153904	0.158986	0.181561	0.181887	0.15636	0.14873	0.198314	0.287396	-7770.94	-7014.37	-7285.48	-6464.46	-7205.64	-7466.37	-7415.62	-6797.45
632870	3164345000	-89596.4	-86930	-2666.35	24.8282	16154	0.160748	0.143065	0.128681	0.128638	0.0718399	0.0911739	0.0676126	0.0470995	0.0434861	0.0400004	0.0262534	0.0207435	0.00843698	0.00361935	0.00534576	0.00454444	0.00439284	0.00264476	0.00167509	0.503068	0.0008	0.0691083	0.156279	0.139466	0.144949	0.130773	0.145793	0.141534	0.150031	0.16162	0.174688	0.154713	0.140184	0.188577	0.231633	-7767.43	-7036.34	-7277.81	-6493.31	-7198.86	-7471.64	-7413.08	-6836.8
24439	122190000	-89511.1	-86883.7	-2627.36	24.7544	16306.6	0.164381	0.14104	0.126011	0.129746	0.0744353	0.0881639	0.0693876	0.0476992	0.0428508	0.0401828	0.0240597	0.0219829	0.00890129	0.0036236	0.00506021	0.00409098	0.00434616	0.00248413	0.00155325	0.440944	0.0008	0.00403528	0.154722	0.136679	0.138861	0.133784	0.154418	0.145359	0.151205	0.161903	0.172131	0.152049	0.133437	0.178683	0.242991	-7791.46	-7007.19	-7288.64	-6457.37	-7210.94	-7441.28	-7418.91	-6806.66
539676	2698375000	-89583.8	-86946.3	-2637.47	24.7296	15659.5	0.162218	0.143907	0.127766	0.123877	0.0734176	0.0915163	0.0668538	0.0468394	0.0438947	0.0432588	0.0254445	0.0211559	0.00869004	0.00395676	0.00483378	0.00370414	0.00460822	0.00289388	0.0011643	0.46308	0.0008	0.0134158	0.158358	0.142141	0.14539	0.137481	0.161437	0.154797	0.160296	0.179978	0.171458	0.153689	0.141723	0.186576	0.265949	-7761.03	-7019.65	-7252.55	-6464.28	-7231.49	-7452.2	-7405.57	-6844.62
181713	908560000	-89579.3	-86997.6	-2581.68	24.4738	15389.6	0.164491	0.139767	0.129408	0.122745	0.0756232	0.0906071	0.066328	0.0492883	0.0432689	0.0419522	0.0258998	0.0212989	0.0083522	0.0035935	0.00415459	0.00418274	0.00419199	0.0031759	0.00167163	0.473616	0.0008	0.0147253	0.169717	0.145288	0.147961	0.133165	0.15581	0.153854	0.150889	0.172198	0.183487	0.153595	0.145426	0.192624	0.256718	-7786.47	-7016.87	-7317.59	-6503.05	-7196.96	-7466.25	-7439.56	-6833.56
518580	2592895000	-89613.3	-86941.4	-2671.89	24.9075	16193	0.163151	0.14242	0.127371	0.128294	0.072891	0.0886354	0.0674446	0.0482614	0.043192	0.0420787	0.0265293	0.0198181	0.00880535	0.00386556	0.00416088	0.00398598	0.00422967	0.00335802	0.00150826	0.490199	0.0008	0.0646576	0.157032	0.138057	0.139144	0.136045	0.149748	0.144135	0.155002	0.161412	0.171723	0.154752	0.137005	0.189104	0.248618	-7771.55	-7014.33	-7256.79	-6477.66	-7190.89	-7495.37	-7452.61	-6820.99
644709	3223540000	-89567	-86958.4	-2608.63	24.8801	15616	0.155398	0.144613	0.129185	0.131475	0.0740577	0.0883122	0.06634	0.0480814	0.0423667	0.0434606	0.0250901	0.0206239	0.00941039	0.00402851	0.00571086	0.00369527	0.00396542	0.00291749	0.00126871	0.484196	0.0008	0.0377343	0.166473	0.143055	0.142996	0.136698	0.15718	0.149588	0.152024	0.175108	0.182317	0.153762	0.141321	0.198104	0.283117	-7819.8	-7007.87	-7264.47	-6503.19	-7210.69	-7443.49	-7435.85	-6811.21
704079	3520390000	-89658.5	-86992.8	-2665.65	24.8901	16747.6	0.165742	0.143973	0.126129	0.126957	0.076651	0.0875393	0.067007	0.0454561	0.045706	0.0388143	0.02552	0.0213007	0.0078697	0.0036892	0.00434895	0.00409082	0.00464088	0.00294779	0.00161729	0.434884	0.0008	0.0121065	0.151649	0.128457	0.134769	0.123983	0.146061	0.147762	0.148145	0.167125	0.174361	0.151825	0.132622	0.178887	0.231681	-7772.03	-7016.08	-7249.29	-6518.91	-7235.86	-7458.1	-7461.81	-6812.7
819753	4098760000	-89572.3	-86920.3	-2651.96	24.8681	16222.8	0.159584	0.14063	0.128549	0.126643	0.0758364	0.0911088	0.065283	0.048307	0.0432706	0.0426935	0.0265381	0.0216693	0.00831253	0.00430583	0.00420842	0.0038972	0.00423522	0.00317533	0.00175332	0.454748	0.0008	0.0208631	0.156782	0.131635	0.143919	0.134771	0.145095	0.143083	0.150554	0.165817	0.176742	0.145466	0.136264	0.183912	0.257772	-7794.02	-7002.61	-7242.85	-6514.35	-7207.43	-7471.34	-7406.99	-6823.09
258798	1293985000	-89498.6	-86901.1	-2597.45	23.5781	14956.9	0.162717	0.14087	0.126518	0.124606	0.0777796	0.0894915	0.066743	0.0458452	0.0433183	0.043275	0.0284922	0.0208665	0.00802609	0.00368692	0.00487239	0.00390976	0.00402377	0.00319893	0.00175947	0.529302	0.0008	0.0588967	0.170808	0.153701	0.153576	0.148165	0.15544	0.155666	0.166394	0.184245	0.193914	0.162951	0.149046	0.195944	0.292494	-7798.46	-6989.04	-7253.63	-6488.49	-7234.81	-7455.13	-7412.9	-6820.03
837648	4188235000	-89572	-86945.6	-2626.32	24.404	16028.5	0.162962	0.139159	0.127714	0.125126	0.0744203	0.0912627	0.0684821	0.0469706	0.0427886	0.0432269	0.027103	0.0203395	0.00896541	0.00394028	0.00444928	0.00399408	0.00457575	0.00314078	0.00137979	0.465141	0.0008	0.0158598	0.154524	0.13637	0.148749	0.134399	0.14483	0.144322	0.149708	0.167933	0.173939	0.152001	0.140016	0.192632	0.279152	-7778.28	-7018.25	-7293.13	-6509.64	-7215.38	-7447.02	-7452.53	-6807.87
124581	622900000	-89588.3	-86941.4	-2646.94	24.9251	15907.2	0.165497	0.144335	0.128706	0.12663	0.0728587	0.089608	0.0653125	0.046436	0.0424439	0.0421566	0.0254354	0.021878	0.00785319	0.00401707	0.00485651	0.00388877	0.00406065	0.00232457	0.00170162	0.478182	0.0008	0.0385255	0.155858	0.139872	0.14506	0.126871	0.157416	0.152361	0.146713	0.16741	0.175658	0.159892	0.141886	0.191472	0.264364	-7775.26	-7010.95	-7280.92	-6506.25	-7172.97	-7476.8	-7409	-6768.48
[truncated: 148 more rows]
[truncated: 5 more columns]

## Sheet: Figure 3f-g
CCD tree	Newick format with internal node annotations (fig. 3f)
	To plot 3g., the alignment is also needed, see "Processed alignment" tab
[truncated: 1 more rows]

## Sheet: Processed alignment
	X	Cell	TargetBC	Site1	Site2	Site3	Site4	Site5	nUMI	beast_seq
1	264	TGCGACGTCTCCCATG-1	TGGTTTTG	ACG	GCC	GCC	NA	NA	21	6,3,3,0,0
[truncated: 12,999 more rows]
