# Supplementary material for: SciPhy: A Bayesian phylogenetic framework using sequential genetic lineage tracing data
Source: Nat Commun. 2026 Jun 10;17:7398. doi: 10.1038/s41467-026-73377-6 (PMC13402801; doi:10.1038/s41467-026-73377-6)
Supplement: Supplementary file 4 — Source data [file 41467_2026_73377_MOESM4_ESM.zip › source-data/Supp-Fig23-26-source-data.xlsx]

## Sheet: Figure 23 and 24
Robustness of tree inference using SciPhy to sparsity in tape alignments
Distance between reconstructed SciPhy trees and true trees under simulation of sparse alignments with a rate of "heritable loss" and dropout (values in columns 3 and 4)
	distance	metric	heritable loss rate	dropout probability
1	0.306433	PI distances	0.002448	0.479
2	0.886868	PI distances	0.001334	0.471
3	0.416154	PI distances	0.00069	0.234
4	0.560025	PI distances	0.00095	0.355
5	0.513393	PI distances	0.003604	0.433
6	0.657986	PI distances	0.00039	0.395
7	0.215664	PI distances	0.00064	0.274
8	0.509355	PI distances	0.000777	0.675
9	0.382652	PI distances	0.002292	0.167
10	0.760162	PI distances	0.000504	0.387
11	0.722689	PI distances	0.00081	0.343
12	0.374451	PI distances	0.007011	0.252
13	0.188333	PI distances	9.8e-05	0.191
14	0	PI distances	0.00117	0.281
15	0.399087	PI distances	0.000938	0.137
16	0.315569	PI distances	0.00198	0.217
17	0.666949	PI distances	0.002112	0.327
18	0.606009	PI distances	0.000924	0.206
19	0.720583	PI distances	0.002856	0.392
20	0.613103	PI distances	7.3e-05	0.339
21	0.20141	PI distances	0.000336	0.361
22	0.210185	PI distances	0.006256	0.092
23	0.640488	PI distances	0.0005	0.469
24	0.271145	PI distances	0.0006	0.139
25	0.465302	PI distances	7.8e-05	0.21
26	0.625696	PI distances	0.00082	0.503
27	0.465223	PI distances	0.000279	0.364
28	0.46248	PI distances	0.000972	0.108
29	0	PI distances	0.00084	0.209
30	0.944779	PI distances	0.000354	0.415
31	0.357813	PI distances	0.003672	0.438
32	0.542968	PI distances	0.000158	0.376
33	0.686697	PI distances	0.00056	0.447
34	0.228681	PI distances	0.00087	0.136
35	0.524369	PI distances	0.000432	0.113
36	0.668871	PI distances	0.001485	0.552
37	0	PI distances	0.00019	0.126
38	0.467011	PI distances	0.00084	0.492
39	NA	PI distances	0.003096	0.18
40	0.346258	PI distances	0.000282	0.335
41	0.626733	PI distances	0.00139	0.165
42	0.0500796	PI distances	0.001582	0.221
43	0.841303	PI distances	0.000203	0.52
44	0.484686	PI distances	0.003565	0.178
45	0.33425	PI distances	0.001668	0.3
46	NA	PI distances	0.001056	0.492
47	0.415442	PI distances	0.00742	0.36
48	0.299546	PI distances	0.000173	0.392
49	0.43355	PI distances	0.002737	0.048
50	0.421736	PI distances	0.00189	0.457
51	0.315946	PI distances	0.002702	0.593
52	0	PI distances	0.01875	0.408
53	0.480366	PI distances	0.002394	0.138
54	0.851294	PI distances	0.000236	0.349
55	0.361904	PI distances	0.001476	0.248
56	0.19025	PI distances	0.000362	0.088
57	0.316503	PI distances	0.001032	0.3
58	0.5	PI distances	0.00156	0.33
59	0.315068	PI distances	0.00252	0.21
60	0.604613	PI distances	0.012508	0.207
61	0.713285	PI distances	0.001008	0.394
62	0.605801	PI distances	0.000612	0.086
63	0.205448	PI distances	0.001242	0.058
64	0.548142	PI distances	0.000568	0.523
65	0.320481	PI distances	0.004768	0.219
66	0.665824	PI distances	0.001134	0.186
67	NA	PI distances	0.015004	0.185
68	0.5	PI distances	0.00085	0.407
69	0.492928	PI distances	0.005194	0.192
70	0.560133	PI distances	0.002461	0.345
71	0.763976	PI distances	0.001204	0.296
72	0.498129	PI distances	0.002482	0.259
73	0.429955	PI distances	0.00572	0.209
74	0.493156	PI distances	0.000304	0.214
75	0.483677	PI distances	0.00016	0.15
76	0.387085	PI distances	0.000872	0.229
77	0.34717	PI distances	0.00238	0.173
78	NA	PI distances	0.0009	0.411
79	0.361588	PI distances	0.000708	0.186
80	0.48053	PI distances	0.000889	0.168
81	0.693075	PI distances	0.000672	0.426
82	0.64447	PI distances	0.00027	0.175
83	0.571846	PI distances	0.001122	0.383
84	NA	PI distances	0.000103	0.125
85	0.586393	PI distances	0.000201	0.295
86	0.782674	PI distances	0.00019	0.373
87	1	PI distances	0.002178	0.342
88	0.716877	PI distances	0.00098	0.395
89	0.28231	PI distances	0.000765	0.126
90	0.756615	PI distances	0.000712	0.513
91	0.429955	PI distances	0.000406	0.37
92	0.389412	PI distances	0.0008	0.226
93	0.321849	PI distances	0.00225	0.142
94	0.0865618	wRF distances	0.002448	0.479
95	0.119797	wRF distances	0.001334	0.471
96	0.0936038	wRF distances	0.00069	0.234
97	0.0989957	wRF distances	0.00095	0.355
98	0.111099	wRF distances	0.003604	0.433
99	0.0982323	wRF distances	0.00039	0.395
100	0.0601166	wRF distances	0.00064	0.274
101	0.105942	wRF distances	0.000777	0.675
102	0.072154	wRF distances	0.002292	0.167
103	0.125636	wRF distances	0.000504	0.387
104	0.168064	wRF distances	0.00081	0.343
105	0.0837333	wRF distances	0.007011	0.252
106	0.0676907	wRF distances	9.8e-05	0.191
107	0.0517272	wRF distances	0.00117	0.281
108	0.0925076	wRF distances	0.000938	0.137
109	0.0776853	wRF distances	0.00198	0.217
110	0.118437	wRF distances	0.002112	0.327
111	0.122099	wRF distances	0.000924	0.206
112	0.140183	wRF distances	0.002856	0.392
113	0.0982919	wRF distances	7.3e-05	0.339
114	0.0606758	wRF distances	0.000336	0.361
115	0.0675125	wRF distances	0.006256	0.092
116	0.0596315	wRF distances	0.0005	0.469
117	0.0534	wRF distances	0.0006	0.139
118	0.0900456	wRF distances	7.8e-05	0.21
119	0.122749	wRF distances	0.00082	0.503
120	0.101977	wRF distances	0.000279	0.364
121	0.0892827	wRF distances	0.000972	0.108
122	0.0493522	wRF distances	0.00084	0.209
123	0.125766	wRF distances	0.000354	0.415
124	0.0685277	wRF distances	0.003672	0.438
125	0.122281	wRF distances	0.000158	0.376
126	0.118593	wRF distances	0.00056	0.447
127	0.0485989	wRF distances	0.00087	0.136
128	0.141709	wRF distances	0.000432	0.113
129	0.156502	wRF distances	0.001485	0.552
130	0.0643503	wRF distances	0.00019	0.126
131	0.152504	wRF distances	0.00084	0.492
132	0.118953	wRF distances	0.003096	0.18
133	0.0674271	wRF distances	0.000282	0.335
134	0.106175	wRF distances	0.00139	0.165
135	0.059386	wRF distances	0.001582	0.221
136	0.0851414	wRF distances	0.000203	0.52
137	0.141588	wRF distances	0.003565	0.178
138	0.0880433	wRF distances	0.001668	0.3
139	0.0857188	wRF distances	0.001056	0.492
140	0.0919218	wRF distances	0.00742	0.36
141	0.0743318	wRF distances	0.000173	0.392
142	0.102125	wRF distances	0.002737	0.048
143	0.1061	wRF distances	0.00189	0.457
144	0.0752723	wRF distances	0.002702	0.593
145	0.0414826	wRF distances	0.01875	0.408
146	0.0959814	wRF distances	0.002394	0.138
147	0.13505	wRF distances	0.000236	0.349
148	0.0765813	wRF distances	0.001476	0.248
149	0.0394365	wRF distances	0.000362	0.088
150	0.0638352	wRF distances	0.001032	0.3
151	0.051571	wRF distances	0.00156	0.33
152	0.0855046	wRF distances	0.00252	0.21
153	0.13906	wRF distances	0.012508	0.207
154	0.094969	wRF distances	0.001008	0.394
155	0.0991026	wRF distances	0.000612	0.086
156	0.0541228	wRF distances	0.001242	0.058
157	0.0939981	wRF distances	0.000568	0.523
158	0.0702034	wRF distances	0.004768	0.219
159	0.110475	wRF distances	0.001134	0.186
160	0.113111	wRF distances	0.015004	0.185
161	0.130481	wRF distances	0.00085	0.407
162	0.125548	wRF distances	0.005194	0.192
163	0.102327	wRF distances	0.002461	0.345
164	0.138532	wRF distances	0.001204	0.296
165	0.109904	wRF distances	0.002482	0.259
166	0.200935	wRF distances	0.00572	0.209
167	0.0771296	wRF distances	0.000304	0.214
168	0.0685604	wRF distances	0.00016	0.15
169	0.0612188	wRF distances	0.000872	0.229
170	0.0603722	wRF distances	0.00238	0.173
171	0.0777018	wRF distances	0.0009	0.411
172	0.094898	wRF distances	0.000708	0.186
173	0.0942213	wRF distances	0.000889	0.168
174	0.129039	wRF distances	0.000672	0.426
175	0.106315	wRF distances	0.00027	0.175
176	0.121345	wRF distances	0.001122	0.383
177	0.0923622	wRF distances	0.000103	0.125
178	0.105461	wRF distances	0.000201	0.295
179	0.140646	wRF distances	0.00019	0.373
180	0.0939481	wRF distances	0.002178	0.342
181	0.103044	wRF distances	0.00098	0.395
182	0.055139	wRF distances	0.000765	0.126
183	0.15911	wRF distances	0.000712	0.513
184	0.140193	wRF distances	0.000406	0.37
185	0.0605738	wRF distances	0.0008	0.226
186	0.0747148	wRF distances	0.00225	0.142

## Sheet: Figure 25
Robustness of parameter inference using SciPhy to sparsity in tape alignments.
absolute bias in median estimates and relative hpd width for the editing rate and the growth rate with alignments simulated under heritable loss and dropout
	bias	hpd	parameter
1	0.00311985	0.721963	Editing rate
2	0.00217265	0.65201	Editing rate
3	0.00489427	0.513343	Editing rate
4	0.00711087	0.503497	Editing rate
5	0.00778511	0.452695	Editing rate
6	-0.00845822	0.650374	Editing rate
7	-0.0053737	0.703416	Editing rate
8	0.0214661	0.659055	Editing rate
9	0.0211128	0.790644	Editing rate
10	0.0259	1.24311	Editing rate
11	0.00188906	0.334604	Editing rate
12	0.0146699	0.621694	Editing rate
13	0.0207193	0.655001	Editing rate
14	0.00256685	0.339584	Editing rate
15	-0.00440782	0.474394	Editing rate
16	0.00414153	0.46342	Editing rate
17	-0.00315131	0.334294	Editing rate
18	0.00316215	0.400059	Editing rate
19	0.0144704	0.81882	Editing rate
20	0.0138146	0.494356	Editing rate
21	-0.0131589	0.623074	Editing rate
22	-0.00102946	0.434798	Editing rate
23	0.000772084	0.529381	Editing rate
24	0.00423724	0.682967	Editing rate
25	0.00446596	0.346189	Editing rate
26	-0.00285685	0.634358	Editing rate
27	0.00031632	0.197958	Editing rate
28	-0.012736	0.451585	Editing rate
29	0.0110726	0.694344	Editing rate
30	0.00593662	0.281966	Editing rate
31	-0.0183478	0.631834	Editing rate
32	0.00884199	0.69462	Editing rate
33	0.0142595	0.594689	Editing rate
34	0.00577362	0.342209	Editing rate
35	0.00810425	0.449694	Editing rate
36	0.00650021	0.24058	Editing rate
37	0.0179289	0.344749	Editing rate
38	-0.0108942	0.241656	Editing rate
39	0.00279798	0.331693	Editing rate
40	0.00495917	0.413601	Editing rate
41	-0.00316226	0.382031	Editing rate
42	-0.00469285	0.375963	Editing rate
43	-0.0124009	0.316567	Editing rate
44	-0.00432245	0.262644	Editing rate
45	0.00964315	0.363273	Editing rate
46	-0.0248844	0.483652	Editing rate
47	0.00265552	0.471017	Editing rate
48	0.0162887	0.771431	Editing rate
49	0.0103537	0.183857	Editing rate
50	0.00590419	0.22797	Editing rate
51	0.0289573	0.507263	Editing rate
52	0.00982249	0.425789	Editing rate
53	-0.0275219	0.541089	Editing rate
54	-0.0115063	0.355549	Editing rate
55	-0.0534216	0.549705	Editing rate
56	-0.0122839	0.324967	Editing rate
57	-0.0066453	0.619465	Editing rate
58	0.0261002	0.691752	Editing rate
59	0.0314688	0.563159	Editing rate
60	-0.0228559	0.474397	Editing rate
61	0.0139117	0.177108	Editing rate
62	-0.0272066	0.320847	Editing rate
63	-0.0319798	0.358496	Editing rate
64	0.0070358	0.420307	Editing rate
65	0.0266691	0.284911	Editing rate
66	0.0285516	0.570508	Editing rate
67	0.0351491	0.822769	Editing rate
68	0.0299055	0.348243	Editing rate
69	-0.0161798	0.200084	Editing rate
70	-0.0309713	0.941607	Editing rate
71	-0.0153927	0.187598	Editing rate
72	-0.0345931	1.05656	Editing rate
73	0.0359304	3.72053	Insert probabilities
74	-0.0628836	0.783835	Insert probabilities
75	-0.00382358	0.988644	Insert probabilities
76	0.00246281	1.40224	Insert probabilities
77	-0.00477377	1.021	Insert probabilities
78	-0.0104118	1.1606	Insert probabilities
79	0.00292844	1.36946	Insert probabilities
80	0.00899026	2.177	Insert probabilities
81	-0.00668881	2.22909	Insert probabilities
82	-0.0134643	1.68438	Insert probabilities
83	-0.0156599	1.53739	Insert probabilities
84	0.0146211	1.95946	Insert probabilities
85	0.00867537	3.59863	Insert probabilities
86	0.0363595	4.32062	Insert probabilities
87	1.82373e-05	2.47031	Insert probabilities
88	0.00482628	3.52873	Insert probabilities
89	0.0150555	1.47516	Insert probabilities
90	-0.00874511	1.61379	Insert probabilities
91	-0.00791241	1.36342	Insert probabilities
92	0.000235569	2.10621	Insert probabilities
93	0.0165075	1.20823	Insert probabilities
94	0.00414699	0.944613	Insert probabilities
95	0.00293412	1.93244	Insert probabilities
96	-0.01633	1.22766	Insert probabilities
97	-0.0300837	0.465442	Insert probabilities
98	-0.0442964	0.782077	Insert probabilities
99	-0.0266269	1.48156	Insert probabilities
100	0.0112301	3.35741	Insert probabilities
101	0.015275	3.85899	Insert probabilities
102	-0.008441	1.08654	Insert probabilities
103	-0.0217961	1.38111	Insert probabilities
104	0.0336271	13.7031	Insert probabilities
105	0.0100355	2.43112	Insert probabilities
106	-0.0239562	1.00757	Insert probabilities
107	-0.0133629	1.50494	Insert probabilities
108	-0.015514	1.74787	Insert probabilities
109	-0.000971782	1.73949	Insert probabilities
110	-0.0308876	1.34638	Insert probabilities
111	0.00380445	2.11572	Insert probabilities
112	-0.0132293	1.15028	Insert probabilities
113	-0.00117359	1.40429	Insert probabilities
114	-0.00221971	0.959961	Insert probabilities
115	-0.0114581	0.486051	Insert probabilities
116	-0.00339426	1.3657	Insert probabilities
117	0.0354295	1.09567	Insert probabilities
118	0.00213612	1.79133	Insert probabilities
119	0.000648779	0.929362	Insert probabilities
120	-0.0514549	0.534871	Insert probabilities
121	0.000824266	1.70211	Insert probabilities
122	0.0171859	1.15719	Insert probabilities
123	0.00613956	2.5573	Insert probabilities
124	0.00148201	0.974	Insert probabilities
125	0.0310595	1.58385	Insert probabilities
126	0.0250387	3.03906	Insert probabilities
127	-0.0646518	0.640777	Insert probabilities
128	-0.0497422	0.845805	Insert probabilities
129	0.0089451	11.2502	Insert probabilities
130	0.0157105	7.65261	Insert probabilities
131	0.0159274	2.82428	Insert probabilities
132	0.00882193	4.00004	Insert probabilities
133	-0.0131624	1.03881	Insert probabilities
134	-0.00312982	2.16569	Insert probabilities
135	0.00293968	1.91943	Insert probabilities
136	0.0483699	2.35228	Insert probabilities
137	-0.0648388	0.682692	Insert probabilities
138	-0.00936726	0.502338	Insert probabilities
139	0.00142556	3.07608	Insert probabilities
140	0.00340151	0.832346	Insert probabilities
141	-0.019603	0.541266	Insert probabilities
142	0.00384396	1.29639	Insert probabilities
143	-0.00410603	0.820538	Insert probabilities
144	0.000450875	1.24512	Insert probabilities
145	0.0205642	0.680926	Insert probabilities
146	0.0101981	0.596926	Insert probabilities
147	-0.00477572	0.900348	Insert probabilities
148	0.00290595	2.32666	Insert probabilities
149	-0.0174681	0.678345	Insert probabilities
150	-1.88877e-05	0.813997	Insert probabilities
151	-0.0245839	1.44778	Insert probabilities
152	0.0516004	2.32919	Insert probabilities
153	-0.0439662	1.10399	Insert probabilities
154	-0.0657654	0.922918	Insert probabilities
155	0.0355976	2.2089	Insert probabilities
156	0.0148185	12.2546	Insert probabilities
157	-0.0274623	1.01154	Insert probabilities
158	0.00231407	1.47986	Insert probabilities
159	-0.0112693	1.67903	Insert probabilities
160	0.00528104	4.4188	Insert probabilities
161	-0.00763048	1.16549	Insert probabilities
162	0.0161695	2.8851	Insert probabilities
163	-0.00517081	2.54717	Insert probabilities
164	0.00638458	1.1353	Insert probabilities
165	0.00827637	1.2607	Insert probabilities
166	0.0290287	2.41744	Insert probabilities
167	-0.0319121	0.756526	Insert probabilities
168	-0.0172177	0.794787	Insert probabilities
169	0.0121792	3.81549	Insert probabilities
170	0.0185563	1.31847	Insert probabilities
171	0.00358175	1.24776	Insert probabilities
172	-0.012883	0.914731	Insert probabilities
173	-0.00377343	1.25695	Insert probabilities
174	-0.0111092	0.663527	Insert probabilities
175	-0.00624805	0.746287	Insert probabilities
176	-0.015694	0.898635	Insert probabilities
177	-0.00626358	2.40649	Insert probabilities
178	-0.051585	1.0258	Insert probabilities
179	-0.0349333	1.11732	Insert probabilities
180	0.0505239	1.96136	Insert probabilities
181	-0.0284458	1.24065	Insert probabilities
182	0.0159581	2.42804	Insert probabilities
183	-0.000564348	2.40885	Insert probabilities
184	-0.0140129	1.71157	Insert probabilities
185	0.00896835	6.50521	Insert probabilities
186	0.0640463	4.7816	Insert probabilities
187	-0.0385814	1.10472	Insert probabilities
188	-0.00618823	2.39065	Insert probabilities
189	-0.0135822	0.850771	Insert probabilities
190	0.00218936	1.20554	Insert probabilities
191	-0.0103913	1.49672	Insert probabilities
192	-0.0395496	0.800009	Insert probabilities
193	0.0432649	2.79392	Insert probabilities
194	0.00214583	1.24657	Insert probabilities
195	-0.0218898	1.12931	Insert probabilities
196	-0.036489	0.84248	Insert probabilities
197	-0.0151917	1.15882	Insert probabilities
198	0.00668143	1.71251	Insert probabilities
199	-0.00586057	1.56145	Insert probabilities
200	-0.0119959	1.01693	Insert probabilities
201	0.0322701	0.739562	Insert probabilities
202	0.0231291	2.19671	Insert probabilities
203	-0.00032281	1.00856	Insert probabilities
204	0.0172461	1.48825	Insert probabilities
205	0.00253775	1.64421	Insert probabilities
206	-0.0306315	0.65518	Insert probabilities
207	0.0192334	2.02632	Insert probabilities
208	0.0160086	1.08214	Insert probabilities
209	0.000269671	1.84526	Insert probabilities
210	0.030226	1.06334	Insert probabilities
211	-0.054789	0.50669	Insert probabilities
212	-0.0100524	1.01888	Insert probabilities
213	-0.00898471	1.37173	Insert probabilities
214	0.00327539	0.571367	Insert probabilities
215	-0.00301344	1.20005	Insert probabilities
216	0.0139599	3.55412	Insert probabilities
217	-0.0143723	0.772448	Insert probabilities
218	-0.0156679	0.912015	Insert probabilities
219	0.00231787	2.31652	Insert probabilities
220	0.0142391	1.49793	Insert probabilities
221	-0.00964078	0.739863	Insert probabilities
222	-0.00400606	0.61327	Insert probabilities
223	-0.000354804	1.7329	Insert probabilities
224	0.0203777	0.832682	Insert probabilities
225	0.00103857	0.912168	Insert probabilities
226	-0.0295928	0.606672	Insert probabilities
227	0.0161722	1.22777	Insert probabilities
228	-0.0106799	0.614447	Insert probabilities
229	0.00536266	0.651376	Insert probabilities
230	0.00543762	0.482011	Insert probabilities
231	-0.0447026	0.453352	Insert probabilities
232	0.023793	2.33419	Insert probabilities
233	0.00378241	3.4488	Insert probabilities
234	-0.0242264	0.467505	Insert probabilities
235	-0.00339447	1.3738	Insert probabilities
236	-0.00778972	0.879257	Insert probabilities
237	0.00834861	1.62888	Insert probabilities
238	0.00213925	0.944644	Insert probabilities
239	-0.011948	0.842263	Insert probabilities
240	0.0325533	0.666485	Insert probabilities
241	-0.000710697	1.47182	Insert probabilities
242	0.0022023	0.738416	Insert probabilities
243	-0.00404835	0.488973	Insert probabilities
244	-0.00653884	0.383032	Insert probabilities
245	-0.00991793	0.370483	Insert probabilities
246	0.00240718	0.654344	Insert probabilities
247	0.00865453	0.598753	Insert probabilities
248	-0.00151613	0.303389	Insert probabilities
249	0.00730122	1.02079	Insert probabilities
250	-0.0076647	0.350437	Insert probabilities
251	-0.00619132	0.289786	Insert probabilities
252	0.000885471	0.203161	Insert probabilities
253	-0.00189978	0.823072	Insert probabilities
254	0.0132304	0.385864	Insert probabilities
255	0.0151427	2.20438	Insert probabilities
256	0.00898293	3.10369	Insert probabilities
257	-0.0201055	1.6836	Insert probabilities
258	-0.00315805	1.4482	Insert probabilities
259	-0.0273868	1.22739	Insert probabilities
260	0.00190209	2.55337	Insert probabilities
261	0.0110445	6.55208	Insert probabilities
262	0.00433297	1.2454	Insert probabilities
263	-0.0411789	1.11445	Insert probabilities
264	0.0102312	6.03236	Insert probabilities
265	-0.0136855	1.37994	Insert probabilities
266	0.00151369	1.33811	Insert probabilities
267	-0.0145211	1.49125	Insert probabilities
268	0.00634362	0.71145	Insert probabilities
269	0.0125208	0.355493	Insert probabilities
270	-0.00121382	0.254467	Insert probabilities
271	-0.00848341	0.677827	Insert probabilities
272	-0.00138078	0.766366	Insert probabilities
273	-0.00144278	0.529534	Insert probabilities
274	0.00329131	1.39718	Insert probabilities
275	-0.00970916	0.570644	Insert probabilities
276	0.0106823	0.695167	Insert probabilities
277	0.00141117	0.845339	Insert probabilities
278	-0.0230396	0.45768	Insert probabilities
279	0.00400262	0.999142	Insert probabilities
280	0.000796576	0.951183	Insert probabilities
281	0.0183753	0.968472	Insert probabilities
282	-0.00830851	1.24524	Insert probabilities
283	-0.000509511	2.39608	Insert probabilities
284	-0.0679005	0.750662	Insert probabilities
285	0.0728535	6.41379	Insert probabilities
286	0.0108421	4.34014	Insert probabilities
287	0.0419948	5.76191	Insert probabilities
288	-0.037336	0.910499	Insert probabilities
289	-0.0241505	1.22357	Insert probabilities
290	-0.00979256	1.74423	Insert probabilities
291	-0.0841808	0.660447	Insert probabilities
292	0.0262159	1.74944	Insert probabilities
293	0.0209132	3.23192	Insert probabilities
294	0.0175747	0.256719	Insert probabilities
295	0.00225746	2.42289	Insert probabilities
296	-0.00119148	1.6457	Insert probabilities
297	0.00839323	0.91746	Insert probabilities
298	-0.00616817	1.0849	Insert probabilities
299	-0.00578818	0.844855	Insert probabilities
300	0.0122397	0.622166	Insert probabilities
301	-0.0473814	0.312303	Insert probabilities
302	0.00245834	0.634307	Insert probabilities
303	-0.00617495	0.716252	Insert probabilities
304	0.00486672	1.64241	Insert probabilities
305	0.00457821	3.5912	Insert probabilities
306	0.00591896	2.66974	Insert probabilities
307	0.00383045	5.21201	Insert probabilities
308	0.00390524	1.78251	Insert probabilities
309	-0.0258221	0.83624	Insert probabilities
310	0.00414339	0.776064	Insert probabilities
311	0.00710549	11.0773	Insert probabilities
312	0.0045325	0.96022	Insert probabilities
313	0.000420022	0.882076	Insert probabilities
314	-0.0215409	0.918865	Insert probabilities
315	0.029269	2.2002	Insert probabilities
316	-0.0442581	0.822649	Insert probabilities
317	0.00486967	2.49713	Insert probabilities
318	-0.00273384	1.32307	Insert probabilities
319	0.00541129	1.64758	Insert probabilities
320	0.00102662	2.43988	Insert probabilities
321	0.0127627	3.14427	Insert probabilities
322	-0.0147898	2.11572	Insert probabilities
323	-0.0105535	1.38534	Insert probabilities
324	-0.000879098	3.09332	Insert probabilities
325	-0.126859	0.710318	Insert probabilities
326	-0.00534467	2.70518	Insert probabilities
327	0.0275993	63.5573	Insert probabilities
328	0.0407864	10.1083	Insert probabilities
329	0.00437858	2.12163	Insert probabilities
330	-0.00809204	1.96754	Insert probabilities
331	-0.042612	1.32944	Insert probabilities
332	0.0349167	6.9431	Insert probabilities
333	0.0101265	1.37548	Insert probabilities
334	-0.00566595	0.891666	Insert probabilities
335	0.00763945	3.27667	Insert probabilities
336	0.00622849	0.840343	Insert probabilities
337	0.0128089	1.7175	Insert probabilities
338	0.0334057	1.35631	Insert probabilities
339	0.02715	2.64953	Insert probabilities
340	-0.0170645	1.12947	Insert probabilities
341	-0.0097985	1.01738	Insert probabilities
342	-0.0164133	1.10848	Insert probabilities
343	-0.0621888	0.524105	Insert probabilities
344	0.00200896	1.27064	Insert probabilities
345	-0.0123502	1.02343	Insert probabilities
346	-0.0185594	1.1066	Insert probabilities
347	-0.0187403	1.04998	Insert probabilities
348	-0.00257917	1.67784	Insert probabilities
349	-0.0102081	1.15633	Insert probabilities
350	0.0267065	1.62934	Insert probabilities
351	-0.00578978	1.82557	Insert probabilities
352	0.0239029	0.584607	Insert probabilities
353	-0.00581521	0.718709	Insert probabilities
354	-0.0290199	0.93184	Insert probabilities
355	0.0134963	1.9075	Insert probabilities
356	0.0240176	1.39173	Insert probabilities
357	-0.0310657	0.914746	Insert probabilities
358	0.0065791	12.8172	Insert probabilities
359	-0.0206545	0.643295	Insert probabilities
360	-0.00152947	1.07382	Insert probabilities
361	9.08595e-05	1.13631	Insert probabilities
362	0.00367236	1.0441	Insert probabilities
363	0.00788313	0.570529	Insert probabilities
364	0.00439464	1.10208	Insert probabilities
365	-0.00508654	1.26459	Insert probabilities
366	0.00366565	0.694299	Insert probabilities
367	-0.027948	0.718417	Insert probabilities
368	0.0143149	0.963352	Insert probabilities
369	-0.0201038	0.812886	Insert probabilities
370	0.0102996	2.37163	Insert probabilities
371	0.015362	0.78362	Insert probabilities
372	-0.0132753	0.439837	Insert probabilities
373	0.00862271	0.407728	Insert probabilities
374	-0.0144868	0.383765	Insert probabilities
375	0.0207817	0.304415	Insert probabilities
376	0.00449811	0.275102	Insert probabilities
377	-0.0021002	0.448637	Insert probabilities
378	-0.000197089	0.732014	Insert probabilities
379	-0.000224136	0.807809	Insert probabilities
380	0.0030431	0.58797	Insert probabilities
381	0.00304566	0.547535	Insert probabilities
382	-0.00668078	0.353413	Insert probabilities
383	-0.00642941	0.670956	Insert probabilities
384	-0.000552215	0.870491	Insert probabilities
385	0.0365637	2.01032	Insert probabilities
386	0.00766974	1.67331	Insert probabilities
387	-0.00315995	1.23695	Insert probabilities
388	-0.0747964	0.403766	Insert probabilities
389	0.00372898	1.85017	Insert probabilities
390	-0.00766971	1.41941	Insert probabilities
391	-0.00706967	1.55234	Insert probabilities
392	0.0187612	1.50506	Insert probabilities
393	0.0255683	2.39728	Insert probabilities
394	-0.0106355	1.13189	Insert probabilities
395	0.0256541	1.05504	Insert probabilities
396	-0.0306085	0.836837	Insert probabilities
397	-0.00807605	0.919753	Insert probabilities
398	0.0284324	1.73604	Insert probabilities
399	0.0211953	9.80521	Insert probabilities
400	-0.0139047	1.20267	Insert probabilities
401	0.0426975	1.98229	Insert probabilities
402	7.01729e-05	2.48255	Insert probabilities
403	-0.0522886	0.512557	Insert probabilities
404	-0.0196087	0.940847	Insert probabilities
405	0.0287137	2.68295	Insert probabilities
406	-0.0385321	0.63175	Insert probabilities
407	-0.0413923	0.697826	Insert probabilities
408	0.010137	0.59738	Insert probabilities
409	0.00131443	1.43985	Insert probabilities
410	0.0108254	0.895059	Insert probabilities
411	-0.0095639	0.882748	Insert probabilities
412	0.015221	0.994925	Insert probabilities
413	0.0275086	3.21284	Insert probabilities
414	-0.0123168	0.972598	Insert probabilities
415	-0.00581726	1.74774	Insert probabilities
416	0.00748774	6.26635	Insert probabilities
417	-0.041978	0.659658	Insert probabilities
418	0.0173392	0.555796	Insert probabilities
419	0.01362	1.14581	Insert probabilities
420	-0.00261261	1.51431	Insert probabilities
421	-0.0234211	0.733927	Insert probabilities
422	-0.00394548	1.4599	Insert probabilities
423	-0.00237625	0.854841	Insert probabilities
424	0.0453008	7.28286	Insert probabilities
425	0.00815389	6.26953	Insert probabilities
426	-0.0639753	0.847214	Insert probabilities
427	-0.0542081	0.894094	Insert probabilities
428	0.00245877	1.81763	Insert probabilities
429	-0.00851797	1.56602	Insert probabilities
430	0.0152085	30.7751	Insert probabilities
431	-0.0492255	0.775032	Insert probabilities
432	0.00223643	1.65643	Insert probabilities
433	0.0219611	1.77808	Insert probabilities
434	0.0304016	2.54094	Insert probabilities
435	-0.0215277	0.951495	Insert probabilities
436	0.0190684	6.23707	Insert probabilities
437	0.0173738	1.26049	Insert probabilities
438	-0.00655592	2.46927	Insert probabilities
439	0.019332	2.36356	Insert probabilities
440	0.01067	6.32727	Insert probabilities
441	-0.00931515	1.9593	Insert probabilities
442	0.0159227	3.97726	Insert probabilities
443	-0.108284	0.729099	Insert probabilities
444	0.00683317	2.28391	Insert probabilities
445	0.0102226	6.09053	Insert probabilities
446	0.0164691	13.552	Insert probabilities
447	-0.0106377	1.21201	Insert probabilities
448	0.00954322	1.42499	Insert probabilities
449	-0.03696	1.18477	Insert probabilities
450	0.0187777	1.06199	Insert probabilities
451	0.00472492	0.72343	Insert probabilities
452	-0.00440489	0.827945	Insert probabilities
453	-0.0116362	0.796033	Insert probabilities
454	-0.00552848	0.546231	Insert probabilities
455	0.00239879	1.95838	Insert probabilities
456	-0.00222538	0.915347	Insert probabilities
457	0.0110564	1.96274	Insert probabilities
458	-0.0147467	0.431398	Insert probabilities
459	0.00137317	1.81949	Insert probabilities
460	0.00247928	1.97588	Insert probabilities
461	-0.0150262	0.634872	Insert probabilities
462	0.00158946	0.414584	Insert probabilities
463	-0.0243354	0.75559	Insert probabilities
464	-0.025223	0.826284	Insert probabilities
465	-0.000981365	1.37393	Insert probabilities
466	0.0105885	2.84068	Insert probabilities
467	-0.00126607	1.93122	Insert probabilities
468	-0.00729987	1.22268	Insert probabilities
469	0.00526531	2.09511	Insert probabilities
470	-0.0117994	0.802611	Insert probabilities
471	0.0345495	0.908163	Insert probabilities
472	-0.00810689	0.828746	Insert probabilities
473	-0.00180567	2.49112	Insert probabilities
474	0.00917064	0.423187	Insert probabilities
475	0.00344004	0.741625	Insert probabilities
476	0.0185362	0.767856	Insert probabilities
477	0.00267427	1.33428	Insert probabilities
478	0.00309728	1.1664	Insert probabilities
479	-0.00598403	1.14984	Insert probabilities
480	-0.013476	0.47071	Insert probabilities
481	3.32057e-05	0.860713	Insert probabilities
482	-0.0148412	0.388235	Insert probabilities
483	-0.0063492	0.855256	Insert probabilities
484	0.0221786	1.3847	Insert probabilities
485	-0.00672428	0.4758	Insert probabilities
486	-0.0266233	0.400012	Insert probabilities
487	0.00718516	0.703419	Insert probabilities
488	0.0113699	1.06529	Insert probabilities
489	0.00486682	4.56392	Insert probabilities
490	0.0193705	3.63504	Insert probabilities
491	-0.0155843	1.23895	Insert probabilities
492	-0.0112473	1.29384	Insert probabilities
493	0.0395858	5.61186	Insert probabilities
494	0.0145571	27.895	Insert probabilities
495	-0.0189813	1.07483	Insert probabilities
496	0.00904377	2.11555	Insert probabilities
497	-0.0146877	1.42811	Insert probabilities
498	-0.0436735	0.878722	Insert probabilities
499	-0.0268648	0.794962	Insert probabilities
500	-0.0124536	1.59185	Insert probabilities
501	0.00580974	3.01555	Insert probabilities
502	-0.00353628	0.87783	Insert probabilities
503	-0.0401786	1.00315	Insert probabilities
504	-0.0175472	1.37669	Insert probabilities
505	0.0141375	2.56737	Insert probabilities
506	-0.00873954	1.0283	Insert probabilities
507	0.0430874	2.0125	Insert probabilities
508	-0.00380523	1.67753	Insert probabilities
509	0.0309913	1.22623	Insert probabilities
510	-0.0431355	0.915676	Insert probabilities
511	-0.0294929	1.11291	Insert probabilities
512	0.0212936	5.12212	Insert probabilities
513	0.0284054	4.50405	Insert probabilities
514	-0.0330839	1.067	Insert probabilities
515	-0.00512374	0.668127	Insert probabilities
516	-0.0296627	0.369741	Insert probabilities
517	0.00952996	0.466077	Insert probabilities
518	-0.0149355	0.492034	Insert probabilities
519	-0.00328823	0.737425	Insert probabilities
520	0.00350344	1.21335	Insert probabilities
521	0.00619496	0.530761	Insert probabilities
522	0.00772141	0.901282	Insert probabilities
523	0.00565046	0.774352	Insert probabilities
524	-0.000236689	0.856133	Insert probabilities
525	0.00117073	0.849999	Insert probabilities
526	0.0143037	0.487023	Insert probabilities
527	-0.00247391	1.16345	Insert probabilities
528	-0.0139594	2.12046	Insert probabilities
529	0.0206895	2.19649	Insert probabilities
530	0.0184566	3.75099	Insert probabilities
531	0.0321467	2.59813	Insert probabilities
532	0.000130267	3.19491	Insert probabilities
533	-0.0615735	0.99427	Insert probabilities
534	-0.00671312	1.47273	Insert probabilities
535	0.0177606	2.12604	Insert probabilities
536	0.0159089	7.54636	Insert probabilities
537	0.0165976	3.57267	Insert probabilities
538	0.00175747	2.47447	Insert probabilities
539	-0.0264736	1.62456	Insert probabilities
540	-0.0976216	0.784053	Insert probabilities
541	-0.0484014	1.22437	Insert probabilities
542	0.00284678	3.53725	Insert probabilities
543	-0.0302724	1.53569	Insert probabilities
544	-0.0301486	1.43856	Insert probabilities
545	0.0636801	4.59184	Insert probabilities
546	0.000450424	2.42712	Insert probabilities
547	-0.0487021	1.25523	Insert probabilities
548	-0.0464068	1.25783	Insert probabilities
549	0.00941773	2.91959	Insert probabilities
550	-0.00617255	2.62741	Insert probabilities
551	0.0012563	2.44314	Insert probabilities
552	0.0719947	2.19116	Insert probabilities
553	-0.0269595	1.47308	Insert probabilities
554	0.0150569	1.05965	Insert probabilities
555	0.00166122	1.93715	Insert probabilities
556	0.0375671	1.05433	Insert probabilities
557	0.000413512	1.61352	Insert probabilities
558	0.00454905	1.42598	Insert probabilities
559	0.00697634	1.62852	Insert probabilities
560	-0.0248976	0.673263	Insert probabilities
561	-0.043575	0.637782	Insert probabilities
562	0.0057287	1.58326	Insert probabilities
563	-0.0196832	0.956828	Insert probabilities
564	0.033244	2.96707	Insert probabilities
565	-0.00925003	1.53477	Insert probabilities
566	-0.0329111	0.750897	Insert probabilities
567	-0.000158873	2.44447	Insert probabilities
568	-0.0450185	0.523924	Insert probabilities
569	0.00673455	3.16843	Insert probabilities
570	-0.0190923	0.85009	Insert probabilities
571	0.00702329	1.23937	Insert probabilities
572	0.00619073	3.02412	Insert probabilities
573	0.00268276	1.79359	Insert probabilities
574	-0.00643837	0.959674	Insert probabilities
575	-0.000632954	1.36983	Insert probabilities
576	-0.0459089	0.557117	Insert probabilities
577	0.0116859	1.90758	Insert probabilities
578	0.0465748	0.783095	Insert probabilities
579	0.0139013	3.97103	Insert probabilities
580	0.0207921	1.81062	Insert probabilities
581	0.029042	11.7023	Insert probabilities
582	0.0417524	1.74878	Insert probabilities
583	-0.00597526	2.09485	Insert probabilities
584	-0.0347007	0.991211	Insert probabilities
585	-0.00149385	1.54642	Insert probabilities
586	0.0024466	3.67206	Insert probabilities
587	-0.0203794	1.55886	Insert probabilities
588	-0.00247333	1.53525	Insert probabilities
589	-0.0421884	1.0364	Insert probabilities
590	-0.0731463	0.86832	Insert probabilities
591	0.0152056	1.45058	Insert probabilities
592	0.0107112	6.89623	Insert probabilities
593	0.0631978	4.64566	Insert probabilities
594	-0.0897535	0.928988	Insert probabilities
595	0.0238147	2.90059	Insert probabilities
596	-0.00208668	2.98292	Insert probabilities
597	-0.0137062	1.79595	Insert probabilities
598	0.0312381	5.9176	Insert probabilities
599	-0.0244079	1.51397	Insert probabilities
600	-0.00630126	1.84253	Insert probabilities
601	0.0200039	3.87505	Insert probabilities
602	-0.0571053	1.1587	Insert probabilities
603	-0.0278725	1.56233	Insert probabilities
604	-0.0152863	2.08893	Insert probabilities
605	0.0103904	2.2816	Insert probabilities
606	0.0166327	3.03293	Insert probabilities
607	-0.0564208	0.811173	Insert probabilities
608	-0.0444701	0.917293	Insert probabilities
609	0.0527415	1.4982	Insert probabilities
610	0.0195868	2.03035	Insert probabilities
611	0.0740781	2.89545	Insert probabilities
612	-0.0287515	1.30342	Insert probabilities
613	-0.00726433	2.01124	Insert probabilities
614	0.00731615	3.09622	Insert probabilities
615	-0.00751489	2.00363	Insert probabilities
616	-0.0366141	1.14802	Insert probabilities
617	-0.037053	1.08688	Insert probabilities
618	-0.0105502	1.42209	Insert probabilities
619	0.055614	8.99663	Insert probabilities
620	0.0158089	8.26931	Insert probabilities
621	-0.0554155	1.09165	Insert probabilities
622	0.0301762	3.37146	Insert probabilities
623	-0.0312327	1.29751	Insert probabilities
624	-0.0150965	1.50685	Insert probabilities
625	0.0139524	7.00885	Insert probabilities
626	0.0229769	30.177	Insert probabilities
627	0.025538	1.5417	Insert probabilities
628	-0.0666961	0.982237	Insert probabilities
629	0.0155687	8.07953	Insert probabilities
630	-0.0225648	1.71209	Insert probabilities
631	-0.067115	1.02459	Insert probabilities
632	0.0154207	1.844	Insert probabilities
633	-0.0188724	0.614018	Insert probabilities
634	0.00117128	1.47161	Insert probabilities
635	-0.00324777	1.61604	Insert probabilities
636	-0.0312834	0.786323	Insert probabilities
637	0.0074891	1.143	Insert probabilities
638	0.00149686	1.92576	Insert probabilities
639	0.00365599	0.839209	Insert probabilities
640	0.00174822	1.13293	Insert probabilities
641	0.0155596	2.18102	Insert probabilities
642	-0.0178069	0.69625	Insert probabilities
643	0.00406182	1.42477	Insert probabilities
644	-0.0018979	0.889323	Insert probabilities
645	-0.0132746	0.581909	Insert probabilities
646	-0.0151681	0.620348	Insert probabilities
647	-0.00547483	1.08664	Insert probabilities
648	-0.00816488	0.505476	Insert probabilities
649	0.00294651	0.592547	Insert probabilities
650	0.00312362	1.33487	Insert probabilities
651	0.000945823	0.748241	Insert probabilities
652	-0.002218	1.44848	Insert probabilities
653	0.00815361	1.27589	Insert probabilities
654	-0.000894755	0.850563	Insert probabilities
655	0.00243539	0.776369	Insert probabilities
656	0.00148699	1.13936	Insert probabilities
657	0.0150751	0.477898	Insert probabilities
658	0.0370667	1.37432	Insert probabilities
659	-0.10519	0.686125	Insert probabilities
660	-0.0124675	1.75622	Insert probabilities
661	-0.00594925	1.6183	Insert probabilities
662	-0.0187581	1.46163	Insert probabilities
663	-0.00756742	1.97608	Insert probabilities
664	0.0013351	1.81415	Insert probabilities
665	-0.00518882	2.10489	Insert probabilities
666	0.0422843	2.48323	Insert probabilities
667	0.00223782	2.61343	Insert probabilities
668	0.042982	1.54916	Insert probabilities
669	0.0287911	5.18866	Insert probabilities
670	-0.0533665	0.964434	Insert probabilities
671	-0.00622021	0.786225	Insert probabilities
672	0.00259439	1.59791	Insert probabilities
673	0.000637368	1.86283	Insert probabilities
674	0.00771823	1.40284	Insert probabilities
675	0.0048658	3.67164	Insert probabilities
676	0.00151821	0.969031	Insert probabilities
677	0.0223648	1.47224	Insert probabilities
678	-0.0257063	0.66872	Insert probabilities
679	5.53148e-05	1.64219	Insert probabilities
680	-0.0238731	0.629772	Insert probabilities
681	-0.018381	1.07944	Insert probabilities
682	-0.0111226	1.23977	Insert probabilities
683	0.0207522	1.30262	Insert probabilities
684	0.0110802	0.824568	Insert probabilities
685	0.0168484	0.843449	Insert probabilities
686	0.00828531	2.04156	Insert probabilities
687	0.00837118	4.72127	Insert probabilities
688	0.00945989	1.21775	Insert probabilities
689	-0.0429481	0.812519	Insert probabilities
690	0.00569234	8.16765	Insert probabilities
691	-0.0316252	0.756869	Insert probabilities
692	0.0149571	2.53526	Insert probabilities
693	-0.0624781	0.620944	Insert probabilities
694	0.00533633	1.87554	Insert probabilities
695	0.0268741	1.93435	Insert probabilities
696	0.000500389	1.23218	Insert probabilities
697	-0.0363754	0.566206	Insert probabilities
698	-0.0275804	1.02045	Insert probabilities
699	-0.0167465	1.06872	Insert probabilities
700	-0.0384596	0.704922	Insert probabilities
701	-0.061499	0.674722	Insert probabilities
702	-0.0100873	1.66934	Insert probabilities
703	0.117277	1.06837	Insert probabilities
704	0.0230803	1.895	Insert probabilities
705	-0.00263787	1.69295	Insert probabilities
706	-0.00485214	2.23292	Insert probabilities
707	0.00110341	2.61317	Insert probabilities
708	0.0205501	4.02598	Insert probabilities
709	0.00423896	2.4294	Insert probabilities
710	0.00136593	0.270603	Insert probabilities
711	-0.00678439	0.433809	Insert probabilities
712	0.00595117	0.388982	Insert probabilities
713	0.00340494	0.413826	Insert probabilities
714	-0.00123495	0.335744	Insert probabilities
715	-0.000149594	0.402843	Insert probabilities
716	-0.00134622	0.497199	Insert probabilities
717	0.0156531	0.242868	Insert probabilities
718	-0.00924794	0.272174	Insert probabilities
719	-0.00363731	0.404411	Insert probabilities
720	0.00575234	0.472521	Insert probabilities
721	-0.0115797	0.232867	Insert probabilities
722	-0.000438047	0.548269	Insert probabilities
723	0.00131164	0.250286	Insert probabilities
724	0.00282178	0.5352	Insert probabilities
725	-0.00683308	0.322259	Insert probabilities
726	0.000184949	0.814146	Insert probabilities
727	0.00110338	0.454752	Insert probabilities
728	-0.00615919	0.270899	Insert probabilities
729	0.00440322	0.382442	Insert probabilities
730	-0.00630446	0.298786	Insert probabilities
731	-0.00588624	0.305195	Insert probabilities
732	0.00188235	0.483898	Insert probabilities
733	0.0151471	0.408725	Insert probabilities
734	-0.00561862	0.614543	Insert probabilities
735	0.00120004	0.495099	Insert probabilities
736	0.00574508	1.94681	Insert probabilities
737	-0.046105	0.699474	Insert probabilities
738	0.0155699	2.77955	Insert probabilities
739	0.00142255	1.3582	Insert probabilities
740	-0.0330681	0.931132	Insert probabilities
741	0.0143719	1.65516	Insert probabilities
742	0.0411139	2.93383	Insert probabilities
743	-0.0550474	0.695566	Insert probabilities
744	-0.00749073	1.74554	Insert probabilities
745	0.00993966	1.29965	Insert probabilities
746	-0.0233122	0.972068	Insert probabilities
747	0.0139096	6.14195	Insert probabilities
748	0.0234181	1.58801	Insert probabilities
749	0.0074849	1.93831	Insert probabilities
750	0.00592585	2.58561	Insert probabilities
751	-0.0259793	0.994087	Insert probabilities
752	0.0521524	2.79157	Insert probabilities
753	-0.00560053	1.00235	Insert probabilities
754	-0.0392543	0.843863	Insert probabilities
755	0.0217325	1.09108	Insert probabilities
756	-0.0774572	0.633043	Insert probabilities
757	-0.00283713	0.779668	Insert probabilities
758	0.0327312	2.71834	Insert probabilities
759	-0.000842767	2.35542	Insert probabilities
760	-0.0105956	1.52641	Insert probabilities
761	0.00867964	15.2082	Insert probabilities
762	-0.0282209	1.32465	Insert probabilities
763	-0.0761683	0.782482	Insert probabilities
764	0.0240325	3.17259	Insert probabilities
765	-0.0272319	1.42347	Insert probabilities
766	-0.00442979	1.88144	Insert probabilities
767	0.0529733	3.09349	Insert probabilities
768	-0.0044318	2.20363	Insert probabilities
769	-0.0239757	1.37692	Insert probabilities
770	0.00463882	3.94667	Insert probabilities
771	0.0378131	4.05727	Insert probabilities
772	0.0150302	8.27668	Insert probabilities
773	-0.05793	1.01781	Insert probabilities
774	0.0131591	1.4388	Insert probabilities
775	0.0447557	3.60616	Insert probabilities
776	-0.0213825	1.63318	Insert probabilities
777	0.0348535	10.5579	Insert probabilities
778	0.0279986	6.60185	Insert probabilities
779	0.0338635	2.09337	Insert probabilities
780	-0.00470583	1.65617	Insert probabilities
781	-0.0745257	0.941538	Insert probabilities
782	-0.0588053	1.03908	Insert probabilities
783	-0.00183611	1.21398	Insert probabilities
784	0.00887131	5.08033	Insert probabilities
785	-0.0483647	1.06516	Insert probabilities
786	-0.0356541	1.22923	Insert probabilities
787	0.0220028	4.74187	Insert probabilities
788	-0.031436	1.28383	Insert probabilities
789	0.0200727	5.18807	Insert probabilities
790	0.000841571	3.36732	Insert probabilities
791	0.0348743	1.90946	Insert probabilities
792	-0.0406757	1.12961	Insert probabilities
793	-0.00864085	1.11799	Insert probabilities
794	-0.00984792	1.92111	Insert probabilities
795	-0.00272653	1.53664	Insert probabilities
796	0.0425481	4.31114	Insert probabilities
797	-0.0199289	1.58269	Insert probabilities
798	0.0108967	1.99461	Insert probabilities
799	-0.0240301	1.40592	Insert probabilities
800	-0.0339865	1.11771	Insert probabilities
801	-0.024646	1.00813	Insert probabilities
802	0.0200221	1.95451	Insert probabilities
803	-0.017692	0.932824	Insert probabilities
804	0.00406815	1.11621	Insert probabilities
805	-0.0149016	1.07853	Insert probabilities
806	-0.0233096	0.814548	Insert probabilities
807	4.01314e-05	0.936087	Insert probabilities
808	0.0132017	1.46041	Insert probabilities
809	-0.00828474	1.59907	Insert probabilities
810	0.0219827	2.84652	Insert probabilities
811	-0.0124322	0.862133	Insert probabilities
812	-0.0113405	0.813524	Insert probabilities
813	0.0270965	1.82995	Insert probabilities
814	0.00271645	1.58907	Insert probabilities
815	-0.00733433	1.82568	Insert probabilities
816	-0.0752434	0.983999	Insert probabilities
817	-0.0065189	2.60144	Insert probabilities
818	-0.0219845	1.76066	Insert probabilities
819	0.00758658	2.81634	Insert probabilities
820	0.0698779	2.13222	Insert probabilities
821	-0.00954502	1.76492	Insert probabilities
822	0.0204199	3.70924	Insert probabilities
823	-0.0122591	2.21154	Insert probabilities
824	-0.0884877	0.869423	Insert probabilities
825	0.0139991	3.36696	Insert probabilities
826	0.0240844	29.2053	Insert probabilities
827	-0.00930366	0.166809	Insert probabilities
828	-0.00116495	0.214774	Insert probabilities
829	0.00571676	0.251023	Insert probabilities
830	0.00277212	0.510255	Insert probabilities
831	-0.00823581	0.208727	Insert probabilities
832	-0.00297305	0.711772	Insert probabilities
833	-0.00144461	0.552912	Insert probabilities
834	-0.0013995	0.244273	Insert probabilities
835	0.00422525	0.186975	Insert probabilities
836	0.00410197	1.20826	Insert probabilities
837	0.00409007	0.403782	Insert probabilities
838	0.000422446	0.586969	Insert probabilities
839	0.00155994	0.447831	Insert probabilities
840	0.00795689	1.37826	Insert probabilities
841	-0.0579737	0.476502	Insert probabilities
842	0.0080437	1.10563	Insert probabilities
843	0.0128404	1.69071	Insert probabilities
844	0.00767757	0.79459	Insert probabilities
845	0.0188701	3.07563	Insert probabilities
846	-0.01972	0.922785	Insert probabilities
847	-0.00426709	1.19705	Insert probabilities
848	0.021652	1.42674	Insert probabilities
849	-0.0068464	0.677819	Insert probabilities
850	-0.000106232	1.189	Insert probabilities
851	-0.01204	0.827134	Insert probabilities
852	0.00423428	1.45336	Insert probabilities
853	0.00650842	3.86188	Insert probabilities
854	0.0135812	1.45346	Insert probabilities
855	0.00301458	4.77773	Insert probabilities
856	0.013165	2.3644	Insert probabilities
857	0.0399107	1.54003	Insert probabilities
858	-0.00677628	1.93232	Insert probabilities
859	-0.12889	0.392059	Insert probabilities
860	0.027124	2.0702	Insert probabilities
861	0.00910818	1.30213	Insert probabilities
862	-0.027299	1.01354	Insert probabilities
863	4.79149e-06	2.473	Insert probabilities
864	0.00851165	1.62277	Insert probabilities
865	0.0119014	0.900562	Insert probabilities
866	-0.129821	0.682845	Insert probabilities
867	-0.000138922	2.41835	Insert probabilities
868	0.0293879	7.66409	Insert probabilities
869	-0.0737307	0.933532	Insert probabilities
870	0.019611	20.6838	Insert probabilities
871	-0.0100351	1.5597	Insert probabilities
872	-0.0239718	1.5479	Insert probabilities
873	0.00931332	5.36203	Insert probabilities
874	0.0216745	3.08349	Insert probabilities
875	-0.0190565	1.166	Insert probabilities
876	0.0742736	1.35135	Insert probabilities
877	0.0191503	17.2674	Insert probabilities
878	0.0123637	6.79876	Insert probabilities
879	0.000754756	0.705414	Insert probabilities
880	-0.00130381	0.611652	Insert probabilities
881	0.00532884	1.76849	Insert probabilities
882	0.00479532	1.40915	Insert probabilities
883	-0.000819498	0.737905	Insert probabilities
884	-0.00951567	0.5751	Insert probabilities
885	0.00254612	0.707273	Insert probabilities
886	0.0206784	0.550389	Insert probabilities
887	-0.0246508	0.513067	Insert probabilities
888	-0.0242554	0.49289	Insert probabilities
889	0.00989746	1.87289	Insert probabilities
890	0.0072732	0.75077	Insert probabilities
891	-0.000609007	0.762688	Insert probabilities
892	0.00378221	0.978344	Insert probabilities
893	0.00532881	0.864352	Insert probabilities
894	-0.00514884	0.611106	Insert probabilities
895	0.0132793	0.449727	Insert probabilities
896	-0.00181631	0.898409	Insert probabilities
897	-0.0125445	0.412085	Insert probabilities
898	-0.00709119	1.04053	Insert probabilities
899	-0.0185976	0.530797	Insert probabilities
900	0.0168204	1.69217	Insert probabilities
901	-0.00709062	0.888291	Insert probabilities
902	0.00262375	0.726527	Insert probabilities
903	-0.00300122	0.492044	Insert probabilities
904	0.00458512	0.869782	Insert probabilities
905	0.0142725	2.17198	Insert probabilities
906	0.00274016	1.7141	Insert probabilities
907	-0.0643161	0.743672	Insert probabilities
908	0.00505998	3.14961	Insert probabilities
909	-0.0212997	1.21099	Insert probabilities
910	0.00987836	2.05963	Insert probabilities
911	0.0267373	0.948032	Insert probabilities
912	0.00943357	1.96401	Insert probabilities
913	0.012168	3.22395	Insert probabilities
914	-0.00419683	1.64341	Insert probabilities
915	0.00508878	3.14932	Insert probabilities
916	-0.0547612	0.722214	Insert probabilities
917	0.019652	1.07899	Insert probabilities
918	-0.0117214	0.796707	Insert probabilities
919	0.00842241	1.07812	Insert probabilities
920	-0.00647783	0.753697	Insert probabilities
921	0.00300964	1.13783	Insert probabilities
922	-0.00796676	0.699239	Insert probabilities
923	0.014399	0.645345	Insert probabilities
924	-0.0229011	0.553528	Insert probabilities
925	0.00381045	1.35282	Insert probabilities
926	0.0130592	1.77864	Insert probabilities
927	-0.00325041	0.934463	Insert probabilities
928	0.00870594	0.988345	Insert probabilities
929	-0.0241911	0.503605	Insert probabilities
930	0.0130715	0.54502	Insert probabilities
931	-0.0121103	1.86902	Insert probabilities
932	0.0566534	3.34209	Insert probabilities
933	-0.0432205	1.09472	Insert probabilities
934	-0.066256	0.819147	Insert probabilities
935	0.0251357	6.52401	Insert probabilities
936	0.0159856	1.73619	Insert probabilities
937	0.0102951	2.64187	Insert probabilities
938	0.00810719	5.21872	Insert probabilities
939	0.0175641	4.33044	Insert probabilities
940	-0.00643966	2.08352	Insert probabilities
941	0.0271772	7.60739	Insert probabilities
942	0.000394186	3.29455	Insert probabilities
943	-0.100724	0.768659	Insert probabilities
944	-0.0087912	2.55663	Insert probabilities
945	0.0190394	3.37586	Insert probabilities
946	0.0108136	1.71519	Insert probabilities
947	-0.0610908	1.22277	Insert probabilities
948	0.0241924	10.193	Insert probabilities
949	-0.0368942	1.22721	Insert probabilities
950	-0.00448685	2.80878	Insert probabilities
951	-0.0372555	1.41504	Insert probabilities
952	0.00596013	2.09897	Insert probabilities
953	0.027817	14.6449	Insert probabilities
954	-0.0507449	1.29106	Insert probabilities
955	0.00736799	2.68292	Insert probabilities
956	-0.000850416	3.08078	Insert probabilities
957	-0.0542885	0.769259	Insert probabilities
958	-0.031376	0.984507	Insert probabilities
959	0.0240071	26.6681	Insert probabilities
960	-0.0253691	0.831871	Insert probabilities
961	0.0215142	2.20973	Insert probabilities
962	0.00831392	2.8281	Insert probabilities
963	0.0317147	1.57815	Insert probabilities
964	0.0570962	1.50712	Insert probabilities
965	-0.0346828	0.726555	Insert probabilities
966	-0.0279527	1.03263	Insert probabilities
967	0.00349811	4.66604	Insert probabilities
968	-0.0149423	0.99775	Insert probabilities
969	0.00713216	1.88694	Insert probabilities
970	-0.00601993	0.64376	Insert probabilities
971	0.00146372	0.803244	Insert probabilities
972	0.00188265	0.421983	Insert probabilities
973	-0.0115832	0.608905	Insert probabilities
974	0.0125027	0.469977	Insert probabilities
975	-0.00336457	0.456171	Insert probabilities
976	0.000885483	0.285162	Insert probabilities
977	-0.0197023	0.460738	Insert probabilities
978	0.00314941	1.57987	Insert probabilities
979	0.0300605	0.274223	Insert probabilities
980	-8.8476e-06	2.0984	Insert probabilities
981	-0.00503213	0.58917	Insert probabilities
982	-0.00902391	0.448605	Insert probabilities
983	0.0153876	1.40448	Insert probabilities
984	0.0100043	0.754177	Insert probabilities
985	-0.00882002	0.65394	Insert probabilities
986	-0.0325082	0.70449	Insert probabilities
987	0.0328874	1.80152	Insert probabilities
988	0.0127827	4.64354	Insert probabilities
989	-0.0208721	1.08896	Insert probabilities
990	-0.0149131	1.05635	Insert probabilities
991	0.00672067	1.49368	Insert probabilities
992	-0.0232103	1.01238	Insert probabilities
993	0.00616817	11.6883	Insert probabilities
994	0.00758201	28.7667	Insert probabilities
995	-0.0181489	1.14885	Insert probabilities
996	0.00946454	27.0805	Insert probabilities
997	-0.010735	1.63542	Insert probabilities
998	-0.0213139	0.587736	Insert probabilities
999	-0.0114978	1.47545	Insert probabilities
1000	0.00666772	1.76612	Insert probabilities
1001	-0.00662886	2.0161	Insert probabilities
1002	0.036587	1.89532	Insert probabilities
1003	-0.000431483	0.943436	Insert probabilities
1004	-0.0036326	2.44564	Insert probabilities
1005	-0.0586954	0.620247	Insert probabilities
1006	0.00931151	0.690959	Insert probabilities
1007	0.00210132	4.06616	Insert probabilities
1008	0.0162489	1.46479	Insert probabilities
1009	-0.0675604	0.256976	Growth rate
1010	0.0729698	0.315199	Growth rate
1011	-0.0542177	0.331362	Growth rate
1012	-0.0138651	0.245483	Growth rate
1013	-0.0269254	0.28789	Growth rate
1014	0.0214829	0.275721	Growth rate
1015	-0.00527142	0.337474	Growth rate
1016	-0.00242759	0.265271	Growth rate
1017	0.0149199	0.33273	Growth rate
1018	-0.0432466	0.284876	Growth rate
1019	-0.0377594	0.228294	Growth rate
1020	0.0623422	0.349729	Growth rate
1021	0.0311542	0.271607	Growth rate
1022	0.0272472	0.160141	Growth rate
1023	-0.0555378	0.324263	Growth rate
1024	-0.00840974	0.202531	Growth rate
1025	0.00179369	0.366915	Growth rate
1026	-0.00923413	0.222778	Growth rate
1027	-0.0496009	0.334226	Growth rate
1028	-0.0397528	0.348979	Growth rate
1029	-0.0242669	0.241046	Growth rate
1030	0.0153954	0.320845	Growth rate
1031	-0.0110853	0.240365	Growth rate
1032	0.0205337	0.207941	Growth rate
1033	-0.0387839	0.262061	Growth rate
1034	0.000720246	0.248872	Growth rate
1035	-0.0988475	0.246524	Growth rate
1036	-0.0337834	0.3061	Growth rate
1037	-0.107452	0.385875	Growth rate
1038	0.00223218	0.214177	Growth rate
1039	-0.0374083	0.24994	Growth rate
1040	0.0346604	0.215707	Growth rate
1041	-0.0564789	0.343407	Growth rate
1042	-0.0221604	0.344979	Growth rate
1043	0.0359447	0.236569	Growth rate
1044	-0.125355	0.602145	Growth rate
1045	-0.0913096	0.410387	Growth rate
1046	0.0492246	0.305642	Growth rate
1047	-0.0374889	0.266236	Growth rate
1048	-0.139554	0.526564	Growth rate
1049	-0.0207936	0.332791	Growth rate
1050	-0.0280078	0.314847	Growth rate
1051	0.0295969	0.401053	Growth rate
1052	0.0325072	0.293739	Growth rate
1053	0.0304166	0.250041	Growth rate
1054	0.00444622	0.422838	Growth rate
1055	-0.0330909	0.286269	Growth rate
1056	3.70345e-05	0.281277	Growth rate
1057	-0.0448431	0.27841	Growth rate
1058	0.0204524	0.196034	Growth rate
1059	0.00430416	0.16385	Growth rate
1060	0.0069967	0.302614	Growth rate
1061	0.00213867	0.330728	Growth rate
1062	-0.106275	0.318771	Growth rate
1063	-0.0803711	0.34946	Growth rate
1064	-0.0410912	0.291772	Growth rate
1065	-0.00747989	0.270354	Growth rate
1066	0.00255418	0.373164	Growth rate
1067	0.0376671	0.178916	Growth rate
1068	-0.0514749	0.256854	Growth rate
1069	-0.0443832	0.251685	Growth rate
1070	-0.10819	0.404695	Growth rate
1071	0.031755	0.301198	Growth rate
1072	-0.0257875	0.206901	Growth rate
1073	-0.00569923	0.327626	Growth rate
1074	0.0388641	0.280933	Growth rate
1075	-0.0166972	0.342417	Growth rate
1076	-0.0880254	0.346764	Growth rate
1077	0.0254365	0.356313	Growth rate
1078	0.0179232	0.21044	Growth rate
1079	0.00398848	0.280589	Growth rate
1080	-0.0320731	0.323187	Growth rate

## Sheet: Figure 26
Simulations of incomplete tape alignments
Distribution of the datasets simulated with sparse alignment w.r.t to the mean number of tapes recovered per cell
	seed	num_taxa	mean_bcode_cell	mean_cell_bcode
1	1	38	8.27211	16.0544
2	2	556	5.7749	146.57
3	3	276	13.9444	188.541
4	4	28	10.4857	15.0071
5	5	98	7.93204	39.8738
6	6	70	11.2003	38.4361
7	7	123	13.1899	79.8595
8	8	77	6.39514	23.6976
9	9	69	13.025	44.6132
10	10	141	11.0957	76.9588
11	11	116	8.9877	52.0594
12	12	384	9.86131	181.949
13	13	38	16.0664	30.2691
14	14	15	11.3929	9.30952
15	15	167	14.5832	122.627
16	16	73	11.8804	43.0885
17	17	180	10.0686	87.5907
18	18	266	12.199	158.172
19	19	117	6.89256	38.2727
20	20	143	13.3781	93.3351
21	21	102	13.1443	65.5449
22	22	475	12.4378	289.144
23	23	28	10.37	14.1429
24	24	4	11.8444	2.6
25	25	148	15.4669	113.28
26	26	314	15.6437	242.433
27	27	159	8.29557	62.0624
28	28	44	12.3843	26.3805
29	29	127	14.6568	91.5644
30	30	20	13.5283	13.7698
31	31	39	10.295	20.53
32	32	74	8.28214	29.7536
33	33	3	9	1.92308
34	34	95	12.2826	56.7059
35	35	132	10.6938	67.9379
36	36	135	16.6608	111.607
37	37	3	8.76923	1.69231
38	38	58	15.1995	44.2821
39	39	192	7.74134	68.8261
40	40	20	16.9466	17.0772
41	41	36	9.68675	16.988
42	42	12	9.98276	7.15517
43	43	100	13.121	64.1485
44	44	60	13.3091	40.9221
45	45	167	13.4132	110.002
46	46	19	10.5729	9.875
47	47	32	6.58974	14.8154
48	48	301	11.5175	168.169
49	49	8	11.9574	6.14894
50	50	13	7.90526	5.69474
51	51	197	5.96054	57.9759
52	52	50	11.595	28.3907
53	53	7	15.1333	5.64762
54	54	206	11.1025	112.622
55	55	65	5.55521	19.0126
56	56	50	5.94853	16.9559
57	57	62	4.74694	13.9796
58	58	103	11.2804	57.9743
59	59	227	11.6408	134.024
60	60	186	11.7205	106.681
61	61	99	17.2339	85.456
62	62	166	12.5669	104.433
63	63	19	11.0099	10.7129
64	64	37	11.4548	22.0758
65	65	106	4.903	25.7898
66	66	48	10.802	25.4202
67	67	460	15.3563	367.618
68	68	195	16.3454	158.427
69	69	109	8.4299	43.7045
70	70	112	11.1061	60.202
71	71	78	10.7398	40.9108
72	72	23	5.92683	7.92683
73	73	16	11.5363	9.44693
74	74	60	5.31618	16.7941
75	75	361	7.38624	131.094
76	76	111	9.92205	54.6749
77	77	111	8.85371	51.0764
78	78	67	5.37618	18.7367
79	79	643	15.0584	476.279
80	80	39	17.0273	33.088
81	81	31	12.8814	21.0309
82	82	56	10.0826	28.4092
83	83	9	10.3333	4.93333
84	84	128	13.6772	90.5871
85	85	119	14.165	86.8762
86	86	59	10.3423	29.9612
87	87	263	15.4152	200.513
88	88	66	9.937	33.2262
89	89	9	17.359	7.9359
90	90	251	13.4775	164.903
91	91	57	11.5521	32.2713
92	92	5	12.1333	3.53333
93	93	21	6.35088	7.17544
94	94	98	9.11807	44.2819
95	95	156	16.0539	123.678
96	96	147	8.48249	59.5824
97	97	28	12.0708	16.7477
98	98	465	13.6426	328.076
99	99	3	4.55556	1.44444
100	100	487	14.0692	337.277
